# Supplementary material for: Thermomechanical and microhardness data of melamine-formaldehyde-based self-healing resin film able to undergo reversible crosslinking via Diels-Alder reaction
Source: Data Brief. 2020 Nov 21;33:106559. doi: 10.1016/j.dib.2020.106559 (PMC7708790; doi:10.1016/j.dib.2020.106559)
Supplement: Supplementary file 2 [file mmc2.zip › DL-TMA_Method_2_FU_517_R92-Harz_run1.csv]

Index	t	Länge	Ts	Tr
[#]	[s]	[µm]	[°C]	[°C]
0	0,00E+00	3,33E+02	2,75E+01	3,00E+01		FU_517_R92-Harz_run1,
1	1,00E+00	3,33E+02	2,69E+01	3,01E+01
2	2,00E+00	3,33E+02	2,69E+01	3,01E+01
3	3,00E+00	3,33E+02	2,70E+01	3,02E+01
4	4,00E+00	3,33E+02	2,70E+01	3,02E+01
5	5,00E+00	3,33E+02	2,70E+01	3,03E+01
6	6,00E+00	3,35E+02	2,70E+01	3,03E+01
7	7,00E+00	3,38E+02	2,70E+01	3,04E+01
8	8,00E+00	3,39E+02	2,71E+01	3,04E+01
9	9,00E+00	3,40E+02	2,71E+01	3,05E+01
10	1,00E+01	3,40E+02	2,71E+01	3,05E+01
11	1,10E+01	3,40E+02	2,71E+01	3,06E+01
12	1,20E+01	3,40E+02	2,72E+01	3,06E+01
13	1,30E+01	3,35E+02	2,72E+01	3,07E+01
14	1,40E+01	3,34E+02	2,72E+01	3,07E+01
15	1,50E+01	3,33E+02	2,73E+01	3,08E+01
16	1,60E+01	3,33E+02	2,73E+01	3,08E+01
17	1,70E+01	3,33E+02	2,73E+01	3,09E+01
18	1,80E+01	3,35E+02	2,74E+01	3,09E+01
19	1,90E+01	3,38E+02	2,74E+01	3,10E+01
20	2,00E+01	3,39E+02	2,74E+01	3,10E+01
21	2,10E+01	3,39E+02	2,74E+01	3,11E+01
22	2,20E+01	3,40E+02	2,75E+01	3,11E+01
23	2,30E+01	3,40E+02	2,75E+01	3,12E+01
24	2,40E+01	3,40E+02	2,75E+01	3,12E+01
25	2,50E+01	3,35E+02	2,76E+01	3,13E+01
26	2,60E+01	3,34E+02	2,76E+01	3,13E+01
27	2,70E+01	3,33E+02	2,77E+01	3,14E+01
28	2,80E+01	3,33E+02	2,77E+01	3,14E+01
29	2,90E+01	3,33E+02	2,77E+01	3,15E+01
30	3,00E+01	3,35E+02	2,78E+01	3,15E+01
31	3,10E+01	3,38E+02	2,78E+01	3,16E+01
32	3,20E+01	3,39E+02	2,79E+01	3,16E+01
33	3,30E+01	3,39E+02	2,79E+01	3,17E+01
34	3,40E+01	3,39E+02	2,79E+01	3,17E+01
35	3,50E+01	3,40E+02	2,80E+01	3,18E+01
36	3,60E+01	3,40E+02	2,80E+01	3,18E+01
37	3,70E+01	3,35E+02	2,81E+01	3,19E+01
38	3,80E+01	3,34E+02	2,81E+01	3,19E+01
39	3,90E+01	3,33E+02	2,82E+01	3,20E+01
40	4,00E+01	3,33E+02	2,82E+01	3,20E+01
41	4,10E+01	3,33E+02	2,82E+01	3,21E+01
42	4,20E+01	3,35E+02	2,83E+01	3,21E+01
43	4,30E+01	3,38E+02	2,83E+01	3,22E+01
44	4,40E+01	3,39E+02	2,84E+01	3,22E+01
45	4,50E+01	3,39E+02	2,84E+01	3,23E+01
46	4,60E+01	3,39E+02	2,85E+01	3,23E+01
47	4,70E+01	3,39E+02	2,85E+01	3,24E+01
48	4,80E+01	3,39E+02	2,86E+01	3,24E+01
49	4,90E+01	3,35E+02	2,86E+01	3,25E+01
50	5,00E+01	3,34E+02	2,87E+01	3,25E+01
51	5,10E+01	3,33E+02	2,87E+01	3,26E+01
52	5,20E+01	3,33E+02	2,88E+01	3,26E+01
53	5,30E+01	3,33E+02	2,88E+01	3,27E+01
54	5,40E+01	3,35E+02	2,89E+01	3,27E+01
55	5,50E+01	3,38E+02	2,89E+01	3,28E+01
56	5,60E+01	3,39E+02	2,90E+01	3,28E+01
57	5,70E+01	3,39E+02	2,90E+01	3,29E+01
58	5,80E+01	3,39E+02	2,91E+01	3,29E+01
59	5,90E+01	3,39E+02	2,91E+01	3,30E+01
60	6,00E+01	3,39E+02	2,92E+01	3,30E+01
61	6,10E+01	3,35E+02	2,92E+01	3,31E+01
62	6,20E+01	3,34E+02	2,93E+01	3,31E+01
63	6,30E+01	3,33E+02	2,93E+01	3,32E+01
64	6,40E+01	3,33E+02	2,94E+01	3,32E+01
65	6,50E+01	3,33E+02	2,94E+01	3,33E+01
66	6,60E+01	3,35E+02	2,95E+01	3,33E+01
67	6,70E+01	3,38E+02	2,95E+01	3,34E+01
68	6,80E+01	3,39E+02	2,96E+01	3,34E+01
69	6,90E+01	3,39E+02	2,97E+01	3,35E+01
70	7,00E+01	3,39E+02	2,97E+01	3,35E+01
71	7,10E+01	3,39E+02	2,97E+01	3,36E+01
72	7,20E+01	3,39E+02	2,98E+01	3,36E+01
73	7,30E+01	3,35E+02	2,98E+01	3,37E+01
74	7,40E+01	3,34E+02	2,99E+01	3,37E+01
75	7,50E+01	3,33E+02	3,00E+01	3,38E+01
76	7,60E+01	3,33E+02	3,00E+01	3,38E+01
77	7,70E+01	3,33E+02	3,01E+01	3,39E+01
78	7,80E+01	3,35E+02	3,01E+01	3,39E+01
79	7,90E+01	3,38E+02	3,02E+01	3,40E+01
80	8,00E+01	3,39E+02	3,02E+01	3,40E+01
81	8,10E+01	3,39E+02	3,03E+01	3,41E+01
82	8,20E+01	3,39E+02	3,03E+01	3,41E+01
83	8,30E+01	3,39E+02	3,04E+01	3,42E+01
84	8,40E+01	3,39E+02	3,04E+01	3,42E+01
85	8,50E+01	3,35E+02	3,05E+01	3,43E+01
86	8,60E+01	3,34E+02	3,06E+01	3,43E+01
87	8,70E+01	3,33E+02	3,06E+01	3,44E+01
88	8,80E+01	3,33E+02	3,07E+01	3,44E+01
89	8,90E+01	3,33E+02	3,07E+01	3,45E+01
90	9,00E+01	3,35E+02	3,08E+01	3,45E+01
91	9,10E+01	3,38E+02	3,08E+01	3,46E+01
92	9,20E+01	3,39E+02	3,09E+01	3,46E+01
93	9,30E+01	3,39E+02	3,10E+01	3,47E+01
94	9,40E+01	3,39E+02	3,10E+01	3,47E+01
95	9,50E+01	3,39E+02	3,11E+01	3,48E+01
96	9,60E+01	3,39E+02	3,11E+01	3,48E+01
97	9,70E+01	3,35E+02	3,12E+01	3,49E+01
98	9,80E+01	3,34E+02	3,12E+01	3,49E+01
99	9,90E+01	3,33E+02	3,13E+01	3,50E+01
100	1,00E+02	3,33E+02	3,14E+01	3,50E+01
101	1,01E+02	3,33E+02	3,14E+01	3,51E+01
102	1,02E+02	3,35E+02	3,15E+01	3,51E+01
103	1,03E+02	3,38E+02	3,15E+01	3,52E+01
104	1,04E+02	3,39E+02	3,16E+01	3,52E+01
105	1,05E+02	3,39E+02	3,16E+01	3,53E+01
106	1,06E+02	3,39E+02	3,17E+01	3,53E+01
107	1,07E+02	3,39E+02	3,17E+01	3,54E+01
108	1,08E+02	3,39E+02	3,18E+01	3,54E+01
109	1,09E+02	3,35E+02	3,18E+01	3,55E+01
110	1,10E+02	3,34E+02	3,19E+01	3,55E+01
111	1,11E+02	3,33E+02	3,20E+01	3,56E+01
112	1,12E+02	3,33E+02	3,20E+01	3,56E+01
113	1,13E+02	3,33E+02	3,21E+01	3,57E+01
114	1,14E+02	3,35E+02	3,21E+01	3,57E+01
115	1,15E+02	3,38E+02	3,22E+01	3,58E+01
116	1,16E+02	3,39E+02	3,23E+01	3,58E+01
117	1,17E+02	3,39E+02	3,23E+01	3,59E+01
118	1,18E+02	3,39E+02	3,24E+01	3,59E+01
119	1,19E+02	3,39E+02	3,24E+01	3,60E+01
120	1,20E+02	3,39E+02	3,25E+01	3,60E+01
121	1,21E+02	3,35E+02	3,25E+01	3,61E+01
122	1,22E+02	3,34E+02	3,26E+01	3,61E+01
123	1,23E+02	3,33E+02	3,27E+01	3,62E+01
124	1,24E+02	3,33E+02	3,27E+01	3,62E+01
125	1,25E+02	3,33E+02	3,28E+01	3,63E+01
126	1,26E+02	3,35E+02	3,28E+01	3,63E+01
127	1,27E+02	3,38E+02	3,29E+01	3,64E+01
128	1,28E+02	3,39E+02	3,29E+01	3,64E+01
129	1,29E+02	3,39E+02	3,30E+01	3,65E+01
130	1,30E+02	3,39E+02	3,31E+01	3,65E+01
131	1,31E+02	3,39E+02	3,31E+01	3,66E+01
132	1,32E+02	3,39E+02	3,32E+01	3,66E+01
133	1,33E+02	3,35E+02	3,32E+01	3,67E+01
134	1,34E+02	3,34E+02	3,33E+01	3,67E+01
135	1,35E+02	3,33E+02	3,33E+01	3,68E+01
136	1,36E+02	3,33E+02	3,34E+01	3,68E+01
137	1,37E+02	3,33E+02	3,35E+01	3,69E+01
138	1,38E+02	3,35E+02	3,35E+01	3,69E+01
139	1,39E+02	3,38E+02	3,36E+01	3,70E+01
140	1,40E+02	3,39E+02	3,36E+01	3,70E+01
141	1,41E+02	3,39E+02	3,37E+01	3,71E+01
142	1,42E+02	3,39E+02	3,37E+01	3,71E+01
143	1,43E+02	3,39E+02	3,38E+01	3,72E+01
144	1,44E+02	3,39E+02	3,38E+01	3,72E+01
145	1,45E+02	3,35E+02	3,39E+01	3,73E+01
146	1,46E+02	3,34E+02	3,39E+01	3,73E+01
147	1,47E+02	3,33E+02	3,40E+01	3,74E+01
148	1,48E+02	3,33E+02	3,41E+01	3,74E+01
149	1,49E+02	3,33E+02	3,41E+01	3,75E+01
150	1,50E+02	3,35E+02	3,42E+01	3,75E+01
151	1,51E+02	3,38E+02	3,42E+01	3,76E+01
152	1,52E+02	3,39E+02	3,43E+01	3,76E+01
153	1,53E+02	3,39E+02	3,43E+01	3,77E+01
154	1,54E+02	3,39E+02	3,44E+01	3,77E+01
155	1,55E+02	3,39E+02	3,45E+01	3,78E+01
156	1,56E+02	3,39E+02	3,45E+01	3,78E+01
157	1,57E+02	3,35E+02	3,46E+01	3,79E+01
158	1,58E+02	3,34E+02	3,46E+01	3,79E+01
159	1,59E+02	3,33E+02	3,47E+01	3,80E+01
160	1,60E+02	3,33E+02	3,47E+01	3,80E+01
161	1,61E+02	3,33E+02	3,48E+01	3,81E+01
162	1,62E+02	3,35E+02	3,49E+01	3,81E+01
163	1,63E+02	3,38E+02	3,49E+01	3,82E+01
164	1,64E+02	3,39E+02	3,50E+01	3,82E+01
165	1,65E+02	3,39E+02	3,50E+01	3,83E+01
166	1,66E+02	3,39E+02	3,51E+01	3,83E+01
167	1,67E+02	3,39E+02	3,51E+01	3,84E+01
168	1,68E+02	3,39E+02	3,52E+01	3,84E+01
169	1,69E+02	3,35E+02	3,52E+01	3,85E+01
170	1,70E+02	3,34E+02	3,53E+01	3,85E+01
171	1,71E+02	3,33E+02	3,54E+01	3,86E+01
172	1,72E+02	3,33E+02	3,54E+01	3,86E+01
173	1,73E+02	3,33E+02	3,55E+01	3,87E+01
174	1,74E+02	3,35E+02	3,55E+01	3,87E+01
175	1,75E+02	3,38E+02	3,56E+01	3,88E+01
176	1,76E+02	3,39E+02	3,56E+01	3,88E+01
177	1,77E+02	3,39E+02	3,57E+01	3,89E+01
178	1,78E+02	3,39E+02	3,57E+01	3,89E+01
179	1,79E+02	3,39E+02	3,58E+01	3,90E+01
180	1,80E+02	3,39E+02	3,59E+01	3,90E+01
181	1,81E+02	3,35E+02	3,59E+01	3,91E+01
182	1,82E+02	3,33E+02	3,60E+01	3,91E+01
183	1,83E+02	3,33E+02	3,60E+01	3,92E+01
184	1,84E+02	3,33E+02	3,61E+01	3,92E+01
185	1,85E+02	3,33E+02	3,61E+01	3,93E+01
186	1,86E+02	3,35E+02	3,62E+01	3,93E+01
187	1,87E+02	3,38E+02	3,62E+01	3,94E+01
188	1,88E+02	3,39E+02	3,63E+01	3,94E+01
189	1,89E+02	3,39E+02	3,63E+01	3,95E+01
190	1,90E+02	3,39E+02	3,64E+01	3,95E+01
191	1,91E+02	3,39E+02	3,64E+01	3,96E+01
192	1,92E+02	3,39E+02	3,65E+01	3,96E+01
193	1,93E+02	3,35E+02	3,65E+01	3,97E+01
194	1,94E+02	3,33E+02	3,66E+01	3,97E+01
195	1,95E+02	3,33E+02	3,67E+01	3,98E+01
196	1,96E+02	3,33E+02	3,67E+01	3,98E+01
197	1,97E+02	3,33E+02	3,68E+01	3,99E+01
198	1,98E+02	3,35E+02	3,68E+01	3,99E+01
199	1,99E+02	3,38E+02	3,69E+01	4,00E+01
200	2,00E+02	3,39E+02	3,69E+01	4,00E+01
201	2,01E+02	3,39E+02	3,70E+01	4,01E+01
202	2,02E+02	3,39E+02	3,70E+01	4,01E+01
203	2,03E+02	3,39E+02	3,71E+01	4,02E+01
204	2,04E+02	3,39E+02	3,72E+01	4,02E+01
205	2,05E+02	3,35E+02	3,72E+01	4,03E+01
206	2,06E+02	3,33E+02	3,73E+01	4,03E+01
207	2,07E+02	3,33E+02	3,73E+01	4,04E+01
208	2,08E+02	3,33E+02	3,74E+01	4,04E+01
209	2,09E+02	3,33E+02	3,74E+01	4,05E+01
210	2,10E+02	3,35E+02	3,75E+01	4,05E+01
211	2,11E+02	3,38E+02	3,75E+01	4,06E+01
212	2,12E+02	3,39E+02	3,76E+01	4,06E+01
213	2,13E+02	3,39E+02	3,76E+01	4,07E+01
214	2,14E+02	3,39E+02	3,77E+01	4,07E+01
215	2,15E+02	3,39E+02	3,77E+01	4,08E+01
216	2,16E+02	3,39E+02	3,78E+01	4,08E+01
217	2,17E+02	3,35E+02	3,78E+01	4,09E+01
218	2,18E+02	3,33E+02	3,79E+01	4,09E+01
219	2,19E+02	3,33E+02	3,79E+01	4,10E+01
220	2,20E+02	3,33E+02	3,80E+01	4,10E+01
221	2,21E+02	3,33E+02	3,80E+01	4,11E+01
222	2,22E+02	3,35E+02	3,81E+01	4,11E+01
223	2,23E+02	3,38E+02	3,81E+01	4,12E+01
224	2,24E+02	3,39E+02	3,82E+01	4,12E+01
225	2,25E+02	3,39E+02	3,82E+01	4,13E+01
226	2,26E+02	3,39E+02	3,83E+01	4,13E+01
227	2,27E+02	3,39E+02	3,83E+01	4,14E+01
228	2,28E+02	3,39E+02	3,84E+01	4,14E+01
229	2,29E+02	3,35E+02	3,84E+01	4,15E+01
230	2,30E+02	3,33E+02	3,85E+01	4,15E+01
231	2,31E+02	3,33E+02	3,85E+01	4,16E+01
232	2,32E+02	3,33E+02	3,86E+01	4,16E+01
233	2,33E+02	3,33E+02	3,87E+01	4,17E+01
234	2,34E+02	3,35E+02	3,87E+01	4,17E+01
235	2,35E+02	3,38E+02	3,87E+01	4,18E+01
236	2,36E+02	3,39E+02	3,88E+01	4,18E+01
237	2,37E+02	3,39E+02	3,89E+01	4,19E+01
238	2,38E+02	3,39E+02	3,89E+01	4,19E+01
239	2,39E+02	3,39E+02	3,90E+01	4,20E+01
240	2,40E+02	3,39E+02	3,90E+01	4,20E+01
241	2,41E+02	3,35E+02	3,91E+01	4,21E+01
242	2,42E+02	3,33E+02	3,91E+01	4,21E+01
243	2,43E+02	3,33E+02	3,92E+01	4,22E+01
244	2,44E+02	3,33E+02	3,92E+01	4,22E+01
245	2,45E+02	3,33E+02	3,93E+01	4,23E+01
246	2,46E+02	3,34E+02	3,93E+01	4,23E+01
247	2,47E+02	3,38E+02	3,94E+01	4,24E+01
248	2,48E+02	3,39E+02	3,94E+01	4,24E+01
249	2,49E+02	3,39E+02	3,95E+01	4,25E+01
250	2,50E+02	3,39E+02	3,95E+01	4,25E+01
251	2,51E+02	3,39E+02	3,95E+01	4,26E+01
252	2,52E+02	3,39E+02	3,96E+01	4,26E+01
253	2,53E+02	3,35E+02	3,96E+01	4,27E+01
254	2,54E+02	3,33E+02	3,97E+01	4,27E+01
255	2,55E+02	3,33E+02	3,97E+01	4,28E+01
256	2,56E+02	3,33E+02	3,98E+01	4,28E+01
257	2,57E+02	3,33E+02	3,98E+01	4,29E+01
258	2,58E+02	3,34E+02	3,99E+01	4,29E+01
259	2,59E+02	3,38E+02	4,00E+01	4,30E+01
260	2,60E+02	3,39E+02	4,00E+01	4,30E+01
261	2,61E+02	3,39E+02	4,00E+01	4,31E+01
262	2,62E+02	3,39E+02	4,01E+01	4,31E+01
263	2,63E+02	3,39E+02	4,01E+01	4,32E+01
264	2,64E+02	3,39E+02	4,02E+01	4,32E+01
265	2,65E+02	3,35E+02	4,03E+01	4,33E+01
266	2,66E+02	3,33E+02	4,03E+01	4,33E+01
267	2,67E+02	3,33E+02	4,03E+01	4,34E+01
268	2,68E+02	3,33E+02	4,04E+01	4,34E+01
269	2,69E+02	3,33E+02	4,05E+01	4,35E+01
270	2,70E+02	3,34E+02	4,05E+01	4,35E+01
271	2,71E+02	3,38E+02	4,06E+01	4,36E+01
272	2,72E+02	3,39E+02	4,06E+01	4,36E+01
273	2,73E+02	3,39E+02	4,06E+01	4,37E+01
274	2,74E+02	3,39E+02	4,07E+01	4,37E+01
275	2,75E+02	3,39E+02	4,08E+01	4,38E+01
276	2,76E+02	3,39E+02	4,08E+01	4,38E+01
277	2,77E+02	3,35E+02	4,09E+01	4,39E+01
278	2,78E+02	3,33E+02	4,09E+01	4,39E+01
279	2,79E+02	3,33E+02	4,10E+01	4,40E+01
280	2,80E+02	3,33E+02	4,10E+01	4,40E+01
281	2,81E+02	3,33E+02	4,11E+01	4,41E+01
282	2,82E+02	3,34E+02	4,11E+01	4,41E+01
283	2,83E+02	3,38E+02	4,12E+01	4,42E+01
284	2,84E+02	3,39E+02	4,12E+01	4,42E+01
285	2,85E+02	3,39E+02	4,13E+01	4,43E+01
286	2,86E+02	3,39E+02	4,13E+01	4,43E+01
287	2,87E+02	3,39E+02	4,14E+01	4,44E+01
288	2,88E+02	3,39E+02	4,14E+01	4,44E+01
289	2,89E+02	3,35E+02	4,15E+01	4,45E+01
290	2,90E+02	3,33E+02	4,15E+01	4,45E+01
291	2,91E+02	3,33E+02	4,16E+01	4,46E+01
292	2,92E+02	3,33E+02	4,16E+01	4,46E+01
293	2,93E+02	3,33E+02	4,17E+01	4,47E+01
294	2,94E+02	3,34E+02	4,17E+01	4,47E+01
295	2,95E+02	3,38E+02	4,18E+01	4,48E+01
296	2,96E+02	3,39E+02	4,18E+01	4,48E+01
297	2,97E+02	3,39E+02	4,18E+01	4,49E+01
298	2,98E+02	3,39E+02	4,19E+01	4,49E+01
299	2,99E+02	3,39E+02	4,19E+01	4,50E+01
300	3,00E+02	3,39E+02	4,20E+01	4,50E+01
301	3,01E+02	3,34E+02	4,21E+01	4,51E+01
302	3,02E+02	3,33E+02	4,21E+01	4,51E+01
303	3,03E+02	3,33E+02	4,22E+01	4,52E+01
304	3,04E+02	3,33E+02	4,22E+01	4,52E+01
305	3,05E+02	3,33E+02	4,23E+01	4,53E+01
306	3,06E+02	3,34E+02	4,23E+01	4,53E+01
307	3,07E+02	3,38E+02	4,23E+01	4,54E+01
308	3,08E+02	3,39E+02	4,24E+01	4,54E+01
309	3,09E+02	3,39E+02	4,24E+01	4,55E+01
310	3,10E+02	3,39E+02	4,25E+01	4,55E+01
311	3,11E+02	3,39E+02	4,25E+01	4,56E+01
312	3,12E+02	3,39E+02	4,26E+01	4,56E+01
313	3,13E+02	3,34E+02	4,26E+01	4,57E+01
314	3,14E+02	3,33E+02	4,27E+01	4,57E+01
315	3,15E+02	3,33E+02	4,27E+01	4,58E+01
316	3,16E+02	3,33E+02	4,28E+01	4,58E+01
317	3,17E+02	3,33E+02	4,28E+01	4,59E+01
318	3,18E+02	3,34E+02	4,29E+01	4,59E+01
319	3,19E+02	3,38E+02	4,29E+01	4,60E+01
320	3,20E+02	3,39E+02	4,30E+01	4,60E+01
321	3,21E+02	3,39E+02	4,30E+01	4,61E+01
322	3,22E+02	3,39E+02	4,31E+01	4,61E+01
323	3,23E+02	3,39E+02	4,31E+01	4,62E+01
324	3,24E+02	3,39E+02	4,32E+01	4,62E+01
325	3,25E+02	3,34E+02	4,32E+01	4,63E+01
326	3,26E+02	3,33E+02	4,33E+01	4,63E+01
327	3,27E+02	3,33E+02	4,33E+01	4,64E+01
328	3,28E+02	3,33E+02	4,34E+01	4,64E+01
329	3,29E+02	3,33E+02	4,34E+01	4,65E+01
330	3,30E+02	3,34E+02	4,35E+01	4,65E+01
331	3,31E+02	3,38E+02	4,35E+01	4,66E+01
332	3,32E+02	3,39E+02	4,36E+01	4,66E+01
333	3,33E+02	3,39E+02	4,36E+01	4,67E+01
334	3,34E+02	3,39E+02	4,37E+01	4,67E+01
335	3,35E+02	3,39E+02	4,37E+01	4,68E+01
336	3,36E+02	3,39E+02	4,38E+01	4,68E+01
337	3,37E+02	3,34E+02	4,38E+01	4,69E+01
338	3,38E+02	3,33E+02	4,39E+01	4,69E+01
339	3,39E+02	3,33E+02	4,39E+01	4,70E+01
340	3,40E+02	3,33E+02	4,40E+01	4,70E+01
341	3,41E+02	3,33E+02	4,40E+01	4,71E+01
342	3,42E+02	3,34E+02	4,41E+01	4,71E+01
343	3,43E+02	3,38E+02	4,41E+01	4,72E+01
344	3,44E+02	3,39E+02	4,42E+01	4,72E+01
345	3,45E+02	3,39E+02	4,42E+01	4,73E+01
346	3,46E+02	3,39E+02	4,43E+01	4,73E+01
347	3,47E+02	3,39E+02	4,43E+01	4,74E+01
348	3,48E+02	3,39E+02	4,43E+01	4,74E+01
349	3,49E+02	3,34E+02	4,44E+01	4,75E+01
350	3,50E+02	3,33E+02	4,44E+01	4,75E+01
351	3,51E+02	3,33E+02	4,45E+01	4,76E+01
352	3,52E+02	3,33E+02	4,45E+01	4,76E+01
353	3,53E+02	3,33E+02	4,46E+01	4,77E+01
354	3,54E+02	3,34E+02	4,46E+01	4,77E+01
355	3,55E+02	3,38E+02	4,47E+01	4,78E+01
356	3,56E+02	3,39E+02	4,47E+01	4,78E+01
357	3,57E+02	3,39E+02	4,48E+01	4,79E+01
358	3,58E+02	3,39E+02	4,48E+01	4,79E+01
359	3,59E+02	3,39E+02	4,49E+01	4,80E+01
360	3,60E+02	3,39E+02	4,49E+01	4,80E+01
361	3,61E+02	3,34E+02	4,50E+01	4,81E+01
362	3,62E+02	3,33E+02	4,50E+01	4,81E+01
363	3,63E+02	3,33E+02	4,50E+01	4,82E+01
364	3,64E+02	3,33E+02	4,51E+01	4,82E+01
365	3,65E+02	3,33E+02	4,51E+01	4,83E+01
366	3,66E+02	3,34E+02	4,52E+01	4,83E+01
367	3,67E+02	3,38E+02	4,52E+01	4,84E+01
368	3,68E+02	3,39E+02	4,53E+01	4,84E+01
369	3,69E+02	3,39E+02	4,53E+01	4,85E+01
370	3,70E+02	3,39E+02	4,54E+01	4,85E+01
371	3,71E+02	3,39E+02	4,54E+01	4,86E+01
372	3,72E+02	3,39E+02	4,55E+01	4,86E+01
373	3,73E+02	3,34E+02	4,55E+01	4,87E+01
374	3,74E+02	3,33E+02	4,56E+01	4,87E+01
375	3,75E+02	3,33E+02	4,56E+01	4,88E+01
376	3,76E+02	3,33E+02	4,57E+01	4,88E+01
377	3,77E+02	3,33E+02	4,57E+01	4,89E+01
378	3,78E+02	3,34E+02	4,58E+01	4,89E+01
379	3,79E+02	3,38E+02	4,58E+01	4,90E+01
380	3,80E+02	3,39E+02	4,59E+01	4,90E+01
381	3,81E+02	3,39E+02	4,59E+01	4,91E+01
382	3,82E+02	3,39E+02	4,60E+01	4,91E+01
383	3,83E+02	3,39E+02	4,60E+01	4,92E+01
384	3,84E+02	3,39E+02	4,60E+01	4,92E+01
385	3,85E+02	3,34E+02	4,61E+01	4,93E+01
386	3,86E+02	3,33E+02	4,61E+01	4,93E+01
387	3,87E+02	3,33E+02	4,62E+01	4,94E+01
388	3,88E+02	3,33E+02	4,62E+01	4,94E+01
389	3,89E+02	3,33E+02	4,63E+01	4,95E+01
390	3,90E+02	3,34E+02	4,63E+01	4,95E+01
391	3,91E+02	3,38E+02	4,64E+01	4,96E+01
392	3,92E+02	3,39E+02	4,64E+01	4,96E+01
393	3,93E+02	3,39E+02	4,65E+01	4,97E+01
394	3,94E+02	3,39E+02	4,65E+01	4,97E+01
395	3,95E+02	3,39E+02	4,66E+01	4,98E+01
396	3,96E+02	3,39E+02	4,66E+01	4,98E+01
397	3,97E+02	3,34E+02	4,67E+01	4,99E+01
398	3,98E+02	3,33E+02	4,67E+01	4,99E+01
399	3,99E+02	3,33E+02	4,68E+01	5,00E+01
400	4,00E+02	3,33E+02	4,68E+01	5,00E+01
401	4,01E+02	3,33E+02	4,69E+01	5,01E+01
402	4,02E+02	3,34E+02	4,69E+01	5,01E+01
403	4,03E+02	3,38E+02	4,70E+01	5,02E+01
404	4,04E+02	3,39E+02	4,70E+01	5,02E+01
405	4,05E+02	3,39E+02	4,71E+01	5,03E+01
406	4,06E+02	3,39E+02	4,71E+01	5,03E+01
407	4,07E+02	3,39E+02	4,72E+01	5,04E+01
408	4,08E+02	3,39E+02	4,72E+01	5,04E+01
409	4,09E+02	3,34E+02	4,73E+01	5,05E+01
410	4,10E+02	3,33E+02	4,73E+01	5,05E+01
411	4,11E+02	3,33E+02	4,74E+01	5,06E+01
412	4,12E+02	3,33E+02	4,74E+01	5,06E+01
413	4,13E+02	3,33E+02	4,75E+01	5,07E+01
414	4,14E+02	3,34E+02	4,75E+01	5,07E+01
415	4,15E+02	3,38E+02	4,75E+01	5,08E+01
416	4,16E+02	3,39E+02	4,76E+01	5,08E+01
417	4,17E+02	3,39E+02	4,76E+01	5,09E+01
418	4,18E+02	3,39E+02	4,77E+01	5,09E+01
419	4,19E+02	3,39E+02	4,77E+01	5,10E+01
420	4,20E+02	3,39E+02	4,78E+01	5,10E+01
421	4,21E+02	3,34E+02	4,78E+01	5,11E+01
422	4,22E+02	3,33E+02	4,79E+01	5,11E+01
423	4,23E+02	3,33E+02	4,79E+01	5,12E+01
424	4,24E+02	3,33E+02	4,80E+01	5,12E+01
425	4,25E+02	3,33E+02	4,80E+01	5,13E+01
426	4,26E+02	3,34E+02	4,81E+01	5,13E+01
427	4,27E+02	3,38E+02	4,81E+01	5,14E+01
428	4,28E+02	3,39E+02	4,82E+01	5,14E+01
429	4,29E+02	3,39E+02	4,82E+01	5,15E+01
430	4,30E+02	3,39E+02	4,83E+01	5,15E+01
431	4,31E+02	3,39E+02	4,83E+01	5,16E+01
432	4,32E+02	3,39E+02	4,83E+01	5,16E+01
433	4,33E+02	3,34E+02	4,84E+01	5,17E+01
434	4,34E+02	3,33E+02	4,84E+01	5,17E+01
435	4,35E+02	3,33E+02	4,85E+01	5,18E+01
436	4,36E+02	3,33E+02	4,85E+01	5,18E+01
437	4,37E+02	3,33E+02	4,86E+01	5,19E+01
438	4,38E+02	3,34E+02	4,86E+01	5,19E+01
439	4,39E+02	3,38E+02	4,87E+01	5,20E+01
440	4,40E+02	3,39E+02	4,87E+01	5,20E+01
441	4,41E+02	3,39E+02	4,88E+01	5,21E+01
442	4,42E+02	3,39E+02	4,88E+01	5,21E+01
443	4,43E+02	3,39E+02	4,88E+01	5,22E+01
444	4,44E+02	3,39E+02	4,89E+01	5,22E+01
445	4,45E+02	3,34E+02	4,89E+01	5,23E+01
446	4,46E+02	3,33E+02	4,90E+01	5,23E+01
447	4,47E+02	3,33E+02	4,90E+01	5,24E+01
448	4,48E+02	3,33E+02	4,91E+01	5,24E+01
449	4,49E+02	3,33E+02	4,91E+01	5,25E+01
450	4,50E+02	3,34E+02	4,92E+01	5,25E+01
451	4,51E+02	3,38E+02	4,92E+01	5,26E+01
452	4,52E+02	3,39E+02	4,93E+01	5,26E+01
453	4,53E+02	3,39E+02	4,93E+01	5,27E+01
454	4,54E+02	3,39E+02	4,94E+01	5,27E+01
455	4,55E+02	3,39E+02	4,94E+01	5,28E+01
456	4,56E+02	3,39E+02	4,95E+01	5,28E+01
457	4,57E+02	3,34E+02	4,95E+01	5,29E+01
458	4,58E+02	3,33E+02	4,95E+01	5,29E+01
459	4,59E+02	3,33E+02	4,96E+01	5,30E+01
460	4,60E+02	3,33E+02	4,96E+01	5,30E+01
461	4,61E+02	3,33E+02	4,97E+01	5,31E+01
462	4,62E+02	3,34E+02	4,97E+01	5,31E+01
463	4,63E+02	3,38E+02	4,98E+01	5,32E+01
464	4,64E+02	3,39E+02	4,98E+01	5,32E+01
465	4,65E+02	3,39E+02	4,99E+01	5,33E+01
466	4,66E+02	3,39E+02	4,99E+01	5,33E+01
467	4,67E+02	3,39E+02	5,00E+01	5,34E+01
468	4,68E+02	3,39E+02	5,00E+01	5,34E+01
469	4,69E+02	3,34E+02	5,01E+01	5,35E+01
470	4,70E+02	3,33E+02	5,01E+01	5,35E+01
471	4,71E+02	3,33E+02	5,02E+01	5,36E+01
472	4,72E+02	3,33E+02	5,02E+01	5,36E+01
473	4,73E+02	3,33E+02	5,03E+01	5,37E+01
474	4,74E+02	3,34E+02	5,03E+01	5,37E+01
475	4,75E+02	3,38E+02	5,04E+01	5,38E+01
476	4,76E+02	3,39E+02	5,04E+01	5,38E+01
477	4,77E+02	3,39E+02	5,05E+01	5,39E+01
478	4,78E+02	3,39E+02	5,05E+01	5,39E+01
479	4,79E+02	3,39E+02	5,05E+01	5,40E+01
480	4,80E+02	3,39E+02	5,06E+01	5,40E+01
481	4,81E+02	3,34E+02	5,06E+01	5,41E+01
482	4,82E+02	3,33E+02	5,07E+01	5,41E+01
483	4,83E+02	3,33E+02	5,07E+01	5,42E+01
484	4,84E+02	3,33E+02	5,08E+01	5,42E+01
485	4,85E+02	3,33E+02	5,08E+01	5,43E+01
486	4,86E+02	3,34E+02	5,09E+01	5,43E+01
487	4,87E+02	3,37E+02	5,09E+01	5,44E+01
488	4,88E+02	3,39E+02	5,10E+01	5,44E+01
489	4,89E+02	3,39E+02	5,10E+01	5,45E+01
490	4,90E+02	3,39E+02	5,11E+01	5,45E+01
491	4,91E+02	3,39E+02	5,11E+01	5,46E+01
492	4,92E+02	3,39E+02	5,12E+01	5,46E+01
493	4,93E+02	3,34E+02	5,12E+01	5,47E+01
494	4,94E+02	3,33E+02	5,12E+01	5,47E+01
495	4,95E+02	3,33E+02	5,13E+01	5,48E+01
496	4,96E+02	3,33E+02	5,14E+01	5,48E+01
497	4,97E+02	3,33E+02	5,14E+01	5,49E+01
498	4,98E+02	3,34E+02	5,15E+01	5,49E+01
499	4,99E+02	3,37E+02	5,15E+01	5,50E+01
500	5,00E+02	3,39E+02	5,15E+01	5,50E+01
501	5,01E+02	3,39E+02	5,16E+01	5,51E+01
502	5,02E+02	3,39E+02	5,16E+01	5,51E+01
503	5,03E+02	3,39E+02	5,17E+01	5,52E+01
504	5,04E+02	3,39E+02	5,17E+01	5,52E+01
505	5,05E+02	3,34E+02	5,18E+01	5,53E+01
506	5,06E+02	3,33E+02	5,18E+01	5,53E+01
507	5,07E+02	3,33E+02	5,19E+01	5,54E+01
508	5,08E+02	3,33E+02	5,19E+01	5,54E+01
509	5,09E+02	3,33E+02	5,20E+01	5,55E+01
510	5,10E+02	3,34E+02	5,20E+01	5,55E+01
511	5,11E+02	3,37E+02	5,21E+01	5,56E+01
512	5,12E+02	3,39E+02	5,21E+01	5,56E+01
513	5,13E+02	3,39E+02	5,22E+01	5,57E+01
514	5,14E+02	3,39E+02	5,22E+01	5,57E+01
515	5,15E+02	3,39E+02	5,23E+01	5,58E+01
516	5,16E+02	3,39E+02	5,23E+01	5,58E+01
517	5,17E+02	3,34E+02	5,23E+01	5,59E+01
518	5,18E+02	3,33E+02	5,24E+01	5,59E+01
519	5,19E+02	3,33E+02	5,24E+01	5,60E+01
520	5,20E+02	3,33E+02	5,25E+01	5,60E+01
521	5,21E+02	3,33E+02	5,25E+01	5,61E+01
522	5,22E+02	3,34E+02	5,26E+01	5,61E+01
523	5,23E+02	3,37E+02	5,26E+01	5,62E+01
524	5,24E+02	3,39E+02	5,27E+01	5,62E+01
525	5,25E+02	3,39E+02	5,27E+01	5,63E+01
526	5,26E+02	3,39E+02	5,28E+01	5,63E+01
527	5,27E+02	3,39E+02	5,28E+01	5,64E+01
528	5,28E+02	3,39E+02	5,29E+01	5,64E+01
529	5,29E+02	3,34E+02	5,29E+01	5,65E+01
530	5,30E+02	3,33E+02	5,29E+01	5,65E+01
531	5,31E+02	3,33E+02	5,30E+01	5,66E+01
532	5,32E+02	3,33E+02	5,31E+01	5,66E+01
533	5,33E+02	3,33E+02	5,31E+01	5,67E+01
534	5,34E+02	3,34E+02	5,31E+01	5,67E+01
535	5,35E+02	3,37E+02	5,32E+01	5,68E+01
536	5,36E+02	3,39E+02	5,32E+01	5,68E+01
537	5,37E+02	3,39E+02	5,33E+01	5,69E+01
538	5,38E+02	3,39E+02	5,33E+01	5,69E+01
539	5,39E+02	3,39E+02	5,34E+01	5,70E+01
540	5,40E+02	3,39E+02	5,34E+01	5,70E+01
541	5,41E+02	3,34E+02	5,35E+01	5,71E+01
542	5,42E+02	3,33E+02	5,35E+01	5,71E+01
543	5,43E+02	3,33E+02	5,36E+01	5,72E+01
544	5,44E+02	3,32E+02	5,36E+01	5,72E+01
545	5,45E+02	3,32E+02	5,37E+01	5,73E+01
546	5,46E+02	3,34E+02	5,37E+01	5,73E+01
547	5,47E+02	3,37E+02	5,38E+01	5,74E+01
548	5,48E+02	3,39E+02	5,38E+01	5,74E+01
549	5,49E+02	3,39E+02	5,39E+01	5,75E+01
550	5,50E+02	3,39E+02	5,39E+01	5,75E+01
551	5,51E+02	3,39E+02	5,39E+01	5,76E+01
552	5,52E+02	3,39E+02	5,40E+01	5,76E+01
553	5,53E+02	3,34E+02	5,40E+01	5,77E+01
554	5,54E+02	3,33E+02	5,41E+01	5,77E+01
555	5,55E+02	3,33E+02	5,41E+01	5,78E+01
556	5,56E+02	3,32E+02	5,42E+01	5,78E+01
557	5,57E+02	3,32E+02	5,42E+01	5,79E+01
558	5,58E+02	3,34E+02	5,43E+01	5,79E+01
559	5,59E+02	3,37E+02	5,43E+01	5,80E+01
560	5,60E+02	3,38E+02	5,44E+01	5,80E+01
561	5,61E+02	3,39E+02	5,44E+01	5,81E+01
562	5,62E+02	3,39E+02	5,45E+01	5,81E+01
563	5,63E+02	3,39E+02	5,45E+01	5,82E+01
564	5,64E+02	3,39E+02	5,46E+01	5,82E+01
565	5,65E+02	3,34E+02	5,46E+01	5,83E+01
566	5,66E+02	3,33E+02	5,47E+01	5,83E+01
567	5,67E+02	3,33E+02	5,47E+01	5,84E+01
568	5,68E+02	3,32E+02	5,48E+01	5,84E+01
569	5,69E+02	3,32E+02	5,48E+01	5,85E+01
570	5,70E+02	3,34E+02	5,49E+01	5,85E+01
571	5,71E+02	3,37E+02	5,49E+01	5,86E+01
572	5,72E+02	3,38E+02	5,50E+01	5,86E+01
573	5,73E+02	3,38E+02	5,50E+01	5,87E+01
574	5,74E+02	3,39E+02	5,50E+01	5,87E+01
575	5,75E+02	3,39E+02	5,51E+01	5,88E+01
576	5,76E+02	3,39E+02	5,51E+01	5,88E+01
577	5,77E+02	3,34E+02	5,52E+01	5,89E+01
578	5,78E+02	3,33E+02	5,52E+01	5,89E+01
579	5,79E+02	3,33E+02	5,53E+01	5,90E+01
580	5,80E+02	3,32E+02	5,53E+01	5,90E+01
581	5,81E+02	3,32E+02	5,54E+01	5,91E+01
582	5,82E+02	3,34E+02	5,54E+01	5,91E+01
583	5,83E+02	3,37E+02	5,54E+01	5,92E+01
584	5,84E+02	3,38E+02	5,55E+01	5,92E+01
585	5,85E+02	3,38E+02	5,56E+01	5,93E+01
586	5,86E+02	3,38E+02	5,56E+01	5,93E+01
587	5,87E+02	3,39E+02	5,57E+01	5,94E+01
588	5,88E+02	3,39E+02	5,57E+01	5,94E+01
589	5,89E+02	3,34E+02	5,57E+01	5,95E+01
590	5,90E+02	3,33E+02	5,58E+01	5,95E+01
591	5,91E+02	3,33E+02	5,58E+01	5,96E+01
592	5,92E+02	3,32E+02	5,59E+01	5,96E+01
593	5,93E+02	3,32E+02	5,59E+01	5,97E+01
594	5,94E+02	3,34E+02	5,60E+01	5,97E+01
595	5,95E+02	3,37E+02	5,60E+01	5,98E+01
596	5,96E+02	3,38E+02	5,60E+01	5,98E+01
597	5,97E+02	3,38E+02	5,61E+01	5,99E+01
598	5,98E+02	3,38E+02	5,62E+01	5,99E+01
599	5,99E+02	3,38E+02	5,62E+01	6,00E+01
600	6,00E+02	3,38E+02	5,62E+01	6,00E+01
601	6,01E+02	3,34E+02	5,63E+01	6,01E+01
602	6,02E+02	3,33E+02	5,63E+01	6,01E+01
603	6,03E+02	3,32E+02	5,64E+01	6,02E+01
604	6,04E+02	3,32E+02	5,64E+01	6,02E+01
605	6,05E+02	3,32E+02	5,65E+01	6,03E+01
606	6,06E+02	3,34E+02	5,65E+01	6,03E+01
607	6,07E+02	3,37E+02	5,66E+01	6,04E+01
608	6,08E+02	3,38E+02	5,66E+01	6,04E+01
609	6,09E+02	3,38E+02	5,67E+01	6,05E+01
610	6,10E+02	3,38E+02	5,67E+01	6,05E+01
611	6,11E+02	3,38E+02	5,68E+01	6,06E+01
612	6,12E+02	3,38E+02	5,68E+01	6,06E+01
613	6,13E+02	3,34E+02	5,69E+01	6,07E+01
614	6,14E+02	3,33E+02	5,69E+01	6,07E+01
615	6,15E+02	3,32E+02	5,70E+01	6,08E+01
616	6,16E+02	3,32E+02	5,70E+01	6,08E+01
617	6,17E+02	3,32E+02	5,71E+01	6,09E+01
618	6,18E+02	3,34E+02	5,71E+01	6,09E+01
619	6,19E+02	3,37E+02	5,72E+01	6,10E+01
620	6,20E+02	3,38E+02	5,72E+01	6,10E+01
621	6,21E+02	3,38E+02	5,72E+01	6,11E+01
622	6,22E+02	3,38E+02	5,73E+01	6,11E+01
623	6,23E+02	3,38E+02	5,73E+01	6,12E+01
624	6,24E+02	3,38E+02	5,74E+01	6,12E+01
625	6,25E+02	3,34E+02	5,74E+01	6,13E+01
626	6,26E+02	3,33E+02	5,75E+01	6,13E+01
627	6,27E+02	3,32E+02	5,75E+01	6,14E+01
628	6,28E+02	3,32E+02	5,76E+01	6,14E+01
629	6,29E+02	3,32E+02	5,76E+01	6,15E+01
630	6,30E+02	3,34E+02	5,77E+01	6,15E+01
631	6,31E+02	3,37E+02	5,77E+01	6,16E+01
632	6,32E+02	3,38E+02	5,78E+01	6,16E+01
633	6,33E+02	3,38E+02	5,78E+01	6,17E+01
634	6,34E+02	3,38E+02	5,79E+01	6,17E+01
635	6,35E+02	3,38E+02	5,79E+01	6,18E+01
636	6,36E+02	3,38E+02	5,79E+01	6,18E+01
637	6,37E+02	3,34E+02	5,80E+01	6,19E+01
638	6,38E+02	3,33E+02	5,81E+01	6,19E+01
639	6,39E+02	3,32E+02	5,81E+01	6,20E+01
640	6,40E+02	3,32E+02	5,81E+01	6,20E+01
641	6,41E+02	3,32E+02	5,82E+01	6,21E+01
642	6,42E+02	3,34E+02	5,82E+01	6,21E+01
643	6,43E+02	3,37E+02	5,83E+01	6,22E+01
644	6,44E+02	3,38E+02	5,83E+01	6,22E+01
645	6,45E+02	3,38E+02	5,84E+01	6,23E+01
646	6,46E+02	3,38E+02	5,84E+01	6,23E+01
647	6,47E+02	3,38E+02	5,85E+01	6,24E+01
648	6,48E+02	3,38E+02	5,85E+01	6,24E+01
649	6,49E+02	3,34E+02	5,86E+01	6,25E+01
650	6,50E+02	3,33E+02	5,86E+01	6,25E+01
651	6,51E+02	3,32E+02	5,87E+01	6,26E+01
652	6,52E+02	3,32E+02	5,87E+01	6,26E+01
653	6,53E+02	3,32E+02	5,87E+01	6,27E+01
654	6,54E+02	3,34E+02	5,88E+01	6,27E+01
655	6,55E+02	3,37E+02	5,88E+01	6,28E+01
656	6,56E+02	3,38E+02	5,89E+01	6,28E+01
657	6,57E+02	3,38E+02	5,89E+01	6,29E+01
658	6,58E+02	3,38E+02	5,90E+01	6,29E+01
659	6,59E+02	3,38E+02	5,90E+01	6,30E+01
660	6,60E+02	3,38E+02	5,91E+01	6,30E+01
661	6,61E+02	3,34E+02	5,91E+01	6,31E+01
662	6,62E+02	3,33E+02	5,92E+01	6,31E+01
663	6,63E+02	3,32E+02	5,92E+01	6,32E+01
664	6,64E+02	3,32E+02	5,93E+01	6,32E+01
665	6,65E+02	3,32E+02	5,93E+01	6,33E+01
666	6,66E+02	3,34E+02	5,94E+01	6,33E+01
667	6,67E+02	3,37E+02	5,94E+01	6,34E+01
668	6,68E+02	3,38E+02	5,95E+01	6,34E+01
669	6,69E+02	3,38E+02	5,95E+01	6,35E+01
670	6,70E+02	3,38E+02	5,96E+01	6,35E+01
671	6,71E+02	3,38E+02	5,96E+01	6,36E+01
672	6,72E+02	3,38E+02	5,97E+01	6,36E+01
673	6,73E+02	3,34E+02	5,97E+01	6,37E+01
674	6,74E+02	3,33E+02	5,97E+01	6,37E+01
675	6,75E+02	3,32E+02	5,98E+01	6,38E+01
676	6,76E+02	3,32E+02	5,98E+01	6,38E+01
677	6,77E+02	3,32E+02	5,99E+01	6,39E+01
678	6,78E+02	3,34E+02	5,99E+01	6,39E+01
679	6,79E+02	3,37E+02	6,00E+01	6,40E+01
680	6,80E+02	3,38E+02	6,00E+01	6,40E+01
681	6,81E+02	3,38E+02	6,01E+01	6,41E+01
682	6,82E+02	3,38E+02	6,01E+01	6,41E+01
683	6,83E+02	3,38E+02	6,02E+01	6,42E+01
684	6,84E+02	3,38E+02	6,02E+01	6,42E+01
685	6,85E+02	3,34E+02	6,03E+01	6,43E+01
686	6,86E+02	3,33E+02	6,03E+01	6,43E+01
687	6,87E+02	3,32E+02	6,04E+01	6,44E+01
688	6,88E+02	3,32E+02	6,04E+01	6,44E+01
689	6,89E+02	3,32E+02	6,05E+01	6,45E+01
690	6,90E+02	3,34E+02	6,05E+01	6,45E+01
691	6,91E+02	3,37E+02	6,05E+01	6,46E+01
692	6,92E+02	3,38E+02	6,06E+01	6,46E+01
693	6,93E+02	3,38E+02	6,06E+01	6,47E+01
694	6,94E+02	3,38E+02	6,07E+01	6,47E+01
695	6,95E+02	3,38E+02	6,07E+01	6,48E+01
696	6,96E+02	3,38E+02	6,08E+01	6,48E+01
697	6,97E+02	3,34E+02	6,08E+01	6,49E+01
698	6,98E+02	3,33E+02	6,09E+01	6,49E+01
699	6,99E+02	3,32E+02	6,09E+01	6,50E+01
700	7,00E+02	3,32E+02	6,10E+01	6,50E+01
701	7,01E+02	3,32E+02	6,10E+01	6,51E+01
702	7,02E+02	3,34E+02	6,11E+01	6,51E+01
703	7,03E+02	3,37E+02	6,11E+01	6,52E+01
704	7,04E+02	3,38E+02	6,12E+01	6,52E+01
705	7,05E+02	3,38E+02	6,12E+01	6,53E+01
706	7,06E+02	3,38E+02	6,13E+01	6,53E+01
707	7,07E+02	3,38E+02	6,13E+01	6,54E+01
708	7,08E+02	3,38E+02	6,13E+01	6,54E+01
709	7,09E+02	3,34E+02	6,14E+01	6,55E+01
710	7,10E+02	3,33E+02	6,14E+01	6,55E+01
711	7,11E+02	3,32E+02	6,15E+01	6,56E+01
712	7,12E+02	3,32E+02	6,15E+01	6,56E+01
713	7,13E+02	3,32E+02	6,16E+01	6,57E+01
714	7,14E+02	3,34E+02	6,16E+01	6,57E+01
715	7,15E+02	3,37E+02	6,17E+01	6,58E+01
716	7,16E+02	3,38E+02	6,17E+01	6,58E+01
717	7,17E+02	3,38E+02	6,18E+01	6,59E+01
718	7,18E+02	3,38E+02	6,18E+01	6,59E+01
719	7,19E+02	3,38E+02	6,19E+01	6,60E+01
720	7,20E+02	3,38E+02	6,19E+01	6,60E+01
721	7,21E+02	3,34E+02	6,19E+01	6,61E+01
722	7,22E+02	3,33E+02	6,20E+01	6,61E+01
723	7,23E+02	3,32E+02	6,20E+01	6,62E+01
724	7,24E+02	3,32E+02	6,21E+01	6,62E+01
725	7,25E+02	3,32E+02	6,21E+01	6,63E+01
726	7,26E+02	3,34E+02	6,22E+01	6,63E+01
727	7,27E+02	3,37E+02	6,22E+01	6,64E+01
728	7,28E+02	3,38E+02	6,23E+01	6,64E+01
729	7,29E+02	3,38E+02	6,23E+01	6,65E+01
730	7,30E+02	3,38E+02	6,24E+01	6,65E+01
731	7,31E+02	3,38E+02	6,24E+01	6,66E+01
732	7,32E+02	3,38E+02	6,25E+01	6,66E+01
733	7,33E+02	3,34E+02	6,25E+01	6,67E+01
734	7,34E+02	3,33E+02	6,26E+01	6,67E+01
735	7,35E+02	3,32E+02	6,26E+01	6,68E+01
736	7,36E+02	3,32E+02	6,26E+01	6,68E+01
737	7,37E+02	3,32E+02	6,27E+01	6,69E+01
738	7,38E+02	3,34E+02	6,27E+01	6,69E+01
739	7,39E+02	3,37E+02	6,28E+01	6,70E+01
740	7,40E+02	3,38E+02	6,28E+01	6,70E+01
741	7,41E+02	3,38E+02	6,29E+01	6,71E+01
742	7,42E+02	3,38E+02	6,29E+01	6,71E+01
743	7,43E+02	3,38E+02	6,30E+01	6,72E+01
744	7,44E+02	3,38E+02	6,30E+01	6,72E+01
745	7,45E+02	3,34E+02	6,31E+01	6,73E+01
746	7,46E+02	3,33E+02	6,31E+01	6,73E+01
747	7,47E+02	3,32E+02	6,32E+01	6,74E+01
748	7,48E+02	3,32E+02	6,32E+01	6,74E+01
749	7,49E+02	3,32E+02	6,32E+01	6,75E+01
750	7,50E+02	3,34E+02	6,33E+01	6,75E+01
751	7,51E+02	3,37E+02	6,33E+01	6,76E+01
752	7,52E+02	3,38E+02	6,34E+01	6,76E+01
753	7,53E+02	3,38E+02	6,34E+01	6,77E+01
754	7,54E+02	3,38E+02	6,35E+01	6,77E+01
755	7,55E+02	3,38E+02	6,35E+01	6,78E+01
756	7,56E+02	3,38E+02	6,36E+01	6,78E+01
757	7,57E+02	3,34E+02	6,36E+01	6,79E+01
758	7,58E+02	3,32E+02	6,37E+01	6,79E+01
759	7,59E+02	3,32E+02	6,37E+01	6,80E+01
760	7,60E+02	3,32E+02	6,38E+01	6,80E+01
761	7,61E+02	3,32E+02	6,38E+01	6,81E+01
762	7,62E+02	3,33E+02	6,38E+01	6,81E+01
763	7,63E+02	3,37E+02	6,39E+01	6,82E+01
764	7,64E+02	3,38E+02	6,40E+01	6,82E+01
765	7,65E+02	3,38E+02	6,40E+01	6,83E+01
766	7,66E+02	3,38E+02	6,40E+01	6,83E+01
767	7,67E+02	3,38E+02	6,41E+01	6,84E+01
768	7,68E+02	3,38E+02	6,41E+01	6,84E+01
769	7,69E+02	3,34E+02	6,42E+01	6,85E+01
770	7,70E+02	3,32E+02	6,42E+01	6,85E+01
771	7,71E+02	3,32E+02	6,43E+01	6,86E+01
772	7,72E+02	3,32E+02	6,43E+01	6,86E+01
773	7,73E+02	3,32E+02	6,44E+01	6,87E+01
774	7,74E+02	3,33E+02	6,44E+01	6,87E+01
775	7,75E+02	3,37E+02	6,45E+01	6,88E+01
776	7,76E+02	3,38E+02	6,45E+01	6,88E+01
777	7,77E+02	3,38E+02	6,46E+01	6,89E+01
778	7,78E+02	3,38E+02	6,46E+01	6,89E+01
779	7,79E+02	3,38E+02	6,47E+01	6,90E+01
780	7,80E+02	3,38E+02	6,47E+01	6,90E+01
781	7,81E+02	3,34E+02	6,48E+01	6,91E+01
782	7,82E+02	3,32E+02	6,48E+01	6,91E+01
783	7,83E+02	3,32E+02	6,49E+01	6,92E+01
784	7,84E+02	3,32E+02	6,49E+01	6,92E+01
785	7,85E+02	3,32E+02	6,49E+01	6,93E+01
786	7,86E+02	3,33E+02	6,50E+01	6,93E+01
787	7,87E+02	3,37E+02	6,50E+01	6,94E+01
788	7,88E+02	3,38E+02	6,51E+01	6,94E+01
789	7,89E+02	3,38E+02	6,51E+01	6,95E+01
790	7,90E+02	3,38E+02	6,52E+01	6,95E+01
791	7,91E+02	3,38E+02	6,52E+01	6,96E+01
792	7,92E+02	3,38E+02	6,53E+01	6,96E+01
793	7,93E+02	3,34E+02	6,53E+01	6,97E+01
794	7,94E+02	3,32E+02	6,53E+01	6,97E+01
795	7,95E+02	3,32E+02	6,54E+01	6,98E+01
796	7,96E+02	3,32E+02	6,55E+01	6,98E+01
797	7,97E+02	3,32E+02	6,55E+01	6,99E+01
798	7,98E+02	3,33E+02	6,56E+01	6,99E+01
799	7,99E+02	3,37E+02	6,56E+01	7,00E+01
800	8,00E+02	3,38E+02	6,56E+01	7,00E+01
801	8,01E+02	3,38E+02	6,57E+01	7,01E+01
802	8,02E+02	3,38E+02	6,57E+01	7,01E+01
803	8,03E+02	3,38E+02	6,58E+01	7,02E+01
804	8,04E+02	3,38E+02	6,58E+01	7,02E+01
805	8,05E+02	3,33E+02	6,59E+01	7,03E+01
806	8,06E+02	3,32E+02	6,59E+01	7,03E+01
807	8,07E+02	3,32E+02	6,60E+01	7,04E+01
808	8,08E+02	3,32E+02	6,60E+01	7,04E+01
809	8,09E+02	3,32E+02	6,61E+01	7,05E+01
810	8,10E+02	3,33E+02	6,61E+01	7,05E+01
811	8,11E+02	3,37E+02	6,62E+01	7,06E+01
812	8,12E+02	3,38E+02	6,62E+01	7,06E+01
813	8,13E+02	3,38E+02	6,63E+01	7,07E+01
814	8,14E+02	3,38E+02	6,63E+01	7,07E+01
815	8,15E+02	3,38E+02	6,64E+01	7,08E+01
816	8,16E+02	3,38E+02	6,64E+01	7,08E+01
817	8,17E+02	3,33E+02	6,65E+01	7,09E+01
818	8,18E+02	3,32E+02	6,65E+01	7,09E+01
819	8,19E+02	3,32E+02	6,66E+01	7,10E+01
820	8,20E+02	3,32E+02	6,66E+01	7,10E+01
821	8,21E+02	3,32E+02	6,66E+01	7,11E+01
822	8,22E+02	3,33E+02	6,67E+01	7,11E+01
823	8,23E+02	3,37E+02	6,67E+01	7,12E+01
824	8,24E+02	3,38E+02	6,68E+01	7,12E+01
825	8,25E+02	3,38E+02	6,68E+01	7,13E+01
826	8,26E+02	3,38E+02	6,69E+01	7,13E+01
827	8,27E+02	3,38E+02	6,69E+01	7,14E+01
828	8,28E+02	3,38E+02	6,70E+01	7,14E+01
829	8,29E+02	3,33E+02	6,70E+01	7,15E+01
830	8,30E+02	3,32E+02	6,71E+01	7,15E+01
831	8,31E+02	3,32E+02	6,71E+01	7,16E+01
832	8,32E+02	3,32E+02	6,72E+01	7,16E+01
833	8,33E+02	3,32E+02	6,72E+01	7,17E+01
834	8,34E+02	3,33E+02	6,73E+01	7,17E+01
835	8,35E+02	3,37E+02	6,73E+01	7,18E+01
836	8,36E+02	3,38E+02	6,73E+01	7,18E+01
837	8,37E+02	3,38E+02	6,74E+01	7,19E+01
838	8,38E+02	3,38E+02	6,74E+01	7,19E+01
839	8,39E+02	3,38E+02	6,75E+01	7,20E+01
840	8,40E+02	3,38E+02	6,75E+01	7,20E+01
841	8,41E+02	3,33E+02	6,76E+01	7,21E+01
842	8,42E+02	3,32E+02	6,76E+01	7,21E+01
843	8,43E+02	3,32E+02	6,77E+01	7,22E+01
844	8,44E+02	3,32E+02	6,77E+01	7,22E+01
845	8,45E+02	3,32E+02	6,78E+01	7,23E+01
846	8,46E+02	3,33E+02	6,78E+01	7,23E+01
847	8,47E+02	3,37E+02	6,79E+01	7,24E+01
848	8,48E+02	3,38E+02	6,79E+01	7,24E+01
849	8,49E+02	3,38E+02	6,80E+01	7,25E+01
850	8,50E+02	3,38E+02	6,80E+01	7,25E+01
851	8,51E+02	3,38E+02	6,81E+01	7,26E+01
852	8,52E+02	3,38E+02	6,81E+01	7,26E+01
853	8,53E+02	3,33E+02	6,81E+01	7,27E+01
854	8,54E+02	3,32E+02	6,82E+01	7,27E+01
855	8,55E+02	3,32E+02	6,82E+01	7,28E+01
856	8,56E+02	3,32E+02	6,83E+01	7,28E+01
857	8,57E+02	3,32E+02	6,83E+01	7,29E+01
858	8,58E+02	3,33E+02	6,84E+01	7,29E+01
859	8,59E+02	3,36E+02	6,84E+01	7,30E+01
860	8,60E+02	3,38E+02	6,85E+01	7,30E+01
861	8,61E+02	3,38E+02	6,85E+01	7,31E+01
862	8,62E+02	3,38E+02	6,86E+01	7,31E+01
863	8,63E+02	3,38E+02	6,86E+01	7,32E+01
864	8,64E+02	3,38E+02	6,87E+01	7,32E+01
865	8,65E+02	3,33E+02	6,87E+01	7,33E+01
866	8,66E+02	3,32E+02	6,88E+01	7,33E+01
867	8,67E+02	3,32E+02	6,88E+01	7,34E+01
868	8,68E+02	3,32E+02	6,89E+01	7,34E+01
869	8,69E+02	3,32E+02	6,89E+01	7,35E+01
870	8,70E+02	3,33E+02	6,90E+01	7,35E+01
871	8,71E+02	3,36E+02	6,90E+01	7,36E+01
872	8,72E+02	3,38E+02	6,91E+01	7,36E+01
873	8,73E+02	3,38E+02	6,91E+01	7,37E+01
874	8,74E+02	3,38E+02	6,92E+01	7,37E+01
875	8,75E+02	3,38E+02	6,92E+01	7,38E+01
876	8,76E+02	3,38E+02	6,93E+01	7,38E+01
877	8,77E+02	3,33E+02	6,93E+01	7,39E+01
878	8,78E+02	3,32E+02	6,94E+01	7,39E+01
879	8,79E+02	3,32E+02	6,94E+01	7,40E+01
880	8,80E+02	3,32E+02	6,94E+01	7,40E+01
881	8,81E+02	3,32E+02	6,95E+01	7,41E+01
882	8,82E+02	3,33E+02	6,95E+01	7,41E+01
883	8,83E+02	3,36E+02	6,96E+01	7,42E+01
884	8,84E+02	3,38E+02	6,96E+01	7,42E+01
885	8,85E+02	3,38E+02	6,97E+01	7,43E+01
886	8,86E+02	3,38E+02	6,97E+01	7,43E+01
887	8,87E+02	3,38E+02	6,98E+01	7,44E+01
888	8,88E+02	3,38E+02	6,98E+01	7,44E+01
889	8,89E+02	3,33E+02	6,99E+01	7,45E+01
890	8,90E+02	3,32E+02	6,99E+01	7,45E+01
891	8,91E+02	3,32E+02	7,00E+01	7,46E+01
892	8,92E+02	3,32E+02	7,00E+01	7,46E+01
893	8,93E+02	3,32E+02	7,01E+01	7,47E+01
894	8,94E+02	3,33E+02	7,01E+01	7,47E+01
895	8,95E+02	3,36E+02	7,01E+01	7,48E+01
896	8,96E+02	3,37E+02	7,02E+01	7,48E+01
897	8,97E+02	3,37E+02	7,02E+01	7,49E+01
898	8,98E+02	3,38E+02	7,03E+01	7,49E+01
899	8,99E+02	3,38E+02	7,03E+01	7,50E+01
900	9,00E+02	3,38E+02	7,04E+01	7,50E+01
901	9,01E+02	3,33E+02	7,04E+01	7,51E+01
902	9,02E+02	3,32E+02	7,05E+01	7,51E+01
903	9,03E+02	3,32E+02	7,05E+01	7,52E+01
904	9,04E+02	3,32E+02	7,06E+01	7,52E+01
905	9,05E+02	3,32E+02	7,06E+01	7,53E+01
906	9,06E+02	3,33E+02	7,07E+01	7,53E+01
907	9,07E+02	3,36E+02	7,07E+01	7,54E+01
908	9,08E+02	3,37E+02	7,07E+01	7,54E+01
909	9,09E+02	3,37E+02	7,08E+01	7,55E+01
910	9,10E+02	3,37E+02	7,09E+01	7,55E+01
911	9,11E+02	3,37E+02	7,09E+01	7,56E+01
912	9,12E+02	3,38E+02	7,10E+01	7,56E+01
913	9,13E+02	3,33E+02	7,10E+01	7,57E+01
914	9,14E+02	3,32E+02	7,10E+01	7,57E+01
915	9,15E+02	3,32E+02	7,11E+01	7,58E+01
916	9,16E+02	3,32E+02	7,11E+01	7,58E+01
917	9,17E+02	3,32E+02	7,12E+01	7,59E+01
918	9,18E+02	3,33E+02	7,12E+01	7,59E+01
919	9,19E+02	3,36E+02	7,13E+01	7,60E+01
920	9,20E+02	3,37E+02	7,13E+01	7,60E+01
921	9,21E+02	3,37E+02	7,14E+01	7,61E+01
922	9,22E+02	3,37E+02	7,14E+01	7,61E+01
923	9,23E+02	3,37E+02	7,15E+01	7,62E+01
924	9,24E+02	3,37E+02	7,15E+01	7,62E+01
925	9,25E+02	3,33E+02	7,16E+01	7,63E+01
926	9,26E+02	3,32E+02	7,16E+01	7,63E+01
927	9,27E+02	3,32E+02	7,16E+01	7,64E+01
928	9,28E+02	3,32E+02	7,17E+01	7,64E+01
929	9,29E+02	3,32E+02	7,17E+01	7,65E+01
930	9,30E+02	3,33E+02	7,18E+01	7,65E+01
931	9,31E+02	3,36E+02	7,18E+01	7,66E+01
932	9,32E+02	3,37E+02	7,19E+01	7,66E+01
933	9,33E+02	3,37E+02	7,19E+01	7,67E+01
934	9,34E+02	3,37E+02	7,20E+01	7,67E+01
935	9,35E+02	3,37E+02	7,20E+01	7,68E+01
936	9,36E+02	3,37E+02	7,21E+01	7,68E+01
937	9,37E+02	3,33E+02	7,21E+01	7,69E+01
938	9,38E+02	3,32E+02	7,22E+01	7,69E+01
939	9,39E+02	3,32E+02	7,22E+01	7,70E+01
940	9,40E+02	3,32E+02	7,22E+01	7,70E+01
941	9,41E+02	3,32E+02	7,23E+01	7,71E+01
942	9,42E+02	3,33E+02	7,23E+01	7,71E+01
943	9,43E+02	3,36E+02	7,24E+01	7,72E+01
944	9,44E+02	3,37E+02	7,24E+01	7,72E+01
945	9,45E+02	3,37E+02	7,25E+01	7,73E+01
946	9,46E+02	3,37E+02	7,25E+01	7,73E+01
947	9,47E+02	3,37E+02	7,26E+01	7,74E+01
948	9,48E+02	3,37E+02	7,26E+01	7,74E+01
949	9,49E+02	3,33E+02	7,27E+01	7,75E+01
950	9,50E+02	3,32E+02	7,27E+01	7,75E+01
951	9,51E+02	3,32E+02	7,28E+01	7,76E+01
952	9,52E+02	3,31E+02	7,28E+01	7,76E+01
953	9,53E+02	3,31E+02	7,29E+01	7,77E+01
954	9,54E+02	3,33E+02	7,29E+01	7,77E+01
955	9,55E+02	3,36E+02	7,29E+01	7,78E+01
956	9,56E+02	3,37E+02	7,30E+01	7,78E+01
957	9,57E+02	3,37E+02	7,30E+01	7,79E+01
958	9,58E+02	3,37E+02	7,31E+01	7,79E+01
959	9,59E+02	3,37E+02	7,31E+01	7,80E+01
960	9,60E+02	3,37E+02	7,32E+01	7,80E+01
961	9,61E+02	3,33E+02	7,32E+01	7,81E+01
962	9,62E+02	3,32E+02	7,33E+01	7,81E+01
963	9,63E+02	3,32E+02	7,33E+01	7,82E+01
964	9,64E+02	3,31E+02	7,34E+01	7,82E+01
965	9,65E+02	3,31E+02	7,34E+01	7,83E+01
966	9,66E+02	3,33E+02	7,35E+01	7,83E+01
967	9,67E+02	3,36E+02	7,35E+01	7,84E+01
968	9,68E+02	3,37E+02	7,36E+01	7,84E+01
969	9,69E+02	3,37E+02	7,36E+01	7,85E+01
970	9,70E+02	3,37E+02	7,37E+01	7,85E+01
971	9,71E+02	3,37E+02	7,37E+01	7,86E+01
972	9,72E+02	3,37E+02	7,37E+01	7,86E+01
973	9,73E+02	3,33E+02	7,38E+01	7,87E+01
974	9,74E+02	3,32E+02	7,38E+01	7,87E+01
975	9,75E+02	3,32E+02	7,39E+01	7,88E+01
976	9,76E+02	3,31E+02	7,39E+01	7,88E+01
977	9,77E+02	3,31E+02	7,40E+01	7,89E+01
978	9,78E+02	3,33E+02	7,40E+01	7,89E+01
979	9,79E+02	3,36E+02	7,41E+01	7,90E+01
980	9,80E+02	3,37E+02	7,41E+01	7,90E+01
981	9,81E+02	3,37E+02	7,42E+01	7,91E+01
982	9,82E+02	3,37E+02	7,42E+01	7,91E+01
983	9,83E+02	3,37E+02	7,43E+01	7,92E+01
984	9,84E+02	3,37E+02	7,43E+01	7,92E+01
985	9,85E+02	3,33E+02	7,44E+01	7,93E+01
986	9,86E+02	3,32E+02	7,44E+01	7,93E+01
987	9,87E+02	3,31E+02	7,45E+01	7,94E+01
988	9,88E+02	3,31E+02	7,45E+01	7,94E+01
989	9,89E+02	3,31E+02	7,46E+01	7,95E+01
990	9,90E+02	3,33E+02	7,46E+01	7,95E+01
991	9,91E+02	3,36E+02	7,46E+01	7,96E+01
992	9,92E+02	3,37E+02	7,47E+01	7,96E+01
993	9,93E+02	3,37E+02	7,48E+01	7,97E+01
994	9,94E+02	3,37E+02	7,48E+01	7,97E+01
995	9,95E+02	3,37E+02	7,48E+01	7,98E+01
996	9,96E+02	3,37E+02	7,49E+01	7,98E+01
997	9,97E+02	3,33E+02	7,49E+01	7,99E+01
998	9,98E+02	3,32E+02	7,50E+01	7,99E+01
999	9,99E+02	3,31E+02	7,50E+01	8,00E+01
1000	1,00E+03	3,31E+02	7,51E+01	8,00E+01
1001	1,00E+03	3,31E+02	7,51E+01	8,01E+01
1002	1,00E+03	3,33E+02	7,52E+01	8,01E+01
1003	1,00E+03	3,36E+02	7,52E+01	8,02E+01
1004	1,00E+03	3,37E+02	7,53E+01	8,02E+01
1005	1,01E+03	3,37E+02	7,53E+01	8,03E+01
1006	1,01E+03	3,37E+02	7,53E+01	8,03E+01
1007	1,01E+03	3,37E+02	7,54E+01	8,04E+01
1008	1,01E+03	3,37E+02	7,55E+01	8,04E+01
1009	1,01E+03	3,33E+02	7,55E+01	8,05E+01
1010	1,01E+03	3,32E+02	7,55E+01	8,05E+01
1011	1,01E+03	3,31E+02	7,56E+01	8,06E+01
1012	1,01E+03	3,31E+02	7,56E+01	8,06E+01
1013	1,01E+03	3,31E+02	7,57E+01	8,07E+01
1014	1,01E+03	3,33E+02	7,57E+01	8,07E+01
1015	1,02E+03	3,36E+02	7,58E+01	8,08E+01
1016	1,02E+03	3,37E+02	7,58E+01	8,08E+01
1017	1,02E+03	3,37E+02	7,59E+01	8,09E+01
1018	1,02E+03	3,37E+02	7,59E+01	8,09E+01
1019	1,02E+03	3,37E+02	7,60E+01	8,10E+01
1020	1,02E+03	3,37E+02	7,60E+01	8,10E+01
1021	1,02E+03	3,33E+02	7,61E+01	8,11E+01
1022	1,02E+03	3,32E+02	7,61E+01	8,11E+01
1023	1,02E+03	3,31E+02	7,62E+01	8,12E+01
1024	1,02E+03	3,31E+02	7,62E+01	8,12E+01
1025	1,03E+03	3,31E+02	7,62E+01	8,13E+01
1026	1,03E+03	3,33E+02	7,63E+01	8,13E+01
1027	1,03E+03	3,36E+02	7,63E+01	8,14E+01
1028	1,03E+03	3,37E+02	7,64E+01	8,14E+01
1029	1,03E+03	3,37E+02	7,64E+01	8,15E+01
1030	1,03E+03	3,37E+02	7,65E+01	8,15E+01
1031	1,03E+03	3,37E+02	7,65E+01	8,16E+01
1032	1,03E+03	3,37E+02	7,66E+01	8,16E+01
1033	1,03E+03	3,33E+02	7,66E+01	8,17E+01
1034	1,03E+03	3,32E+02	7,67E+01	8,17E+01
1035	1,04E+03	3,31E+02	7,67E+01	8,18E+01
1036	1,04E+03	3,31E+02	7,68E+01	8,18E+01
1037	1,04E+03	3,31E+02	7,68E+01	8,19E+01
1038	1,04E+03	3,33E+02	7,69E+01	8,19E+01
1039	1,04E+03	3,36E+02	7,69E+01	8,20E+01
1040	1,04E+03	3,37E+02	7,70E+01	8,20E+01
1041	1,04E+03	3,37E+02	7,70E+01	8,21E+01
1042	1,04E+03	3,37E+02	7,70E+01	8,21E+01
1043	1,04E+03	3,37E+02	7,71E+01	8,22E+01
1044	1,04E+03	3,37E+02	7,71E+01	8,22E+01
1045	1,05E+03	3,33E+02	7,72E+01	8,23E+01
1046	1,05E+03	3,32E+02	7,72E+01	8,23E+01
1047	1,05E+03	3,31E+02	7,73E+01	8,24E+01
1048	1,05E+03	3,31E+02	7,73E+01	8,24E+01
1049	1,05E+03	3,31E+02	7,74E+01	8,25E+01
1050	1,05E+03	3,32E+02	7,74E+01	8,25E+01
1051	1,05E+03	3,36E+02	7,75E+01	8,26E+01
1052	1,05E+03	3,37E+02	7,75E+01	8,26E+01
1053	1,05E+03	3,37E+02	7,76E+01	8,27E+01
1054	1,05E+03	3,37E+02	7,76E+01	8,27E+01
1055	1,06E+03	3,37E+02	7,77E+01	8,28E+01
1056	1,06E+03	3,37E+02	7,77E+01	8,28E+01
1057	1,06E+03	3,33E+02	7,78E+01	8,29E+01
1058	1,06E+03	3,31E+02	7,78E+01	8,29E+01
1059	1,06E+03	3,31E+02	7,78E+01	8,30E+01
1060	1,06E+03	3,31E+02	7,79E+01	8,30E+01
1061	1,06E+03	3,31E+02	7,80E+01	8,31E+01
1062	1,06E+03	3,32E+02	7,80E+01	8,31E+01
1063	1,06E+03	3,36E+02	7,81E+01	8,32E+01
1064	1,06E+03	3,37E+02	7,81E+01	8,32E+01
1065	1,07E+03	3,37E+02	7,81E+01	8,33E+01
1066	1,07E+03	3,37E+02	7,82E+01	8,33E+01
1067	1,07E+03	3,37E+02	7,82E+01	8,34E+01
1068	1,07E+03	3,37E+02	7,83E+01	8,34E+01
1069	1,07E+03	3,33E+02	7,83E+01	8,35E+01
1070	1,07E+03	3,31E+02	7,84E+01	8,35E+01
1071	1,07E+03	3,31E+02	7,84E+01	8,36E+01
1072	1,07E+03	3,31E+02	7,85E+01	8,36E+01
1073	1,07E+03	3,31E+02	7,85E+01	8,37E+01
1074	1,07E+03	3,32E+02	7,86E+01	8,37E+01
1075	1,08E+03	3,36E+02	7,86E+01	8,38E+01
1076	1,08E+03	3,37E+02	7,87E+01	8,38E+01
1077	1,08E+03	3,37E+02	7,87E+01	8,39E+01
1078	1,08E+03	3,37E+02	7,87E+01	8,39E+01
1079	1,08E+03	3,37E+02	7,88E+01	8,40E+01
1080	1,08E+03	3,37E+02	7,88E+01	8,40E+01
1081	1,08E+03	3,32E+02	7,89E+01	8,41E+01
1082	1,08E+03	3,31E+02	7,89E+01	8,41E+01
1083	1,08E+03	3,31E+02	7,90E+01	8,42E+01
1084	1,08E+03	3,31E+02	7,90E+01	8,42E+01
1085	1,09E+03	3,31E+02	7,91E+01	8,43E+01
1086	1,09E+03	3,32E+02	7,91E+01	8,43E+01
1087	1,09E+03	3,35E+02	7,92E+01	8,44E+01
1088	1,09E+03	3,37E+02	7,92E+01	8,44E+01
1089	1,09E+03	3,37E+02	7,93E+01	8,45E+01
1090	1,09E+03	3,37E+02	7,93E+01	8,45E+01
1091	1,09E+03	3,37E+02	7,94E+01	8,46E+01
1092	1,09E+03	3,37E+02	7,94E+01	8,46E+01
1093	1,09E+03	3,32E+02	7,95E+01	8,47E+01
1094	1,09E+03	3,31E+02	7,95E+01	8,47E+01
1095	1,10E+03	3,31E+02	7,96E+01	8,48E+01
1096	1,10E+03	3,31E+02	7,96E+01	8,48E+01
1097	1,10E+03	3,31E+02	7,96E+01	8,49E+01
1098	1,10E+03	3,32E+02	7,97E+01	8,49E+01
1099	1,10E+03	3,35E+02	7,97E+01	8,50E+01
1100	1,10E+03	3,37E+02	7,98E+01	8,50E+01
1101	1,10E+03	3,37E+02	7,98E+01	8,51E+01
1102	1,10E+03	3,37E+02	7,99E+01	8,51E+01
1103	1,10E+03	3,37E+02	7,99E+01	8,52E+01
1104	1,10E+03	3,37E+02	8,00E+01	8,52E+01
1105	1,11E+03	3,32E+02	8,00E+01	8,53E+01
1106	1,11E+03	3,31E+02	8,01E+01	8,53E+01
1107	1,11E+03	3,31E+02	8,01E+01	8,54E+01
1108	1,11E+03	3,31E+02	8,02E+01	8,54E+01
1109	1,11E+03	3,31E+02	8,02E+01	8,55E+01
1110	1,11E+03	3,32E+02	8,03E+01	8,55E+01
1111	1,11E+03	3,35E+02	8,03E+01	8,56E+01
1112	1,11E+03	3,36E+02	8,04E+01	8,56E+01
1113	1,11E+03	3,36E+02	8,04E+01	8,57E+01
1114	1,11E+03	3,36E+02	8,04E+01	8,57E+01
1115	1,12E+03	3,36E+02	8,05E+01	8,58E+01
1116	1,12E+03	3,37E+02	8,05E+01	8,58E+01
1117	1,12E+03	3,32E+02	8,06E+01	8,59E+01
1118	1,12E+03	3,31E+02	8,06E+01	8,59E+01
1119	1,12E+03	3,31E+02	8,07E+01	8,60E+01
1120	1,12E+03	3,31E+02	8,07E+01	8,60E+01
1121	1,12E+03	3,31E+02	8,08E+01	8,61E+01
1122	1,12E+03	3,32E+02	8,08E+01	8,61E+01
1123	1,12E+03	3,35E+02	8,09E+01	8,62E+01
1124	1,12E+03	3,36E+02	8,09E+01	8,62E+01
1125	1,13E+03	3,36E+02	8,10E+01	8,63E+01
1126	1,13E+03	3,36E+02	8,10E+01	8,63E+01
1127	1,13E+03	3,36E+02	8,11E+01	8,64E+01
1128	1,13E+03	3,36E+02	8,11E+01	8,64E+01
1129	1,13E+03	3,32E+02	8,11E+01	8,65E+01
1130	1,13E+03	3,31E+02	8,12E+01	8,65E+01
1131	1,13E+03	3,31E+02	8,12E+01	8,66E+01
1132	1,13E+03	3,31E+02	8,13E+01	8,66E+01
1133	1,13E+03	3,31E+02	8,14E+01	8,67E+01
1134	1,13E+03	3,32E+02	8,14E+01	8,67E+01
1135	1,14E+03	3,35E+02	8,14E+01	8,68E+01
1136	1,14E+03	3,36E+02	8,15E+01	8,68E+01
1137	1,14E+03	3,36E+02	8,15E+01	8,69E+01
1138	1,14E+03	3,36E+02	8,16E+01	8,69E+01
1139	1,14E+03	3,36E+02	8,16E+01	8,70E+01
1140	1,14E+03	3,36E+02	8,17E+01	8,70E+01
1141	1,14E+03	3,32E+02	8,17E+01	8,71E+01
1142	1,14E+03	3,31E+02	8,18E+01	8,71E+01
1143	1,14E+03	3,31E+02	8,18E+01	8,72E+01
1144	1,14E+03	3,31E+02	8,19E+01	8,72E+01
1145	1,15E+03	3,31E+02	8,19E+01	8,73E+01
1146	1,15E+03	3,32E+02	8,20E+01	8,73E+01
1147	1,15E+03	3,35E+02	8,20E+01	8,74E+01
1148	1,15E+03	3,36E+02	8,21E+01	8,74E+01
1149	1,15E+03	3,36E+02	8,21E+01	8,75E+01
1150	1,15E+03	3,36E+02	8,22E+01	8,75E+01
1151	1,15E+03	3,36E+02	8,22E+01	8,76E+01
1152	1,15E+03	3,36E+02	8,22E+01	8,76E+01
1153	1,15E+03	3,32E+02	8,23E+01	8,77E+01
1154	1,15E+03	3,31E+02	8,23E+01	8,77E+01
1155	1,16E+03	3,31E+02	8,24E+01	8,78E+01
1156	1,16E+03	3,31E+02	8,24E+01	8,78E+01
1157	1,16E+03	3,31E+02	8,25E+01	8,79E+01
1158	1,16E+03	3,32E+02	8,25E+01	8,79E+01
1159	1,16E+03	3,35E+02	8,26E+01	8,80E+01
1160	1,16E+03	3,36E+02	8,26E+01	8,80E+01
1161	1,16E+03	3,36E+02	8,27E+01	8,81E+01
1162	1,16E+03	3,36E+02	8,27E+01	8,81E+01
1163	1,16E+03	3,36E+02	8,28E+01	8,82E+01
1164	1,16E+03	3,36E+02	8,28E+01	8,82E+01
1165	1,17E+03	3,32E+02	8,29E+01	8,83E+01
1166	1,17E+03	3,31E+02	8,29E+01	8,83E+01
1167	1,17E+03	3,31E+02	8,29E+01	8,84E+01
1168	1,17E+03	3,31E+02	8,30E+01	8,84E+01
1169	1,17E+03	3,31E+02	8,30E+01	8,85E+01
1170	1,17E+03	3,32E+02	8,31E+01	8,85E+01
1171	1,17E+03	3,35E+02	8,31E+01	8,86E+01
1172	1,17E+03	3,36E+02	8,32E+01	8,86E+01
1173	1,17E+03	3,36E+02	8,32E+01	8,87E+01
1174	1,17E+03	3,36E+02	8,33E+01	8,87E+01
1175	1,18E+03	3,36E+02	8,33E+01	8,88E+01
1176	1,18E+03	3,36E+02	8,34E+01	8,88E+01
1177	1,18E+03	3,32E+02	8,34E+01	8,89E+01
1178	1,18E+03	3,31E+02	8,35E+01	8,89E+01
1179	1,18E+03	3,31E+02	8,35E+01	8,90E+01
1180	1,18E+03	3,30E+02	8,36E+01	8,90E+01
1181	1,18E+03	3,30E+02	8,36E+01	8,91E+01
1182	1,18E+03	3,32E+02	8,37E+01	8,91E+01
1183	1,18E+03	3,35E+02	8,37E+01	8,92E+01
1184	1,18E+03	3,36E+02	8,38E+01	8,92E+01
1185	1,19E+03	3,36E+02	8,38E+01	8,93E+01
1186	1,19E+03	3,36E+02	8,39E+01	8,93E+01
1187	1,19E+03	3,36E+02	8,39E+01	8,94E+01
1188	1,19E+03	3,36E+02	8,39E+01	8,94E+01
1189	1,19E+03	3,32E+02	8,40E+01	8,95E+01
1190	1,19E+03	3,31E+02	8,40E+01	8,95E+01
1191	1,19E+03	3,31E+02	8,41E+01	8,96E+01
1192	1,19E+03	3,30E+02	8,41E+01	8,96E+01
1193	1,19E+03	3,30E+02	8,42E+01	8,97E+01
1194	1,19E+03	3,32E+02	8,42E+01	8,97E+01
1195	1,20E+03	3,35E+02	8,43E+01	8,98E+01
1196	1,20E+03	3,36E+02	8,43E+01	8,98E+01
1197	1,20E+03	3,36E+02	8,44E+01	8,99E+01
1198	1,20E+03	3,36E+02	8,44E+01	8,99E+01
1199	1,20E+03	3,36E+02	8,45E+01	9,00E+01
1200	1,20E+03	3,36E+02	8,45E+01	9,00E+01
1201	1,20E+03	3,32E+02	8,45E+01	9,01E+01
1202	1,20E+03	3,31E+02	8,46E+01	9,01E+01
1203	1,20E+03	3,30E+02	8,46E+01	9,02E+01
1204	1,20E+03	3,30E+02	8,47E+01	9,02E+01
1205	1,21E+03	3,30E+02	8,47E+01	9,03E+01
1206	1,21E+03	3,32E+02	8,48E+01	9,03E+01
1207	1,21E+03	3,35E+02	8,48E+01	9,04E+01
1208	1,21E+03	3,36E+02	8,49E+01	9,04E+01
1209	1,21E+03	3,36E+02	8,49E+01	9,05E+01
1210	1,21E+03	3,36E+02	8,50E+01	9,05E+01
1211	1,21E+03	3,36E+02	8,50E+01	9,06E+01
1212	1,21E+03	3,36E+02	8,51E+01	9,06E+01
1213	1,21E+03	3,32E+02	8,51E+01	9,07E+01
1214	1,21E+03	3,31E+02	8,52E+01	9,07E+01
1215	1,22E+03	3,30E+02	8,52E+01	9,08E+01
1216	1,22E+03	3,30E+02	8,53E+01	9,08E+01
1217	1,22E+03	3,30E+02	8,53E+01	9,09E+01
1218	1,22E+03	3,32E+02	8,54E+01	9,09E+01
1219	1,22E+03	3,35E+02	8,54E+01	9,10E+01
1220	1,22E+03	3,36E+02	8,55E+01	9,10E+01
1221	1,22E+03	3,36E+02	8,55E+01	9,11E+01
1222	1,22E+03	3,36E+02	8,55E+01	9,11E+01
1223	1,22E+03	3,36E+02	8,56E+01	9,12E+01
1224	1,22E+03	3,36E+02	8,56E+01	9,12E+01
1225	1,23E+03	3,32E+02	8,57E+01	9,13E+01
1226	1,23E+03	3,31E+02	8,57E+01	9,13E+01
1227	1,23E+03	3,30E+02	8,58E+01	9,14E+01
1228	1,23E+03	3,30E+02	8,58E+01	9,14E+01
1229	1,23E+03	3,30E+02	8,59E+01	9,15E+01
1230	1,23E+03	3,32E+02	8,59E+01	9,15E+01
1231	1,23E+03	3,35E+02	8,60E+01	9,16E+01
1232	1,23E+03	3,36E+02	8,60E+01	9,16E+01
1233	1,23E+03	3,36E+02	8,61E+01	9,17E+01
1234	1,23E+03	3,36E+02	8,61E+01	9,17E+01
1235	1,24E+03	3,36E+02	8,62E+01	9,18E+01
1236	1,24E+03	3,36E+02	8,62E+01	9,18E+01
1237	1,24E+03	3,32E+02	8,63E+01	9,19E+01
1238	1,24E+03	3,31E+02	8,63E+01	9,19E+01
1239	1,24E+03	3,30E+02	8,63E+01	9,20E+01
1240	1,24E+03	3,30E+02	8,64E+01	9,20E+01
1241	1,24E+03	3,30E+02	8,64E+01	9,21E+01
1242	1,24E+03	3,31E+02	8,65E+01	9,21E+01
1243	1,24E+03	3,35E+02	8,65E+01	9,22E+01
1244	1,24E+03	3,36E+02	8,66E+01	9,22E+01
1245	1,25E+03	3,36E+02	8,66E+01	9,23E+01
1246	1,25E+03	3,36E+02	8,67E+01	9,23E+01
1247	1,25E+03	3,36E+02	8,67E+01	9,24E+01
1248	1,25E+03	3,36E+02	8,68E+01	9,24E+01
1249	1,25E+03	3,32E+02	8,68E+01	9,25E+01
1250	1,25E+03	3,31E+02	8,69E+01	9,25E+01
1251	1,25E+03	3,30E+02	8,69E+01	9,26E+01
1252	1,25E+03	3,30E+02	8,69E+01	9,26E+01
1253	1,25E+03	3,30E+02	8,70E+01	9,27E+01
1254	1,25E+03	3,31E+02	8,70E+01	9,27E+01
1255	1,26E+03	3,34E+02	8,71E+01	9,28E+01
1256	1,26E+03	3,36E+02	8,71E+01	9,28E+01
1257	1,26E+03	3,36E+02	8,72E+01	9,29E+01
1258	1,26E+03	3,36E+02	8,72E+01	9,29E+01
1259	1,26E+03	3,36E+02	8,73E+01	9,30E+01
1260	1,26E+03	3,36E+02	8,73E+01	9,30E+01
1261	1,26E+03	3,32E+02	8,74E+01	9,31E+01
1262	1,26E+03	3,30E+02	8,74E+01	9,31E+01
1263	1,26E+03	3,30E+02	8,75E+01	9,32E+01
1264	1,26E+03	3,30E+02	8,75E+01	9,32E+01
1265	1,27E+03	3,30E+02	8,75E+01	9,33E+01
1266	1,27E+03	3,31E+02	8,76E+01	9,33E+01
1267	1,27E+03	3,34E+02	8,76E+01	9,34E+01
1268	1,27E+03	3,35E+02	8,77E+01	9,34E+01
1269	1,27E+03	3,35E+02	8,78E+01	9,35E+01
1270	1,27E+03	3,35E+02	8,78E+01	9,35E+01
1271	1,27E+03	3,36E+02	8,78E+01	9,36E+01
1272	1,27E+03	3,36E+02	8,79E+01	9,36E+01
1273	1,27E+03	3,31E+02	8,79E+01	9,37E+01
1274	1,27E+03	3,30E+02	8,80E+01	9,37E+01
1275	1,28E+03	3,30E+02	8,80E+01	9,38E+01
1276	1,28E+03	3,30E+02	8,81E+01	9,38E+01
1277	1,28E+03	3,30E+02	8,81E+01	9,39E+01
1278	1,28E+03	3,31E+02	8,82E+01	9,39E+01
1279	1,28E+03	3,34E+02	8,82E+01	9,40E+01
1280	1,28E+03	3,35E+02	8,83E+01	9,40E+01
1281	1,28E+03	3,35E+02	8,83E+01	9,41E+01
1282	1,28E+03	3,35E+02	8,84E+01	9,41E+01
1283	1,28E+03	3,35E+02	8,84E+01	9,42E+01
1284	1,28E+03	3,35E+02	8,85E+01	9,42E+01
1285	1,29E+03	3,31E+02	8,85E+01	9,43E+01
1286	1,29E+03	3,30E+02	8,85E+01	9,43E+01
1287	1,29E+03	3,30E+02	8,86E+01	9,44E+01
1288	1,29E+03	3,30E+02	8,86E+01	9,44E+01
1289	1,29E+03	3,30E+02	8,87E+01	9,45E+01
1290	1,29E+03	3,31E+02	8,87E+01	9,45E+01
1291	1,29E+03	3,34E+02	8,88E+01	9,46E+01
1292	1,29E+03	3,35E+02	8,88E+01	9,46E+01
1293	1,29E+03	3,35E+02	8,89E+01	9,47E+01
1294	1,29E+03	3,35E+02	8,89E+01	9,47E+01
1295	1,30E+03	3,35E+02	8,90E+01	9,48E+01
1296	1,30E+03	3,35E+02	8,90E+01	9,48E+01
1297	1,30E+03	3,31E+02	8,91E+01	9,49E+01
1298	1,30E+03	3,30E+02	8,91E+01	9,49E+01
1299	1,30E+03	3,30E+02	8,92E+01	9,50E+01
1300	1,30E+03	3,30E+02	8,92E+01	9,50E+01
1301	1,30E+03	3,30E+02	8,93E+01	9,51E+01
1302	1,30E+03	3,31E+02	8,93E+01	9,51E+01
1303	1,30E+03	3,34E+02	8,93E+01	9,52E+01
1304	1,30E+03	3,35E+02	8,94E+01	9,52E+01
1305	1,31E+03	3,35E+02	8,94E+01	9,53E+01
1306	1,31E+03	3,35E+02	8,95E+01	9,53E+01
1307	1,31E+03	3,35E+02	8,95E+01	9,54E+01
1308	1,31E+03	3,35E+02	8,96E+01	9,54E+01
1309	1,31E+03	3,31E+02	8,96E+01	9,55E+01
1310	1,31E+03	3,30E+02	8,97E+01	9,55E+01
1311	1,31E+03	3,30E+02	8,97E+01	9,56E+01
1312	1,31E+03	3,30E+02	8,98E+01	9,56E+01
1313	1,31E+03	3,30E+02	8,98E+01	9,57E+01
1314	1,31E+03	3,31E+02	8,99E+01	9,57E+01
1315	1,32E+03	3,34E+02	8,99E+01	9,58E+01
1316	1,32E+03	3,35E+02	9,00E+01	9,58E+01
1317	1,32E+03	3,35E+02	9,00E+01	9,59E+01
1318	1,32E+03	3,35E+02	9,01E+01	9,59E+01
1319	1,32E+03	3,35E+02	9,01E+01	9,60E+01
1320	1,32E+03	3,35E+02	9,01E+01	9,60E+01
1321	1,32E+03	3,31E+02	9,02E+01	9,61E+01
1322	1,32E+03	3,30E+02	9,02E+01	9,61E+01
1323	1,32E+03	3,30E+02	9,03E+01	9,62E+01
1324	1,32E+03	3,30E+02	9,04E+01	9,62E+01
1325	1,33E+03	3,30E+02	9,04E+01	9,63E+01
1326	1,33E+03	3,31E+02	9,04E+01	9,63E+01
1327	1,33E+03	3,34E+02	9,05E+01	9,64E+01
1328	1,33E+03	3,35E+02	9,05E+01	9,64E+01
1329	1,33E+03	3,35E+02	9,06E+01	9,65E+01
1330	1,33E+03	3,35E+02	9,06E+01	9,65E+01
1331	1,33E+03	3,35E+02	9,07E+01	9,66E+01
1332	1,33E+03	3,35E+02	9,07E+01	9,66E+01
1333	1,33E+03	3,31E+02	9,08E+01	9,67E+01
1334	1,33E+03	3,30E+02	9,08E+01	9,67E+01
1335	1,34E+03	3,30E+02	9,09E+01	9,68E+01
1336	1,34E+03	3,30E+02	9,09E+01	9,68E+01
1337	1,34E+03	3,30E+02	9,10E+01	9,69E+01
1338	1,34E+03	3,31E+02	9,10E+01	9,69E+01
1339	1,34E+03	3,34E+02	9,10E+01	9,70E+01
1340	1,34E+03	3,35E+02	9,11E+01	9,70E+01
1341	1,34E+03	3,35E+02	9,11E+01	9,71E+01
1342	1,34E+03	3,35E+02	9,12E+01	9,71E+01
1343	1,34E+03	3,35E+02	9,12E+01	9,72E+01
1344	1,34E+03	3,35E+02	9,13E+01	9,72E+01
1345	1,35E+03	3,31E+02	9,13E+01	9,73E+01
1346	1,35E+03	3,30E+02	9,14E+01	9,73E+01
1347	1,35E+03	3,30E+02	9,14E+01	9,74E+01
1348	1,35E+03	3,30E+02	9,15E+01	9,74E+01
1349	1,35E+03	3,29E+02	9,15E+01	9,75E+01
1350	1,35E+03	3,31E+02	9,16E+01	9,75E+01
1351	1,35E+03	3,34E+02	9,16E+01	9,76E+01
1352	1,35E+03	3,35E+02	9,16E+01	9,76E+01
1353	1,35E+03	3,35E+02	9,17E+01	9,77E+01
1354	1,35E+03	3,35E+02	9,18E+01	9,77E+01
1355	1,36E+03	3,35E+02	9,18E+01	9,78E+01
1356	1,36E+03	3,35E+02	9,18E+01	9,78E+01
1357	1,36E+03	3,31E+02	9,19E+01	9,79E+01
1358	1,36E+03	3,30E+02	9,19E+01	9,79E+01
1359	1,36E+03	3,30E+02	9,20E+01	9,80E+01
1360	1,36E+03	3,29E+02	9,20E+01	9,80E+01
1361	1,36E+03	3,29E+02	9,21E+01	9,81E+01
1362	1,36E+03	3,31E+02	9,21E+01	9,81E+01
1363	1,36E+03	3,34E+02	9,22E+01	9,82E+01
1364	1,36E+03	3,35E+02	9,22E+01	9,82E+01
1365	1,37E+03	3,35E+02	9,23E+01	9,83E+01
1366	1,37E+03	3,35E+02	9,23E+01	9,83E+01
1367	1,37E+03	3,35E+02	9,24E+01	9,84E+01
1368	1,37E+03	3,35E+02	9,24E+01	9,84E+01
1369	1,37E+03	3,31E+02	9,25E+01	9,85E+01
1370	1,37E+03	3,30E+02	9,25E+01	9,85E+01
1371	1,37E+03	3,29E+02	9,25E+01	9,86E+01
1372	1,37E+03	3,29E+02	9,26E+01	9,86E+01
1373	1,37E+03	3,29E+02	9,26E+01	9,87E+01
1374	1,37E+03	3,31E+02	9,27E+01	9,87E+01
1375	1,38E+03	3,34E+02	9,27E+01	9,88E+01
1376	1,38E+03	3,35E+02	9,28E+01	9,88E+01
1377	1,38E+03	3,35E+02	9,28E+01	9,89E+01
1378	1,38E+03	3,35E+02	9,29E+01	9,89E+01
1379	1,38E+03	3,35E+02	9,29E+01	9,90E+01
1380	1,38E+03	3,35E+02	9,30E+01	9,90E+01
1381	1,38E+03	3,31E+02	9,30E+01	9,91E+01
1382	1,38E+03	3,30E+02	9,31E+01	9,91E+01
1383	1,38E+03	3,29E+02	9,31E+01	9,92E+01
1384	1,38E+03	3,29E+02	9,32E+01	9,92E+01
1385	1,39E+03	3,29E+02	9,32E+01	9,93E+01
1386	1,39E+03	3,31E+02	9,33E+01	9,93E+01
1387	1,39E+03	3,33E+02	9,33E+01	9,94E+01
1388	1,39E+03	3,35E+02	9,33E+01	9,94E+01
1389	1,39E+03	3,35E+02	9,34E+01	9,95E+01
1390	1,39E+03	3,35E+02	9,34E+01	9,95E+01
1391	1,39E+03	3,35E+02	9,35E+01	9,96E+01
1392	1,39E+03	3,35E+02	9,35E+01	9,96E+01
1393	1,39E+03	3,31E+02	9,36E+01	9,97E+01
1394	1,39E+03	3,30E+02	9,36E+01	9,97E+01
1395	1,40E+03	3,29E+02	9,37E+01	9,98E+01
1396	1,40E+03	3,29E+02	9,37E+01	9,98E+01
1397	1,40E+03	3,29E+02	9,38E+01	9,99E+01
1398	1,40E+03	3,30E+02	9,38E+01	9,99E+01
1399	1,40E+03	3,33E+02	9,39E+01	1,00E+02
1400	1,40E+03	3,34E+02	9,39E+01	1,00E+02
1401	1,40E+03	3,34E+02	9,40E+01	1,00E+02
1402	1,40E+03	3,35E+02	9,40E+01	1,00E+02
1403	1,40E+03	3,35E+02	9,41E+01	1,00E+02
1404	1,40E+03	3,35E+02	9,41E+01	1,00E+02
1405	1,41E+03	3,31E+02	9,42E+01	1,00E+02
1406	1,41E+03	3,30E+02	9,42E+01	1,00E+02
1407	1,41E+03	3,29E+02	9,43E+01	1,00E+02
1408	1,41E+03	3,29E+02	9,43E+01	1,00E+02
1409	1,41E+03	3,29E+02	9,44E+01	1,00E+02
1410	1,41E+03	3,30E+02	9,44E+01	1,01E+02
1411	1,41E+03	3,33E+02	9,44E+01	1,01E+02
1412	1,41E+03	3,34E+02	9,45E+01	1,01E+02
1413	1,41E+03	3,34E+02	9,45E+01	1,01E+02
1414	1,41E+03	3,34E+02	9,46E+01	1,01E+02
1415	1,42E+03	3,34E+02	9,46E+01	1,01E+02
1416	1,42E+03	3,34E+02	9,47E+01	1,01E+02
1417	1,42E+03	3,31E+02	9,47E+01	1,01E+02
1418	1,42E+03	3,29E+02	9,48E+01	1,01E+02
1419	1,42E+03	3,29E+02	9,48E+01	1,01E+02
1420	1,42E+03	3,29E+02	9,49E+01	1,01E+02
1421	1,42E+03	3,29E+02	9,49E+01	1,01E+02
1422	1,42E+03	3,30E+02	9,50E+01	1,01E+02
1423	1,42E+03	3,33E+02	9,50E+01	1,01E+02
1424	1,42E+03	3,34E+02	9,50E+01	1,01E+02
1425	1,43E+03	3,34E+02	9,51E+01	1,01E+02
1426	1,43E+03	3,34E+02	9,51E+01	1,01E+02
1427	1,43E+03	3,34E+02	9,52E+01	1,01E+02
1428	1,43E+03	3,34E+02	9,52E+01	1,01E+02
1429	1,43E+03	3,30E+02	9,53E+01	1,01E+02
1430	1,43E+03	3,29E+02	9,53E+01	1,02E+02
1431	1,43E+03	3,29E+02	9,54E+01	1,02E+02
1432	1,43E+03	3,29E+02	9,54E+01	1,02E+02
1433	1,43E+03	3,29E+02	9,55E+01	1,02E+02
1434	1,43E+03	3,30E+02	9,55E+01	1,02E+02
1435	1,44E+03	3,33E+02	9,56E+01	1,02E+02
1436	1,44E+03	3,34E+02	9,56E+01	1,02E+02
1437	1,44E+03	3,34E+02	9,57E+01	1,02E+02
1438	1,44E+03	3,34E+02	9,57E+01	1,02E+02
1439	1,44E+03	3,34E+02	9,58E+01	1,02E+02
1440	1,44E+03	3,34E+02	9,58E+01	1,02E+02
1441	1,44E+03	3,30E+02	9,58E+01	1,02E+02
1442	1,44E+03	3,29E+02	9,59E+01	1,02E+02
1443	1,44E+03	3,29E+02	9,59E+01	1,02E+02
1444	1,44E+03	3,29E+02	9,60E+01	1,02E+02
1445	1,45E+03	3,29E+02	9,60E+01	1,02E+02
1446	1,45E+03	3,30E+02	9,61E+01	1,02E+02
1447	1,45E+03	3,33E+02	9,61E+01	1,02E+02
1448	1,45E+03	3,34E+02	9,62E+01	1,02E+02
1449	1,45E+03	3,34E+02	9,62E+01	1,02E+02
1450	1,45E+03	3,34E+02	9,63E+01	1,03E+02
1451	1,45E+03	3,34E+02	9,63E+01	1,03E+02
1452	1,45E+03	3,34E+02	9,64E+01	1,03E+02
1453	1,45E+03	3,30E+02	9,64E+01	1,03E+02
1454	1,45E+03	3,29E+02	9,65E+01	1,03E+02
1455	1,46E+03	3,29E+02	9,65E+01	1,03E+02
1456	1,46E+03	3,29E+02	9,66E+01	1,03E+02
1457	1,46E+03	3,29E+02	9,66E+01	1,03E+02
1458	1,46E+03	3,30E+02	9,67E+01	1,03E+02
1459	1,46E+03	3,33E+02	9,67E+01	1,03E+02
1460	1,46E+03	3,34E+02	9,68E+01	1,03E+02
1461	1,46E+03	3,34E+02	9,68E+01	1,03E+02
1462	1,46E+03	3,34E+02	9,68E+01	1,03E+02
1463	1,46E+03	3,34E+02	9,69E+01	1,03E+02
1464	1,46E+03	3,34E+02	9,69E+01	1,03E+02
1465	1,47E+03	3,30E+02	9,70E+01	1,03E+02
1466	1,47E+03	3,29E+02	9,70E+01	1,03E+02
1467	1,47E+03	3,29E+02	9,71E+01	1,03E+02
1468	1,47E+03	3,29E+02	9,71E+01	1,03E+02
1469	1,47E+03	3,29E+02	9,72E+01	1,03E+02
1470	1,47E+03	3,30E+02	9,72E+01	1,04E+02
1471	1,47E+03	3,33E+02	9,73E+01	1,04E+02
1472	1,47E+03	3,34E+02	9,73E+01	1,04E+02
1473	1,47E+03	3,34E+02	9,74E+01	1,04E+02
1474	1,47E+03	3,34E+02	9,74E+01	1,04E+02
1475	1,48E+03	3,34E+02	9,75E+01	1,04E+02
1476	1,48E+03	3,34E+02	9,75E+01	1,04E+02
1477	1,48E+03	3,30E+02	9,76E+01	1,04E+02
1478	1,48E+03	3,29E+02	9,76E+01	1,04E+02
1479	1,48E+03	3,29E+02	9,77E+01	1,04E+02
1480	1,48E+03	3,29E+02	9,77E+01	1,04E+02
1481	1,48E+03	3,29E+02	9,78E+01	1,04E+02
1482	1,48E+03	3,30E+02	9,78E+01	1,04E+02
1483	1,48E+03	3,33E+02	9,78E+01	1,04E+02
1484	1,48E+03	3,34E+02	9,79E+01	1,04E+02
1485	1,49E+03	3,34E+02	9,79E+01	1,04E+02
1486	1,49E+03	3,34E+02	9,80E+01	1,04E+02
1487	1,49E+03	3,34E+02	9,80E+01	1,04E+02
1488	1,49E+03	3,34E+02	9,81E+01	1,04E+02
1489	1,49E+03	3,30E+02	9,81E+01	1,04E+02
1490	1,49E+03	3,29E+02	9,82E+01	1,05E+02
1491	1,49E+03	3,29E+02	9,82E+01	1,05E+02
1492	1,49E+03	3,29E+02	9,83E+01	1,05E+02
1493	1,49E+03	3,29E+02	9,83E+01	1,05E+02
1494	1,49E+03	3,30E+02	9,84E+01	1,05E+02
1495	1,50E+03	3,33E+02	9,84E+01	1,05E+02
1496	1,50E+03	3,34E+02	9,85E+01	1,05E+02
1497	1,50E+03	3,34E+02	9,85E+01	1,05E+02
1498	1,50E+03	3,34E+02	9,86E+01	1,05E+02
1499	1,50E+03	3,34E+02	9,86E+01	1,05E+02
1500	1,50E+03	3,34E+02	9,86E+01	1,05E+02
1501	1,50E+03	3,30E+02	9,87E+01	1,05E+02
1502	1,50E+03	3,29E+02	9,88E+01	1,05E+02
1503	1,50E+03	3,29E+02	9,88E+01	1,05E+02
1504	1,50E+03	3,28E+02	9,88E+01	1,05E+02
1505	1,51E+03	3,28E+02	9,89E+01	1,05E+02
1506	1,51E+03	3,30E+02	9,89E+01	1,05E+02
1507	1,51E+03	3,33E+02	9,90E+01	1,05E+02
1508	1,51E+03	3,34E+02	9,90E+01	1,05E+02
1509	1,51E+03	3,34E+02	9,91E+01	1,05E+02
1510	1,51E+03	3,34E+02	9,91E+01	1,06E+02
1511	1,51E+03	3,34E+02	9,92E+01	1,06E+02
1512	1,51E+03	3,34E+02	9,92E+01	1,06E+02
1513	1,51E+03	3,30E+02	9,93E+01	1,06E+02
1514	1,51E+03	3,29E+02	9,93E+01	1,06E+02
1515	1,52E+03	3,29E+02	9,93E+01	1,06E+02
1516	1,52E+03	3,28E+02	9,94E+01	1,06E+02
1517	1,52E+03	3,28E+02	9,95E+01	1,06E+02
1518	1,52E+03	3,30E+02	9,95E+01	1,06E+02
1519	1,52E+03	3,32E+02	9,95E+01	1,06E+02
1520	1,52E+03	3,33E+02	9,96E+01	1,06E+02
1521	1,52E+03	3,34E+02	9,96E+01	1,06E+02
1522	1,52E+03	3,34E+02	9,97E+01	1,06E+02
1523	1,52E+03	3,34E+02	9,97E+01	1,06E+02
1524	1,52E+03	3,34E+02	9,98E+01	1,06E+02
1525	1,53E+03	3,30E+02	9,98E+01	1,06E+02
1526	1,53E+03	3,29E+02	9,99E+01	1,06E+02
1527	1,53E+03	3,28E+02	9,99E+01	1,06E+02
1528	1,53E+03	3,28E+02	1,00E+02	1,06E+02
1529	1,53E+03	3,28E+02	1,00E+02	1,06E+02
1530	1,53E+03	3,30E+02	1,00E+02	1,07E+02
1531	1,53E+03	3,32E+02	1,00E+02	1,07E+02
1532	1,53E+03	3,33E+02	1,00E+02	1,07E+02
1533	1,53E+03	3,33E+02	1,00E+02	1,07E+02
1534	1,53E+03	3,33E+02	1,00E+02	1,07E+02
1535	1,54E+03	3,33E+02	1,00E+02	1,07E+02
1536	1,54E+03	3,33E+02	1,00E+02	1,07E+02
1537	1,54E+03	3,30E+02	1,00E+02	1,07E+02
1538	1,54E+03	3,29E+02	1,00E+02	1,07E+02
1539	1,54E+03	3,28E+02	1,00E+02	1,07E+02
1540	1,54E+03	3,28E+02	1,01E+02	1,07E+02
1541	1,54E+03	3,28E+02	1,01E+02	1,07E+02
1542	1,54E+03	3,29E+02	1,01E+02	1,07E+02
1543	1,54E+03	3,32E+02	1,01E+02	1,07E+02
1544	1,54E+03	3,33E+02	1,01E+02	1,07E+02
1545	1,55E+03	3,33E+02	1,01E+02	1,07E+02
1546	1,55E+03	3,33E+02	1,01E+02	1,07E+02
1547	1,55E+03	3,33E+02	1,01E+02	1,07E+02
1548	1,55E+03	3,33E+02	1,01E+02	1,07E+02
1549	1,55E+03	3,30E+02	1,01E+02	1,07E+02
1550	1,55E+03	3,29E+02	1,01E+02	1,08E+02
1551	1,55E+03	3,28E+02	1,01E+02	1,08E+02
1552	1,55E+03	3,28E+02	1,01E+02	1,08E+02
1553	1,55E+03	3,28E+02	1,01E+02	1,08E+02
1554	1,55E+03	3,29E+02	1,01E+02	1,08E+02
1555	1,56E+03	3,32E+02	1,01E+02	1,08E+02
1556	1,56E+03	3,33E+02	1,01E+02	1,08E+02
1557	1,56E+03	3,33E+02	1,01E+02	1,08E+02
1558	1,56E+03	3,33E+02	1,01E+02	1,08E+02
1559	1,56E+03	3,33E+02	1,01E+02	1,08E+02
1560	1,56E+03	3,33E+02	1,01E+02	1,08E+02
1561	1,56E+03	3,30E+02	1,02E+02	1,08E+02
1562	1,56E+03	3,29E+02	1,02E+02	1,08E+02
1563	1,56E+03	3,28E+02	1,02E+02	1,08E+02
1564	1,56E+03	3,28E+02	1,02E+02	1,08E+02
1565	1,57E+03	3,28E+02	1,02E+02	1,08E+02
1566	1,57E+03	3,29E+02	1,02E+02	1,08E+02
1567	1,57E+03	3,32E+02	1,02E+02	1,08E+02
1568	1,57E+03	3,33E+02	1,02E+02	1,08E+02
1569	1,57E+03	3,33E+02	1,02E+02	1,08E+02
1570	1,57E+03	3,33E+02	1,02E+02	1,09E+02
1571	1,57E+03	3,33E+02	1,02E+02	1,09E+02
1572	1,57E+03	3,33E+02	1,02E+02	1,09E+02
1573	1,57E+03	3,29E+02	1,02E+02	1,09E+02
1574	1,57E+03	3,28E+02	1,02E+02	1,09E+02
1575	1,58E+03	3,28E+02	1,02E+02	1,09E+02
1576	1,58E+03	3,28E+02	1,02E+02	1,09E+02
1577	1,58E+03	3,28E+02	1,02E+02	1,09E+02
1578	1,58E+03	3,29E+02	1,02E+02	1,09E+02
1579	1,58E+03	3,32E+02	1,02E+02	1,09E+02
1580	1,58E+03	3,33E+02	1,02E+02	1,09E+02
1581	1,58E+03	3,33E+02	1,02E+02	1,09E+02
1582	1,58E+03	3,33E+02	1,03E+02	1,09E+02
1583	1,58E+03	3,33E+02	1,03E+02	1,09E+02
1584	1,58E+03	3,33E+02	1,03E+02	1,09E+02
1585	1,59E+03	3,29E+02	1,03E+02	1,09E+02
1586	1,59E+03	3,28E+02	1,03E+02	1,09E+02
1587	1,59E+03	3,28E+02	1,03E+02	1,09E+02
1588	1,59E+03	3,28E+02	1,03E+02	1,09E+02
1589	1,59E+03	3,28E+02	1,03E+02	1,09E+02
1590	1,59E+03	3,29E+02	1,03E+02	1,10E+02
1591	1,59E+03	3,32E+02	1,03E+02	1,10E+02
1592	1,59E+03	3,33E+02	1,03E+02	1,10E+02
1593	1,59E+03	3,33E+02	1,03E+02	1,10E+02
1594	1,59E+03	3,33E+02	1,03E+02	1,10E+02
1595	1,60E+03	3,33E+02	1,03E+02	1,10E+02
1596	1,60E+03	3,33E+02	1,03E+02	1,10E+02
1597	1,60E+03	3,29E+02	1,03E+02	1,10E+02
1598	1,60E+03	3,28E+02	1,03E+02	1,10E+02
1599	1,60E+03	3,28E+02	1,03E+02	1,10E+02
1600	1,60E+03	3,28E+02	1,03E+02	1,10E+02
1601	1,60E+03	3,28E+02	1,03E+02	1,10E+02
1602	1,60E+03	3,29E+02	1,03E+02	1,10E+02
1603	1,60E+03	3,32E+02	1,04E+02	1,10E+02
1604	1,60E+03	3,33E+02	1,04E+02	1,10E+02
1605	1,61E+03	3,33E+02	1,04E+02	1,10E+02
1606	1,61E+03	3,33E+02	1,04E+02	1,10E+02
1607	1,61E+03	3,33E+02	1,04E+02	1,10E+02
1608	1,61E+03	3,33E+02	1,04E+02	1,10E+02
1609	1,61E+03	3,29E+02	1,04E+02	1,10E+02
1610	1,61E+03	3,28E+02	1,04E+02	1,11E+02
1611	1,61E+03	3,28E+02	1,04E+02	1,11E+02
1612	1,61E+03	3,28E+02	1,04E+02	1,11E+02
1613	1,61E+03	3,28E+02	1,04E+02	1,11E+02
1614	1,61E+03	3,29E+02	1,04E+02	1,11E+02
1615	1,62E+03	3,32E+02	1,04E+02	1,11E+02
1616	1,62E+03	3,33E+02	1,04E+02	1,11E+02
1617	1,62E+03	3,33E+02	1,04E+02	1,11E+02
1618	1,62E+03	3,33E+02	1,04E+02	1,11E+02
1619	1,62E+03	3,33E+02	1,04E+02	1,11E+02
1620	1,62E+03	3,33E+02	1,04E+02	1,11E+02
1621	1,62E+03	3,29E+02	1,04E+02	1,11E+02
1622	1,62E+03	3,28E+02	1,04E+02	1,11E+02
1623	1,62E+03	3,28E+02	1,04E+02	1,11E+02
1624	1,62E+03	3,28E+02	1,05E+02	1,11E+02
1625	1,63E+03	3,28E+02	1,05E+02	1,11E+02
1626	1,63E+03	3,29E+02	1,05E+02	1,11E+02
1627	1,63E+03	3,32E+02	1,05E+02	1,11E+02
1628	1,63E+03	3,33E+02	1,05E+02	1,11E+02
1629	1,63E+03	3,33E+02	1,05E+02	1,11E+02
1630	1,63E+03	3,33E+02	1,05E+02	1,12E+02
1631	1,63E+03	3,33E+02	1,05E+02	1,12E+02
1632	1,63E+03	3,33E+02	1,05E+02	1,12E+02
1633	1,63E+03	3,29E+02	1,05E+02	1,12E+02
1634	1,63E+03	3,28E+02	1,05E+02	1,12E+02
1635	1,64E+03	3,28E+02	1,05E+02	1,12E+02
1636	1,64E+03	3,28E+02	1,05E+02	1,12E+02
1637	1,64E+03	3,27E+02	1,05E+02	1,12E+02
1638	1,64E+03	3,29E+02	1,05E+02	1,12E+02
1639	1,64E+03	3,31E+02	1,05E+02	1,12E+02
1640	1,64E+03	3,32E+02	1,05E+02	1,12E+02
1641	1,64E+03	3,33E+02	1,05E+02	1,12E+02
1642	1,64E+03	3,33E+02	1,05E+02	1,12E+02
1643	1,64E+03	3,33E+02	1,05E+02	1,12E+02
1644	1,64E+03	3,33E+02	1,05E+02	1,12E+02
1645	1,65E+03	3,29E+02	1,05E+02	1,12E+02
1646	1,65E+03	3,28E+02	1,06E+02	1,12E+02
1647	1,65E+03	3,28E+02	1,06E+02	1,12E+02
1648	1,65E+03	3,27E+02	1,06E+02	1,12E+02
1649	1,65E+03	3,27E+02	1,06E+02	1,12E+02
1650	1,65E+03	3,29E+02	1,06E+02	1,13E+02
1651	1,65E+03	3,31E+02	1,06E+02	1,13E+02
1652	1,65E+03	3,32E+02	1,06E+02	1,13E+02
1653	1,65E+03	3,32E+02	1,06E+02	1,13E+02
1654	1,65E+03	3,32E+02	1,06E+02	1,13E+02
1655	1,66E+03	3,32E+02	1,06E+02	1,13E+02
1656	1,66E+03	3,32E+02	1,06E+02	1,13E+02
1657	1,66E+03	3,29E+02	1,06E+02	1,13E+02
1658	1,66E+03	3,28E+02	1,06E+02	1,13E+02
1659	1,66E+03	3,27E+02	1,06E+02	1,13E+02
1660	1,66E+03	3,27E+02	1,06E+02	1,13E+02
1661	1,66E+03	3,27E+02	1,06E+02	1,13E+02
1662	1,66E+03	3,28E+02	1,06E+02	1,13E+02
1663	1,66E+03	3,31E+02	1,06E+02	1,13E+02
1664	1,66E+03	3,32E+02	1,06E+02	1,13E+02
1665	1,67E+03	3,32E+02	1,06E+02	1,13E+02
1666	1,67E+03	3,32E+02	1,07E+02	1,13E+02
1667	1,67E+03	3,32E+02	1,07E+02	1,13E+02
1668	1,67E+03	3,32E+02	1,07E+02	1,13E+02
1669	1,67E+03	3,29E+02	1,07E+02	1,13E+02
1670	1,67E+03	3,28E+02	1,07E+02	1,14E+02
1671	1,67E+03	3,27E+02	1,07E+02	1,14E+02
1672	1,67E+03	3,27E+02	1,07E+02	1,14E+02
1673	1,67E+03	3,27E+02	1,07E+02	1,14E+02
1674	1,67E+03	3,28E+02	1,07E+02	1,14E+02
1675	1,68E+03	3,31E+02	1,07E+02	1,14E+02
1676	1,68E+03	3,32E+02	1,07E+02	1,14E+02
1677	1,68E+03	3,32E+02	1,07E+02	1,14E+02
1678	1,68E+03	3,32E+02	1,07E+02	1,14E+02
1679	1,68E+03	3,32E+02	1,07E+02	1,14E+02
1680	1,68E+03	3,32E+02	1,07E+02	1,14E+02
1681	1,68E+03	3,29E+02	1,07E+02	1,14E+02
1682	1,68E+03	3,28E+02	1,07E+02	1,14E+02
1683	1,68E+03	3,27E+02	1,07E+02	1,14E+02
1684	1,68E+03	3,27E+02	1,07E+02	1,14E+02
1685	1,69E+03	3,27E+02	1,07E+02	1,14E+02
1686	1,69E+03	3,28E+02	1,07E+02	1,14E+02
1687	1,69E+03	3,31E+02	1,07E+02	1,14E+02
1688	1,69E+03	3,32E+02	1,08E+02	1,14E+02
1689	1,69E+03	3,32E+02	1,08E+02	1,14E+02
1690	1,69E+03	3,32E+02	1,08E+02	1,15E+02
1691	1,69E+03	3,32E+02	1,08E+02	1,15E+02
1692	1,69E+03	3,32E+02	1,08E+02	1,15E+02
1693	1,69E+03	3,28E+02	1,08E+02	1,15E+02
1694	1,69E+03	3,27E+02	1,08E+02	1,15E+02
1695	1,70E+03	3,27E+02	1,08E+02	1,15E+02
1696	1,70E+03	3,27E+02	1,08E+02	1,15E+02
1697	1,70E+03	3,27E+02	1,08E+02	1,15E+02
1698	1,70E+03	3,28E+02	1,08E+02	1,15E+02
1699	1,70E+03	3,31E+02	1,08E+02	1,15E+02
1700	1,70E+03	3,32E+02	1,08E+02	1,15E+02
1701	1,70E+03	3,32E+02	1,08E+02	1,15E+02
1702	1,70E+03	3,32E+02	1,08E+02	1,15E+02
1703	1,70E+03	3,32E+02	1,08E+02	1,15E+02
1704	1,70E+03	3,32E+02	1,08E+02	1,15E+02
1705	1,71E+03	3,28E+02	1,08E+02	1,15E+02
1706	1,71E+03	3,27E+02	1,08E+02	1,15E+02
1707	1,71E+03	3,27E+02	1,08E+02	1,15E+02
1708	1,71E+03	3,27E+02	1,08E+02	1,15E+02
1709	1,71E+03	3,27E+02	1,09E+02	1,15E+02
1710	1,71E+03	3,28E+02	1,09E+02	1,16E+02
1711	1,71E+03	3,31E+02	1,09E+02	1,16E+02
1712	1,71E+03	3,32E+02	1,09E+02	1,16E+02
1713	1,71E+03	3,32E+02	1,09E+02	1,16E+02
1714	1,71E+03	3,32E+02	1,09E+02	1,16E+02
1715	1,72E+03	3,32E+02	1,09E+02	1,16E+02
1716	1,72E+03	3,32E+02	1,09E+02	1,16E+02
1717	1,72E+03	3,28E+02	1,09E+02	1,16E+02
1718	1,72E+03	3,27E+02	1,09E+02	1,16E+02
1719	1,72E+03	3,27E+02	1,09E+02	1,16E+02
1720	1,72E+03	3,27E+02	1,09E+02	1,16E+02
1721	1,72E+03	3,27E+02	1,09E+02	1,16E+02
1722	1,72E+03	3,28E+02	1,09E+02	1,16E+02
1723	1,72E+03	3,31E+02	1,09E+02	1,16E+02
1724	1,72E+03	3,32E+02	1,09E+02	1,16E+02
1725	1,73E+03	3,32E+02	1,09E+02	1,16E+02
1726	1,73E+03	3,32E+02	1,09E+02	1,16E+02
1727	1,73E+03	3,32E+02	1,09E+02	1,16E+02
1728	1,73E+03	3,32E+02	1,09E+02	1,16E+02
1729	1,73E+03	3,28E+02	1,09E+02	1,16E+02
1730	1,73E+03	3,27E+02	1,10E+02	1,17E+02
1731	1,73E+03	3,27E+02	1,10E+02	1,17E+02
1732	1,73E+03	3,27E+02	1,10E+02	1,17E+02
1733	1,73E+03	3,27E+02	1,10E+02	1,17E+02
1734	1,73E+03	3,28E+02	1,10E+02	1,17E+02
1735	1,74E+03	3,31E+02	1,10E+02	1,17E+02
1736	1,74E+03	3,31E+02	1,10E+02	1,17E+02
1737	1,74E+03	3,32E+02	1,10E+02	1,17E+02
1738	1,74E+03	3,32E+02	1,10E+02	1,17E+02
1739	1,74E+03	3,32E+02	1,10E+02	1,17E+02
1740	1,74E+03	3,32E+02	1,10E+02	1,17E+02
1741	1,74E+03	3,28E+02	1,10E+02	1,17E+02
1742	1,74E+03	3,27E+02	1,10E+02	1,17E+02
1743	1,74E+03	3,27E+02	1,10E+02	1,17E+02
1744	1,74E+03	3,27E+02	1,10E+02	1,17E+02
1745	1,75E+03	3,26E+02	1,10E+02	1,17E+02
1746	1,75E+03	3,28E+02	1,10E+02	1,17E+02
1747	1,75E+03	3,30E+02	1,10E+02	1,17E+02
1748	1,75E+03	3,31E+02	1,10E+02	1,17E+02
1749	1,75E+03	3,31E+02	1,10E+02	1,17E+02
1750	1,75E+03	3,31E+02	1,10E+02	1,18E+02
1751	1,75E+03	3,31E+02	1,11E+02	1,18E+02
1752	1,75E+03	3,32E+02	1,11E+02	1,18E+02
1753	1,75E+03	3,28E+02	1,11E+02	1,18E+02
1754	1,75E+03	3,27E+02	1,11E+02	1,18E+02
1755	1,76E+03	3,27E+02	1,11E+02	1,18E+02
1756	1,76E+03	3,26E+02	1,11E+02	1,18E+02
1757	1,76E+03	3,26E+02	1,11E+02	1,18E+02
1758	1,76E+03	3,28E+02	1,11E+02	1,18E+02
1759	1,76E+03	3,30E+02	1,11E+02	1,18E+02
1760	1,76E+03	3,31E+02	1,11E+02	1,18E+02
1761	1,76E+03	3,31E+02	1,11E+02	1,18E+02
1762	1,76E+03	3,31E+02	1,11E+02	1,18E+02
1763	1,76E+03	3,31E+02	1,11E+02	1,18E+02
1764	1,76E+03	3,31E+02	1,11E+02	1,18E+02
1765	1,77E+03	3,28E+02	1,11E+02	1,18E+02
1766	1,77E+03	3,27E+02	1,11E+02	1,18E+02
1767	1,77E+03	3,26E+02	1,11E+02	1,18E+02
1768	1,77E+03	3,26E+02	1,11E+02	1,18E+02
1769	1,77E+03	3,26E+02	1,11E+02	1,18E+02
1770	1,77E+03	3,27E+02	1,11E+02	1,19E+02
1771	1,77E+03	3,30E+02	1,11E+02	1,19E+02
1772	1,77E+03	3,31E+02	1,12E+02	1,19E+02
1773	1,77E+03	3,31E+02	1,12E+02	1,19E+02
1774	1,77E+03	3,31E+02	1,12E+02	1,19E+02
1775	1,78E+03	3,31E+02	1,12E+02	1,19E+02
1776	1,78E+03	3,31E+02	1,12E+02	1,19E+02
1777	1,78E+03	3,28E+02	1,12E+02	1,19E+02
1778	1,78E+03	3,27E+02	1,12E+02	1,19E+02
1779	1,78E+03	3,26E+02	1,12E+02	1,19E+02
1780	1,78E+03	3,26E+02	1,12E+02	1,19E+02
1781	1,78E+03	3,26E+02	1,12E+02	1,19E+02
1782	1,78E+03	3,27E+02	1,12E+02	1,19E+02
1783	1,78E+03	3,30E+02	1,12E+02	1,19E+02
1784	1,78E+03	3,31E+02	1,12E+02	1,19E+02
1785	1,79E+03	3,31E+02	1,12E+02	1,19E+02
1786	1,79E+03	3,31E+02	1,12E+02	1,19E+02
1787	1,79E+03	3,31E+02	1,12E+02	1,19E+02
1788	1,79E+03	3,30E+02	1,12E+02	1,19E+02
1789	1,79E+03	3,26E+02	1,12E+02	1,19E+02
1790	1,79E+03	3,26E+02	1,12E+02	1,20E+02
1791	1,79E+03	3,26E+02	1,12E+02	1,20E+02
1792	1,79E+03	3,26E+02	1,12E+02	1,20E+02
1793	1,79E+03	3,26E+02	1,13E+02	1,20E+02
1794	1,79E+03	3,27E+02	1,13E+02	1,20E+02
1795	1,80E+03	3,30E+02	1,13E+02	1,20E+02
1796	1,80E+03	3,31E+02	1,13E+02	1,20E+02
1797	1,80E+03	3,31E+02	1,13E+02	1,20E+02
1798	1,80E+03	3,31E+02	1,13E+02	1,20E+02
1799	1,80E+03	3,31E+02	1,13E+02	1,20E+02
1800	1,80E+03	3,30E+02	1,13E+02	1,20E+02
1801	1,80E+03	3,26E+02	1,14E+02	1,20E+02
1802	1,80E+03	3,26E+02	1,14E+02	1,20E+02
1803	1,80E+03	3,26E+02	1,14E+02	1,20E+02
1804	1,80E+03	3,26E+02	1,14E+02	1,20E+02
1805	1,81E+03	3,26E+02	1,14E+02	1,20E+02
1806	1,81E+03	3,27E+02	1,14E+02	1,20E+02
1807	1,81E+03	3,30E+02	1,14E+02	1,20E+02
1808	1,81E+03	3,30E+02	1,14E+02	1,20E+02
1809	1,81E+03	3,31E+02	1,14E+02	1,20E+02
1810	1,81E+03	3,31E+02	1,14E+02	1,20E+02
1811	1,81E+03	3,31E+02	1,14E+02	1,19E+02
1812	1,81E+03	3,30E+02	1,14E+02	1,19E+02
1813	1,81E+03	3,26E+02	1,14E+02	1,19E+02
1814	1,81E+03	3,26E+02	1,14E+02	1,19E+02
1815	1,82E+03	3,26E+02	1,14E+02	1,19E+02
1816	1,82E+03	3,26E+02	1,14E+02	1,19E+02
1817	1,82E+03	3,26E+02	1,14E+02	1,19E+02
1818	1,82E+03	3,27E+02	1,14E+02	1,19E+02
1819	1,82E+03	3,29E+02	1,14E+02	1,19E+02
1820	1,82E+03	3,30E+02	1,14E+02	1,19E+02
1821	1,82E+03	3,30E+02	1,14E+02	1,19E+02
1822	1,82E+03	3,31E+02	1,14E+02	1,19E+02
1823	1,82E+03	3,31E+02	1,14E+02	1,19E+02
1824	1,82E+03	3,29E+02	1,14E+02	1,19E+02
1825	1,83E+03	3,26E+02	1,14E+02	1,19E+02
1826	1,83E+03	3,26E+02	1,14E+02	1,19E+02
1827	1,83E+03	3,26E+02	1,14E+02	1,19E+02
1828	1,83E+03	3,26E+02	1,14E+02	1,19E+02
1829	1,83E+03	3,26E+02	1,14E+02	1,19E+02
1830	1,83E+03	3,27E+02	1,14E+02	1,19E+02
1831	1,83E+03	3,29E+02	1,14E+02	1,18E+02
1832	1,83E+03	3,30E+02	1,14E+02	1,18E+02
1833	1,83E+03	3,30E+02	1,14E+02	1,18E+02
1834	1,83E+03	3,30E+02	1,14E+02	1,18E+02
1835	1,84E+03	3,30E+02	1,14E+02	1,18E+02
1836	1,84E+03	3,29E+02	1,14E+02	1,18E+02
1837	1,84E+03	3,26E+02	1,14E+02	1,18E+02
1838	1,84E+03	3,26E+02	1,14E+02	1,18E+02
1839	1,84E+03	3,25E+02	1,14E+02	1,18E+02
1840	1,84E+03	3,25E+02	1,14E+02	1,18E+02
1841	1,84E+03	3,25E+02	1,14E+02	1,18E+02
1842	1,84E+03	3,26E+02	1,14E+02	1,18E+02
1843	1,84E+03	3,29E+02	1,14E+02	1,18E+02
1844	1,84E+03	3,30E+02	1,14E+02	1,18E+02
1845	1,85E+03	3,30E+02	1,14E+02	1,18E+02
1846	1,85E+03	3,30E+02	1,14E+02	1,18E+02
1847	1,85E+03	3,30E+02	1,14E+02	1,18E+02
1848	1,85E+03	3,29E+02	1,14E+02	1,18E+02
1849	1,85E+03	3,25E+02	1,13E+02	1,18E+02
1850	1,85E+03	3,25E+02	1,13E+02	1,18E+02
1851	1,85E+03	3,25E+02	1,13E+02	1,17E+02
1852	1,85E+03	3,25E+02	1,13E+02	1,17E+02
1853	1,85E+03	3,25E+02	1,13E+02	1,17E+02
1854	1,85E+03	3,26E+02	1,13E+02	1,17E+02
1855	1,86E+03	3,29E+02	1,13E+02	1,17E+02
1856	1,86E+03	3,30E+02	1,13E+02	1,17E+02
1857	1,86E+03	3,30E+02	1,13E+02	1,17E+02
1858	1,86E+03	3,30E+02	1,13E+02	1,17E+02
1859	1,86E+03	3,30E+02	1,13E+02	1,17E+02
1860	1,86E+03	3,29E+02	1,13E+02	1,17E+02
1861	1,86E+03	3,25E+02	1,13E+02	1,17E+02
1862	1,86E+03	3,25E+02	1,13E+02	1,17E+02
1863	1,86E+03	3,25E+02	1,13E+02	1,17E+02
1864	1,86E+03	3,25E+02	1,13E+02	1,17E+02
1865	1,87E+03	3,25E+02	1,12E+02	1,17E+02
1866	1,87E+03	3,26E+02	1,12E+02	1,17E+02
1867	1,87E+03	3,29E+02	1,12E+02	1,17E+02
1868	1,87E+03	3,29E+02	1,12E+02	1,17E+02
1869	1,87E+03	3,30E+02	1,12E+02	1,17E+02
1870	1,87E+03	3,30E+02	1,12E+02	1,17E+02
1871	1,87E+03	3,30E+02	1,12E+02	1,16E+02
1872	1,87E+03	3,29E+02	1,12E+02	1,16E+02
1873	1,87E+03	3,25E+02	1,12E+02	1,16E+02
1874	1,87E+03	3,25E+02	1,12E+02	1,16E+02
1875	1,88E+03	3,25E+02	1,12E+02	1,16E+02
1876	1,88E+03	3,25E+02	1,12E+02	1,16E+02
1877	1,88E+03	3,25E+02	1,12E+02	1,16E+02
1878	1,88E+03	3,26E+02	1,12E+02	1,16E+02
1879	1,88E+03	3,29E+02	1,12E+02	1,16E+02
1880	1,88E+03	3,29E+02	1,11E+02	1,16E+02
1881	1,88E+03	3,30E+02	1,11E+02	1,16E+02
1882	1,88E+03	3,30E+02	1,11E+02	1,16E+02
1883	1,88E+03	3,30E+02	1,11E+02	1,16E+02
1884	1,88E+03	3,28E+02	1,11E+02	1,16E+02
1885	1,89E+03	3,25E+02	1,11E+02	1,16E+02
1886	1,89E+03	3,25E+02	1,11E+02	1,16E+02
1887	1,89E+03	3,25E+02	1,11E+02	1,16E+02
1888	1,89E+03	3,25E+02	1,11E+02	1,16E+02
1889	1,89E+03	3,25E+02	1,11E+02	1,16E+02
1890	1,89E+03	3,26E+02	1,11E+02	1,16E+02
1891	1,89E+03	3,29E+02	1,11E+02	1,15E+02
1892	1,89E+03	3,29E+02	1,11E+02	1,15E+02
1893	1,89E+03	3,29E+02	1,10E+02	1,15E+02
1894	1,89E+03	3,29E+02	1,10E+02	1,15E+02
1895	1,90E+03	3,29E+02	1,10E+02	1,15E+02
1896	1,90E+03	3,28E+02	1,10E+02	1,15E+02
1897	1,90E+03	3,25E+02	1,10E+02	1,15E+02
1898	1,90E+03	3,25E+02	1,10E+02	1,15E+02
1899	1,90E+03	3,25E+02	1,10E+02	1,15E+02
1900	1,90E+03	3,25E+02	1,10E+02	1,15E+02
1901	1,90E+03	3,25E+02	1,10E+02	1,15E+02
1902	1,90E+03	3,26E+02	1,10E+02	1,15E+02
1903	1,90E+03	3,28E+02	1,10E+02	1,15E+02
1904	1,90E+03	3,29E+02	1,10E+02	1,15E+02
1905	1,91E+03	3,29E+02	1,10E+02	1,15E+02
1906	1,91E+03	3,29E+02	1,10E+02	1,15E+02
1907	1,91E+03	3,29E+02	1,09E+02	1,15E+02
1908	1,91E+03	3,28E+02	1,09E+02	1,15E+02
1909	1,91E+03	3,25E+02	1,09E+02	1,15E+02
1910	1,91E+03	3,25E+02	1,09E+02	1,15E+02
1911	1,91E+03	3,25E+02	1,09E+02	1,14E+02
1912	1,91E+03	3,25E+02	1,09E+02	1,14E+02
1913	1,91E+03	3,25E+02	1,09E+02	1,14E+02
1914	1,91E+03	3,26E+02	1,09E+02	1,14E+02
1915	1,92E+03	3,28E+02	1,09E+02	1,14E+02
1916	1,92E+03	3,29E+02	1,09E+02	1,14E+02
1917	1,92E+03	3,29E+02	1,09E+02	1,14E+02
1918	1,92E+03	3,29E+02	1,09E+02	1,14E+02
1919	1,92E+03	3,29E+02	1,09E+02	1,14E+02
1920	1,92E+03	3,28E+02	1,09E+02	1,14E+02
1921	1,92E+03	3,25E+02	1,08E+02	1,14E+02
1922	1,92E+03	3,25E+02	1,08E+02	1,14E+02
1923	1,92E+03	3,25E+02	1,08E+02	1,14E+02
1924	1,92E+03	3,25E+02	1,08E+02	1,14E+02
1925	1,93E+03	3,25E+02	1,08E+02	1,14E+02
1926	1,93E+03	3,26E+02	1,08E+02	1,14E+02
1927	1,93E+03	3,28E+02	1,08E+02	1,14E+02
1928	1,93E+03	3,29E+02	1,08E+02	1,14E+02
1929	1,93E+03	3,29E+02	1,08E+02	1,14E+02
1930	1,93E+03	3,29E+02	1,08E+02	1,14E+02
1931	1,93E+03	3,29E+02	1,08E+02	1,13E+02
1932	1,93E+03	3,28E+02	1,08E+02	1,13E+02
1933	1,93E+03	3,25E+02	1,08E+02	1,13E+02
1934	1,93E+03	3,25E+02	1,08E+02	1,13E+02
1935	1,94E+03	3,25E+02	1,08E+02	1,13E+02
1936	1,94E+03	3,25E+02	1,07E+02	1,13E+02
1937	1,94E+03	3,25E+02	1,07E+02	1,13E+02
1938	1,94E+03	3,26E+02	1,07E+02	1,13E+02
1939	1,94E+03	3,28E+02	1,07E+02	1,13E+02
1940	1,94E+03	3,29E+02	1,07E+02	1,13E+02
1941	1,94E+03	3,29E+02	1,07E+02	1,13E+02
1942	1,94E+03	3,29E+02	1,07E+02	1,13E+02
1943	1,94E+03	3,29E+02	1,07E+02	1,13E+02
1944	1,94E+03	3,28E+02	1,07E+02	1,13E+02
1945	1,95E+03	3,25E+02	1,07E+02	1,13E+02
1946	1,95E+03	3,25E+02	1,07E+02	1,13E+02
1947	1,95E+03	3,24E+02	1,07E+02	1,13E+02
1948	1,95E+03	3,24E+02	1,07E+02	1,13E+02
1949	1,95E+03	3,24E+02	1,07E+02	1,13E+02
1950	1,95E+03	3,26E+02	1,07E+02	1,13E+02
1951	1,95E+03	3,28E+02	1,06E+02	1,12E+02
1952	1,95E+03	3,29E+02	1,06E+02	1,12E+02
1953	1,95E+03	3,29E+02	1,06E+02	1,12E+02
1954	1,95E+03	3,29E+02	1,06E+02	1,12E+02
1955	1,96E+03	3,29E+02	1,06E+02	1,12E+02
1956	1,96E+03	3,28E+02	1,06E+02	1,12E+02
1957	1,96E+03	3,24E+02	1,06E+02	1,12E+02
1958	1,96E+03	3,24E+02	1,06E+02	1,12E+02
1959	1,96E+03	3,24E+02	1,06E+02	1,12E+02
1960	1,96E+03	3,24E+02	1,06E+02	1,12E+02
1961	1,96E+03	3,24E+02	1,06E+02	1,12E+02
1962	1,96E+03	3,25E+02	1,06E+02	1,12E+02
1963	1,96E+03	3,28E+02	1,06E+02	1,12E+02
1964	1,96E+03	3,29E+02	1,06E+02	1,12E+02
1965	1,97E+03	3,29E+02	1,06E+02	1,12E+02
1966	1,97E+03	3,29E+02	1,06E+02	1,12E+02
1967	1,97E+03	3,29E+02	1,05E+02	1,12E+02
1968	1,97E+03	3,28E+02	1,05E+02	1,12E+02
1969	1,97E+03	3,24E+02	1,05E+02	1,12E+02
1970	1,97E+03	3,24E+02	1,05E+02	1,12E+02
1971	1,97E+03	3,24E+02	1,05E+02	1,11E+02
1972	1,97E+03	3,24E+02	1,05E+02	1,11E+02
1973	1,97E+03	3,24E+02	1,05E+02	1,11E+02
1974	1,97E+03	3,25E+02	1,05E+02	1,11E+02
1975	1,98E+03	3,28E+02	1,05E+02	1,11E+02
1976	1,98E+03	3,29E+02	1,05E+02	1,11E+02
1977	1,98E+03	3,29E+02	1,05E+02	1,11E+02
1978	1,98E+03	3,29E+02	1,05E+02	1,11E+02
1979	1,98E+03	3,29E+02	1,05E+02	1,11E+02
1980	1,98E+03	3,28E+02	1,05E+02	1,11E+02
1981	1,98E+03	3,24E+02	1,05E+02	1,11E+02
1982	1,98E+03	3,24E+02	1,05E+02	1,11E+02
1983	1,98E+03	3,24E+02	1,05E+02	1,11E+02
1984	1,98E+03	3,24E+02	1,05E+02	1,11E+02
1985	1,99E+03	3,24E+02	1,04E+02	1,11E+02
1986	1,99E+03	3,25E+02	1,04E+02	1,11E+02
1987	1,99E+03	3,28E+02	1,04E+02	1,11E+02
1988	1,99E+03	3,28E+02	1,04E+02	1,11E+02
1989	1,99E+03	3,29E+02	1,04E+02	1,11E+02
1990	1,99E+03	3,29E+02	1,04E+02	1,11E+02
1991	1,99E+03	3,29E+02	1,04E+02	1,10E+02
1992	1,99E+03	3,28E+02	1,04E+02	1,10E+02
1993	1,99E+03	3,24E+02	1,04E+02	1,10E+02
1994	1,99E+03	3,24E+02	1,04E+02	1,10E+02
1995	2,00E+03	3,24E+02	1,04E+02	1,10E+02
1996	2,00E+03	3,24E+02	1,04E+02	1,10E+02
1997	2,00E+03	3,24E+02	1,04E+02	1,10E+02
[truncated: 11,202 more rows]
