# Supplementary material for: Thermomechanical and microhardness data of melamine-formaldehyde-based self-healing resin film able to undergo reversible crosslinking via Diels-Alder reaction
Source: Data Brief. 2020 Nov 21;33:106559. doi: 10.1016/j.dib.2020.106559 (PMC7708790; doi:10.1016/j.dib.2020.106559)
Supplement: Supplementary file 8 [file mmc8.zip › Nanoondent_H1_curves.csv]

X_WoodKPlus_R92_H1_6_Pd_[nm]	Y_WoodKPlus_R92_H1_6_Fn_[mN]	X_WoodKPlus_R92_H1_7_Pd_[nm]	Y_WoodKPlus_R92_H1_7_Fn_[mN]	X_WoodKPlus_R92_H1_8_Pd_[nm]	Y_WoodKPlus_R92_H1_8_Fn_[mN]	X_WoodKPlus_R92_H1_9_Pd_[nm]	Y_WoodKPlus_R92_H1_9_Fn_[mN]	X_WoodKPlus_R92_H1_10_Pd_[nm]	Y_WoodKPlus_R92_H1_10_Fn_[mN]
0	0	0	0	0	0	0	0	0	0
3,550667416	0,001406835	2,753950035	0,0032848	3,727109393	0,000921486	1,657099393	0,005716094	3,888999455	0,001260769
6,548362038	0,004233086	4,287358145	0,009642239	5,993570254	0,005558573	3,115928936	0,012520383	6,74117492	0,005558712
9,189534727	0,00791256	5,644324279	0,016457982	7,627022785	0,011934427	4,527464753	0,01994107	8,834831783	0,011593597
11,52511719	0,01295267	7,032213233	0,023744476	8,894858435	0,018900152	5,762558593	0,027771732	10,46828431	0,018658504
13,39503835	0,018872909	8,20909941	0,031900473	10,20453084	0,025973992	6,895789024	0,035753861	11,66517937	0,026185667
14,99574907	0,025131091	9,400537503	0,040381125	11,68882624	0,033823648	8,147253769	0,04351599	12,86935039	0,033383357
16,2835936	0,02997861	10,44645644	0,046907506	12,82751364	0,041295838	9,016730728	0,048852105	13,46052197	0,037281302
16,79291065	0,030930356	10,59743256	0,048460912	13,29863191	0,045326409	9,269570263	0,050088522	13,4714359	0,037425359
16,96753364	0,03070622	10,48283623	0,048707698	13,4023143	0,045285034	9,31140702	0,049636293	13,52964357	0,037207255
17,06212109	0,030966816	10,55013884	0,048823684	13,24224323	0,044541595	9,229552495	0,049612489	13,59148921	0,03752907
17,04756917	0,030874331	10,77569353	0,048734968	13,27316605	0,045462138	9,105861212	0,049491541	13,66424879	0,037394821
17,08394896	0,030746034	11,20861302	0,049094168	13,33683068	0,045540478	9,216819568	0,0497751	13,57875628	0,03725616
17,26584791	0,031239795	11,33048532	0,049082304	13,28953696	0,045071499	9,387804577	0,049961364	13,66424879	0,038033276
17,42591898	0,031521237	11,29410553	0,048881332	13,37684845	0,045704682	9,300493083	0,050543055	13,96620104	0,038211275
17,50595451	0,031634014	11,27227765	0,049298047	13,42959915	0,045956321	9,342329841	0,050806227	14,18629876	0,038201583
17,55688622	0,031381029	11,15040536	0,049620547	13,38776239	0,045972368	9,466021124	0,050927753	14,18084179	0,038251605
17,65147367	0,0309913	11,11402557	0,049942494	13,41504723	0,046126833	9,484211018	0,050935895	14,16628988	0,038083978
17,83337262	0,031474649	11,33776127	0,049951356	13,55329043	0,046233139	9,424184366	0,050856187	14,25905834	0,038260413
17,8188207	0,031255984	11,43234872	0,050517974	13,6624298	0,04642542	9,342329841	0,051281932	14,20266966	0,038203351
17,94251198	0,032070812	11,43234872	0,050628002	13,63878293	0,046383358	9,518771818	0,051289004	14,58647644	0,03911799
18,08075518	0,032484057	11,29956249	0,050442577	13,70608554	0,046995837	9,726136616	0,051800315	14,70471075	0,039170537
18,07347922	0,032200091	11,25772574	0,050565825	13,88434651	0,04707134	9,731593584	0,051932545	14,66651198	0,038998563
18,07347922	0,031996459	11,35413218	0,051033421	14,28088621	0,047219566	9,793439226	0,051667973	14,7829273	0,039249572
18,12441093	0,03246741	11,41779681	0,051233805	14,36092175	0,046924682	9,74432651	0,052247728	14,80657416	0,039904459
18,11713497	0,032388153	11,4887374	0,051348212	14,35000781	0,047529263	9,496943945	0,052457818	14,73381459	0,039791846
18,22627434	0,032618764	11,49055639	0,051646796	14,18084179	0,047706618	9,567884533	0,052712607	14,66833097	0,039242747
18,2335503	0,032398441	11,68700725	0,051681171	14,08807333	0,048505155	9,642463101	0,052786924	14,82294507	0,039812444
18,32813775	0,033174851	11,82525045	0,051871492	14,09534929	0,048241536	9,602445333	0,053078584	14,8866097	0,040199346
18,34996562	0,033090442	11,87072518	0,051760712	14,26997227	0,047860941	9,606083312	0,053318535	14,83204002	0,040462452
18,39362137	0,032984061	11,79250864	0,052232616	14,38274962	0,048115203	9,633368154	0,053490353	14,65741703	0,040717562
18,38634541	0,032757	11,77068076	0,052610216	14,52281181	0,048862448	9,575160491	0,053688211	14,74472852	0,040503554
18,54641648	0,033454975	11,75794784	0,052947231	14,5064409	0,048546926	9,607902301	0,054116987	14,79566023	0,039966025
18,53914053	0,033007678	11,75067188	0,052718897	14,60102836	0,04978334	9,673385922	0,054446472	14,72835762	0,040813255
18,6992116	0,033908275	12,24361802	0,0530527	14,63922713	0,050015643	9,657015017	0,054428591	14,65377905	0,041212436
18,75741926	0,033786184	12,47462968	0,053847671	14,53008777	0,049291384	9,747964489	0,054180081	14,5755625	0,04122307
18,72831543	0,033731833	12,592864	0,053540982	14,58283846	0,049204039	9,97897615	0,05472362	14,63558915	0,041436925
18,8374548	0,034310038	12,58195006	0,053761291	14,8520489	0,050026026	10,17906499	0,055428704	14,87387677	0,041549924
18,85200671	0,034135837	12,38731819	0,053814525	14,80657416	0,049542786	9,991709076	0,055162862	15,00120604	0,041759439
18,77924713	0,033958806	12,592864	0,054790191	14,8011172	0,050530174	10,06083068	0,05566574	15,09943147	0,04173736
18,70648756	0,033790535	12,66562358	0,054495155	14,8174881	0,05077796	10,06628764	0,055264377	14,9902921	0,042361579
18,90293842	0,0350557	12,59468299	0,054953896	14,86478183	0,050794087	10,17542701	0,056294281	14,82294507	0,04215775
18,96114608	0,034808864	12,62560581	0,054454718	15,47414329	0,050851323	10,31003223	0,056248937	15,07396561	0,042611017
18,96114608	0,035065479	12,97485178	0,055152737	15,63967133	0,050784323	10,27183345	0,056489699	14,86478183	0,04171133
18,62645202	0,035358722	13,0930861	0,055884219	15,23403669	0,05177577	10,23545366	0,056447447	14,81385012	0,042749464
18,55369244	0,035344192	12,9894037	0,055678418	14,82112608	0,051121549	10,37915383	0,056278143	14,92844646	0,043575209
19,01207778	0,034661067	13,08762913	0,055835335	15,05031875	0,052075099	10,63381235	0,057534904	14,89206667	0,043298239
19,39042759	0,034822229	13,00941258	0,05556635	15,38137483	0,052808228	10,80661635	0,057378231	14,92298949	0,043126933
19,58687845	0,035647025	13,01850753	0,056737295	15,4905142	0,052293345	10,70839092	0,057877027	14,86660082	0,04287664
19,44863525	0,035612035	12,88390231	0,056194247	15,525075	0,0522163	10,47374128	0,05763417	15,18128599	0,04387365
19,44135929	0,035783362	12,8857213	0,056544737	15,60511053	0,052775472	10,49556916	0,057994512	15,38865079	0,043754092
19,64508611	0,036184412	12,85661747	0,057449895	15,67059415	0,053001296	10,55195783	0,058519633	15,36136595	0,044399607
19,60143037	0,035533673	12,68199448	0,056747569	15,51052308	0,052503446	10,42280958	0,058160353	15,24313163	0,044179277
19,7687774	0,036428855	12,94029098	0,057717338	15,47960026	0,053316578	10,68656305	0,059337021	15,12125934	0,044740668
19,8197091	0,036479998	13,13310387	0,05773392	15,3868318	0,053807079	10,96304945	0,058930157	15,01575795	0,04447212
19,72512165	0,03621679	13,24406222	0,057907793	15,352271	0,053558874	11,28864856	0,059821825	14,98665412	0,044595065
19,79060527	0,037073476	13,30045089	0,058558147	15,59601559	0,054554713	11,04854195	0,059424318	15,25404557	0,045395235
19,7687774	0,03639516	13,07125822	0,057819085	15,49960915	0,054037531	11,04854195	0,059533937	15,18856195	0,044802525
19,95067634	0,037011259	12,95120492	0,059371279	15,47596228	0,054128829	11,05036094	0,060034436	15,15218216	0,045452708
20,05981571	0,03767538	12,75475406	0,060004295	15,54326489	0,055181347	11,01398115	0,060258754	15,11216439	0,045907586
19,97250422	0,03692819	13,04397338	0,059155402	15,77245756	0,05509536	11,19042313	0,060615981	14,97755917	0,045408859
20,0961955	0,037834447	13,18585456	0,058927213	15,98527933	0,055570982	11,28319159	0,061214494	15,17219104	0,046508078
20,0961955	0,037789045	13,06216328	0,058905094	15,92707167	0,055377325	11,1267585	0,0610598	15,2831494	0,046019396
20,05253975	0,037519099	13,17130264	0,059561516	15,89796784	0,055140347	11,0921977	0,061456333	15,42684957	0,046199388
20,13257529	0,038413948	13,4023143	0,060565482	16,0598579	0,056416601	11,33048532	0,061618201	15,45959138	0,04661932
20,11802337	0,038256845	13,46961691	0,060295217	16,15990232	0,056142938	11,45963357	0,06141037	15,51416106	0,046582853
20,21261082	0,038757671	13,60240314	0,061173636	16,09987567	0,056214577	11,4014259	0,062207481	15,83248422	0,047086295
20,25626657	0,038448756	13,93345923	0,06131281	16,09259971	0,057239563	11,54876405	0,062873915	16,14898838	0,047444043
20,32902615	0,038352502	13,90435539	0,061023642	16,15444535	0,056779817	11,48146144	0,06207679	16,13807444	0,046994301
20,37995785	0,039090371	13,76793118	0,061654176	16,1799112	0,057292226	11,31775239	0,062691361	16,11442758	0,047519462
20,27809444	0,039192344	13,74246533	0,061522976	16,15444535	0,057771173	11,50328931	0,06378768	15,96527045	0,047987702
20,27809444	0,039468197	13,78430209	0,061226299	16,214472	0,057548296	11,53603112	0,063474763	16,05440093	0,047967853
20,37995785	0,039453784	13,98439093	0,062517483	16,21083402	0,058333634	11,72338704	0,064097614	16,12534152	0,048391216
20,4236136	0,039224475	14,05715051	0,062910123	16,15626434	0,058239301	11,76886177	0,064165928	16,01984013	0,048517683
20,47454531	0,039466095	14,1099012	0,062392868	16,16717828	0,058627968	11,59423879	0,064321772	16,08896173	0,048774633
20,49637318	0,039886492	14,16447089	0,063300034	16,21629099	0,05913097	11,61970464	0,064775275	16,16535929	0,049156403
20,48909722	0,039837576	14,1280911	0,063723146	16,15808333	0,058907853	11,72520603	0,064650529	16,05076295	0,049019826
20,6127885	0,040306402	14,17174684	0,062967159	16,41456084	0,058976392	11,87800114	0,064959968	16,03439205	0,048701263
20,67827212	0,040583784	14,34636983	0,064220326	16,50551031	0,059593735	12,0580811	0,065658802	16,26904169	0,049498984
20,64916829	0,040397592	14,24996339	0,064717805	16,52915718	0,05981611	12,08718493	0,065949258	16,45094063	0,050055515
20,64916829	0,040423676	14,29361914	0,06454984	16,387276	0,05982287	12,1090128	0,065800639	16,32724935	0,049602375
20,73647979	0,041132012	14,39002558	0,065165604	16,31451642	0,060246752	12,30364467	0,066659071	16,31633541	0,049916748
20,78013553	0,041091078	14,50098394	0,065053438	16,37818105	0,060749929	12,25998893	0,066737659	16,46731154	0,051136074
20,87472299	0,041387086	14,4209484	0,065263713	16,21265301	0,060794479	12,26362691	0,066615874	16,41274185	0,05072798
20,93293065	0,042035992	13,81522491	0,066644144	16,31633541	0,060983436	12,45825878	0,066980858	16,58554585	0,050250569
20,79468745	0,041347424	12,48372463	0,067948018	16,38181903	0,06166918	12,60377793	0,068065172	16,82201448	0,051414372
20,80923937	0,041409423	12,77476294	0,065620126	16,22356695	0,061514974	12,44370686	0,067632063	16,66921937	0,051392479
20,97658639	0,042381738	13,78975906	0,06543392	16,30542147	0,06198062	12,29636872	0,067642737	16,68740926	0,05171372
21,08572576	0,042440579	14,3518268	0,066185577	16,45821659	0,062487165	12,22724712	0,068716523	16,84384235	0,052186577
21,07117385	0,042289319	14,50462191	0,066543329	16,42001781	0,062328098	12,27999781	0,068833644	16,83292842	0,051809144
21,0275181	0,042691868	14,52644979	0,067722492	16,33270632	0,063134289	12,13084068	0,068606663	16,7838157	0,051770945
20,98386235	0,042728103	14,67378793	0,068248929	16,29086956	0,063477954	12,24179903	0,069270332	16,84566134	0,052466301
21,00569023	0,042643185	14,65377905	0,067454861	16,29268855	0,06310258	12,37822324	0,070205358	16,77290176	0,053133776
21,10755364	0,042910977	14,62285623	0,068001976	16,30905945	0,062874508	12,33820547	0,069671085	16,60737372	0,053104636
21,22396896	0,043624377	14,662874	0,068976729	16,59827878	0,063452212	12,31273962	0,070031026	16,86567023	0,053338012
21,22396896	0,043564605	14,62103724	0,068872799	16,78927267	0,06484013	12,42369798	0,07103823	17,15852753	0,053637658
21,18031321	0,043296886	14,44459526	0,068636047	16,73470299	0,064736629	12,32547255	0,071077484	17,06394008	0,053665481
21,34038429	0,044274033	14,44277627	0,069379191	16,90386901	0,065054421	12,13265966	0,071269969	16,98936151	0,053782173
21,34766024	0,044282589	14,67742591	0,070374717	16,91478294	0,065318313	12,35639537	0,071616225	17,07121604	0,054134969
21,18031321	0,043745667	14,74654751	0,070152065	16,86567023	0,065142126	12,48008665	0,071900889	17,00937039	0,054563945
21,25307279	0,044272788	14,73927155	0,070655132	17,17671742	0,065578123	12,54557027	0,071746661	16,90750698	0,054541986
21,47862748	0,045269522	14,82294507	0,070873746	17,15488955	0,065867131	12,89299726	0,072209797	16,88022214	0,054565771
21,63869856	0,044998813	14,91753252	0,070866884	17,31677961	0,066662735	12,96939481	0,073263028	17,24583902	0,055597866
21,45679961	0,044945916	14,87933374	0,071049947	17,4568418	0,066716206	13,01668854	0,073336086	17,53869633	0,055613655
21,36948812	0,045476807	14,91207555	0,071551428	17,45320382	0,066611156	13,0057746	0,073578579	17,55324824	0,055681758
21,46407557	0,0458255	15,23949365	0,072621656	17,41500504	0,066634985	13,03669742	0,073449868	17,46411776	0,056407869
21,43497174	0,045285885	15,20311386	0,072351965	17,54415329	0,067875841	13,12946589	0,074359057	17,39681515	0,056443885
21,51500727	0,045781334	15,08487955	0,072300211	17,59872298	0,067937083	13,19313052	0,074533542	17,32587456	0,056071109
21,64597451	0,046497478	14,83204002	0,072679711	17,80426879	0,068136138	13,33137372	0,074965755	17,34588344	0,056714085
21,66780239	0,046563544	14,9557313	0,073706436	17,85520049	0,06864651	13,45688399	0,075399133	17,48230765	0,057509566
21,63869856	0,046542429	15,10852641	0,073703183	17,57143814	0,068838748	13,47507388	0,075492309	17,47139372	0,057292807
21,6823543	0,046750907	15,15036317	0,074136277	17,23128711	0,068823833	13,51691064	0,075407573	17,52232542	0,05759799
21,73328601	0,047208099	15,26495951	0,074481864	17,2840378	0,068530975	13,45688399	0,07529986	17,69694841	0,057997768
21,74783792	0,047139989	15,42321159	0,074857449	17,53869633	0,069053338	13,47507388	0,076612188	17,6805775	0,058203408
21,79876963	0,047506995	15,28678738	0,074740466	17,73878517	0,070435857	13,45870298	0,0775648	17,58235207	0,057801761
21,8205975	0,047793078	15,22676073	0,074506791	17,91704613	0,070946368	13,22951031	0,077046606	17,59872298	0,057802918
21,82787346	0,047824176	15,33953807	0,075455125	18,01709055	0,070916609	13,34410664	0,077593809	17,80063081	0,059043345
21,83514942	0,047871957	15,3013393	0,076658197	18,11895396	0,071170518	13,46234096	0,077960525	18,04073741	0,059828006
21,84242538	0,047645828	15,13217328	0,076562853	18,22627434	0,071352119	13,55510942	0,078349199	17,90613219	0,059408969
21,9588407	0,048545172	15,27769243	0,076793923	18,3026719	0,071533217	13,5241866	0,078460223	17,88976129	0,059538495
22,03160028	0,049298125	15,40684068	0,077352243	18,24628322	0,07186455	13,41504723	0,078214579	18,18807556	0,060600552
21,94428879	0,04895873	15,37955584	0,077572232	18,25174019	0,072155275	13,47325489	0,078545221	18,04619438	0,060481845
22,03160028	0,049513893	15,26495951	0,077563064	18,37543147	0,073062871	13,69880959	0,079924764	17,90067523	0,060245769
22,03160028	0,049626874	15,3868318	0,077708612	18,48638983	0,072972453	13,79339704	0,080810219	18,10258306	0,060591668
22,05342815	0,049263033	15,74699171	0,078474596	18,75196229	0,073215215	13,6442399	0,080417463	18,24082625	0,061521252
22,13346369	0,04938476	15,97982236	0,079193686	18,72285846	0,073604835	13,48416883	0,081200188	18,25901615	0,061302609
22,14073965	0,049530628	15,81065634	0,079171917	18,58643425	0,074483181	13,68607666	0,081477366	18,19717051	0,061267037
22,21349922	0,050405715	15,66877517	0,07883317	18,4918468	0,074220658	13,59148921	0,081339443	18,0953071	0,06168077
22,40995009	0,051265878	15,65786123	0,079383203	18,31358583	0,074467756	13,40959026	0,081679528	18,22627434	0,062794792
22,31536263	0,050639091	15,8179323	0,080676846	18,23718828	0,074567415	13,50963468	0,081665711	18,28266301	0,062894734
22,27898284	0,050849948	15,88159693	0,080939981	18,5609684	0,075705702	13,69335262	0,0829798	18,28266301	0,062608527
22,36629434	0,051438035	15,87613996	0,081021843	18,62099505	0,076314474	13,72063746	0,083575614	18,21899838	0,062889648
22,46815775	0,051810629	15,74153474	0,080702691	18,51185568	0,075667009	13,84250975	0,083182763	18,35724158	0,063575924
22,40995009	0,051564018	15,77609554	0,081516965	18,51003669	0,075767141	13,97347699	0,083259779	18,55914941	0,064074713
22,46815775	0,052012479	15,93616662	0,082634188	18,55551143	0,076938715	14,0407796	0,084093458	18,39180238	0,063629824
22,48270966	0,051680019	16,13261748	0,082497764	18,69375463	0,07792727	14,16810886	0,085182793	18,47001893	0,063974792
22,58457307	0,052541623	16,32179238	0,082744179	18,83381682	0,077576613	13,98439093	0,084983788	18,57552031	0,065091921
22,69371244	0,052917572	16,21265301	0,083219088	18,99388789	0,077441637	13,80976794	0,084846825	18,46092398	0,065443138
22,70826436	0,052946988	16,2672227	0,084108479	19,03390566	0,078310961	13,8170439	0,085342042	18,28993897	0,06522152
22,71554031	0,053428969	16,37272408	0,084122376	19,28128822	0,079202993	14,07352141	0,08642493	18,52822659	0,065214848
22,71554031	0,053774286	16,30542147	0,083890295	19,6814659	0,079009336	14,41549143	0,086982581	18,7155825	0,065662952
22,66460861	0,053714456	16,26904169	0,084106973	19,87064081	0,078961337	14,48461303	0,087048821	18,85564469	0,066777956
22,67916052	0,053718203	16,52188122	0,085076523	19,91975352	0,079294503	14,40639648	0,087391344	18,89748145	0,066380718
22,79557585	0,053610206	16,86021326	0,086248156	19,9233915	0,080348665	14,41912941	0,087449821	18,90475741	0,066375167
22,92654309	0,054720445	16,84020437	0,086233597	19,82880405	0,08096694	14,74654751	0,088400243	18,89566246	0,066542987
22,9774748	0,055141672	17,03119827	0,085990813	19,80697618	0,080787638	14,84113496	0,088643253	19,01207778	0,067841912
22,94109501	0,054645219	17,12214774	0,086389033	19,66691399	0,08073125	14,82294507	0,088763495	19,17942481	0,068221361
22,91199118	0,054587076	17,18399338	0,08755152	19,42862637	0,080890258	14,74290953	0,088532643	19,25764136	0,06812267
22,92654309	0,054939953	17,17671742	0,087962866	19,33585791	0,08206406	14,80657416	0,089398424	19,21762359	0,067961384
22,99930267	0,056110182	17,27858083	0,08762978	19,5614126	0,08314534	15,0412238	0,090845532	19,12303614	0,068302117
23,10116608	0,056565067	17,21309721	0,087689858	19,75968245	0,082852439	15,32498616	0,091085035	19,17214886	0,069590834
23,15937374	0,056170376	17,10577683	0,088172312	19,80879516	0,083046226	15,3177102	0,091016699	19,25400338	0,069610341
23,15209778	0,055826099	17,21673519	0,089397285	19,79424325	0,083276103	15,18128599	0,090835615	19,28856418	0,069247162
23,15209778	0,056227979	17,25675296	0,090161821	20,01615996	0,084300965	15,17764801	0,091455577	19,17396785	0,069398858
23,29761694	0,057429436	17,20945923	0,090201351	20,02525491	0,084618925	15,31589121	0,093001544	19,22671854	0,070554236
23,40675631	0,057886934	17,17671742	0,089937328	19,90520161	0,084658739	15,37409887	0,093091424	19,27765024	0,071505997
23,41403226	0,057481794	17,04575018	0,090247022	19,74331154	0,084601761	15,53416995	0,092875539	19,19579572	0,071156118
23,43586014	0,057786264	17,15307056	0,091681499	19,67782792	0,084945491	15,43412553	0,093464076	19,24672742	0,070983831
23,45041205	0,058045572	17,19308833	0,09245366	20,05435874	0,086449672	15,21948477	0,093832196	19,08301837	0,071011632
23,52317163	0,058790302	17,05484513	0,092009215	20,39814775	0,086931871	15,71606889	0,094297996	19,22671854	0,07235887
23,55227546	0,058603237	17,09304391	0,092154989	20,42725158	0,086697469	16,08714274	0,095311413	19,33403892	0,072960046
23,55955142	0,058611808	16,99663747	0,092096949	20,48727823	0,086695672	16,12534152	0,095154434	19,35040982	0,072426988
23,50861972	0,058618197	17,07485401	0,093449018	20,60005558	0,087505297	16,07804779	0,095511218	19,47046313	0,072889389
23,632311	0,05941407	17,2331061	0,094478581	20,77285958	0,088565615	15,88159693	0,09653747	19,35768578	0,073407889
23,76327824	0,060214898	17,26039094	0,094511817	20,92019772	0,08852567	15,83430321	0,096859511	19,38497062	0,073978469
23,75600228	0,060198331	17,37498727	0,094570112	20,82924825	0,088293509	16,10715162	0,097364266	19,28128822	0,074388084
23,71962249	0,060143667	17,50413553	0,094410856	20,81105835	0,089058168	16,41092286	0,097358976	19,31221104	0,074250677
23,77783016	0,060147421	17,67512053	0,095255493	20,6655392	0,089701275	16,46367356	0,097795992	19,46682515	0,074560095
23,94517719	0,061063028	18,13896285	0,096535057	20,54184792	0,089926495	16,4727685	0,098186267	19,4067985	0,074763778
24,00338485	0,061819349	18,29539594	0,096891936	20,75830766	0,090864454	16,54552808	0,098974821	19,36496174	0,075196661
23,9087974	0,061465221	18,00071965	0,096694997	20,98022437	0,090996163	16,72742703	0,099878771	19,45409222	0,076420812
23,9087974	0,061469492	17,77880293	0,09699174	20,96021549	0,090986777	16,61283069	0,099972253	19,63599117	0,076536056
23,95245314	0,061884752	18,00253864	0,097665654	20,82379128	0,091430203	16,45821659	0,100088952	19,66691399	0,076283376
23,97428102	0,061992204	18,41908722	0,098653278	20,80742038	0,092020407	16,50005335	0,100319607	19,68328489	0,076766711
24,0979723	0,062743876	18,34087067	0,098991988	21,12392454	0,093227284	16,31087844	0,100748619	19,96340927	0,077848973
24,17800784	0,063346696	18,32813775	0,09894655	21,44406668	0,093388847	16,39091398	0,101700001	19,92702948	0,078031585
24,17800784	0,063029006	18,67010777	0,099466817	21,52228323	0,093276586	16,80018661	0,102822711	20,16713609	0,078015047
24,49087402	0,06315966	18,60098617	0,100081308	21,30764248	0,093742371	16,90750698	0,103125151	20,36904392	0,078097236
24,67277297	0,063709817	18,46092398	0,100577827	21,23124492	0,094059392	16,82565246	0,102938391	20,4927352	0,078387103
24,82556808	0,064308221	18,51003669	0,101338783	21,34038429	0,094411956	16,87476517	0,103231474	20,83106724	0,078936125
24,95653532	0,064969111	18,56824436	0,101694038	21,55502504	0,095723913	16,82929044	0,10368187	20,9420256	0,07973803
24,95653532	0,064724624	18,58643425	0,101642903	21,68053531	0,096248989	16,56917495	0,104297271	20,93474964	0,080482098
24,91287958	0,064776181	18,88474852	0,102281623	21,80058862	0,096059865	16,58554585	0,105534482	20,86562804	0,080431043
24,87649979	0,064755598	19,05209555	0,102766856	21,69690622	0,09637912	16,78563469	0,10638085	20,95475852	0,080396795
24,93470745	0,065406505	18,89566246	0,102754677	21,57685292	0,096854786	16,82747145	0,105877369	20,96567246	0,080459666
25,04384682	0,066327306	18,87019661	0,103989457	21,63506058	0,097401843	16,71833208	0,106251353	21,08754475	0,081679844
25,09477852	0,066813981	18,95387012	0,105211374	21,82787346	0,098554071	16,56371798	0,106672536	21,216693	0,08260181
25,08750256	0,066432509	18,87565357	0,105029897	22,04433321	0,098976542	16,7674448	0,107685895	21,25489178	0,082395377
25,13843427	0,066710429	18,99388789	0,105093038	22,0279623	0,098795465	17,04756917	0,108750862	21,2858146	0,082615256
25,13843427	0,066975871	19,01935374	0,105842302	22,00795342	0,099006854	17,16580349	0,109115599	21,37676408	0,082341251
25,20391789	0,067599871	19,05755252	0,106227127	22,02432432	0,099652246	17,03301726	0,108856808	21,55320605	0,083189707
25,27667747	0,068564707	19,33221993	0,106946348	22,14073965	0,100893538	16,92751587	0,109243459	21,49681738	0,084415903
25,29850534	0,068250407	19,36678073	0,107879548	22,24260306	0,10118668	17,06212109	0,109946033	21,22760694	0,084862988
25,36398896	0,068186619	19,35222881	0,107620386	22,23714609	0,101522349	17,23856306	0,110691433	20,86926602	0,084414746
25,47312833	0,068521888	19,27583125	0,108107649	22,15892954	0,101611042	17,37316828	0,111077503	20,79286846	0,085062161
25,45130045	0,068754253	19,29402115	0,108457928	22,19894731	0,10201357	17,41864302	0,11179684	20,92565469	0,085572482
25,37126492	0,068976119	19,40497951	0,109201095	22,26079295	0,102192217	17,46411776	0,11272921	21,10573465	0,085772017
25,26940151	0,070249404	19,53230877	0,109886948	22,51727046	0,103163099	17,50595451	0,112581297	21,05116496	0,086680857
25,13115831	0,070882121	19,7160267	0,110501628	22,6664276	0,104287351	17,58962803	0,113089952	20,77104059	0,086827992
25,0292949	0,07047888	19,71966468	0,111483599	22,56820217	0,104806767	17,95888289	0,113868414	20,81287734	0,086790149
25,04384682	0,070536033	19,57960249	0,111469935	22,80830878	0,104633024	18,2681111	0,113895634	20,97476741	0,087269526
25,15298618	0,070972998	19,65781904	0,111680173	23,1484598	0,105130379	18,31358583	0,114342756	21,02024214	0,08745806
25,23302172	0,071618601	19,72694064	0,112224691	23,15573576	0,105665672	18,12804891	0,115145549	21,17485625	0,088079755
25,26212555	0,072509433	19,81243314	0,112643619	23,13026991	0,106047215	18,16624769	0,115840912	21,29127157	0,088894123
25,28395342	0,072048937	19,98523714	0,113589821	23,03204448	0,10624192	18,27720604	0,117097448	21,45679961	0,08983692
25,356713	0,072226194	20,20169689	0,114413845	22,9592849	0,107410752	18,3026719	0,11790358	21,46589456	0,090084084
25,43674854	0,072726496	20,1998779	0,115179319	23,02476852	0,108532122	18,37906945	0,117686844	21,47498951	0,089983807
25,48040429	0,072618186	20,1307563	0,115031108	23,01385458	0,108694965	18,58643425	0,11803932	21,59868079	0,090270625
25,54588791	0,073209773	20,14530821	0,11541434	22,87015442	0,108651972	18,73922937	0,118343659	21,64597451	0,090645133
25,60409557	0,074320717	20,23261971	0,116099663	22,84105059	0,109374831	18,77924713	0,118887391	21,63324159	0,091239586
25,72778685	0,07501063	20,33084514	0,116753429	22,73736819	0,109201117	18,59916718	0,119278416	21,77330378	0,092465352
25,71323494	0,074651336	20,48545924	0,117386758	22,76283404	0,109881026	18,72649644	0,120432266	21,74783792	0,092554505
25,69140706	0,074852727	20,54184792	0,118404984	23,09934709	0,111252152	18,89930044	0,122005459	21,65870744	0,092546327
25,72778685	0,07507468	20,3035603	0,118966237	23,25941816	0,112358941	18,83017884	0,122400617	21,7514759	0,093012992
25,71323494	0,074944368	20,30719828	0,118911769	23,22849534	0,112351287	18,8883865	0,122136732	21,77512277	0,09304083
25,77871856	0,075801097	20,38359583	0,119273137	23,38310944	0,112427823	18,93022326	0,122468501	21,73328601	0,093655895
25,93151367	0,076815468	20,44726046	0,119849334	23,34491067	0,11274958	19,01571576	0,122940493	21,735105	0,094374047
26,06248091	0,077542052	20,50364914	0,120876496	23,4776969	0,113204938	19,10848422	0,123404931	21,99522049	0,095543657
25,99699729	0,077119937	20,48909722	0,120665129	23,47587791	0,113758893	19,05755252	0,124627714	22,1480156	0,096072787
26,04065304	0,077523724	20,56913276	0,121329177	23,57046536	0,114878882	19,31403003	0,125992349	22,24442205	0,095740406
26,11341262	0,077571745	20,65462526	0,122240985	23,57956031	0,115709447	19,4067985	0,126361182	22,16984348	0,096111858
26,0988607	0,077763154	20,6309784	0,123586484	23,52499062	0,1164636	19,43772132	0,126345219	22,12618773	0,096508093
26,1497924	0,078318091	20,67099617	0,124703722	23,53772355	0,116311532	19,23581349	0,126823031	22,05160916	0,096946622
26,25165581	0,079096197	20,68736707	0,124463499	23,80875298	0,116532925	19,31584902	0,127398064	22,03887624	0,098081838
26,41900284	0,080201436	20,80742038	0,124579798	23,98337596	0,117152298	19,47410111	0,127416792	22,22259417	0,098956831
26,40445093	0,080303911	20,75466968	0,124837542	24,02157474	0,117923375	19,54686068	0,12823429	22,424502	0,098894046
26,32441539	0,080023976	20,80923937	0,125635525	23,94881516	0,118280013	19,76332043	0,129280078	22,49726158	0,098973201
26,32441539	0,080145215	21,03115608	0,126094259	24,0288507	0,118875186	19,98159916	0,130350706	22,53546036	0,099710452
26,34624327	0,080574496	21,31128045	0,127388667	24,14526603	0,119700426	19,96886624	0,131378085	22,53182238	0,099672363
26,41172689	0,081380171	21,41314386	0,127827713	24,28350922	0,120676655	19,99978906	0,131773505	22,6318668	0,099896186
26,50631434	0,082371069	21,55320605	0,128965003	24,52543482	0,121589308	20,18532598	0,131902493	22,59366802	0,100879182
26,59362583	0,082743947	21,48408445	0,129189553	24,57272855	0,121720784	20,17986901	0,131993428	22,64459973	0,1021187
26,63728158	0,082536902	21,45134264	0,129400644	24,58546147	0,121844286	20,20897284	0,132650316	22,91199118	0,10288023
26,7027652	0,082672599	21,54956807	0,130106499	24,56727158	0,122474122	20,30901726	0,133850776	22,96474187	0,102550986
26,71004116	0,082766269	21,71509611	0,130931112	24,67459196	0,123220883	20,23625769	0,134529899	22,92290511	0,102964457
26,73914499	0,083239658	21,82787346	0,13133097	24,77645537	0,12343727	20,40178573	0,135334882	22,96292288	0,103704844
26,80462861	0,084272684	21,71509611	0,131594548	24,90196564	0,124260792	20,55276185	0,136173509	23,00657863	0,103566368
26,95742372	0,085195864	21,72782904	0,132726309	25,01838096	0,124999156	20,4927352	0,136232255	23,20484848	0,104481967
27,00835543	0,085518357	21,89517607	0,133929883	25,03657086	0,125839092	20,53639095	0,136788531	23,54681849	0,105451743
26,95014777	0,085353411	22,05524714	0,134610811	25,1329773	0,126895023	20,59459861	0,137472878	23,68142371	0,106290064
27,00835543	0,085654774	22,08980794	0,134603259	25,20755587	0,127031884	20,50728712	0,138234511	23,58137929	0,10594327
27,03745926	0,08556517	22,0970839	0,134894806	25,22028879	0,127215573	20,5436669	0,13859454	23,69961361	0,106427944
27,17570246	0,086722309	22,28080183	0,13585874	25,18572799	0,127891043	20,70555697	0,139416156	23,67960473	0,107114372
27,12477075	0,087047763	22,4772527	0,136478229	25,22028879	0,12856794	20,89655086	0,13975264	23,80329601	0,107525034
27,17570246	0,087601514	22,44814886	0,137052113	25,35125603	0,129074434	20,98931932	0,140734821	24,03066969	0,107786314
27,27756587	0,088237156	22,42086402	0,137601419	25,57862972	0,129823669	20,7855925	0,141873377	24,18892177	0,108111869
27,27756587	0,088014119	22,43177796	0,138141731	25,702321	0,130210444	20,8892749	0,142903769	24,2707763	0,109088252
27,40853311	0,088711956	22,62459084	0,139229021	25,83510723	0,131372051	21,02024214	0,14370331	24,36172577	0,109816029
27,40853311	0,088947683	22,77738596	0,140410782	25,95152255	0,132410664	20,92019772	0,143471614	24,6327552	0,110897077
27,38670523	0,089461482	22,69916941	0,141290256	26,10431767	0,133061237	21,10027768	0,144151596	24,64730712	0,111402625
27,40853311	0,089864584	22,58457307	0,141122982	26,17707725	0,133046059	21,216693	0,144894951	24,57272855	0,111412025
27,45218885	0,090332385	22,67370356	0,141432065	26,3407863	0,133491973	21,30218551	0,145395261	24,51088291	0,111893344
27,53950035	0,091439392	22,79375686	0,142377997	26,49721939	0,134273906	21,44588567	0,146172784	24,41265748	0,112271811
27,61953588	0,091742509	22,65551366	0,143395816	26,55724604	0,134932846	21,63687957	0,147426213	24,37809668	0,112930314
27,6340878	0,091562618	22,59003004	0,144005513	26,71367914	0,135683448	21,562301	0,147900417	24,33262194	0,113211588
27,6850195	0,091888479	22,71008335	0,144508776	26,74642095	0,136210679	21,65506946	0,148499868	24,27805226	0,113524308
27,75777908	0,092388861	22,83195564	0,144943849	26,67729935	0,136822616	21,80968357	0,149553412	24,54908168	0,114896787
27,8232627	0,092776961	22,94655197	0,145758771	26,67184238	0,137131582	21,84424436	0,150393989	24,667316	0,116064229
27,86691845	0,093192985	23,0629673	0,146900267	26,69730823	0,13819863	21,84060639	0,150656709	24,69641983	0,116123571
27,95422994	0,094326027	23,13754587	0,147998107	26,60817775	0,139011689	21,7860367	0,151155025	24,87831878	0,116098615
27,98333378	0,094490274	23,29034098	0,14857819	26,6845753	0,139977543	21,90427102	0,151994685	24,85467191	0,116615368
28,14340485	0,095358572	23,39402338	0,148488506	26,83009446	0,141115241	22,05888512	0,152707132	24,95471633	0,11744669
28,24526826	0,095522238	23,25032321	0,149363469	27,09748591	0,141332938	22,14619661	0,153399323	25,12024437	0,118002296
28,24526826	0,095556493	23,19575353	0,150049898	27,1684265	0,141479636	22,39176019	0,154354467	25,04202783	0,11858008
28,288924	0,096015227	23,20484848	0,150893647	27,08657197	0,142500322	22,58821105	0,15509922	24,83284404	0,119056422
28,32530379	0,096559353	23,21940039	0,151605686	27,03564027	0,143059421	22,64641871	0,155775563	24,66185903	0,119302612
28,3762355	0,096981693	23,33035875	0,152369371	26,90831101	0,143679143	22,44814886	0,156135272	24,83466303	0,120322905
28,45627103	0,09760207	23,30307391	0,152838772	26,9610617	0,144388011	22,47907168	0,156955651	25,09114054	0,121361402
28,47082295	0,097735671	23,37583349	0,153542968	27,08657197	0,144991973	22,63732377	0,157878461	25,1329773	0,122118407
28,53630657	0,098310763	23,63776797	0,154450862	27,12113277	0,146080864	22,70826436	0,159125341	25,18572799	0,122188664
28,60179019	0,099190353	23,79056308	0,154994682	27,31212667	0,146680752	22,58275408	0,160489496	25,29486736	0,122493192
28,69637764	0,100186621	23,80329601	0,15607001	27,50493955	0,147624997	22,57365914	0,160825573	25,47312833	0,123201972
28,77641318	0,100755412	23,72871744	0,157234498	27,54495732	0,148618267	22,84468857	0,16115008	25,72051089	0,12375656
28,79096509	0,100476553	23,80875298	0,158466914	27,52676742	0,148810032	22,91017219	0,161995139	25,71323494	0,124358776
28,88555255	0,100727938	24,01793676	0,158781381	27,68865748	0,149178137	22,96292288	0,162729938	25,57862972	0,125006322
28,95831212	0,101178581	24,20711167	0,159003269	27,79052089	0,150054701	23,01021661	0,163402658	25,53315498	0,125337305
29,04562362	0,101985762	24,20347369	0,159662703	27,76141706	0,150955901	22,97565581	0,164113549	25,4603954	0,126334388
29,08927936	0,102390145	24,31988901	0,160593153	27,86328047	0,151441818	22,87197341	0,164775835	25,50950812	0,127093838
29,10383128	0,102931039	24,40720051	0,161575218	27,92148813	0,152130328	22,95200894	0,165624648	25,45311944	0,128189466
29,10383128	0,1032186	24,48177907	0,162173199	27,93422106	0,153099092	23,18665858	0,166806002	25,59681961	0,128757063
29,18386682	0,104278241	24,58728046	0,162571849	28,14340485	0,153888752	23,29943593	0,167147012	25,99881628	0,128670814
29,31483406	0,105182424	24,63639318	0,163565905	28,29801895	0,15449155	23,19575353	0,167772729	25,95152255	0,129363543
29,34393789	0,105369285	24,84739596	0,164568212	28,67636876	0,155497233	23,36310056	0,169299807	25,88603893	0,129975757
29,37304172	0,105237649	24,84557697	0,165285054	28,91647537	0,156112357	23,4940678	0,170522445	26,11341262	0,130629415
29,46035321	0,105929898	24,87831878	0,165710261	29,17659086	0,156329588	23,73781239	0,171437294	26,27894066	0,131342706
29,52583683	0,106505703	25,21483183	0,166683653	29,27481629	0,157438895	23,87241761	0,171767477	26,38626103	0,131761539
29,59132045	0,107052767	25,62410445	0,167906697	29,28573023	0,158257367	23,79783904	0,172369868	26,33532933	0,132794754
29,59859641	0,107360715	25,82601228	0,168823861	29,3584898	0,159192197	23,87605559	0,173093157	26,24437986	0,133447771
29,64225216	0,107700837	25,9788074	0,169698038	29,56949258	0,160432151	24,02521272	0,173991941	26,3225964	0,13335413
29,72956365	0,108361872	25,96425548	0,170883728	29,72956365	0,161583469	24,27805226	0,174838688	26,45720162	0,13420984
29,86053089	0,109171395	25,78417552	0,171502214	29,67135599	0,162062489	24,1834648	0,175407988	26,58816886	0,135605282
29,9623943	0,109953444	25,6495703	0,171849437	29,57494955	0,162165968	24,26350034	0,17641923	26,71004116	0,136845294
30,07153367	0,110969095	25,86603005	0,172345293	29,53675077	0,162919175	24,35808779	0,177465439	26,78643871	0,137098686
30,1006375	0,111224466	26,12978352	0,173377344	29,60405338	0,163797412	24,30897508	0,178168748	26,91194899	0,137114606
30,14429325	0,111219039	25,93697064	0,174140927	29,61678631	0,164640186	24,35808779	0,179070006	26,88648313	0,137715135
30,25343262	0,111818345	25,83692622	0,175111554	29,59313944	0,165694705	24,42720939	0,180065095	26,8410084	0,138481424
30,2898124	0,112215976	25,81146037	0,176076608	29,98422218	0,166622172	24,58909945	0,180633406	26,95560473	0,139310417
30,35529602	0,11284066	25,88421994	0,176763298	30,2388807	0,167058264	24,70551478	0,181842626	26,91376798	0,13965604
30,41350369	0,113356671	26,06248091	0,177767526	30,12064639	0,167780635	24,52543482	0,182666206	26,98470856	0,140528704
30,3771239	0,113894481	26,14251645	0,178618973	30,1697591	0,168581689	24,62911722	0,183486396	27,14841762	0,141375931
30,44988348	0,114720171	26,2025431	0,179366941	30,36075299	0,169513957	24,61274632	0,183873055	27,13932267	0,141998054
30,52991901	0,115095479	26,1497924	0,18013828	30,43533156	0,17062875	24,85467191	0,185715065	27,08475298	0,142255929
30,59540263	0,115935052	26,0133682	0,180862485	30,39713278	0,170785489	24,89650867	0,186448045	27,33577353	0,143530094
30,72636987	0,11693992	26,25529379	0,182193665	30,41350369	0,172021878	24,88923271	0,186502251	27,82871967	0,144670382
30,72636987	0,116987665	26,40263194	0,182914684	30,36620996	0,172897176	25,04930378	0,187666433	28,02880851	0,145707424
30,77002562	0,117342295	26,54451312	0,18358266	30,41532268	0,173559622	25,11114943	0,189026746	28,05245537	0,145914469
30,87188903	0,11813066	26,69912722	0,184752823	30,66270524	0,174939871	25,2020989	0,190460139	28,11430102	0,146099904
30,8937169	0,11843152	26,83555143	0,185364498	30,73182684	0,176132314	25,28577241	0,19149935	28,03426548	0,14667568
30,94464861	0,11907195	26,86647425	0,186272742	30,78457754	0,176833338	25,5477069	0,192202585	27,77778797	0,147545433
31,02468414	0,119862468	26,78280074	0,187265371	30,81731935	0,177496265	25,76598563	0,192762368	27,91603117	0,148669481
31,06833989	0,120037382	26,79371467	0,188224415	30,76274966	0,177800065	25,93333266	0,193700181	28,08701617	0,1489376
31,18475522	0,120733793	26,91013	0,189561925	31,00103728	0,178913417	26,02792011	0,194110647	28,02517053	0,149708415
31,27206671	0,121251492	26,96288069	0,190270531	31,11017665	0,179789675	26,10249868	0,195346003	27,93785904	0,150693376
31,32299841	0,12205844	27,11021884	0,190851341	31,13200452	0,180616719	26,23346592	0,196415641	28,0651883	0,151047104
31,33027437	0,122528597	27,21208225	0,191919248	31,10835766	0,181498245	26,3225964	0,197176066	28,22162139	0,151961881
31,46851757	0,123446721	27,35578241	0,193113393	31,3430073	0,182228198	26,38808002	0,198313705	28,20161251	0,152692372
31,68679631	0,124470972	27,43763694	0,19433376	31,4284998	0,18323276	26,35533821	0,199254792	28,16523272	0,153348518
31,84686738	0,125336753	27,67956254	0,19556331	31,5503721	0,184396084	26,19708613	0,200169322	28,3580456	0,154372522
31,83231546	0,125299442	27,87237542	0,196297643	31,6704254	0,185160816	26,25893177	0,201336531	28,34531268	0,155086061
31,85414334	0,125728854	27,86691845	0,196686688	31,51217332	0,185915508	26,62636764	0,202200696	28,32894177	0,15577441
31,89779908	0,126207336	27,96878186	0,197357211	31,39030102	0,186767377	26,79189568	0,202992481	28,39806337	0,156723806
31,92690291	0,126671848	28,12703394	0,198849088	31,69952923	0,187826407	26,6336436	0,204300974	28,3071139	0,157632544
31,97783462	0,127410619	28,1343099	0,199656268	32,16155255	0,188759388	26,55724604	0,204973593	28,28710501	0,158874026
32,08697399	0,128196015	28,13794788	0,200406594	32,24158809	0,189711636	26,54633211	0,206087746	28,4453571	0,159676375
32,11607782	0,128755958	27,95786792	0,201357052	32,13972468	0,190606623	26,47539152	0,207182559	28,52903061	0,159623246
32,1015259	0,129169713	28,01061862	0,202623215	32,12517276	0,19148048	26,73186903	0,208117025	28,5308496	0,160389113
32,19611335	0,130060421	28,31438986	0,203507665	32,37437432	0,19253903	27,06838208	0,209100501	28,81097398	0,16117186
32,31252868	0,130752423	28,38351146	0,204501576	32,60902396	0,193555656	27,18297842	0,210022656	28,90374244	0,162049574
32,47259975	0,131089722	28,51084072	0,205281631	32,47259975	0,194156038	27,43399896	0,211184219	28,8237069	0,162905124
32,57446316	0,132155722	28,6527219	0,206532397	32,45986682	0,19563105	27,36123938	0,212246742	28,94739819	0,163575458
32,68360253	0,133526498	28,70547259	0,207367954	32,54899731	0,196124054	27,32849757	0,21329867	29,12384016	0,164437426
32,80001785	0,134166753	28,76004227	0,208413756	32,67268859	0,197215171	27,30121273	0,214384549	29,40032656	0,16533723
32,77091402	0,133895898	28,7545853	0,209645372	32,78910392	0,198090047	27,33941151	0,215338703	29,67863195	0,166068914
32,77091402	0,134368777	28,73457642	0,210486371	32,83275966	0,198922358	27,59770801	0,216266373	29,65680407	0,166858283
32,85094956	0,135340714	28,76368025	0,211405819	32,82730269	0,200321015	27,772331	0,217512425	29,62588125	0,167855002
32,88732935	0,135736468	29,14566804	0,212421339	32,97282185	0,200869157	27,7887019	0,218656744	29,50037098	0,168524113
33,00374467	0,136512522	29,22570357	0,21366838	33,12561696	0,20203638	28,05245537	0,219374866	29,56403561	0,169109697
33,10560808	0,137281328	29,10746926	0,214721152	33,10560808	0,203466455	28,38896842	0,220584974	29,52401784	0,170132958
33,10560808	0,137885742	29,29846315	0,215612806	33,03648648	0,20387193	28,56904838	0,221771843	29,36212778	0,170908517
33,15653979	0,138629199	29,40214555	0,216635646	33,17472968	0,204902642	28,66363583	0,222893504	29,51856088	0,1719634
33,2584032	0,139161465	29,4458013	0,218006684	33,41119831	0,206407994	28,76004227	0,223798823	29,75321052	0,172763363
33,30205894	0,139885946	29,53493178	0,219062702	33,74225439	0,207233335	28,88009558	0,22484202	29,83324605	0,173420934
33,33843873	0,140590259	29,59495843	0,2199232	34,10969026	0,207983239	28,90192345	0,226153803	29,95693733	0,174696686
33,49123385	0,141215453	29,6531661	0,2208869	34,09695733	0,209057039	28,86190568	0,227246593	29,94420441	0,175416861
33,55671747	0,141876634	29,62406226	0,221775717	33,72042652	0,210136878	28,90919941	0,228135002	29,83324605	0,17618785
33,51306172	0,142796679	29,61132934	0,223096696	33,78045317	0,211319236	28,98559697	0,22928814	29,97694622	0,177189211
33,57854534	0,143403537	29,83324605	0,224447085	33,90596344	0,212234508	29,11292623	0,230521807	30,26434655	0,17830348
33,75316833	0,144189893	30,12064639	0,225595085	33,99145595	0,213207245	29,12202117	0,231608952	30,39531379	0,179163309
33,82592791	0,144669728	30,1188274	0,226495077	34,04056866	0,214481207	29,29482517	0,232934762	30,531738	0,179951193
33,84047982	0,145349783	30,14611224	0,227528758	34,08422441	0,215339508	29,50764694	0,233990183	30,69908503	0,180984685
34,00055089	0,146446692	30,43169358	0,22860106	34,21882963	0,216652047	29,70955477	0,235069921	31,10653867	0,18165467
34,06603451	0,146935578	30,43351257	0,229572589	34,28067527	0,217600759	30,23342373	0,236196981	31,39939597	0,182441535
34,12424218	0,147636398	30,4626164	0,230997556	34,32251203	0,21895675	30,45352146	0,237289903	31,33027437	0,183078924
34,23338154	0,148707113	30,50627215	0,232029622	34,34979687	0,21988247	30,48626327	0,238587613	31,43577576	0,183728085
34,37162474	0,149636908	30,42623661	0,233132977	34,34070192	0,220433129	30,24251868	0,239648797	31,64495955	0,185180453
34,42255645	0,150572101	30,51900508	0,234409413	34,33706394	0,221450744	30,25888958	0,240782013	31,34664528	0,185843482
34,45893624	0,151172732	30,68635211	0,235432427	34,55352369	0,223078289	30,72273189	0,242029578	31,14473745	0,187014736
34,48804007	0,150957407	30,80640541	0,23663507	34,92641653	0,224258769	30,87188903	0,243401998	31,23022995	0,187916344
34,58262752	0,152193359	30,83369025	0,237690651	34,9482444	0,224824446	30,61541152	0,244452617	31,27570469	0,188836883
34,59717943	0,152842287	30,87007004	0,238497002	34,94460642	0,226354172	30,26434655	0,24533909	31,29571357	0,189394687
34,68449093	0,153701316	31,1192716	0,240410826	35,13196233	0,227600864	30,36802895	0,247144081	31,43395677	0,190653748
34,78635434	0,154353853	31,43213778	0,241629403	35,08466861	0,228374589	30,4462455	0,247892282	31,66678742	0,191648517
34,83728604	0,155114394	31,51399231	0,242546203	35,2756625	0,229754474	30,62268747	0,249502451	31,59766582	0,192395511
34,92459754	0,155975838	31,67224439	0,243567747	35,58307172	0,230537338	30,67361918	0,250595155	31,49398342	0,193574419
35,01190903	0,156515656	31,78502174	0,244704892	35,61763252	0,232126276	30,74819775	0,251571093	31,50671635	0,194515288
35,10649648	0,157352871	31,84686738	0,246212325	35,51213113	0,232858703	30,88098398	0,253055069	31,65041652	0,195208934
35,17925606	0,158344308	31,88324717	0,24725788	35,79043652	0,234033159	30,90644983	0,254258832	31,91780797	0,196054051
35,25201564	0,158965049	32,16700952	0,248454164	35,8450062	0,235372736	30,97557143	0,255224322	32,05787015	0,197409838
35,33932713	0,159764837	32,34890847	0,249717415	36,0341811	0,236537267	31,25387682	0,256116617	32,03604228	0,198230625
35,42663863	0,160528579	32,38892624	0,250925312	36,1378635	0,237732678	31,40667193	0,257062142	32,03604228	0,199398197
35,53577799	0,161056581	32,39984017	0,25163658	35,97051647	0,238837663	31,55582907	0,258526705	32,13244872	0,200408027
35,64491736	0,161990756	32,36709836	0,252463245	36,07237988	0,240035431	31,65223551	0,260519328	32,18156144	0,201250743
35,75405673	0,163096978	32,36891735	0,253924694	36,22153702	0,24113995	31,83959142	0,261689156	32,21794123	0,202217893
35,78316056	0,163923483	32,43621996	0,255262714	36,33067638	0,24234351	32,01785239	0,262995016	32,3943832	0,203068263
35,93595567	0,164668977	32,33071857	0,25715714	36,4143499	0,243553269	32,04877521	0,264237807	32,36709836	0,204370907
36,06692291	0,165416684	32,18701841	0,258323942	36,65991348	0,244787359	32,04331824	0,265925975	32,2743299	0,205345681
36,07419887	0,165956662	32,45804783	0,25971557	36,79088072	0,246074126	32,19429436	0,266897956	32,54172135	0,206047462
36,13968249	0,167041725	32,69269747	0,260808186	36,93639987	0,247277395	32,29433878	0,268216563	32,66905061	0,207201574
36,22699399	0,167985039	32,70179242	0,2621162	37,07646206	0,248279498	32,32708059	0,269639478	32,97827882	0,208332927
36,30702952	0,168547921	32,75818109	0,263348659	37,10010892	0,249560474	32,42712501	0,270955146	33,02921052	0,209405534
36,48892847	0,169378675	32,93826105	0,264732343	37,21834324	0,251016946	32,45804783	0,27199162	33,03648648	0,210442111
36,59806783	0,170398299	32,88187238	0,266068558	37,4147941	0,251962151	32,48715167	0,273143666	33,06013334	0,211361807
36,66355145	0,17121258	33,05467638	0,267354918	37,56031326	0,253216788	32,59811002	0,274999443	33,10378909	0,212427341
36,72175912	0,171961509	33,29660197	0,268721401	37,53302841	0,254521105	32,78000897	0,276342759	33,16745372	0,213450778
36,76541486	0,172753133	33,40210336	0,269996236	37,54394235	0,255871028	33,06195233	0,277726588	33,36754256	0,214505238
36,85272636	0,17386813	33,62583906	0,271334314	37,56395124	0,256916874	33,1710917	0,278616758	33,36754256	0,215573858
36,93276189	0,174758082	33,809557	0,272457285	37,61124496	0,258216127	33,22020442	0,280106437	33,28750703	0,216698459
36,96186573	0,175101143	33,79318609	0,27380843	37,5530373	0,259828625	33,62583906	0,282020771	33,43120719	0,217628909
37,13648871	0,176321001	33,86594567	0,275600702	37,67672858	0,260774558	34,00600786	0,283087106	33,58945928	0,218792116
37,31838766	0,177250475	34,11514723	0,276634587	37,75858311	0,262584059	34,03874967	0,284269245	33,82228993	0,219922116
37,34749149	0,178064946	34,42619443	0,278054533	37,75676412	0,263648561	33,87685961	0,285461687	34,20427771	0,221060905
37,36931936	0,178673725	34,61900731	0,279039174	38,01687961	0,264610617	33,78409115	0,286581719	34,23156255	0,222092286
37,50756256	0,179991329	34,42073746	0,280411914	38,25152925	0,265952711	33,91142041	0,288232808	34,23701952	0,223261911
37,54394235	0,180808593	34,35161586	0,281680696	38,44798011	0,26738785	34,23338154	0,290103253	34,43710836	0,224380299
37,55849427	0,18142507	34,66266305	0,28292567	38,59713725	0,268518534	34,36252979	0,291534318	34,62628327	0,225360646
37,71128938	0,182574788	34,95552036	0,284373149	38,72446651	0,269692931	34,52805783	0,292938316	34,57898954	0,226472369
37,79132492	0,183441238	35,04828882	0,286217139	38,8808996	0,270755861	34,50077299	0,294524154	34,53715278	0,227521475
37,87136045	0,184116141	35,1719801	0,287877454	38,7426564	0,27231181	34,57717055	0,295861883	34,49713501	0,228872184
37,99505174	0,185121781	35,08103063	0,289037882	38,63715501	0,273896106	34,6899479	0,297135	34,52987682	0,2300687
38,08236323	0,186151969	35,02282297	0,290481199	38,93365029	0,27560648	34,7063188	0,29868248	34,75543152	0,231191584
38,22788239	0,187081807	35,11741042	0,291844771	39,15374802	0,276889872	34,70449981	0,300223062	34,67539598	0,231953144
38,30791792	0,187908269	35,35387905	0,293334917	39,15556701	0,278144945	34,80636322	0,301792428	34,67903396	0,233308597
38,30791792	0,188931035	35,65765029	0,294666621	39,28289627	0,279619462	34,74633657	0,303314675	34,99190015	0,234695569
38,3297458	0,190022851	35,79043652	0,296660116	39,41022553	0,280763359	34,87730381	0,304539684	35,06647871	0,235516879
38,46071304	0,19063537	35,82317833	0,297946156	39,53391681	0,282286595	35,00645206	0,305693127	35,12468638	0,237199429
38,62078411	0,191811354	35,98143041	0,299300445	39,88861976	0,283696035	35,07193568	0,306797937	35,31568027	0,238098854
38,66443986	0,192754056	36,03236211	0,30053727	40,19602898	0,285153933	35,37206894	0,308954997	35,44119054	0,239025171
38,73719943	0,193726269	36,13604451	0,301730935	40,11599344	0,286685755	35,66492624	0,310769126	35,47029437	0,239904194
38,82451093	0,194287668	36,36523718	0,302758271	40,18693403	0,287610093	35,6903921	0,312347485	35,56124385	0,240899021
38,97730604	0,195468148	36,5344032	0,304417247	40,3815659	0,289016972	35,63582241	0,313513268	35,73222885	0,242101533
39,10827328	0,196644379	36,7253971	0,306507251	40,3470051	0,290582787	36,0341811	0,315165376	35,84682519	0,243433673
39,21013669	0,197570332	36,89638211	0,30831652	40,44159255	0,291729856	36,61261975	0,31701341	36,03963807	0,245113779
39,32655202	0,198385632	36,87455423	0,309761816	40,53799899	0,293077712	36,80179465	0,318335656	36,15969138	0,246360791
39,47207117	0,199299987	36,96732269	0,310924834	40,68533714	0,294792452	36,62353369	0,319717796	36,27428771	0,247517231
39,55938267	0,200336069	36,98005562	0,312614341	40,87633103	0,296784085	36,49074746	0,320785674	36,4489107	0,248911625
39,58121054	0,201503802	37,00552147	0,314429809	40,9854704	0,298027692	36,70175023	0,322426461	36,60170581	0,250092426
39,61759033	0,202552879	37,13285073	0,315799784	41,10916168	0,299353197	36,94549482	0,324591378	36,63990459	0,251648869
39,68307395	0,203537214	37,2947408	0,317681085	41,06186796	0,301111999	37,05099621	0,326573378	36,65081853	0,252585023
39,75583353	0,204168054	37,41661309	0,318962613	41,15099844	0,302478744	37,08919499	0,32792365	36,61443874	0,253381537
39,79221332	0,205087371	37,45663086	0,320190737	41,50752037	0,30383798	37,19469638	0,329424913	36,65263752	0,254804801
39,93045652	0,206511771	37,54030437	0,321599741	41,64758256	0,305333859	37,30019776	0,331174024	36,7599579	0,256290784
40,09052759	0,207554808	37,603969	0,322716367	41,66577246	0,306826885	37,36386239	0,332970603	37,09647095	0,257993475
40,23604674	0,208569746	37,65308172	0,324982362	41,57846096	0,308915376	37,61852092	0,334632869	37,20561031	0,258854046
40,36701399	0,209629999	37,7422122	0,326750856	41,571185	0,310261544	37,72220332	0,336142571	37,13285073	0,260006499
40,40339377	0,210476891	37,92047317	0,328292021	41,67850538	0,311561816	37,53848538	0,337284198	37,21834324	0,261471499
40,3815659	0,211448202	38,17149371	0,33003208	41,94771582	0,312788514	37,75676412	0,338400883	37,44025995	0,26241554
40,45432548	0,212780401	38,39886739	0,331647517	42,19691738	0,313841752	37,99868971	0,340804277	37,48209671	0,263533389
40,61439655	0,213947785	38,57349038	0,333159461	42,17690849	0,315537749	38,30791792	0,342641165	37,5694082	0,264838928
40,70170804	0,214797209	38,70445762	0,335176211	42,31515169	0,317554935	38,52983464	0,344357913	37,62397789	0,266164288
40,7962955	0,215801669	38,68626773	0,336617404	42,63165586	0,319319762	38,55530049	0,346387527	37,58396012	0,267862321
40,85450316	0,216607554	38,72082853	0,33767006	42,69713948	0,320952079	38,60077522	0,347874296	37,71674635	0,269421966
40,91998678	0,218243335	38,86270971	0,339060525	42,70623442	0,322360734	38,61350815	0,349119096	37,74403119	0,270293859
40,99274636	0,21917262	39,0009529	0,341168049	42,88813337	0,324215463	38,73174247	0,35162025	37,80041986	0,272034355
41,09460977	0,220244107	39,00822886	0,343323944	43,0554804	0,325810382	38,98276301	0,352961412	37,94775801	0,273499151
41,21830105	0,221298975	39,02459977	0,344938538	43,16098179	0,327564004	38,98094402	0,35386139	38,16421776	0,274780505
41,33471638	0,22216624	39,28289627	0,346633981	43,23010339	0,328787209	39,19376579	0,356108497	38,36976356	0,275961772
41,48751149	0,223292558	39,45206229	0,348457249	43,32832882	0,32973902	39,54119277	0,358254817	38,43888516	0,277337451
41,61120277	0,224104934	39,53027884	0,349829873	43,51022776	0,331417875	39,8122222	0,359982944	38,61532714	0,278953645
41,69851427	0,224947053	39,85405896	0,351935215	43,73578246	0,333801216	39,97411226	0,361844891	38,64624996	0,280397544
41,76399789	0,226107655	40,21239988	0,353182576	43,9358713	0,335592673	39,95774136	0,363759893	38,64443097	0,281698194
41,83675746	0,227881796	40,1742011	0,354481625	44,10139934	0,337026939	39,8122222	0,365234468	38,67171581	0,282593574
41,93134492	0,228985151	40,26696957	0,356675326	44,1250462	0,338653639	40,0359579	0,366481567	38,78995013	0,283820737
42,08414003	0,230116068	40,32517723	0,358750575	44,18689184	0,340636978	40,28879744	0,368230271	38,86270971	0,28476306
42,17872748	0,231447451	40,30516834	0,360602189	44,32695403	0,342295372	40,46887739	0,370668851	38,87908061	0,286904724
42,28786685	0,232795075	40,4506875	0,362128685	44,4015326	0,343783626	40,49434325	0,372555711	39,09008339	0,288657648
42,30241877	0,233382885	40,69988906	0,364481497	44,42517946	0,345067134	40,57437878	0,374446121	39,16648094	0,290157717
42,4697658	0,234636445	40,86723609	0,366184944	44,46519723	0,346693427	40,76901065	0,376804521	39,24469749	0,291597222
42,62256091	0,236023796	40,84540821	0,36701807	44,47247319	0,348746091	40,84177023	0,378057382	39,36656978	0,29279953
42,7098724	0,23719179	40,91998678	0,368412085	44,59434548	0,350723463	40,95272859	0,379462544	39,5884865	0,29444084
42,7971839	0,238267264	41,19465419	0,371023514	44,77442543	0,352416142	41,14917945	0,380973237	39,84496401	0,296124118
42,86266752	0,239339915	41,37473414	0,373167389	44,78170139	0,354129979	41,38928606	0,383535887	39,83586906	0,297432656
42,97180688	0,240698045	41,58209894	0,375024766	45,00907507	0,356142218	41,76399789	0,385855404	39,82859311	0,298813109
43,05184242	0,241745841	41,71488517	0,37693034	45,12730939	0,357688475	41,82948151	0,38795021	39,75037656	0,30020823
43,08822221	0,242856181	41,55299511	0,379063505	45,12367141	0,359007955	41,76945485	0,38980395	39,97047428	0,301106985
43,16825775	0,244429011	41,42202787	0,380837558	45,16550817	0,360882067	41,78218778	0,391075991	40,22877079	0,302415522
43,32105286	0,24554328	41,56209006	0,381808985	45,32921722	0,362446544	41,66031549	0,392344044	40,40521276	0,304701424
43,48839989	0,246837934	41,62029772	0,38339852	45,48201233	0,364792574	41,68214336	0,394870053	40,66714725	0,306179055
43,58298734	0,248100138	41,80765363	0,386065246	45,5056592	0,366733217	41,98955258	0,39744353	40,80357145	0,30793259
43,67029884	0,249264786	41,93862087	0,388195879	45,77850761	0,368502701	42,26058201	0,399149218	40,86359811	0,309238071
43,72123054	0,250386623	42,27695291	0,390313997	46,02407119	0,370678474	42,51342154	0,401359247	41,10916168	0,310911308
43,77216224	0,251549932	42,50796457	0,392159791	46,06954593	0,372051709	42,71714836	0,403251519	41,23285297	0,312477094
43,88130161	0,252747612	42,73897623	0,393940276	46,18778024	0,373654457	43,10277413	0,405039891	41,13644652	0,313804986
44,04864864	0,253680623	42,89177135	0,395358739	46,34785131	0,37502973	43,35015669	0,406574158	41,13098956	0,315159187
44,16506397	0,254478446	42,92269417	0,396862417	46,52793127	0,377224799	43,41927829	0,408856044	41,30197457	0,316432916
44,23782355	0,255839312	42,99727274	0,399587234	46,67345043	0,379597837	43,47202898	0,411004634	41,46204564	0,318084325
44,28147929	0,257771195	43,19190461	0,401754829	46,70619224	0,381402741	43,66847985	0,41342159	41,56936601	0,320320722
44,43427441	0,259409974	43,25556924	0,403869659	46,74984798	0,383621355	43,94860422	0,415250504	41,84585241	0,321953476
44,58706952	0,260673167	43,44838212	0,406102475	47,04270528	0,385686097	44,14687407	0,417483525	41,94407784	0,323498161
44,6598291	0,26175679	43,61027218	0,407854002	47,30463977	0,386714015	44,33604898	0,419479989	42,02229439	0,325121631
44,72531272	0,262779673	43,74123942	0,409097492	47,41741711	0,388058524	44,30148818	0,420716756	42,20055536	0,326615618
44,85627996	0,26435908	43,9176814	0,410960778	47,56475526	0,390622601	44,505215	0,42314064	42,41883409	0,328605622
45,01635103	0,265585748	44,05410561	0,413500028	47,60477303	0,392923433	45,05454981	0,42577343	42,42247207	0,330103043
45,16187019	0,267066405	44,15778801	0,415945303	47,63569585	0,394959129	45,34195014	0,427939861	41,99864753	0,330877699
45,22735381	0,268482132	44,35423887	0,417893717	47,56293627	0,396926112	45,44563254	0,430069854	42,06049317	0,332226633
45,35104509	0,26960132	44,61617335	0,419945624	47,67389463	0,399079213	45,66573027	0,431591169	42,36244542	0,334694113
45,40925275	0,270464132	44,67074304	0,421505619	47,84669862	0,400145403	45,88219001	0,433220867	42,4515759	0,336686154
45,42380467	0,271393912	44,72167474	0,42377595	47,98494182	0,401928769	46,12229662	0,435904444	42,68440655	0,338151095
45,56204787	0,273107895	44,96541933	0,426294392	48,16684077	0,404712812	46,16413338	0,438482199	43,02455758	0,339948955
45,73667086	0,275066902	45,27282855	0,428391585	48,5415526	0,406771151	46,25326386	0,440522669	43,2282844	0,341765907
45,83853427	0,276374217	45,37105398	0,430620589	48,61431217	0,408610746	46,42061089	0,442347712	43,40654536	0,343167635
45,93312172	0,277556619	45,1764221	0,432641326	48,52518169	0,410901421	46,65707952	0,444443158	43,42109728	0,344846722
46,17322833	0,279363413	45,31102732	0,434521695	48,42149929	0,412279953	46,81715059	0,44716748	43,20463753	0,346007179
46,21688407	0,280603324	45,50384021	0,436077586	48,36147264	0,414392338	46,92083299	0,449340954	43,35561366	0,34770888
46,26781578	0,282011222	45,68755814	0,438595474	48,58338935	0,416947829	47,11546486	0,451574615	43,67393681	0,349981627
46,36967919	0,283457595	45,9185698	0,441144854	48,73436548	0,419301368	47,12455981	0,454038109	43,83582688	0,351717583
46,45699068	0,284458097	46,11865864	0,443699384	49,03267975	0,421398561	46,88991017	0,455645891	43,72123054	0,353872489
46,86444432	0,286329822	46,26781578	0,445632518	49,15273305	0,423208237	46,63707064	0,457884762	43,63391905	0,35597006
47,22824221	0,28710867	46,45517169	0,447170336	49,14727608	0,424656007	46,60978579	0,460487401	43,75397235	0,35714731
47,32282966	0,288040022	46,62251872	0,449289793	49,30189019	0,426719207	46,6607175	0,463032647	44,14869306	0,358002235
47,47562478	0,290119956	46,76258091	0,452129599	49,58383355	0,429475689	46,919014	0,464694272	44,2287286	0,360004258
47,46834882	0,291918456	46,99541156	0,454775923	49,84213006	0,431742091	47,18276747	0,466774584	44,18689184	0,362357769
47,34465753	0,293407146	47,0572572	0,456561588	50,18955704	0,433875576	47,17185354	0,469655893	44,51430994	0,364154814
47,43196903	0,294752209	47,15548263	0,45793072	50,43512062	0,435462725	47,29554482	0,47236607	44,68529495	0,366376367
47,46107286	0,296384031	47,47016781	0,460794857	50,50969919	0,437414806	47,46471084	0,474698626	44,68529495	0,368532233
47,5411084	0,297867366	47,5756692	0,463408934	50,40965477	0,440389741	47,62296292	0,47698089	44,71803676	0,369514517
47,73755926	0,299338244	47,7994049	0,466237244	50,38055093	0,442538448	47,74847319	0,478454504	44,86355592	0,370637779
47,95583799	0,30060723	47,92673416	0,467717726	50,44057759	0,444603975	48,00313172	0,480850651	45,0054371	0,372795333
48,15228885	0,30209461	47,95583799	0,469565063	50,62429552	0,446976782	48,06315837	0,483841768	45,2109829	0,375326435
48,2468763	0,302675202	48,2305054	0,472463862	50,79346154	0,448249958	48,16865976	0,486548017	45,29465642	0,377109685
48,34146376	0,304199457	48,37966253	0,475236206	51,08813783	0,45077844	48,42877525	0,488258565	45,32921722	0,378797881
48,5233627	0,306377675	48,37238658	0,47738465	51,46284966	0,453672408	48,65251095	0,490090593	45,50020223	0,381282621
48,69070973	0,308195442	48,31235992	0,479728469	51,75206898	0,455808251	49,09998236	0,49352729	45,62389351	0,382479225
48,77802123	0,30948186	48,43605121	0,481609828	51,79390574	0,458341332	49,39465865	0,496518348	45,9185698	0,383992275
48,82895293	0,31085137	48,3505587	0,484274371	51,66839547	0,459673065	49,56200568	0,498663301	45,99132938	0,386639734
48,91626442	0,312379496	48,37784354	0,486936091	51,84119947	0,46219855	49,74026665	0,500699405	46,00406231	0,388732968
49,02540379	0,314110737	48,73436548	0,489874762	52,03037437	0,464996563	49,82212117	0,50275105	46,21506508	0,390446747
49,19275082	0,316159501	48,88170362	0,492070588	52,21227332	0,467384154	49,84758702	0,505724297	46,35330828	0,392794757
49,28733827	0,317631631	49,03813672	0,493409073	52,39962923	0,469694095	50,19319502	0,508619721	46,37149818	0,394471603
49,41102956	0,319181904	49,32735604	0,496073645	52,51968253	0,471518062	50,47150041	0,510885512	46,44789573	0,395568963
49,57110063	0,320559476	49,53290185	0,498847007	52,57243323	0,473603293	50,55699291	0,512586049	46,59705287	0,397772967
49,65841212	0,322187864	49,64204122	0,50150116	52,88893739	0,47645314	50,64430441	0,515862034	46,73711506	0,400386112
49,77482745	0,324194573	49,90579469	0,503707347	53,02172362	0,479356683	50,84439325	0,518931324	46,89718613	0,402411128
49,88396681	0,32498675	50,369637	0,506195491	53,03263756	0,481604168	50,97717948	0,521341994	46,98995459	0,40461324
49,94217448	0,326265107	50,50606121	0,508796442	52,98352484	0,482958428	50,92624777	0,52298863	47,091818	0,406684414
50,0585898	0,328291461	50,68614116	0,511535578	53,04900847	0,485462928	51,24638992	0,525721014	47,22278524	0,407929563
50,25504066	0,330208327	50,83711729	0,513738447	53,2672872	0,488607364	51,67930941	0,528793622	47,22642322	0,409469097
50,40783578	0,332163144	50,97899847	0,51632537	53,72931052	0,491074671	51,8175526	0,531257901	47,32464865	0,411960589
50,56063089	0,333964438	50,97717948	0,519411482	53,98215006	0,493195699	51,96125277	0,533667116	47,56475526	0,414624375
50,69887409	0,335542476	50,84621224	0,521562895	53,96577915	0,495263701	52,20317837	0,537288855	47,68844654	0,416418189
50,79346154	0,337017284	50,99173139	0,524036488	54,12585022	0,498231768	52,43055205	0,539323562	47,7302833	0,418546873
50,97536049	0,338691482	51,29914061	0,526707812	54,34412896	0,501180335	52,66156371	0,541781904	47,83578469	0,420436089
51,12087964	0,339939454	51,71205122	0,529332046	54,45508731	0,50295823	52,82163478	0,543958696	48,11954704	0,422462473
51,22274305	0,341380705	51,95215782	0,532104418	54,5605887	0,50506395	53,00353373	0,546676004	48,22686742	0,424869417
51,36826221	0,343491198	52,10859092	0,534535287	54,7170218	0,507979455	53,16178581	0,549670963	48,46151706	0,427224994
51,47012562	0,345515544	52,25229108	0,537257601	54,80615228	0,510905496	53,11085411	0,553109755	48,73618447	0,429395179
51,56471307	0,347327432	52,23773917	0,540384923	54,96440436	0,513888696	53,21817448	0,556168567	48,68343377	0,431064953
51,70295627	0,34896653	52,21591129	0,543035409	55,03898293	0,515543307	53,28365811	0,558392216	48,65978691	0,432383124
51,8703033	0,350754291	52,39417226	0,545173085	55,14084634	0,517837853	53,27638215	0,561274019	48,70344266	0,435363763
51,921235	0,351475833	52,39962923	0,547615246	55,20632996	0,520976992	53,34186577	0,563515014	48,79621112	0,437884388
52,00127054	0,35294287	52,59971807	0,550931394	55,45189354	0,523750413	53,5437736	0,565801643	48,88352261	0,440545846
52,0594782	0,355720918	53,0089907	0,553429667	55,79932052	0,525905668	53,8711917	0,568630594	48,95264421	0,442305085
52,25592906	0,358013921	53,43281524	0,555791734	55,94302069	0,528296081	54,16223001	0,571630558	49,05450762	0,443404337
52,44510397	0,3597722	53,38370253	0,559136753	56,01214229	0,531269329	54,4223455	0,574822957	49,43649541	0,445889163
52,44510397	0,361381089	53,22908842	0,562198767	56,06671197	0,534389143	54,61515839	0,578798831	49,82939713	0,448706298
52,62700291	0,362579701	53,33095183	0,565162701	56,19404123	0,537099873	54,62425333	0,582178834	49,89124277	0,451196305
52,77252207	0,363879099	53,74022446	0,566936871	56,50145045	0,538754077	54,64971919	0,584222563	49,86213894	0,453309999
52,9398691	0,366256649	54,01125389	0,569793528	56,70699626	0,542137339	54,94985245	0,58671548	50,0931506	0,45470157
53,19452762	0,368388971	54,23135161	0,573395301	56,96711175	0,544692538	55,0444399	0,591613888	50,20228997	0,457492161
53,27456316	0,370562037	54,48964811	0,575699975	56,96529276	0,547135572	55,02625	0,590860273	50,44603456	0,460167531
53,37642657	0,372523577	54,67700403	0,57808841	57,13445878	0,549681924	55,199054	0,591184781	50,62975249	0,46236813
53,57287743	0,373980253	54,73884967	0,581985878	57,44914396	0,55310436	55,40278082	0,59582038	50,97172251	0,464027019
53,65291296	0,375100634	54,87709287	0,584989801	57,68743158	0,556368238	55,58649876	0,601147487	51,21910507	0,466359574
53,76932829	0,37726104	55,09900958	0,586984927	57,70198349	0,558400209	55,80659648	0,607538281	51,31187354	0,469188437
53,95122724	0,379866822	55,39186688	0,589849384	57,84750265	0,560441028	55,90118393	0,609930557	51,50286743	0,472011247
54,06764256	0,381465728	55,53920503	0,593483579	57,87114951	0,563596523	55,91755484	0,611425504	51,62110174	0,474628409
54,17678193	0,383454277	55,49736827	0,595640522	57,94390909	0,566628909	55,95939159	0,612843152	51,67385244	0,475844192
54,31502513	0,385264622	55,51192019	0,599005274	58,09852319	0,569553611	56,13219559	0,614744447	51,99399458	0,477722204
54,48964811	0,386745803	55,64288743	0,60198731	58,28224113	0,572554216	56,4577947	0,618638365	52,10131496	0,480847781
54,60606344	0,388361124	55,8029585	0,604938148	58,46777805	0,575824089	56,69790131	0,622242175	52,0249174	0,483812704
54,7515826	0,390954828	55,96484856	0,608153248	58,52598571	0,57833866	56,82886855	0,62465593	52,31231774	0,485812836
54,87527388	0,393220911	56,10491075	0,610948612	58,71516062	0,580322959	56,96711175	0,628729477	52,48875971	0,487460287
55,04989687	0,395123864	56,31409454	0,613852592	58,86613674	0,583844756	57,08170809	0,632015881	52,52332051	0,490322241
55,20269198	0,396787119	56,62514173	0,61702718	59,04985468	0,586665382	57,32909065	0,635151644	52,5433294	0,492860153
55,25362368	0,398151769	56,90890409	0,620506019	59,48459316	0,589471981	57,44732497	0,638508887	52,85073861	0,49505691
55,4064188	0,400321139	56,95619781	0,623771585	59,81564924	0,592799014	57,65287078	0,641751694	52,96897293	0,498054954
55,58831774	0,402732595	57,12718282	0,626177715	59,88477084	0,596004801	58,00211675	0,644648748	52,86165255	0,500950028
55,7338369	0,404874346	57,31635773	0,629401953	59,85202903	0,598364539	58,14763591	0,647218325	52,86892851	0,503013082
55,82114839	0,406685564	57,50917061	0,631904068	60,11396351	0,600992906	58,51870976	0,651353339	53,10539714	0,504903667
55,99577138	0,40873459	57,79111397	0,635678892	60,6160046	0,60451284	58,59328832	0,653828619	53,30548598	0,507895308
56,16311841	0,410531985	58,10216117	0,638926065	60,83610232	0,60707939	58,64058205	0,657061764	53,48556593	0,510911629
56,25770586	0,413108139	58,26768921	0,642119861	60,90158594	0,610425108	58,76245434	0,660667262	53,74022446	0,513322357
56,40322502	0,415339821	58,36045767	0,645362726	61,12168367	0,613448763	58,82975695	0,663549007	54,00033995	0,515712945
56,54874418	0,417181278	58,69515173	0,648680912	61,33450543	0,616357574	59,0807775	0,667220106	54,07673751	0,518034267
56,68698738	0,418686412	58,89524057	0,651522959	61,32904846	0,619966158	59,52642991	0,670847432	54,21134273	0,520322526
56,79612674	0,420606624	58,98619005	0,654662331	61,42181693	0,622755003	59,65557817	0,673438837	54,66609009	0,523585124
56,93436994	0,423399282	59,17536495	0,658670976	61,48002459	0,625922548	59,66285412	0,677220007	54,94985245	0,526445215
57,0798891	0,425734894	59,15899404	0,661079667	61,5473272	0,629024259	59,93752153	0,68018528	55,00624112	0,528722182
57,25451209	0,428166431	59,29905623	0,664088653	61,83290854	0,632614624	60,29222448	0,684275765	55,13175139	0,530742221
57,34182358	0,429633497	59,60828444	0,66798455	62,30402681	0,635373667	60,60872864	0,687540225	55,20269198	0,53379271
57,4582389	0,431033333	59,66467311	0,670998193	62,46955485	0,638402502	60,78335163	0,690327498	55,17358815	0,536561124
57,61103402	0,433800845	59,97390132	0,674476683	62,36587245	0,641540477	60,84519727	0,69434371	55,26453762	0,538906776
57,7347253	0,436346848	60,24129277	0,677678861	62,5132106	0,644211743	60,98162148	0,697522896	55,33365922	0,541619544
57,93845212	0,438806733	60,35225113	0,681675108	62,76968811	0,647730687	61,12895962	0,700995623	55,48099737	0,54495624
58,07669532	0,440376244	60,52505513	0,684724025	63,00615674	0,651224602	61,41817895	0,704982673	55,6483444	0,54786249
58,17128277	0,441876401	60,90522392	0,687992909	63,32266091	0,653995345	61,6164488	0,707894104	55,70837105	0,549463666
58,34590576	0,444551945	61,4436448	0,692141951	63,38268756	0,657922673	61,59280194	0,711543317	55,69563812	0,552394422
58,49870087	0,447090963	61,56006013	0,694996803	63,51911177	0,661052907	61,7201312	0,715451495	55,82660536	0,555184723
58,68059982	0,450191103	61,68920838	0,698276805	63,64280305	0,664076853	61,91476307	0,718505942	55,95029665	0,558059308
58,81156706	0,451939777	61,89475418	0,701563326	63,75921838	0,667719663	62,10939494	0,722412374	56,04670309	0,561132497
58,92798238	0,453198547	62,05846324	0,705001419	63,85016785	0,670586448	62,12576585	0,7254032	56,07216894	0,564193347
59,0807775	0,455509595	62,49502071	0,709485679	63,93929833	0,674243519	62,2549141	0,729734956	56,12491963	0,566976837
59,2190207	0,45804157	62,69147157	0,712568881	64,10300738	0,678316541	62,38951932	0,733369326	56,21586911	0,568975165
59,33543602	0,460367664	62,86063759	0,715881595	64,29763926	0,681435075	62,76605013	0,736763531	56,49417449	0,572108133
59,51733497	0,462662094	63,14621893	0,719770856	64,48681416	0,683902847	63,07345935	0,740671593	56,86342935	0,575060659
59,71378583	0,465465084	63,23171143	0,722877573	64,69417896	0,687770862	63,06982137	0,743749032	56,97438771	0,57768792
59,92478861	0,467904334	63,19715063	0,7270492	64,90700072	0,690844808	63,24990133	0,748021008	57,19630442	0,581164954
60,05575585	0,470475715	63,32266091	0,730223147	65,03978695	0,694801358	63,5482156	0,751862597	57,46187688	0,583757989
60,0630318	0,471937193	63,52093076	0,73397725	65,13073643	0,698205574	64,0484377	0,755004181	57,44732497	0,58655964
60,17944713	0,473815438	63,70101071	0,737909352	65,23987579	0,701426262	64,2721734	0,759480001	57,40366922	0,589584575
60,41955374	0,4768512	64,05571366	0,740980562	65,41449878	0,705159119	64,2558025	0,762882529	57,69288854	0,592919525
60,6160046	0,479268971	64,38313176	0,745260688	65,64551044	0,708552742	64,7032739	0,766548331	57,96209898	0,595617857
60,81973142	0,481554786	64,45771033	0,748985047	65,9983944	0,71195626	65,03432998	0,770834627	58,18219671	0,598232022
60,93614674	0,483632858	64,73419672	0,752189087	66,35127835	0,716451405	65,03069201	0,773946175	58,36227666	0,601463769
61,11804569	0,486555464	64,7032739	0,756191446	66,3421834	0,719595026	65,19622005	0,778435557	58,44049321	0,604054708
61,32904846	0,489532553	64,85606902	0,759754919	66,40221005	0,722327119	65,43632665	0,782151942	58,58237439	0,607611429
61,47456762	0,491693687	65,16165925	0,764077827	66,62412677	0,72689479	65,74919284	0,785463492	58,70424668	0,610975773
61,58370699	0,493192709	65,27807457	0,767419121	66,66232555	0,729615067	65,97474753	0,790185588	58,90251653	0,614051932
61,76560593	0,495931961	65,40540383	0,771392259	66,90243215	0,733338727	66,09480084	0,793308895	59,02075085	0,616436583
61,94750488	0,498850901	65,52727613	0,776008825	67,11525392	0,73761763	66,29488968	0,797989198	59,1844599	0,619334509
62,12212787	0,501362503	65,52000017	0,778930733	67,04067535	0,740904209	66,56410012	0,801461401	59,31906512	0,622060665
62,28219894	0,503299305	65,87470311	0,782551948	67,22439329	0,745520775	66,97337274	0,805920108	59,49732608	0,626127227
62,44227001	0,505960326	66,19120728	0,787041097	67,53180251	0,748332438	67,14435775	0,810080267	59,6155604	0,629127832
62,63144491	0,508875715	66,3076226	0,790268595	67,76099518	0,752074084	67,19528946	0,813321153	59,72106179	0,631676803
62,81334386	0,511570555	66,62958374	0,794822995	67,87195353	0,756142916	67,45540495	0,818094356	59,7701745	0,635520953
62,87155152	0,513427728	66,74963704	0,798423954	67,9301612	0,759083334	67,75008124	0,821418479	59,71196684	0,638471325
63,03162259	0,516367564	66,95700184	0,803217529	68,18118174	0,764107994	68,01929168	0,825677941	59,82110621	0,641301847
63,2207975	0,518934638	67,25349712	0,806596367	68,39036553	0,767229438	68,08113732	0,829880941	60,22310288	0,645032667
63,4099724	0,521313469	67,35536053	0,809968977	68,76143938	0,771158396	68,23211345	0,834167527	60,67603125	0,647802653
63,57731943	0,523953419	67,60456208	0,814619478	69,08885748	0,775473505	68,47767702	0,837947824	61,0125443	0,651430911
63,75921838	0,526819448	68,04475753	0,819041747	69,0342878	0,778303328	68,73415454	0,84249	61,19444324	0,654777851
63,95566924	0,529607827	68,58135942	0,823134502	69,18344493	0,782872106	68,95425226	0,846694747	61,21627112	0,657530317
64,10846435	0,532067567	68,95970923	0,826452164	69,49449213	0,786331328	69,3617059	0,851588847	61,42545491	0,661282266
64,29763926	0,534733768	69,19072089	0,831246088	69,82191023	0,790632409	69,5345099	0,855280144	61,62190577	0,664501499
64,45043437	0,537230877	69,22528169	0,834996349	69,92559263	0,794578306	69,5854416	0,858938029	61,70012231	0,667592674
64,6177814	0,539791723	69,66183916	0,83957898	70,13841439	0,798492072	69,69276198	0,863393884	61,91476307	0,671431469
64,74147268	0,542579753	69,94014454	0,843128192	70,33668425	0,802639019	69,80553932	0,867859866	62,15668867	0,67454913
64,93064759	0,545891711	69,97652433	0,847186372	70,42399574	0,80618305	70,03109402	0,872615432	62,10211898	0,677836815
65,10527057	0,548417283	70,20753599	0,851564403	70,54041106	0,810916672	70,15660429	0,87681267	62,18215452	0,681617519
65,20713398	0,550598091	70,42035776	0,856304194	70,64045548	0,814292367	70,36578808	0,881536512	62,39679527	0,684552523
65,30899739	0,553268891	70,46037553	0,860148926	71,00789135	0,818742109	70,60225671	0,884873615	62,76968811	0,687625829
65,549104	0,555959366	70,85873422	0,864914387	71,1206687	0,822327876	70,79688858	0,889685352	63,08073531	0,691685406
65,79648657	0,558891518	71,12612567	0,869166049	71,04609013	0,826713473	70,95877864	0,89390855	63,14621893	0,694705918
65,97838551	0,562477401	71,38442217	0,873669809	71,49719952	0,831169502	71,14795354	0,898664174	63,2717292	0,698473641
66,13118063	0,565158387	71,58269202	0,877686312	71,93375699	0,834639727	71,46081973	0,903316304	63,36813564	0,702468899
66,28397574	0,568236583	71,62998575	0,881528599	72,23389025	0,839150587	71,67909846	0,908188111	63,65553598	0,705062516
66,45859873	0,570257669	71,96286082	0,886316004	72,33029669	0,843278849	71,92466204	0,911904786	63,9629452	0,708997819
66,68415342	0,572839412	72,25753711	0,891020114	72,45398797	0,848056766	72,41578919	0,916581539	64,30491521	0,712827359
66,91698407	0,575821856	72,44307403	0,89537818	72,57222229	0,851627748	72,73593134	0,921072725	64,30855319	0,7156839
67,00429556	0,578693065	72,57586026	0,899216742	72,62861096	0,856316026	73,03788359	0,925987663	64,2212417	0,719622987
67,09888302	0,582261369	72,79959597	0,904045766	72,70500852	0,859805749	73,21250657	0,93026808	64,23579361	0,722564918
67,29533388	0,584856557	73,26707626	0,908555521	73,01241773	0,864653225	73,33255988	0,934796345	64,45771033	0,727057618
67,52088857	0,5875617	73,71636665	0,913235649	73,2761712	0,868884456	73,53992468	0,93955808	64,67962704	0,730086861
67,74644326	0,590359917	73,72364261	0,917741679	73,57266649	0,873885251	73,72728059	0,944558584	64,95975142	0,734184331
67,89923838	0,593379265	73,65634	0,922302016	73,92009347	0,877752742	73,79640219	0,949504372	65,06707179	0,738115909
68,05203349	0,596121893	73,83278198	0,927304964	73,97830113	0,881915346	73,82550602	0,954096782	65,28716952	0,741167969
68,25576031	0,599585249	73,95465427	0,93153148	74,14382917	0,886248383	73,78185027	0,959026912	65,45087857	0,745347687
68,40855542	0,602668334	74,36574589	0,936146125	74,518541	0,890324607	73,83460097	0,963080901	65,61458762	0,749002778
68,58317841	0,605656249	74,73681974	0,940650118	74,7604666	0,89540794	74,06743162	0,967910449	65,79284859	0,752302687
68,77962927	0,608446899	74,91689969	0,945763078	74,864149	0,900179105	74,39484972	0,972744769	66,12390467	0,756679204
69,0342878	0,611756645	75,07697077	0,950003564	74,99693523	0,903971858	74,71681085	0,977826531	66,42403793	0,759985283
69,19435887	0,614302706	75,26614567	0,954649292	75,21157598	0,908971488	74,96601241	0,983178143	66,30034664	0,763954987
69,4126376	0,61755599	75,50989026	0,959963768	75,43167371	0,913284385	75,1060746	0,987900996	66,1875693	0,767389704
69,60181251	0,620800077	75,62084861	0,964885283	75,6226676	0,91757167	75,46441552	0,992021982	66,57683304	0,771505335
69,73277975	0,623554173	75,64995244	0,969087236	75,85549825	0,922418097	75,77546272	0,997020273	66,85513843	0,776162413
69,92195465	0,627156004	76,01738831	0,974455437	76,21383917	0,92752809	76,05013012	1,002074211	66,9806487	0,778889035
70,1547853	0,629636116	76,41029004	0,979163506	76,29023673	0,931424801	76,59400797	1,007951788	67,23530722	0,783518173
70,35851212	0,632537884	76,70132835	0,983637812	76,5721801	0,936171228	76,84320953	1,012960673	67,35354154	0,787016745
70,60589468	0,636926567	76,7449841	0,987950184	76,77772591	0,940862416	76,99236666	1,01713067	67,69369257	0,79080065
70,78051767	0,640682766	77,13970481	0,99405186	76,70860431	0,945996041	77,30705184	1,022553062	67,97199795	0,794662786
70,88965704	0,643567537	77,78908404	0,999135601	76,7795449	0,950163884	77,47985584	1,028360906	68,02292966	0,798672537
71,07883194	0,645920407	78,21654656	1,003432374	77,11605794	0,954997098	77,61264207	1,032772814	68,19937164	0,803275017
71,29711068	0,649289874	78,44937721	1,00867863	77,30341386	0,959939918	77,76543718	1,037399391	68,47767702	0,806826499
71,51538941	0,65180753	78,89502963	1,013518946	77,46348493	0,965417841	78,1074072	1,043488145	68,77235331	0,811241026
71,77732389	0,655570829	79,1933439	1,018597331	77,67266872	0,969080616	78,34751381	1,048809256	68,99427003	0,814784242
72,04653433	0,659213174	79,25882752	1,023748709	78,01463874	0,97373362	78,6240002	1,053187986	69,21618674	0,819653313
72,22843328	0,661804695	79,34068205	1,028996129	78,4511962	0,979490473	78,86774479	1,058622253	69,30349824	0,823007471
72,35940052	0,665573932	79,47528727	1,034247159	78,79498521	0,984352443	78,96051325	1,064287255	69,4999491	0,827178573
72,5704033	0,668765109	79,46801131	1,038729498	78,93868538	0,989014061	79,32976811	1,069501264	69,72186581	0,83111929
72,74502628	0,67166158	79,34613902	1,044287281	79,00780698	0,994035054	79,66991914	1,074646472	69,94014454	0,836136616
72,99968481	0,675695021	79,47710626	1,050175452	79,30248327	0,99926606	79,83544718	1,080119272	70,06565482	0,840070813
73,20341163	0,67844772	79,8318092	1,054676068	79,60989249	1,003518245	80,14467539	1,085733866	70,21481195	0,843507626
73,40713845	0,682485585	80,32475534	1,059726164	79,69538499	1,008414907	80,52302519	1,091113884	70,21844993	0,848005332
73,47262207	0,685555457	80,72129504	1,065394659	80,08282975	1,01352193	80,66672536	1,096209964	70,57679085	0,852187436
73,74183251	0,689195647	80,91592692	1,070808437	80,61943163	1,018990772	80,83771037	1,101830147	70,91512289	0,856825713
73,98193911	0,692695325	81,27426784	1,075890431	80,87772814	1,024349951	81,10692081	1,107270234	71,11703072	0,860700015
74,09835444	0,695626604	81,48163264	1,081164976	80,83771037	1,029419955	81,46162375	1,11294583	71,25163594	0,865382471
74,32390913	0,699447122	81,41978699	1,086813447	80,86863319	1,034603812	81,73992914	1,118484987	71,42625893	0,869942401
74,63677532	0,702705703	81,64170371	1,092540382	81,23425007	1,038807686	81,81814569	1,123934272	71,55540718	0,874227125
74,92781363	0,706866037	81,95093192	1,097688849	81,24152603	1,044022394	81,99094968	1,129420111	71,60088192	0,877710213
75,02967704	0,709656687	82,12009793	1,102941159	81,26881087	1,050291358	82,05097634	1,135137966	71,68819341	0,882567002
75,26250769	0,71368553	82,48571482	1,108278452	81,62715179	1,055040405	82,20740943	1,140464548	71,76459097	0,886833216
75,46623451	0,717090794	82,8677026	1,113878611	81,81086973	1,060403309	82,65124286	1,146608832	72,05562928	0,891560609
75,68451324	0,720723069	82,98047995	1,119914047	82,01277756	1,066421399	83,12054214	1,152654047	72,33211568	0,895837358
75,85913623	0,724510699	83,22240554	1,124897321	82,20740943	1,071009094	83,36246773	1,157885984	72,5176526	0,900566323
76,03375922	0,727844601	83,63167817	1,130701323	82,3165488	1,076488879	83,49525396	1,163793596	72,66317176	0,905337605
76,26658987	0,73180505	83,98092415	1,137157018	82,45842997	1,081565867	83,77355935	1,169756155	72,96330502	0,909445203
76,4339369	0,734894771	84,17191804	1,142098149	82,68580366	1,086938551	83,90088861	1,175771451	73,32346493	0,914104726
76,71769925	0,739197015	84,27560044	1,147380378	82,86406462	1,092942205	84,2992473	1,181346348	73,37075866	0,918470126
76,87777033	0,742752281	84,66304519	1,153787877	83,11508517	1,098175888	84,74671871	1,187250234	73,3452928	0,922607584
77,02328948	0,746291481	84,99410127	1,159244379	83,63895413	1,103280351	84,99773925	1,19287484	73,55447659	0,927628228
77,30705184	0,750548032	84,98682532	1,164892618	84,07369261	1,108916365	85,28150161	1,198830997	73,91645549	0,932566333
77,53260653	0,753783971	84,95044553	1,17146694	84,23194469	1,114358665	85,49614236	1,205216261	74,23477865	0,9370854
77,76543718	0,757515023	85,00865319	1,176672683	84,38837779	1,119943457	85,70168817	1,211408508	74,47852323	0,94250692
78,01281975	0,761551433	85,31242443	1,182261666	84,69942498	1,126068067	85,91087196	1,216912857	74,46579031	0,946470221
78,1074072	0,764513796	85,61255769	1,188759038	84,97409239	1,131729577	86,09095192	1,223064242	74,64768925	0,951142142
78,34751381	0,768795202	85,68895525	1,194506113	85,30514847	1,136584212	86,56570816	1,229232857	74,82413123	0,955948582
78,63855212	0,772903033	85,91814792	1,200461571	85,69805019	1,142540136	87,15506075	1,235203216	75,27342163	0,961306189
78,88593468	0,776985136	86,25284198	1,206810746	85,730792	1,148379411	87,35514959	1,24139721	75,71543606	0,965098709
79,08238555	0,780342845	86,65301966	1,212481453	86,05821011	1,154175148	87,43154714	1,247768969	75,87368815	0,969709105
79,32249215	0,784976232	87,09867207	1,218295816	86,29104076	1,15991908	87,65892083	1,254255631	76,16472646	0,975338367
79,49711514	0,788132019	87,54614348	1,224405291	86,26011793	1,165636119	87,9917959	1,259908642	76,48123062	0,980386136
79,68629004	0,792702193	87,63345497	1,230317909	86,36561932	1,171044659	88,34286086	1,266322078	76,49760153	0,985045542
79,87546495	0,796258856	87,78806908	1,236492228	86,62209684	1,177637258	88,77032338	1,273072653	76,53034334	0,990023112
80,11557156	0,800198233	88,17369484	1,243102755	86,8349186	1,183689807	89,18323399	1,279521712	76,86867538	0,995191603
80,35567816	0,804540641	88,37196469	1,249379753	87,11868096	1,188870172	89,3887798	1,285447019	77,00146161	0,99939536
80,59578477	0,80822472	88,76122844	1,255346736	87,46065097	1,195132967	89,41424565	1,291978966	77,13788582	1,004335444
80,81406351	0,812400421	89,17595803	1,261356095	87,67892971	1,201094013	89,58341167	1,298727329	77,50895967	1,010554233
81,00323841	0,816128913	89,29783032	1,267577679	87,78079312	1,206960879	89,85989807	1,305418765	77,76907516	1,015390941
81,30155268	0,821115796	89,48882422	1,27460928	87,89357047	1,213031239	90,20004909	1,311295992	78,11286417	1,019656281
81,52710737	0,824341489	89,7325688	1,280745648	88,09547829	1,219030936	90,48381145	1,318105357	78,47484307	1,024953062
81,67990249	0,828486166	90,13456547	1,287069561	88,4228964	1,225423068	90,56384699	1,324858027	78,68220787	1,03049804
81,89818122	0,832735732	90,74756492	1,29364854	88,78305631	1,231559785	90,79849662	1,330896141	78,80408016	1,03513102
82,17466762	0,837037104	91,15501856	1,300210405	89,05226675	1,237447722	91,37875426	1,337903644	79,03145384	1,040367148
82,42205018	0,840688412	91,25324399	1,306519417	89,09046553	1,243345904	92,09543611	1,344428839	79,27883641	1,046155551
82,69126062	0,845374652	91,42786698	1,31292645	89,2323467	1,24974572	92,78301412	1,351116084	79,33704407	1,051147323
82,9022634	0,849681029	91,86260546	1,319339304	89,68891306	1,255932961	93,12316515	1,35811346	79,40798466	1,055979606
83,0914383	0,854111505	92,3373617	1,326293955	89,78895748	1,262486561	93,30142611	1,364508968	79,78633446	1,061196526
83,30971704	0,857998089	92,57564932	1,332555353	89,93629562	1,269026541	93,63612017	1,371214956	80,14103741	1,066677359
83,65896301	0,862940676	92,81029896	1,339004878	90,32919735	1,274884094	93,81438114	1,378362507	80,43753269	1,072119077
83,91362154	0,866799669	92,90124843	1,346165701	90,64933949	1,281396483	93,83984699	1,385320417	80,59578477	1,077533669
84,19738389	0,870770886	93,13407908	1,353177162	90,92946387	1,287951131	93,97990918	1,392349807	80,78314069	1,083174108
84,39383475	0,874947286	93,67795693	1,359287686	91,39694416	1,294350714	94,010832	1,399431933	81,05780809	1,088567513
84,65576924	0,879904541	94,16180813	1,366102871	91,69162045	1,300828062	94,47103633	1,406280646	81,32883752	1,093845783
84,93953159	0,88409753	94,43283756	1,373051585	92,08088419	1,30708946	94,86030008	1,413277672	81,65261765	1,099212064
85,09960266	0,88883412	94,71114294	1,379922766	92,48288086	1,313528507	95,12041557	1,420251299	81,84906851	1,104340042
85,35426119	0,893060287	94,98944833	1,386671479	92,77573816	1,319962433	95,45692862	1,427504555	81,86907739	1,109914939
85,70350716	0,897615967	95,1677093	1,393728924	93,08132839	1,326858876	95,74614794	1,434395527	82,06552825	1,116308119
85,93633781	0,901767978	95,35142723	1,400849584	93,15772595	1,333757881	96,00444444	1,441197208	82,36202353	1,121409671
86,22737612	0,906434427	95,51695527	1,407607958	93,41966043	1,340328245	95,96988365	1,448890281	82,69126062	1,126771178
86,42382699	0,911226431	95,90076205	1,414901494	93,75799247	1,346829109	96,12995472	1,456196856	83,06051548	1,13237448
86,68576147	0,915846256	96,26274095	1,421834376	93,86349386	1,353498775	96,57742612	1,46336641	83,45341721	1,138301533
86,98407574	0,920039361	96,6683756	1,429264467	93,88895971	1,360590214	96,71385033	1,47059161	83,76264541	1,144053381
87,22418235	0,924756801	96,98851774	1,436022376	94,22729175	1,367368729	96,89756827	1,477841257	84,06823564	1,149971703
87,43518512	0,9289488	97,25227121	1,443402641	94,48195027	1,373991363	97,37050553	1,485164246	84,34836002	1,15548292
87,75532727	0,933884868	97,41779925	1,450755316	94,68022012	1,380881287	97,73066544	1,493287591	84,53935391	1,161019051
87,99543387	0,938739619	97,64153495	1,457346169	95,03492307	1,387605669	98,01806577	1,500131996	84,60301854	1,167086501
88,17005686	0,943403857	97,93257327	1,464747972	95,28412462	1,395008169	98,27636227	1,507563834	84,78673648	1,172968617
88,46837113	0,948493651	98,24725844	1,472006816	95,14770041	1,401957815	98,44189031	1,51520615	85,02320511	1,178762491
88,70847774	0,952537687	98,71837671	1,479406057	95,3386943	1,408898379	98,71473873	1,522930772	85,15053437	1,184904098
88,93403243	0,957238537	99,07307966	1,486960363	96,14268764	1,416134988	99,02396694	1,530618257	85,29423453	1,190347212
89,15231117	0,962370939	99,358661	1,494219789	96,75932507	1,422376828	99,20950386	1,537627391	85,51251327	1,195978105
89,4579014	0,967121965	99,60968154	1,501912281	97,15222679	1,429887013	99,58603468	1,545419883	85,93451882	1,202175125
89,67618013	0,971813967	99,81158937	1,509626425	97,59424123	1,437204298	100,0717049	1,553596545	86,14370261	1,20817971
89,93811461	0,977016801	100,1044467	1,516843244	98,2381635	1,444139507	100,3209064	1,561257022	86,20554825	1,214705371
90,2509808	0,98222918	100,5009864	1,52429848	98,46008021	1,451159467	100,741093	1,56885382	86,43655991	1,220755358
90,52019124	0,986908145	100,8775172	1,532676076	98,68199692	1,458452771	101,1612795	1,577154581	86,8349186	1,226496729
90,83305742	0,991953119	101,1212618	1,539470539	98,91300858	1,466272504	101,3795583	1,58485301	87,38061544	1,233101086
91,08771595	0,996476552	101,3741013	1,54718806	98,94575039	1,473332976	101,7360802	1,592803827	87,56069539	1,239099385
91,37875426	1,00148276	101,8015638	1,554937245	98,94938837	1,481008122	102,0471274	1,600919022	87,63163598	1,245142854
91,66979257	1,006455324	102,1471718	1,562818213	99,09490753	1,488221331	102,2126555	1,608689977	87,95177813	1,251717176
91,93900301	1,011543488	102,3217948	1,571035621	99,14947721	1,495409046	102,4727709	1,616569897	88,03908962	1,257911751
92,21548941	1,016803714	102,3890974	1,578676424	99,26225456	1,503142748	102,7929131	1,624445277	88,27010128	1,263908537
92,55018347	1,02208117	102,6110141	1,586586612	99,90617683	1,510530115	103,149435	1,632772697	88,62116625	1,270140133
92,76118625	1,027067121	103,1839958	1,594414727	100,4336838	1,518250778	103,6878559	1,641330271	88,89947163	1,276443323
92,97946498	1,031871698	103,5386988	1,602466476	100,6374106	1,525664571	104,0898526	1,649391449	89,13048329	1,283050475
93,22684755	1,036921561	103,9225055	1,610167931	100,919354	1,533203977	104,2863034	1,657197096	89,17413904	1,2897312
93,5106099	1,042190169	104,2444667	1,618710953	101,4013862	1,54126434	104,4063567	1,665424516	89,46517735	1,295719954
93,81620013	1,047998362	104,5118581	1,626594598	101,5232585	1,548837971	104,708309	1,673951705	89,9399336	1,303030137
94,04903078	1,05295847	104,8065344	1,634786627	101,6669586	1,556324873	105,3449553	1,682930236	90,18367819	1,3091764
94,3036893	1,057724629	105,2467299	1,642665499	102,0143856	1,564010729	105,6832873	1,690623659	90,2855416	1,314835116
94,6674872	1,063268909	105,5850619	1,650740182	102,4800469	1,571949555	105,9524978	1,699134666	90,54747608	1,321879523
94,98762934	1,068816098	105,741495	1,659379246	102,811103	1,580047521	106,2235272	1,708100392	90,86216126	1,329200067
95,19863212	1,07419565	106,0161624	1,667516095	103,2512984	1,587871096	106,6582657	1,716456567	91,18957936	1,335179856
95,41691085	1,079240392	106,3181147	1,675625586	103,5550697	1,595601305	107,0657193	1,725255236	91,53154938	1,341374432
95,71522512	1,084512376	106,6346188	1,684163718	103,5714406	1,603708817	107,3294728	1,7335858	91,84077758	1,348422797
95,99898748	1,08993081	107,0711763	1,692878219	103,838832	1,611944386	107,7496594	1,741926026	92,29552495	1,355502012
96,34823345	1,095716302	107,46044	1,701197258	104,2044489	1,619889964	108,2225966	1,750779993	92,79938503	1,362477851
96,6683756	1,101332177	107,8478848	1,709407099	104,5991696	1,628138571	108,6100414	1,759685881	93,05586254	1,369200021
96,89393029	1,106291469	108,32446	1,718198318	105,1103057	1,636275769	108,9683823	1,768065572	93,25413239	1,376141866
97,14858881	1,112608979	108,5736616	1,72673645	105,4177149	1,644407263	109,3249042	1,777273442	93,53243778	1,382918984
97,45417904	1,118295053	108,7228187	1,735423244	105,6414506	1,652425368	109,6850641	1,786261868	93,94352939	1,389633121
97,70883756	1,123256324	108,9138126	1,744199329	105,7851507	1,660448129	110,0525	1,794784866	94,42010463	1,396964957
97,99987588	1,128794899	109,1120825	1,752586587	106,0652751	1,669164726	110,4690486	1,803867124	94,6147365	1,403751388
98,24725844	1,134299132	109,5813817	1,761574898	106,3181147	1,677578643	110,741897	1,812938787	94,66021124	1,410354465
98,56012463	1,140666118	110,1216216	1,770309189	106,772862	1,685729228	111,2730419	1,822126284	94,88212795	1,417609234
98,93847444	1,146058592	110,4435827	1,778838125	107,3312918	1,694258513	111,7005045	1,831325888	95,21318403	1,424930827
99,25861658	1,151636632	110,6654995	1,788061477	107,7223745	1,702404791	111,775083	1,840259133	95,59335283	1,431761728
99,52782702	1,157656817	111,1275228	1,797107646	108,1934928	1,711225696	111,8878604	1,849490286	96,19361935	1,439126161
99,80431342	1,16298957	111,5367954	1,805806315	108,5863945	1,719813305	112,3189609	1,859014456	96,49739059	1,446348451
100,1171796	1,168850732	111,8587565	1,814864823	108,8992607	1,728444686	112,7591563	1,868475179	96,68110852	1,453507061
100,4737015	1,175283726	112,1134151	1,823886778	109,197575	1,737037067	112,981073	1,877785844	96,93758604	1,460830865
100,8011196	1,180817761	112,5608865	1,832937603	109,5049842	1,745666585	113,4649242	1,886250867	97,18314961	1,467730685
101,077606	1,186573218	113,0665655	1,842371551	109,885153	1,754579808	114,0851996	1,89632149	97,47600691	1,475160427
101,3322646	1,192419129	113,7214017	1,851840074	110,2707787	1,763393029	114,5181191	1,905830642	97,72157049	1,482903442
101,5869231	1,199001368	114,2452707	1,861171111	110,7328021	1,772024177	114,8946499	1,915218839	97,96713407	1,490083473
101,8270297	1,204600246	114,6072496	1,869962214	110,9274339	1,781100264	115,223887	1,924920193	98,40732951	1,498342907
102,1326199	1,210500058	115,0419881	1,879338536	111,1620836	1,789468197	115,6313407	1,934386505	98,94756938	1,50530303
102,4527621	1,21716402	115,4894595	1,88928087	111,5331574	1,798610176	115,9915006	1,943878078	99,22769376	1,512411116
102,7365244	1,222649626	115,7732218	1,898031925	111,7932729	1,807983937	116,3771263	1,954022043	99,19313296	1,52057148
103,0493906	1,228561545	116,0060525	1,907733512	112,1097771	1,816984587	116,6463368	1,963594176	99,36047999	1,528035681
103,3986366	1,235110372	116,2461591	1,917327298	112,460842	1,826036809	117,0665233	1,973532086	99,72791586	1,535343769
103,6896749	1,240870951	116,5972241	1,926806299	112,6136372	1,834826166	117,3375528	1,983220402	100,057153	1,543194818
103,9807132	1,247228624	116,9264612	1,936383671	112,8846666	1,843967096	117,637686	1,993025598	100,5191763	1,55132375
104,3008553	1,253684901	117,3339148	1,946148588	113,3521469	1,853472058	117,9305433	2,003237317	100,7556449	1,558577472
104,6137215	1,259868883	117,6595139	1,955658788	113,5831585	1,862530101	118,1906588	2,013723077	100,9811996	1,566361699
104,9556916	1,266470097	117,8596027	1,966082149	113,7486866	1,87195392	118,67451	2,023232113	101,1449086	1,574536382
105,232178	1,272846746	118,1706499	1,975650091	114,0633718	1,881173897	119,1201624	2,033139289	101,3559114	1,582448666
105,5086643	1,278894405	118,3689198	1,985080198	114,4708254	1,890930548	119,540349	2,043463465	101,5741902	1,590126023
105,8360824	1,285163719	118,7927443	1,995132893	114,9601336	1,900640633	120,0478471	2,053860517	101,9961957	1,598300241
106,1780525	1,292001489	119,1292574	2,005282912	115,1238426	1,910096468	120,2915916	2,063964435	102,4018304	1,606381676
106,4836427	1,298827501	119,4712274	2,015352138	115,409424	1,919617611	120,7135972	2,074367075	102,7201535	1,61399384
106,781957	1,305045593	120,1824523	2,025669562	115,6986433	1,928444686	121,1974484	2,08474713	102,972993	1,62195106
107,0438914	1,310846451	120,7699859	2,035812828	116,1151919	1,938244294	121,5066766	2,094717869	103,3022301	1,630604094
107,4149653	1,318192141	120,8663923	2,045818259	116,4480669	1,948449494	122,0287266	2,105534249	103,8115472	1,638667601
107,7423834	1,324542481	120,8936772	2,056020199	117,0501524	1,958182978	122,5143968	2,115975772	104,3081313	1,646942285
107,975214	1,330895032	121,272027	2,065631913	117,8505078	1,967662212	122,9582302	2,127062934	104,5064012	1,654992172
108,2517004	1,33772733	121,7667921	2,076246894	118,2215816	1,977501867	123,2583634	2,137747997	104,710128	1,663076633
108,5718426	1,34404321	122,2379104	2,086699826	118,4489553	1,987540593	123,6148854	2,147827002	105,1212196	1,671498932
108,9429164	1,351336863	122,6362691	2,096963466	118,9673673	1,997433799	123,9222946	2,158781451	105,4613706	1,679851149
109,3067143	1,358160546	122,9655061	2,107664362	119,4184767	2,00727066	124,1351164	2,169284906	105,6523645	1,688308372
109,5904767	1,364793193	123,3547699	2,118901699	119,6385744	2,017608573	124,5753118	2,180288016	105,8833762	1,697158614
109,8451352	1,371793246	123,7367577	2,12932995	120,0205622	2,027880595	125,0336972	2,191545843	106,2180702	1,70545274
110,1725533	1,379392022	124,2351608	2,139998017	120,3261524	2,038034572	125,40659	2,202186203	106,5218415	1,71423092
110,5217993	1,384858886	124,6116916	2,150242332	120,6117338	2,047914274	125,757655	2,213265914	106,9238381	1,722246348
110,9001491	1,391182682	124,8263324	2,161024952	121,0555672	2,058434959	126,1905745	2,224541436	107,3676716	1,73075328
111,2202912	1,398423366	125,233786	2,171651109	121,443012	2,068333288	126,5361824	2,23556876	107,815143	1,739988973
111,598641	1,405479414	125,7594739	2,182561087	122,0560114	2,078576904	126,9854728	2,246387236	108,149837	1,748093924
111,955163	1,412649666	126,1796605	2,193480378	122,4507321	2,089020522	127,4656861	2,25772795	108,2753473	1,756885376
112,2753051	1,420616199	126,5962091	2,204696528	122,6817438	2,099556108	127,8949676	2,268973437	108,7173617	1,765762509
112,5081358	1,428293557	127,0145767	2,215775773	123,0855595	2,110111252	128,3206111	2,280542093	109,359465	1,775007399
112,7555183	1,435330863	127,1837427	2,226504842	123,4548143	2,120868726	128,5807266	2,292027395	109,7341769	1,783788955
113,0683845	1,442241625	127,3765556	2,237607603	123,853173	2,131487666	128,7098748	2,303407458	110,0143012	1,79280928
113,4176305	1,448748543	127,647585	2,249037259	124,1096505	2,141987861	129,1136905	2,314501372	110,1670963	1,801673025
113,7377726	1,455766174	128,0350298	2,26031185	123,9350275	2,152687593	129,6339215	2,326548494	110,4999714	1,810712675
114,1233984	1,463348537	128,4533973	2,27171147	124,1151075	2,163323529	130,1796183	2,338537409	110,912882	1,819819379
114,5163001	1,470861516	128,8754029	2,283072674	124,5898637	2,174291947	130,5488732	2,349727017	111,2857749	1,828501634
114,8582701	1,477721987	129,4538415	2,294265308	124,9100059	2,185344418	130,8453685	2,361504754	111,3003268	1,838023941
115,2002402	1,485469077	130,1141347	2,305589258	125,2446999	2,196375467	131,4565489	2,373279465	111,6150119	1,847349157
115,5203823	1,493037469	130,5925289	2,317539756	125,7030853	2,207349241	132,1604978	2,384951497	112,1334239	1,856491484
115,8696283	1,500477688	130,9435939	2,329021799	126,2451441	2,217907411	132,5770464	2,397155082	112,3771685	1,865771182
116,26253	1,507913018	131,2437272	2,340189753	126,4797938	2,22947304	132,991776	2,409243649	112,6118182	1,875210252
116,6627077	1,51538141	131,7566822	2,352184722	126,6835206	2,240477082	133,3137372	2,4212002	112,7718892	1,884514165
117,0265056	1,52311453	132,2332574	2,364046045	127,2037516	2,251867156	133,6047755	2,433462225	113,0647465	1,89373938
117,3830275	1,531069771	132,4988299	2,375750907	127,6348521	2,263070501	134,0176861	2,445552422	113,4485533	1,90326646
117,7977571	1,538847827	132,8371619	2,387620613	128,1023324	2,274230538	134,5288221	2,457575563	113,7068498	1,913353614
118,2343146	1,546008534	133,3191941	2,399715466	128,4079226	2,285314208	134,9835695	2,470181013	113,9633273	1,922576036
118,5835605	1,554535373	133,8212352	2,411784009	128,7662635	2,296919418	135,245504	2,482505903	114,3307632	1,931958412
118,8382191	1,561478849	134,1322824	2,42393055	129,0591208	2,308668052	135,6293107	2,494599126	114,7782346	1,941600976
119,2820525	1,569278209	134,6597894	2,435923656	129,3829009	2,320121922	136,44058	2,507249047	115,2675428	1,951461819
119,6822302	1,577337874	135,067243	2,447849008	129,9413307	2,332030743	137,0044668	2,519589536	115,7022813	1,961427436
120,053304	1,585243871	135,4619637	2,460408591	130,3742502	2,343627105	137,1936417	2,532255522	116,0788121	1,970565107
120,3588943	1,593213082	135,8675984	2,472769802	130,8289976	2,354966656	137,6247422	2,545220929	116,4571619	1,980875313
120,6935883	1,600904642	136,0840581	2,485098417	131,3619615	2,366830773	138,1013174	2,5580173	116,8773484	1,991253505
121,1374217	1,609268151	136,5951941	2,497419348	131,8603646	2,378780573	138,3796228	2,570730086	117,3593806	2,000966734
121,5303235	1,616949117	137,1754518	2,509600814	132,2168865	2,390538753	138,696127	2,583386526	117,7431874	2,010609182
121,8868454	1,625546621	137,5847244	2,522409525	132,5970553	2,402411485	139,036278	2,596202223	118,0324067	2,020842321
122,294299	1,6335922	137,9103235	2,535069225	132,9517583	2,41463649	139,4582835	2,609231891	118,2415905	2,030701534
122,6872008	1,641973055	138,3668899	2,547973863	133,2264257	2,426711785	140,0530931	2,622558417	118,6526821	2,041118143
123,0146189	1,6495326	138,7070409	2,56070155	133,6393363	2,438914904	140,5496772	2,635558283	119,0019281	2,051657921
123,4002446	1,65776293	139,0872097	2,573201761	134,1777571	2,451073553	140,6806444	2,648581897	119,3075184	2,061583258
123,7713185	1,666490702	139,6510964	2,586032358	134,5979437	2,463675977	140,9534929	2,661904466	119,5949187	2,072013604
124,0841847	1,674836982	140,2277161	2,598997998	134,7816616	2,475986663	141,5101036	2,674987219	119,8041025	2,082615547
124,3970508	1,682953109	140,8298016	2,612270741	135,1563735	2,488320168	141,9011864	2,688646461	120,06058	2,092987686
124,7462968	1,691396828	141,2481692	2,625040803	135,4746966	2,500214786	142,3595717	2,702334807	120,6353807	2,103253887
125,1100947	1,700896318	141,5755873	2,638080948	136,0404023	2,513159471	143,0398738	2,715732813	121,0701191	2,114177136
125,4593407	1,708442009	142,1176461	2,651398162	136,4314851	2,525798682	143,6546922	2,729215336	121,3102257	2,124405153
125,8231386	1,716600046	142,5087289	2,664462754	136,6588588	2,53824604	144,1967511	2,742746289	121,615816	2,134880203
126,1796605	1,725415595	143,1053574	2,678281252	137,133615	2,550877102	144,7515428	2,756826488	121,9850708	2,145515441
126,5289065	1,734351169	143,9912053	2,691780307	137,481042	2,563858807	145,0371242	2,770720889	122,3488687	2,156352543
126,8999803	1,74293156	144,716982	2,705056542	137,9376084	2,576635853	145,5282513	2,784526814	122,7763312	2,16701409
127,300158	1,751597633	145,1408066	2,718530916	138,4105456	2,589798002	146,0666722	2,798222378	123,2128887	2,178040018
127,7294395	1,760837982	145,4700437	2,732069552	138,8452841	2,602564804	146,5814462	2,811902574	123,5566777	2,189293421
128,0495817	1,769201026	145,6755895	2,745949285	139,2600137	2,61531135	146,9306922	2,826248434	123,7895084	2,200188032
128,3624479	1,778302957	145,7119693	2,759462076	139,6656483	2,628538924	147,3526978	2,840608962	124,1442113	2,211082177
128,7335217	1,786750285	145,9811797	2,773060316	140,1858793	2,641543213	147,9747922	2,854389741	124,5280181	2,221887614
129,1336994	1,796189472	146,4213752	2,787348201	140,5806	2,654797795	148,3622369	2,868869245	124,7935905	2,233131005
129,4974973	1,804869631	147,4327333	2,801456107	140,9207511	2,668326419	148,7642336	2,883298225	125,2155961	2,24432783
129,9849865	1,813954799	148,5077561	2,815272277	141,3918693	2,681749105	149,2226189	2,897532559	125,6430586	2,255672968
130,399716	1,823044623	149,1262125	2,829304979	141,8902724	2,694975049	149,8083335	2,912237443	126,0377793	2,266908676
130,7416861	1,832212678	149,4809154	2,843318357	142,3213729	2,708514849	150,248529	2,926784468	126,5088976	2,278002357
131,0691042	1,841446858	149,8301614	2,857524518	142,5869454	2,721857674	150,7996828	2,94148423	126,781746	2,289514901
131,4256261	1,850160078	150,3594873	2,87190437	143,0580637	2,735645439	151,1762136	2,956090627	127,0182147	2,301046304
131,8330797	1,860195777	150,8778993	2,886301685	143,865695	2,749285821	151,5163646	2,97084557	127,5439026	2,312550931
132,2405334	1,8695565	151,3635695	2,900573505	144,726077	2,763284064	152,0184057	2,985957675	127,9477183	2,3242984
132,8589898	1,878252025	151,6546078	2,915307958	145,1717294	2,777412926	152,6386811	3,000710289	128,2642224	2,336280098
133,4919981	1,888014265	151,8419637	2,929914821	145,2026522	2,791104531	153,171645	3,015600274	128,8353851	2,34755981
133,8994518	1,897254614	152,2294085	2,944032739	145,6246578	2,804700443	153,6827811	3,030857433	129,6393785	2,359292146
134,3141814	1,906829657	152,8223991	2,959234484	146,2212863	2,818810911	153,9192497	3,046100156	130,1632474	2,371282691
134,6852552	1,916550569	153,2425856	2,974129824	146,7269654	2,833093207	154,4303857	3,061368257	130,5506922	2,382920264
135,0563291	1,925769498	153,2625945	2,98902074	146,9925379	2,847114268	154,8887711	3,076693635	130,9417749	2,394723613
135,4419548	1,93545013	153,691876	3,004121436	147,2599293	2,861317868	155,4981325	3,091984554	131,4183501	2,406991459
135,7766489	1,945663013	154,2266589	3,019001409	147,6364601	2,875864893	156,0292775	3,107181642	131,7766911	2,418916113
136,1549987	1,955300804	154,8305634	3,033945643	148,2239937	2,89033392	156,4694729	3,123060924	131,7439493	2,431333203
136,5333485	1,964889701	155,3344235	3,049179984	148,5295839	2,904752422	156,8823835	3,138445674	131,956771	2,443777768
136,8825945	1,974612475	156,1238649	3,064556352	148,9661414	2,919195372	157,2316295	3,154360113	132,5261147	2,455380184
137,2536683	1,984576229	156,800529	3,079810484	149,5245712	2,933752409	157,7172997	3,170155343	133,0481647	2,467933713
137,5956383	1,994267804	157,4408133	3,095140518	149,7974196	2,948439831	158,2375307	3,186090505	133,4810842	2,480165936
138,0103679	2,004740061	157,9464924	3,110712929	150,4031431	2,963282784	158,6267944	3,202076423	133,8739859	2,492580698
138,4105456	2,014392986	158,3430321	3,126105363	151,0288755	2,978142268	159,2343369	3,21782206	134,3250953	2,505076253
138,868931	2,024205167	158,8850909	3,141718752	151,5945812	2,993089761	159,7509299	3,234345585	134,6834362	2,517484728
139,3200403	2,035058567	159,3762181	3,157522131	151,9038094	3,00779092	160,5858461	3,249064672	134,887163	2,530140237
139,6183546	2,045469822	159,6454285	3,173379294	152,4276783	3,023012456	161,6881537	3,265030334	135,2182191	2,543042314
139,9530487	2,055787944	159,9546567	3,189438321	152,8842447	3,038255179	162,2574974	3,282716614	135,6384057	2,555994216
140,3241225	2,065433419	160,3275496	3,205156485	153,1680071	3,053710709	162,6049243	3,299547708	136,093153	2,568513752
140,6879204	2,075728491	160,9023502	3,221169877	153,5754607	3,068825375	162,9341614	3,315771346	136,3459926	2,581062392
141,0808221	2,086073389	161,464418	3,237109928	154,2575817	3,084363328	163,2397517	3,332868798	136,5606333	2,593847355
141,4809998	2,096496285	161,9100704	3,253407374	154,7668988	3,099525026	163,6472053	3,349926203	137,129977	2,606886103
141,8666256	2,10731476	162,5376217	3,270027755	155,3326045	3,114699063	164,0291931	3,366409448	137,6756739	2,620428697
142,2522513	2,117865014	163,0833186	3,286503084	155,9128621	3,130375317	164,6330976	3,383020051	137,993997	2,633795504
142,6742569	2,128502813	163,5162381	3,302963977	156,3148588	3,14623737	165,2661059	3,399404575	138,3941747	2,646688733
143,0380548	2,138761098	163,9036828	3,319334531	156,807805	3,162215372	165,7044824	3,416480607	138,8343702	2,659742149
143,5400959	2,149790984	164,5112253	3,335849441	157,3935196	3,178251116	166,117393	3,433637197	139,4000759	2,673255872
144,0130331	2,160629948	165,1023969	3,35263164	157,8991986	3,193637728	166,7958761	3,45063686	140,0039804	2,686645962
144,3550031	2,171692197	165,7099393	3,369188226	158,361222	3,209574054	167,3815907	3,467935944	140,3605023	2,69993314
144,6751453	2,182373768	166,2701881	3,386163675	158,9069188	3,225557877	168,0546168	3,485656683	140,6569976	2,713488773
145,0825989	2,192880483	166,6885557	3,403064152	159,6126867	3,241916091	168,69672	3,503294535	141,2390742	2,727095395
145,5555362	2,20374762	167,1596739	3,420170684	159,9310099	3,258444971	169,1569244	3,520457412	141,8047799	2,740592354
146,1303369	2,215128149	167,6162403	3,437516334	160,2802558	3,274626234	169,5916628	3,537663596	142,2686222	2,754627151
146,5668943	2,226348024	168,1728511	3,454451503	160,769564	3,290689452	170,259232	3,555511461	142,646972	2,768583485
146,959796	2,237766737	168,7440138	3,471738944	161,0460504	3,307296097	170,9868278	3,573671086	143,0798915	2,782412926
147,2726622	2,248585212	169,1969421	3,489387972	161,4025723	3,324237552	171,6525779	3,59199346	143,349102	2,796040969
147,6146323	2,259689603	169,4825235	3,506663073	162,0683225	3,340725687	172,1819038	3,609773804	143,9548255	2,809978211
148,1457772	2,270840095	170,0191254	3,524246908	162,6813219	3,357430586	172,502046	3,627886164	144,4695995	2,824183673
148,5823346	2,282917719	170,7067034	3,541530392	163,0669477	3,374364358	173,0386479	3,645902599	144,7369909	2,838348623
148,9825123	2,294218619	171,3178838	3,559117487	163,5980926	3,391215941	173,533413	3,664104832	145,2226611	2,852710082
149,3390343	2,30487551	171,8999605	3,577516695	164,0855818	3,408054718	173,9299527	3,682467951	145,6901414	2,86701636
149,7464879	2,317003425	172,3419749	3,595508914	164,4912164	3,424986394	174,5193053	3,700888812	146,1176039	2,880964079
150,2194252	2,328483139	172,838559	3,613296709	165,0241803	3,442050318	175,255996	3,719480804	146,4668499	2,895092708
150,6632586	2,340125369	173,4479205	3,631311281	165,5880671	3,459568495	175,9053752	3,737613886	146,9397872	2,909934962
151,1798516	2,351564571	174,2409999	3,64939966	166,4120693	3,477132307	176,4092353	3,756310652	147,4982169	2,924782572
151,5945812	2,363876422	174,7994297	3,667814235	166,9268433	3,494240003	177,2223236	3,774925694	147,8656528	2,939598749
151,8928954	2,375915395	175,3978772	3,686131719	167,2087867	3,511636642	178,3155363	3,793743997	148,5314029	2,95436999
152,2785212	2,387759955	176,1818616	3,704547691	167,6799049	3,529253772	179,0613219	3,813424472	149,3026545	2,969206191
152,6786989	2,399500906	176,6693508	3,723550163	168,4420615	3,547155421	179,3378083	3,832925667	149,6264346	2,983812122
153,0716006	2,411284697	177,2659794	3,741973585	169,1023547	3,564729011	179,5342592	3,852172844	149,8519893	2,998795239
153,52271	2,423606094	177,8880738	3,760343223	169,4897994	3,58235918	180,0253864	3,872064496	150,2139682	3,013515956
154,0611309	2,436006886	178,4192187	3,779292843	170,2701459	3,600411936	180,4910477	3,890986875	150,7251042	3,028879518
154,563172	2,447548766	179,1468145	3,79812954	170,939534	3,618718244	180,9930888	3,909960709	151,3653885	3,043939236
155,0506611	2,459967719	179,6706834	3,817054479	171,2578572	3,636975891	181,7279605	3,929455618	151,9074474	3,059099537
155,5235984	2,472598083	180,1545346	3,836251365	171,7253375	3,654913163	182,6465502	3,947992661	152,2748832	3,074570201
155,9965357	2,484808885	180,783905	3,85571228	172,3510698	3,673077678	183,3523181	3,967799097	152,8242181	3,089748896
156,4039893	2,497641578	181,3223258	3,875083091	172,9367845	3,691669902	184,1908722	3,988131265	153,1352652	3,105230503
156,8405468	2,509991148	181,9080404	3,894586148	173,4933952	3,710240939	184,922106	4,00878148	153,5572708	3,121061822
157,3353119	2,52229648	182,4500993	3,9139069	174,0172642	3,728513953	185,1403847	4,029141122	154,0829588	3,13667428
157,8228011	2,534953386	182,9721493	3,933390167	174,5247622	3,747424457	185,2840849	4,048866998	154,5831809	3,15241689
158,2957383	2,547476181	183,5906057	3,952833388	175,0322603	3,766268138	185,7497462	4,069483685	155,1652575	3,168098033
158,703192	2,560088384	184,3473053	3,972618404	175,4288	3,784932075	186,5082648	4,089874061	155,7073163	3,184169866
159,1033696	2,57316811	185,0530732	3,992841607	175,8508056	3,803781577	187,1776529	4,11003859	156,118408	3,199921557
159,561755	2,586378688	185,6769866	4,012945135	176,2837251	3,822992432	187,5723736	4,130482983	156,6095351	3,215839023
160,0419682	2,599065629	186,2263214	4,033038884	176,8003181	3,842256839	188,2235718	4,150954849	157,0497306	3,231994908
160,5658372	2,612080628	186,8738817	4,05327466	177,5806645	3,861319847	189,0784969	4,172008792	157,5881514	3,248292819
160,9878427	2,624916581	187,3704658	4,073296697	178,3810199	3,880658992	189,6150988	4,192916517	158,0810976	3,264843352
161,4171242	2,638609118	187,7833764	4,093475197	179,04677	3,899977183	190,1426057	4,213700842	158,517655	3,281066991
161,970097	2,651613407	188,4091088	4,113999683	179,4287578	3,919649508	190,9120382	4,234986684	158,9378416	3,297068974
162,4430343	2,664824683	189,2203781	4,134645241	179,7197961	3,939606819	191,8015241	4,256360536	159,5144613	3,313623465
162,8650398	2,678150977	189,8915852	4,155591616	180,2000093	3,958857256	192,4454464	4,277226352	160,0437872	3,330357003
163,3743569	2,691573663	190,5118606	4,176344742	180,8875874	3,978759152	192,9038317	4,298732917	160,4876206	3,347316153
163,869122	2,70522918	191,1885246	4,197338148	181,6042692	3,9989465	193,4531665	4,320821559	160,9678338	3,364015232
164,3202314	2,718696336	191,8051621	4,218060075	182,159061	4,018955964	194,0206912	4,342412409	161,3407267	3,380699642
164,742237	2,732337417	192,3217551	4,239410644	182,6556451	4,039139586	194,6882604	4,363810942	162,0137528	3,397863451
165,1933463	2,746133331	193,018428	4,260798466	183,2158939	4,059341834	195,3558295	4,385594575	162,5994674	3,414774638
165,7026634	2,759730873	193,7696707	4,281999092	183,9762315	4,079636749	195,9288112	4,407458303	162,9669033	3,431442983
166,1828766	2,773409207	194,2498839	4,303240696	184,6965513	4,10002014	196,4544991	4,429589786	163,4452975	3,448878505
166,6994696	2,787579744	194,7828478	4,324981023	185,4896307	4,120331819	197,1839139	4,45158483	164,0673919	3,466411583
167,2087867	2,80162339	195,4485979	4,34688992	186,2081315	4,141028599	197,7805424	4,47427045	164,6003558	3,483711132
167,6307922	2,815676581	196,2580483	4,368050965	186,7683803	4,161879514	198,3935419	4,496713461	165,0714741	3,501180647
168,0964535	2,829470399	197,0365757	4,39001155	187,168558	4,182711336	198,9719805	4,519013513	165,5007556	3,518809884
168,5912186	2,843767131	197,5477118	4,412052229	187,7160738	4,203476569	199,5395052	4,541991568	166,0846512	3,53639465
169,0932597	2,857891802	197,9442515	4,434451468	188,2835985	4,224682783	200,3726024	4,564598957	166,637624	3,5538325
169,5443691	2,872146159	198,4481116	4,456528934	188,7274319	4,246119033	201,0292576	4,587097381	167,1305701	3,571751379
170,0536862	2,88659004	199,0229122	4,478720021	189,2094641	4,267383455	201,5494886	4,610325962	167,6999138	3,589841155
170,6503147	2,901104701	199,7796118	4,501130901	189,7915407	4,288272554	202,2716274	4,633493541	168,2165068	3,607718124
171,4506701	2,915765348	200,5235785	4,523805811	190,3426945	4,310169344	202,7736685	4,65667183	168,694901	3,625831415
172,0909544	2,930310277	201,1711388	4,546577112	190,8720205	4,332094539	203,4612465	4,679595869	169,0332331	3,644044126
172,6002714	2,944959748	201,9660372	4,569503479	191,474106	4,353286783	204,1979372	4,703344593	169,7080782	3,662189083
173,0950365	2,959726798	202,7445647	4,5919572	192,1434941	4,375153304	205,0092065	4,726945238	170,4793297	3,680781075
173,6116295	2,9746396	203,379392	4,614743868	192,5982415	4,396892235	205,7258884	4,750391282	171,1050621	3,698880164
174,1209466	2,989394543	203,7704747	4,637932868	193,1457573	4,419028374	206,302508	4,774270392	171,5216107	3,717350152
174,5938838	3,004360197	204,3452754	4,661388691	193,891543	4,441581281	207,002819	4,79830317	171,8617617	3,736249946
175,1250288	3,019649254	205,0837851	4,684767215	194,7228212	4,46339332	207,6594742	4,822246075	172,4311054	3,754505497
175,6780016	3,034685922	205,7586302	4,708297544	195,2812509	4,485554605	208,1760672	4,846728216	173,1095885	3,773420658
176,1582148	3,049464846	206,2352054	4,731682587	195,7741971	4,507925904	208,6853842	4,870988702	173,6698372	3,792850141
176,6820837	3,065135046	206,7427035	4,755519322	196,3835585	4,531047383	209,3056596	4,894842666	174,3155785	3,811734801
176,987674	3,081026901	207,3702548	4,779456174	197,1184303	4,553772584	209,9532199	4,919409558	174,9995185	3,830695829
177,2496085	3,095829807	208,1651532	4,80320583	197,8205602	4,576288237	210,7008245	4,944265159	175,5470343	3,850029852
177,7953053	3,111224801	208,9946124	4,827244195	198,37899	4,599256514	211,5011799	4,968917267	176,1927756	3,869130812
178,3046223	3,127023291	209,587603	4,851431107	199,0520161	4,622554944	212,2742504	4,993706278	176,7657573	3,888134681
178,8503192	3,14251165	210,275181	4,875730709	199,5358673	4,645472463	213,0545969	5,01850926	177,331463	3,907852176
179,3523603	3,158091745	211,0173287	4,900088053	200,0215374	4,668791848	213,8294864	5,043316433	178,0681537	3,92757293
179,9271609	3,174069747	211,819503	4,924473802	200,7545902	4,692262107	214,6080139	5,06858461	178,6957051	3,947249447
180,4801337	3,189803976	212,3888467	4,949281906	201,4949189	4,715561468	215,3974553	5,094652793	179,0649599	3,967117816
181,0112786	3,205856716	212,7562826	4,974028077	202,2534375	4,73924826	216,0795763	5,120793619	179,6433986	3,986890725
181,5715274	3,222217958	213,3365402	4,99905411	202,855523	4,763473356	216,5797984	5,146149807	180,1290688	4,007155838
182,0517406	3,238567092	214,0786879	5,023874321	203,5358251	4,787435819	216,9908901	5,171863622	180,4728578	4,027101507
182,5392298	3,254583744	214,9608978	5,048866361	204,241593	4,810873016	217,4547324	5,197956951	181,0403825	4,047056954
183,1140305	3,27088864	216,0104547	5,074342223	204,8109367	4,834974712	218,0622749	5,223448645	181,7970821	4,067285745
183,6742792	3,287119264	216,6707479	5,100406216	205,2820549	4,859224488	218,8844581	5,24944372	182,2645624	4,087686365
184,1835963	3,303874687	217,2346347	5,125454601	205,8404847	4,883607443	219,768487	5,275852302	182,7229477	4,108387337
184,6856373	3,320316954	217,8221682	5,150914165	206,3952765	4,907901922	220,5997651	5,302478347	183,4287156	4,128873639
185,1949544	3,336749674	218,5297551	5,176930194	207,0610266	4,932507929	221,3983015	5,328852004	184,1108367	4,149571816
185,7406512	3,353427332	219,3755852	5,202871252	207,9013998	4,957088791	221,9549123	5,355770485	184,8202426	4,170519588
186,2790721	3,370304061	220,1977685	5,229106142	208,5653309	4,982033799	222,5497218	5,382654507	185,4532509	4,191162818
186,8320449	3,387207099	220,7798451	5,255227876	209,1346746	5,007236318	223,1663593	5,409878927	186,0007667	4,212018389
187,3631898	3,404230976	221,5638296	5,281260204	209,6003359	5,032182723	223,8502993	5,436531049	186,6537839	4,233558482
187,8870588	3,421112594	222,7516297	5,307862966	210,4989167	5,057108174	224,6870344	5,463475142	187,3140771	4,254648281
188,4691354	3,438723903	223,8502993	5,334518348	211,4702571	5,082612441	225,3236808	5,491146131	187,8834208	4,275697101
189,0221082	3,455596208	224,5033165	5,360830538	212,0341438	5,108129282	225,9184903	5,518360307	188,5964647	4,297164086
189,567805	3,472653613	225,1399628	5,387789066	212,6526002	5,13352505	226,7024748	5,545367729	189,225835	4,319268095
190,09895	3,489926386	225,7729712	5,415209529	213,2164869	5,159507086	227,5592188	5,573517418	189,7005913	4,340706674
190,7465102	3,50773141	226,4769201	5,442053038	213,9786435	5,185302857	228,3250134	5,601954886	190,3044958	4,361863993
191,3140349	3,52568824	227,1499462	5,469209472	214,5570822	5,211318887	229,0580661	5,630066856	190,9375041	4,383773821
191,8379039	3,543204321	227,8393432	5,496715152	215,1682626	5,237549586	229,77111	5,658604441	191,5705124	4,406187029
192,3617728	3,560779775	228,2413398	5,52443131	216,2087246	5,263663869	230,5132577	5,687120606	192,3672298	4,428417232
192,9147456	3,578793648	228,6669834	5,551621272	217,0236319	5,289964883	231,3900106	5,714274711	193,5095552	4,450237654
193,4022348	3,596677369	229,4673387	5,578995635	217,8003404	5,316794888	232,2467546	5,742881214	194,1298306	4,472795682
193,9770355	3,614557597	230,2622371	5,607210982	218,7534908	5,34305213	233,2963115	5,7716344	194,7264591	4,494992358
194,5372842	3,632719085	231,1826458	5,635682443	219,4792676	5,369764323	234,3895242	5,800070471	195,5286335	4,517283563
195,1120849	3,650821201	231,8520339	5,663916417	219,9849467	5,396928673	235,3554076	5,829686993	195,9033453	4,540275588
195,7159894	3,669274891	232,4723093	5,692202545	220,6015841	5,423662752	236,1175642	5,859839491	196,2544103	4,563087867
196,3417218	3,6875812	233,2526558	5,721065627	221,1218151	5,450751199	236,5104659	5,889907239	196,7891932	4,585676164
196,8874186	3,70594851	234,0639251	5,749818348	221,7220816	5,478225679	236,9688512	5,919267182	197,4458484	4,608624417
197,4622193	3,724708838	234,7878829	5,778302847	222,5897396	5,505721114	237,532738	5,948843657	198,1043226	4,63197407
198,0442959	3,743486861	235,6064281	5,807219015	223,1463504	5,533213755	238,220316	5,978306045	198,5790788	4,654697874
198,6336485	3,762139622	236,488638	5,836240887	223,4901394	5,56044097	238,9206269	6,007534206	199,2812087	4,678041939
199,2739328	3,780757923	237,2835364	5,865781972	224,2268301	5,588335942	239,7137063	6,037748172	200,0124425	4,701685424
199,9433209	3,799640255	237,9874853	5,894828991	225,0544703	5,617099838	240,628658	6,068225236	200,618166	4,725553823
200,4744658	3,819016653	238,7932977	5,924436665	225,7329534	5,645384569	241,3562538	6,098214287	201,4039694	4,749325831
201,0274386	3,838300152	239,4081161	5,954351676	226,2950211	5,673211555	242,005633	6,129045254	202,1388412	4,773150458
201,6677229	3,857117523	239,8828724	5,983857371	227,0953765	5,701546112	242,7696086	6,159723018	202,8118673	4,797343889
202,3007312	3,876509987	240,5686314	6,013548399	227,9739484	5,73002968	243,6172577	6,189911372	203,3994009	4,820990634
202,9337396	3,896055187	241,4453843	6,044101832	228,5905858	5,759024079	244,4412599	6,221900438	203,9832965	4,845227371
203,5158162	3,915421573	242,358517	6,074798222	229,256336	5,787801479	245,2179684	6,253608711	204,5271743	4,86955305
204,0542371	3,935011943	243,2716497	6,104914399	230,0275875	5,816870849	245,9146414	6,284673439	205,1347168	4,893610508
204,6435896	3,954983689	244,0228924	6,135095302	230,7788301	5,846095285	246,7841183	6,315782871	205,7513542	4,917942241
205,3275297	3,974927961	244,8196097	6,16589181	231,488236	5,875597254	247,5990256	6,346940267	206,3334308	4,942753604
206,0187457	3,994712977	245,7127336	6,197052931	232,3086003	5,904736474	248,4903305	6,37890279	206,9264214	4,96775682
206,6954097	4,014453289	246,3766647	6,228078544	233,1362405	5,934217023	249,3325226	6,410454601	207,7467857	4,992428485
207,335694	4,034596864	247,2606936	6,258815913	233,7838007	5,964044024	250,0164626	6,442980109	208,5907968	5,017316683
207,9905302	4,054869893	248,1610934	6,290419411	234,589613	5,993748556	250,8477408	6,475459982	209,2183481	5,042561577
208,6526424	4,075042339	248,8577663	6,321958649	235,4099773	6,023936444	251,846366	6,507905396	209,8204336	5,068186916
209,2492709	4,095485334	249,6362938	6,35385272	236,0229767	6,054215137	252,6067036	6,540163615	210,5407535	5,093514233
209,8386235	4,116217971	250,4475631	6,385451097	236,6778129	6,084350405	253,3834121	6,573104027	211,2319695	5,118583107
210,4134242	4,13687843	251,1660639	6,417442957	237,3308302	6,11490896	254,3565714	6,606313126	211,7831233	5,144288074
210,9518451	4,157565897	252,1101195	6,449860432	238,1566514	6,145613267	255,302446	6,638921987	212,3943037	5,17035812
211,5775774	4,178297136	252,8686381	6,482008754	238,8842471	6,176690103	256,0773355	6,67232061	212,8017573	5,196167862
212,2833454	4,199358064	253,5362072	6,514536125	239,6318518	6,207426075	256,9049757	6,706416794	213,3292643	5,222060956
212,9381816	4,220371494	254,5002716	6,547132879	240,5286136	6,238345052	257,7762716	6,739653832	214,1114298	5,248236707
213,6148456	4,241343946	255,5443716	6,57982975	241,4326514	6,269640282	258,6548435	6,7734329	214,766266	5,274599188
214,2696818	4,262823504	256,4811511	6,612688206	242,1511522	6,300991393	259,5443294	6,807096484	215,450206	5,300925348
214,8808623	4,284275587	257,199652	6,645852136	242,8223593	6,332559036	260,1609668	6,841166591	216,2160006	5,327665015
215,4847668	4,305354675	258,063672	6,679027707	243,4571866	6,364249147	260,8794676	6,875378724	216,8817507	5,354318069
216,132327	4,326957167	258,9513388	6,712578136	244,3521294	6,396092462	261,8071523	6,909777122	217,4711033	5,381212335
216,8017152	4,348990861	259,959059	6,74654114	245,3070989	6,428382345	262,6275165	6,944399968	218,1841471	5,408329188
217,4128956	4,370693004	260,9285804	6,780104607	245,9655731	6,46059912	263,7098152	6,979024211	219,0208823	5,435188529
218,0895597	4,392492005	261,6325293	6,814206844	246,7750234	6,492997968	264,5974821	7,014156491	219,8849023	5,462410156
218,722568	4,414222088	262,4110568	6,848268569	247,5953876	6,525443382	265,6197542	7,049387957	220,5615664	5,490048549
219,3992321	4,436754505	263,3005426	6,882556139	248,3138885	6,557897644	266,7475276	7,084872277	221,2291355	5,516926517
220,0395164	4,459073184	264,1172689	6,916918215	249,0342083	6,591251098	267,718868	7,120540998	221,9949301	5,544276666
220,6870766	4,481275913	264,950366	6,951605323	250,1346969	6,624169624	268,6483716	7,155683057	222,6243004	5,572634971
221,3491888	4,503705885	265,6597719	6,986258437	251,0914854	6,657039721	269,5887891	7,191981353	223,3464392	5,600554623
222,0331288	4,525863911	266,2618574	7,021330647	251,8136242	6,690481651	270,4437142	7,228048215	224,1395186	5,628954838
222,6661372	4,54877817	267,018557	7,056389352	252,4557275	6,723968284	271,1058264	7,263830092	224,8816663	5,657060755
223,2336619	4,572205589	268,0953988	7,09192536	253,3743171	6,757588096	271,85525	7,29994026	225,5728823	5,685269583
223,90305	4,594936843	269,2540951	7,127830172	254,2365181	6,791994875	272,8556942	7,33656219	226,3368579	5,713898438
224,5797141	4,617625257	270,3673166	7,163339637	255,0295975	6,825841464	273,8070257	7,373616254	227,2681805	5,742690274
225,3291377	4,640620076	271,1221973	7,198989732	255,7135376	6,859527866	274,8092889	7,410732251	228,0066902	5,771007136
226,1076652	4,663911055	271,849793	7,23512039	256,5975665	6,89407155	275,5932733	7,447777467	228,6906302	5,800196181
226,7333976	4,687221593	272,8193144	7,271148602	257,530708	6,929044574	276,4682073	7,485005689	229,4109501	5,829205015
227,3882338	4,71059872	273,8706903	7,307208013	258,3838141	6,963586861	277,6232656	7,522685136	230,1658307	5,858289286
228,035794	4,734657109	274,6728647	7,344586643	259,4133621	6,998326122	278,4017931	7,560341765	231,0607735	5,887369832
228,7124581	4,758177659	275,5459796	7,381448855	260,3374088	7,033168761	279,265813	7,597696646	231,7883693	5,917364937
229,3891222	4,782296119	276,4209135	7,418144825	261,0650046	7,068213031	280,0789013	7,635718354	232,4304726	5,946841761
230,0948901	4,806122609	277,1285004	7,455287364	261,9690423	7,103909226	280,9338264	7,67444973	233,1016797	5,976841988
230,6842427	4,8300874	277,8651912	7,492519311	262,7421128	7,139892735	281,7996654	7,713100546	233,7474209	6,006531619
231,3536308	4,854228212	278,5927869	7,529987813	263,6370556	7,175622924	282,6855132	7,751735996	234,5877941	6,037129755
232,1321583	4,878709421	279,2221573	7,567710567	264,5647403	7,211615746	283,589551	7,790377499	235,3244848	6,067524397
232,8306502	4,903055124	280,0789013	7,60567593	265,3814665	7,247694249	284,5517964	7,829407829	236,0411666	6,097248021
233,5000384	4,92757638	281,2976243	7,643652469	266,4528513	7,283551098	285,5249558	7,868654692	236,8178751	6,127981199
234,1767024	4,952443623	282,3198963	7,68208163	267,2113699	7,320179547	286,5326759	7,907780483	237,525462	6,158581198
234,933402	4,977031935	282,8783261	7,720792051	267,7825326	7,356896472	287,5331201	7,947384042	238,3039895	6,189550931
235,6537219	5,001757151	283,6823194	7,759601658	268,5428702	7,394045997	288,2770868	7,987552914	239,089793	6,22046106
236,3885936	5,027218112	284,7373333	7,79829159	269,5069346	7,430763388	289,2047714	8,027589538	239,9774598	6,251496452
237,1452932	5,052528664	285,8796587	7,837206436	270,3727736	7,467848185	290,3016221	8,067506953	240,8596697	6,283249429
237,8510611	5,07757379	286,7600496	7,876561332	271,1422061	7,505259411	291,516707	8,108151731	241,7436986	6,314777956
238,5058973	5,1032592	287,4749125	7,91587525	271,9716653	7,543296952	292,4807714	8,148426774	242,4149057	6,345852929
239,248045	5,128823537	288,251621	7,955733061	272,8084005	7,581388974	293,3557054	8,18936585	243,1588724	6,377987282
239,9756408	5,154407433	289,1338308	7,995914971	273,5978419	7,619101018	294,2324583	8,230762205	244,0228924	6,410051785
240,6814087	5,180063972	290,2088536	8,035606075	274,6910546	7,6571502	295,2783772	8,271747847	244,8596275	6,442094402
241,4090045	5,206204798	291,176556	8,075621279	275,7660773	7,695394494	296,3024683	8,313054795	245,6690778	6,474632018
242,1584282	5,232451795	291,8805049	8,116225078	276,6737531	7,733594084	297,1937731	8,354797602	246,3966736	6,506810608
242,9151278	5,258471084	292,7099641	8,156813045	277,6032567	7,772816733	298,254244	8,396490118	247,2188568	6,539337979
243,5845159	5,284765579	293,7486071	8,197819176	278,3781462	7,81194392	299,4165782	8,438710693	247,8664171	6,572189915
244,3339396	5,31122678	294,7344994	8,239150339	279,0802761	7,850717671	300,6334822	8,481160374	248,7177041	6,604973865
245,0760872	5,337935248	295,6458131	8,279880799	280,1080052	7,890301673	301,6612112	8,523742303	249,5908191	6,638286807
245,8691667	5,364727069	296,5553078	8,321200785	281,1230013	7,929859597	302,6416465	8,566195709	250,4548391	6,671753882
246,7568335	5,3915296	297,6630724	8,363283525	281,9797453	7,969584229	303,7312212	8,609077524	251,3679718	6,704829336
247,5571889	5,418596626	298,8945283	8,405217253	282,9274388	8,009496056	304,6407159	8,652065509	252,1083005	6,73856696
248,3138885	5,445999861	299,8840585	8,447432241	283,8314766	8,049305437	305,4156055	8,695674687	252,8959229	6,772778162
249,0633121	5,472890867	300,6462151	8,489767369	284,5645293	8,089903649	306,357842	8,739452434	253,6817264	6,806228473
249,8491156	5,500451495	301,5666238	8,532161171	285,3339619	8,130561465	307,4346837	8,782871621	254,5421084	6,840175179
250,5985392	5,528120156	302,4451957	8,574901424	286,172516	8,170812294	308,6934244	8,826688484	255,3515587	6,874562401
251,3625148	5,555585789	303,4783817	8,617901517	287,2311679	8,212101547	309,7211535	8,871205701	256,1246292	6,908930065
252,2283538	5,582780872	304,5461285	8,660742353	288,240707	8,253396388	310,5706216	8,915572975	257,1614532	6,943655357
253,0359851	5,610960829	305,6957298	8,704621614	289,1720296	8,294292623	311,705671	8,960252242	258,0836808	6,97827215
253,741753	5,639530079	306,5943106	8,748117171	290,1633789	8,336087584	312,7825127	9,005021847	258,7112322	7,013218165
254,4547969	5,668016442	307,4455977	8,792034616	291,1147104	8,377791275	313,7393012	9,050037322	259,2732999	7,048573962
255,2042205	5,696455772	308,4369469	8,835865448	292,0951457	8,420110571	314,6960897	9,095740112	259,8717475	7,084307877
255,9463682	5,724971471	309,4755899	8,879960776	293,0100974	8,462383301	315,84751	9,141309724	260,815803	7,119619902
256,6448602	5,753546309	310,6106393	8,924416526	294,0196365	8,504280708	316,9771024	9,187054424	261,9363005	7,154830878
257,4233877	5,782625458	311,5492379	8,969526995	295,3711457	8,54723144	317,8684073	9,233540456	262,9240118	7,190871197
258,2382949	5,811625444	312,4078009	9,014271455	296,4770913	8,589972625	318,776083	9,279492841	263,580667	7,22678672
259,0677541	5,840475954	313,4864617	9,059441529	297,3338353	8,632860959	319,980254	9,325347437	264,3792033	7,262912255
259,8826614	5,869407023	314,468716	9,105031629	298,245149	8,676288528	321,1298554	9,372292612	265,3996564	7,299735351
260,6684649	5,899170694	315,5837565	9,150266896	298,9836587	8,71927372	322,3212934	9,419280628	266,2291156	7,33639174
261,4542683	5,928658228	316,8643251	9,196260259	299,9859219	8,763404438	323,2289692	9,46666073	267,1131445	7,372988524
262,203692	5,958449838	318,0212024	9,242631739	301,1227903	8,807443886	324,0948082	9,514515807	268,0335532	7,409988571
262,9385637	5,988456585	318,9870858	9,289029296	302,045018	8,851425593	325,3044362	9,562108251	268,8357275	7,447152066
263,6952633	6,018463331	319,7783462	9,335003102	303,1691535	8,895635473	326,5613579	9,609540508	269,5433144	7,484193091
264,5028946	6,048593012	320,9224906	9,381930581	304,2114344	8,940616489	327,5163273	9,657128295	270,5055598	7,521772886
265,2814221	6,078806977	322,0739109	9,429122556	305,1391191	8,985471776	328,5076766	9,706045079	271,5605737	7,559407164
266,0308458	6,109230956	323,1689425	9,4760668	306,2323317	9,029801797	329,6063462	9,75493765	272,3063594	7,597252852
266,8384771	6,140047487	324,1093601	9,523738406	307,2455088	9,075206564	330,7104728	9,803935459	273,0794299	7,635602386
267,711592	6,170640967	325,1370891	9,571626079	308,3841962	9,12103229	331,7727627	9,852886703	273,9634588	7,67391746
268,5046714	6,201613494	326,3467171	9,619345183	309,4737709	9,166588862	332,8714323	9,902126656	274,8420307	7,712431372
269,2977508	6,232759248	327,4926805	9,667153694	310,4287404	9,212676289	333,9864728	9,951651595	275,9479763	7,751035622
270,1563139	6,263577176	328,4694778	9,716025775	311,2891224	9,259151146	335,0269348	10,00145593	276,9684294	7,789638476
271,0512567	6,295073573	329,5244917	9,764978881	312,3423173	9,305169655	336,2165539	10,05160206	277,894295	7,828541215
271,9461995	6,32696811	330,850535	9,813789495	313,5610402	9,351661276	337,4225439	10,1020518	278,8456265	7,867908218
272,7756587	6,358664741	331,9692135	9,862613148	314,4396121	9,39866233	338,5648693	10,15304078	279,6714477	7,907053567
273,58329	6,390625868	332,9696577	9,912042159	315,3472879	9,445560938	339,5271147	10,20346724	280,653702	7,947291357
274,3399896	6,422560917	333,9719209	9,961754294	316,4859753	9,492850703	340,4638943	10,25455028	281,6395943	7,987056035
275,1548969	6,454440087	335,1269792	10,01146736	317,4500397	9,540548386	341,5152702	10,30572459	282,4799674	8,026820713
275,9770801	6,486819378	335,8382041	10,06195342	318,5359764	9,588615804	342,8867882	10,35754431	283,4294799	8,067131146
276,864747	6,519616366	336,6676633	10,1125084	319,9002185	9,636445736	343,9963718	10,40960151	284,3044138	8,107715388
277,6505504	6,552273657	337,7354101	10,1631798	320,9752412	9,684575553	345,0150059	10,46159166	285,1957187	8,148129198
278,4363539	6,584890434	338,8377177	10,21365375	321,8956499	9,733153336	346,1045806	10,5137066	286,1852489	8,188878284
279,2876409	6,617769845	339,8327049	10,26474797	322,7251091	9,782191192	347,1104817	10,56660293	287,0783728	8,229821085
280,2044116	6,651107466	340,7876744	10,31635162	323,6982685	9,831177826	348,1382108	10,61982242	287,9987814	8,27128077
281,0484227	6,68449631	341,9227238	10,36830452	324,7532823	9,880301364	349,480625	10,672851	289,0065016	8,312630559
281,86333	6,718167345	343,3160697	10,42018198	325,7846494	9,929828165	350,692072	10,72653522	289,8868925	8,354429245
282,6636853	6,751808112	344,4493002	10,47175489	326,8032835	9,97942109	351,7598188	10,78047929	290,9073456	8,396352729
283,4858686	6,785318493	345,333329	10,52411012	327,9910836	10,02958212	352,9403429	10,83422125	291,9387126	8,438695308
284,3153278	6,819723876	346,2628327	10,5776593	329,0133557	10,07985025	353,9953568	10,88840467	292,8845871	8,480635555
285,1593389	6,853405155	347,3633213	10,63055656	330,0010669	10,1303	355,1322252	10,94299879	293,8177287	8,522885933
286,0542817	6,888221717	348,6420709	10,68384311	331,2689026	10,1811232	356,3982419	10,99777267	294,8745616	8,565366348
286,9201207	6,923706968	349,9772091	10,73735318	332,4912635	10,23213453	357,2931847	11,05303734	296,0368958	8,60883117
287,8150635	6,957572649	351,0485939	10,79105137	333,6608737	10,28336472	358,3154568	11,10837374	297,0009602	8,652037085
288,8118697	6,992108417	352,1800053	10,8451994	334,7013357	10,33510434	359,8143041	11,16431735	297,8886271	8,695431127
289,9032634	7,027339417	353,3132358	10,89942379	335,7399787	10,38671451	361,0712258	11,2218023	298,8672434	8,73914275
290,8491379	7,062299868	354,648374	10,95412129	336,8550192	10,43800896	362,2990437	11,27720761	299,7876521	8,782625268
291,7440807	7,097607236	355,7797855	11,00882624	337,7845228	10,49046756	363,3267727	11,33297706	300,6407581	8,826296844
292,6972312	7,133579103	356,8184285	11,06423714	338,7958809	10,54345423	364,3927005	11,38947668	301,7212379	8,870738624
293,6067259	7,169284146	357,9789437	11,11987342	340,0146039	10,59650888	365,6077855	11,44648386	302,7125871	8,915314514
294,458013	7,204786161	359,1012602	11,17537093	341,2806205	10,64990905	366,8556123	11,50384308	303,767601	8,960553506
295,3456798	7,241032303	360,0416778	11,23140115	342,5339043	10,70283984	368,0616023	11,56153013	304,9244783	9,005116358
296,2115188	7,277150853	361,2931425	11,28768563	343,8126539	10,75635922	369,1639099	11,61935315	305,841249	9,049863611
297,0919097	7,313704797	362,3899932	11,34404927	345,1077743	10,81062459	370,348072	11,67779737	306,8253223	9,095240439
297,9795766	7,350665728	363,4686539	11,40075936	346,3519631	10,86466458	371,7195901	11,73622761	307,7075322	9,14088735
298,8963472	7,387419906	364,7219376	11,45805991	347,1977932	10,91892901	373,0238055	11,79497823	308,4478609	9,187097711
299,7912901	7,424118671	365,9097378	11,51543404	348,0363474	10,9739143	374,1843208	11,85417123	309,5265216	9,232906673
300,7007848	7,461469826	367,2212292	11,57319373	349,3769426	11,02904766	375,4885362	11,91331021	310,6251912	9,279144042
301,530244	7,498973719	368,4381331	11,63132967	350,7175378	11,08398451	376,7163541	11,97326875	311,6347304	9,325766048
302,3305993	7,536537682	369,6168383	11,6895513	351,8598632	11,1395053	377,9659999	12,03323382	312,7752368	9,372415062
303,2691979	7,574293032	370,9301487	11,74806816	352,9476189	11,19535392	379,3520698	12,09334603	313,9648559	9,419173041
304,2660041	7,61212149	372,1725184	11,80701901	353,9371492	11,25156948	380,5398699	12,15400866	315,0871724	9,466602504
305,2555344	7,650646578	373,4385351	11,86609653	354,9885251	11,30787538	381,8659133	12,21480725	316,0039431	9,514011477
306,2086849	7,688752105	374,4699021	11,92538452	356,2327139	11,36478198	383,0537134	12,27609852	316,9061618	9,561789254
307,1763872	7,727423876	375,4976312	11,98558521	357,5296533	11,42144457	384,1305551	12,33761889	318,092143	9,609410569
308,1950213	7,765985751	376,9182619	12,04545993	358,6901686	11,4784145	385,4711504	12,39931901	319,2508392	9,657706162
309,0681363	7,805216781	378,0824152	12,10556004	359,8779687	11,53618444	386,8390304	12,46251297	320,1767049	9,706168461
310,0067348	7,843939309	379,142886	12,1662385	361,0475789	11,5941751	388,121418	12,52568923	321,0971135	9,754529246
310,9671613	7,883226219	380,4925762	12,2273109	362,2244651	11,6523036	389,320132	12,58701589	322,059359	9,803771994
311,8912079	7,922921048	381,7549549	12,28839076	363,5414135	11,71096108	390,5188461	12,64995746	323,3180997	9,852844309
312,7715988	7,962560929	382,8554435	12,35011602	364,8583619	11,76927957	391,8103286	12,71343454	324,4349592	9,901975298
313,6883695	8,002795925	384,0032259	12,41180403	366,0879987	11,82803391	393,1400099	12,77690697	325,677329	9,951388477
314,6633478	8,042878184	385,36383	12,47398937	367,426775	11,88747837	394,4424063	12,84043993	326,9051469	10,00191831
315,7474656	8,082759277	386,6353036	12,53685736	368,6891536	11,94712865	395,6556723	12,90404553	327,8801252	10,05182044
316,6569603	8,122966334	387,9722609	12,59959591	369,9751792	12,00680314	396,9053181	12,9693331	329,2698332	10,1020448
317,566455	8,163906341	389,2455535	12,66273957	371,2248249	12,06732793	398,3786995	13,03508727	330,5522207	10,15310921
318,6505727	8,205100599	390,6134335	12,72619151	372,4344529	12,12762268	399,7265707	13,10007868	331,6126916	10,20369865
319,632827	8,246242703	391,8994591	12,78970026	373,7368494	12,18812418	400,8998189	13,16594926	332,7586549	10,25471929
320,5568737	8,287423923	393,1381909	12,85375383	375,0337889	12,24921708	402,093076	13,23200703	333,7663751	10,30611526
321,5027482	8,328908753	394,4787861	12,91724674	376,1215446	12,31086318	403,5973803	13,29815887	334,7595433	10,35790611
322,4340708	8,370767976	395,6847761	12,98232104	377,2947928	12,37248227	404,8743109	13,36465065	335,7927293	10,40926947
323,438153	8,412722193	396,8980421	13,04792526	378,5480765	12,43443943	406,2112681	13,43180552	336,8277343	10,46134624
324,4495111	8,455174668	398,1949816	13,1135034	379,7849893	12,49669555	407,5700532	13,4989129	338,0064395	10,51421555
325,4826971	8,497486513	399,4919211	13,17923242	381,1583264	12,55928136	409,0325208	13,56668617	339,3506727	10,56707463
326,537711	8,53958788	400,8379733	13,24554259	382,422524	12,62241757	410,4276857	13,63470438	340,3129181	10,6197642
327,6363806	8,582453862	402,1385507	13,31168698	383,5630304	12,68545321	411,755548	13,70301037	341,3115434	10,67335902
328,5385994	8,625358028	403,3736446	13,37828119	384,6489671	12,74935777	413,123428	13,77164697	342,2792457	10,72674429
329,469922	8,668766971	404,681498	13,44519113	385,7549127	12,81320644	414,4712992	13,84020069	343,4197521	10,78041175
330,503108	8,712710493	405,889307	13,51255834	387,3228816	12,87658853	415,8173514	13,90997724	344,6275611	10,83466594
331,4853623	8,755962043	407,086202	13,58078145	388,7835302	12,94065048	417,1906885	13,97984412	345,9445095	10,88907473
332,5331002	8,799769592	408,4267973	13,64865251	389,7803364	13,0062873	418,5549306	14,05005467	347,0868349	10,94334569
333,6390458	8,844261664	410,020232	13,71663346	391,0008783	13,0717928	420,035588	14,12043751	348,0272524	10,99832911
334,6649559	8,8881521	411,3608273	13,78532595	392,5652092	13,13746128	421,3434414	14,19105597	349,0313346	11,0533591
335,7054179	8,932485847	412,5868262	13,85410412	393,984021	13,20311673	422,5839922	14,26198735	350,1518321	11,10872343
336,8040875	8,977450099	414,0965874	13,92400826	395,1827351	13,26947998	423,9773381	14,33317299	351,554273	11,16442862
337,8736533	9,022809231	415,4881143	13,99414523	396,3450693	13,33584975	425,3288473	14,40516609	352,7966428	11,22028376
338,9286672	9,067849851	416,8414425	14,06409034	397,609267	13,40261626	426,6439767	14,47776081	353,8589326	11,27641829
339,9473013	9,113208053	418,4112304	14,13478983	398,8843786	13,46999838	428,0664264	14,54974925	354,9521453	11,33310883
341,0168671	9,158717128	419,857327	14,20519688	400,1576712	13,53723986	429,5670927	14,62251255	356,3000165	11,38999215
342,0937088	9,204697453	421,2233881	14,27632198	401,5219133	13,60506901	431,06594	14,69613732	357,5569382	11,44725824
343,1196189	9,251384651	422,6694847	14,34814278	402,7169894	13,67344206	432,628452	14,7698664	358,6774357	11,50460442
344,1746328	9,297601532	424,0482787	14,419985	404,0139289	13,74164653	434,0527207	14,84382272	359,7651914	11,56204188
345,2223707	9,343742044	425,2324409	14,49201256	405,5546129	13,81086242	435,3369273	14,91786566	360,9748194	11,61996176
346,3137644	9,390632271	426,3201965	14,56447969	406,8551904	13,87989205	436,8248606	14,99279056	362,1316967	11,6784367
347,3542263	9,437746015	427,7553792	14,63772169	408,0684564	13,94943483	438,3637257	15,06826773	363,2631081	11,73687533
348,4019643	9,484802948	429,0486807	14,71093389	409,5309239	14,01940137	439,8152793	15,1436499	364,4963829	11,79565109
349,4133224	9,53254906	430,4020089	14,78471233	411,0315902	14,08972553	441,3050317	15,21964489	365,7242008	11,85462151
350,4974401	9,580785048	431,926322	14,85914828	412,4176601	14,16058428	442,7584042	15,29540798	366,8574313	11,91400449
351,552454	9,628668996	433,2851072	14,93341846	413,8601188	14,23137131	444,0353348	15,3712344	367,9670148	11,9736557
352,6220198	9,676230706	434,7912304	15,00785068	415,1898001	14,30240421	445,4850694	15,44895978	369,5240698	12,03389178
353,793449	9,725061809	436,1882143	15,08327943	416,5922409	14,37412815	446,9875547	15,52718994	370,7355168	12,09430202
354,8702908	9,774034473	437,5051627	15,15899129	418,0019578	14,44613894	448,500954	15,60482219	371,5977178	12,15468431
355,8816489	9,823102132	438,9257935	15,23502726	419,3716568	14,51878955	449,9397746	15,68268076	372,7436811	12,21558163
356,9657666	9,872271305	440,3464242	15,31098313	420,8304864	14,59145785	451,429527	15,76116145	374,1170182	12,27686451
358,0862641	9,921538267	441,8416336	15,38692317	422,3275147	14,6641513	452,7828551	15,84015436	375,346655	12,33831038
359,1631059	9,971088351	443,3786797	15,46475472	423,6153592	14,7379493	454,3362721	15,91995194	376,6545085	12,40012319
360,2981553	10,0209644	444,7283698	15,54269152	425,0196191	14,81198478	455,9333449	15,99961913	378,287961	12,46246499
361,4550326	10,07152031	446,1362677	15,62051842	426,4038701	14,88608918	457,3321478	16,07970542	379,4703041	12,52470341
362,582806	10,12197843	447,7460733	15,69856697	427,7717501	14,96072351	458,9419534	16,16044735	380,4034457	12,5875742
363,6887516	10,17279698	449,190351	15,77754126	429,345176	15,03556924	460,7245631	16,24144075	381,6294446	12,65052881
364,7510415	10,22349911	450,6218957	15,8565528	430,8822221	15,11108646	462,3234548	16,32249375	383,0482564	12,71391089
365,9151947	10,27460171	451,9824998	15,9358456	432,1900755	15,18650403	463,7386286	16,40417446	384,3542908	12,77790486
367,0429682	10,32638231	453,6359612	16,01555004	433,7962432	15,26283336	465,3284254	16,48662072	385,713076	12,84163712
368,1198099	10,37853544	455,389467	16,09601259	435,3169184	15,33868027	467,0073527	16,56921971	387,0682231	12,90486554
369,2475834	10,43035702	456,8664865	16,17677688	436,6847985	15,4154883	468,6553571	16,65225457	388,4815779	12,97047535
370,3899088	10,48192621	458,1816158	16,25760077	438,0599545	15,49339343	469,9577536	16,73585939	389,7130338	13,03585512
371,5104063	10,53469494	459,7714126	16,33917345	439,4314725	15,57118494	471,5475504	16,81964303	390,9881454	13,10122465
372,6672836	10,58797684	461,3521145	16,42120992	440,9903465	15,64911801	473,5193349	16,90373587	392,3287406	13,16683446
373,7732292	10,64061984	462,8727896	16,50322591	442,3836924	15,72743851	475,0218202	16,9886464	393,4274102	13,23305615
374,9301065	10,69412246	464,3807319	16,58590873	443,7861333	15,8063625	476,5061156	17,07347312	394,7716434	13,29932999
376,2033991	10,74800319	465,915959	16,66921739	445,2886186	15,88583039	477,8303399	17,15911382	396,2595768	13,36562432
377,3966562	10,80188206	467,4439101	16,75252978	446,6874215	15,96521819	479,3582911	17,24546604	397,6492848	13,43273822
378,5535335	10,8557004	469,0700867	16,8365984	448,0571205	16,04512007	481,2573161	17,33160965	398,8716457	13,50028052
379,7249627	10,91024144	470,8436014	16,92241604	449,6159945	16,12545037	482,9089585	17,41828598	400,1594902	13,56799512
380,9182197	10,96482532	472,3642766	17,00879807	451,2185242	16,20657601	484,3877969	17,50569618	401,5946729	13,63578702
382,1187528	11,01983016	473,6539401	17,09153677	452,6027752	16,28772028	486,09219	17,59341373	402,8970693	13,70392071
383,3265618	11,07535189	475,2164521	17,17658514	454,0834326	16,36923149	487,7019957	17,68157085	404,2795013	13,77293544
384,6289582	11,13084847	476,8244388	17,26301932	455,74417	16,45114503	489,1280834	17,77029981	405,6692093	13,84210942
385,8367672	11,18636181	478,5233749	17,34900647	457,3321478	16,53380549	490,6596726	17,85910887	406,8715613	13,91134766
387,0009205	11,24243674	480,3350884	17,43612983	458,8346331	16,61673045	492,2094516	17,94876915	408,1612248	13,98095657
388,2160054	11,29892797	481,8994193	17,52329975	460,395326	16,69986216	493,693747	18,03894725	409,5745796	14,05109354
389,50385	11,35531117	483,3764388	17,61119797	462,1033571	16,78358806	495,3053716	18,12917378	411,3208095	14,12130222
390,6898311	11,41230624	485,0771939	17,69947804	463,6840589	16,86774236	496,9315482	18,21992557	413,2907751	14,19220473
391,8612603	11,46967571	486,7324743	17,78855345	465,0719479	16,95233439	498,4522234	18,31117469	414,6295513	14,26366511
393,1563808	11,52699023	488,1785709	17,87732525	466,6453738	17,03720022	500,2184621	18,40292672	415,4753814	14,3349504
394,4151215	11,58476855	489,5864688	17,96691475	468,338853	17,1225075	502,0683744	18,49539028	416,574051	14,40662405
395,5719988	11,64312987	491,1526187	18,0568861	469,8722611	17,2081631	503,7836815	18,587906	417,8273348	14,47860318
396,7943597	11,70130494	492,8642878	18,14748888	471,4493249	17,29466061	505,4389619	18,68103825	419,1133603	14,55128266
398,1840677	11,76004904	494,4668175	18,238209	473,0482167	17,38121214	507,136079	18,77490625	420,4939733	14,62441103
399,7920543	11,81877265	495,9729408	18,32994614	474,548883	17,46841746	508,7968164	18,8687817	421,9637168	14,69771077
401,2035902	11,87786692	497,6045743	18,42209864	476,1550506	17,55568051	510,3884322	18,96288812	423,4134514	14,77136162
402,3968472	11,937425	499,3289763	18,51401272	477,7266575	17,64379853	512,140119	19,05841014	424,7122099	14,8451531
403,6192081	11,99737144	501,0843011	18,60653403	479,4437836	17,73243622	513,9118148	19,15422461	425,8781821	14,91979581
404,848845	12,05740449	502,7504955	18,69989725	481,1536337	17,82124341	515,5125255	19,24981928	427,2660711	14,99452233
406,1075857	12,11804197	504,2347909	18,79385652	482,8361989	17,91033931	517,1059602	19,34609754	428,9122565	15,06986632
407,4172581	12,17905942	505,6372317	18,88805048	484,6024377	18,00024919	518,8503711	19,44350456	430,5820888	15,14493278
408,639619	12,23992601	507,2470374	18,98238414	486,2558991	18,09056326	520,5383933	19,54074022	432,0827551	15,22084581
409,847428	12,30081215	509,038742	19,07782234	487,6783488	18,18114555	522,2809852	19,63839125	433,485196	15,29725244
411,1134447	12,36257373	510,772239	19,17318604	489,1462733	18,27208174	524,0363101	19,73724741	434,9531205	15,37324464
412,4012892	12,42468643	512,4075105	19,26943823	490,8852272	18,36383564	525,8589375	19,83847658	436,5210894	15,45079214
413,6818578	12,48697607	514,1591973	19,36609088	492,5004899	18,45595089	527,4578292	19,93703845	438,0635925	15,52840577
414,9114947	12,54951438	515,9272551	19,46300989	494,1484943	18,54846474	528,6892851	20,00754887	439,5897246	15,60635746
416,1120277	12,61248389	517,5916304	19,56038339	495,6491606	18,64121329	529,4459847	20,02522351	440,9685186	15,68468075
417,3780444	12,67576074	519,219626	19,6583641	497,14437	18,73475905	529,8225155	20,02520675	442,3527696	15,76308135
418,6804408	12,73917635	520,7894139	19,75699116	498,6595882	18,82858607	529,8588953	20,02406495	443,6769939	15,84212083
419,9828373	12,80296077	522,4483323	19,85644151	500,242109	18,92280797	529,9425688	20,02246307	445,1776602	15,9214099
421,2925097	12,86696312	523,9053428	19,95360639	501,7646032	19,01768925	529,9316549	20,02112756	446,6401277	16,00139747
422,5949061	12,93060504	524,916701	20,01533258	503,2652695	19,11330255	529,9352929	20,0205669	448,149889	16,08160483
423,9191305	12,9956039	525,3659914	20,02577643	505,1042678	19,20903691	530,078993	20,01986841	449,6596502	16,16215864
425,3452182	13,06162815	525,5460713	20,02486932	506,9996548	19,30530772	530,3609364	20,01894826	451,0275303	16,24292666
426,76403	13,12704611	525,6533917	20,02364929	508,8477481	19,4018095	530,6119569	20,01834849	452,5573004	16,32455149
428,0955303	13,19254416	525,8243767	20,02279434	510,6903844	19,49905634	530,6428798	20,01779156	454,2907974	16,40674443
429,4415824	13,25915514	525,766169	20,0215296	512,2874572	19,59704078	530,6701646	20,01707444	455,9297069	16,48868591
430,7730827	13,32583131	525,76435	20,02038594	513,7917615	19,69521894	530,8611585	20,01662927	457,2357413	16,57158851
432,1700666	13,39242367	525,9080502	20,01966323	515,4415849	19,79369885	531,2176804	20,0164281	458,6581911	16,65421359
433,5816024	13,45952266	525,9262401	20,01891445	517,3024111	19,89352731	531,3213628	20,01584323	460,3498513	16,7376992
434,9858623	13,52687498	526,1754417	20,01852329	518,8048964	19,98382834	531,1722057	20,01550423	462,0051317	16,82160577
436,3319145	13,59454115	526,3518836	20,01781549	519,6379936	20,0247581	531,284983	20,01546884	463,5949285	16,90592026
437,7216224	13,66266553	526,464661	20,01749884	520,0654561	20,02792087	531,3286388	20,01493985	465,1647164	16,9907712
439,176814	13,73098828	526,5756193	20,01697916	520,2346221	20,02672692	531,3268198	20,01463251	466,5398724	17,07582516
440,5374181	13,79990522	526,468299	20,01612234	520,0709131	20,025546	531,4141313	20,0145133	467,9077525	17,16148262
441,8761944	13,86930923	526,4028153	20,01597706	519,8508153	20,02461282	531,5178137	20,01420224	469,5066442	17,24749025
443,2004187	13,93868252	526,5446965	20,01584853	519,9872395	20,02343935	531,5687454	20,01372168	471,1164499	17,33380522
444,4955392	14,00878968	526,7520613	20,01555051	520,3073817	20,02247078	531,6633329	20,01342738	472,7462644	17,42069762
445,914351	14,0790412	526,7811652	20,01484084	520,59842	20,02189708	531,7561013	20,01357267	474,4415626	17,50802959
447,3840944	14,1494734	526,9430552	20,01479986	520,7839569	20,02087635	531,7470064	20,01361178	476,1350418	17,59592036
448,8174581	14,2204141	526,9503312	20,01467693	520,8548975	20,02021884	531,7924811	20,01332121	477,7757702	17,68404955
450,2289939	14,29148426	526,8939425	20,01409392	520,9549419	20,01965818	531,9652851	20,01281457	479,4055848	17,77250284
451,5823221	14,3634848	527,0940313	20,01404736	520,9895027	20,01927261	531,9416382	20,01274752	481,0772361	17,86155776
452,986582	14,43516497	527,0249097	20,0139654	521,0186066	20,01903047	531,981656	20,01259292	482,7015937	17,95117148
454,4636014	14,50765819	526,9612451	20,0137009	521,0495294	20,01866539	532,3418159	20,01252586	484,1877081	18,04137193
455,8460334	14,58010576	527,2086277	20,01347925	521,0277015	20,0182761	532,3909286	20,01216637	485,7811428	18,13149415
457,2502932	14,65280294	527,4705622	20,01325759	521,12047	20,01770985	532,3891096	20,0119503	487,3436548	18,22251044
458,669105	14,72679745	527,4596482	20,01281428	521,1550308	20,01745095	532,2144867	20,01228931	488,9570984	18,31386014
460,0879168	14,80076215	527,5105799	20,01276399	521,0713573	20,01716037	532,2635994	20,01203226	490,5396193	18,40545012
461,5285564	14,87472872	527,4742001	20,01280125	521,2969119	20,01692382	532,4818781	20,01216265	492,1548819	18,49777957
462,9182644	14,94921962	527,3814317	20,01298378	521,5861313	20,01682696	532,7874683	20,01184972	493,8138003	18,59064733
464,4098357	15,02399271	527,5378648	20,01273419	521,8244189	20,01664256	532,8711418	20,01161689	495,6182378	18,68382801
465,8868552	15,09927151	527,9198526	20,01233372	522,0172318	20,01619925	532,672872	20,01142504	497,4153994	18,77743897
467,3347708	15,17530934	528,187244	20,01228716	521,9644811	20,01601485	532,6510441	20,01176031	498,9469885	18,87124363
468,8699979	15,2513602	528,1508642	20,01190904	521,9408342	20,01572614	532,8565899	20,01145298	500,5658891	18,96608952
470,405225	15,32714657	528,1763301	20,01207668	522,1372851	20,0157429	532,7765544	20,01125181	502,2757392	19,06129862
471,9331761	15,40360815	528,3345821	20,01205991	522,3046321	20,01550076	532,7292607	20,01123319	503,8109663	19,15657292
473,497507	15,48152539	528,2327187	20,01197982	522,4847121	20,01532567	532,9457204	20,01081595	505,4717037	19,25270217
475,2510129	15,55947336	528,2781935	20,01152161	522,5265488	20,01496059	533,1057915	20,01103947	507,1688209	19,34928217
477,0772783	15,63735055	528,5728698	20,01125898	522,5501957	20,01517852	533,3076993	20,01081968	508,7822645	19,44595159
478,7289207	15,71539538	528,8329853	20,01135397	522,6848009	20,01512637	533,4404855	20,01089605	510,6139869	19,54364732
480,2204921	15,79463603	528,8020624	20,01154955	522,7266377	20,01490844	533,4168387	20,01099104	512,2328875	19,64141198
481,6684077	15,87368855	528,8057004	20,01162964	522,8958037	20,01459365	533,5696338	20,01079174	513,7535627	19,74007815
483,0872195	15,95285841	528,8184333	20,01150857	522,9340025	20,01466257	533,709696	20,01013981	515,5198014	19,83922488
484,5933427	16,03319057	528,6601813	20,01102242	522,8084922	20,01448562	533,6569453	20,01084017	517,2332895	19,93725962
486,1140179	16,11349292	528,4600924	20,01095909	522,6884389	20,01419132	533,6678592	20,01066508	518,4811163	20,00733977
487,5983133	16,19422555	528,4509975	20,01083243	522,6447831	20,01428259	533,6696782	20,01043597	519,0577359	20,02384095
489,1917481	16,27544246	528,527395	20,01096468	522,7284566	20,01420249	533,713334	20,0102404	519,3796971	20,02333617
490,763355	16,35719768	528,5928787	20,01086968	522,9758392	20,01372752	533,7988265	20,01026461	519,4870174	20,02181253
492,2840301	16,43874986	528,6474483	20,01079518	523,1722901	20,01345744	533,6569453	20,01033725	519,3160324	20,02040623
493,8265332	16,52141964	528,8020624	20,01059401	523,3796549	20,01390447	533,6332984	20,0104546	519,1887032	20,01964441
495,3544843	16,60433342	528,8475372	20,0102755	523,3432751	20,0137536	533,9534406	20,00967601	519,3796971	20,01871308
496,9551951	16,68741484	529,0221602	20,01073743	523,1195394	20,01353194	534,1953662	20,00994796	519,6652784	20,0174111
498,5995615	16,77096565	529,2458959	20,01076724	523,0977115	20,01344999	533,873405	20,01051979	519,8653672	20,01679083
500,0038214	16,85484614	529,2659048	20,01037236	523,3432751	20,01355243	533,8715861	20,01007462	519,9490408	20,01665114
501,3717015	16,9397306	529,1658603	20,01025687	523,4796993	20,01322088	534,0098292	20,01007648	520,1527676	20,01588931
503,001516	17,02442694	528,9785044	20,01037981	523,4778803	20,01306814	533,8970519	20,00994237	520,5274794	20,01533425
504,5876748	17,10964668	529,0148842	20,0104152	523,2268598	20,01307373	533,9789064	20,00975611	520,6675416	20,01452958
506,1301779	17,19519796	528,9930563	20,01008178	523,0904356	20,01339038	534,048028	20,0096667	520,8094228	20,0141496
507,832752	17,28171038	529,0003323	20,00999424	523,3087143	20,01335499	534,0662179	20,00987904	520,8003278	20,01410676
509,4843944	17,36837925	529,0712729	20,0095472	523,4433195	20,01291727	534,0916838	20,00995169	520,6147909	20,01365042
511,0268975	17,45512263	529,0330741	20,01063685	523,357827	20,01269561	534,1353395	20,00944505	520,5838681	20,01323132
512,6421601	17,54271351	529,0167032	20,01039657	523,3978448	20,01293962	534,3281524	20,00952328	520,6729986	20,01279732
514,3156304	17,63086133	529,047626	20,01014511	523,5142601	20,01311285	534,2153751	20,00974493	520,7857759	20,01255332
515,9891007	17,71939471	529,0367121	20,00995326	523,5815627	20,01267699	534,2590308	20,0096369	520,9985977	20,0125291
517,6261912	17,80789457	529,1785933	20,00986758	523,6143045	20,01275894	534,3590752	20,00979522	521,0786332	20,01245087
519,3287654	17,89707242	529,395053	20,0093479	523,5997526	20,01273845	534,3390663	20,00949534	521,0950041	20,01208393
521,2132384	17,98692083	529,6005988	20,00980611	523,9089808	20,01243112	534,4991374	20,00910605	521,2605322	20,01191816
523,2359547	18,07713246	529,747937	20,00959191	524,0381291	20,01242926	534,6555705	20,00925506	521,2969119	20,01170954
524,9821846	18,16751359	529,7315661	20,010011	524,0163012	20,01259131	534,7228731	20,00954004	521,0950041	20,01136309
526,6702068	18,25871986	529,7915927	20,01019913	523,9635505	20,01255405	534,8611163	20,00943387	521,1386599	20,01137613
528,4164367	18,35001369	529,9880436	20,00989924	523,9071618	20,01229328	534,7774428	20,00915261	521,3824045	20,01118241
530,0753551	18,44193895	530,0371563	20,00886175	523,9617315	20,01220388	534,748339	20,00940407	521,3660335	20,01079126
531,8652407	18,53398341	530,1208298	20,00883195	524,1872862	20,01209771	534,8283745	20,00920477	521,453345	20,01051745
533,6041946	18,62788121	530,3263756	20,00971112	524,2946066	20,01259503	534,750158	20,00947857	521,7061846	20,01066646
535,2194572	18,72222046	530,4136871	20,00963475	524,4019269	20,01215172	534,7792618	20,00915447	521,798953	20,01068322
536,812892	18,81574201	530,4082301	20,00980425	524,4837815	20,01196173	534,9848076	20,00888812	521,7898581	20,01041128
538,5154661	18,90903072	530,2354261	20,00942986	524,4364877	20,01203624	535,1175938	20,00956239	521,8571607	20,01014678
540,3053518	19,00334948	530,1881324	20,00932741	524,3091585	20,01209584	534,8447454	20,00899242	521,8153239	20,0100611
542,1898248	19,09855299	530,2208742	20,00948015	524,4019269	20,01193379	534,6191907	20,00889184	521,806229	20,00996797
543,877847	19,1945947	530,0753551	20,00934045	524,5001524	20,012053	534,739244	20,00917124	521,8244189	20,00974817
545,2530031	19,29073699	530,1208298	20,00923987	524,5965588	20,01234544	534,90841	20,00934446	522,1845788	20,00975376
546,8391619	19,38757218	530,2881768	20,00880587	524,7129741	20,0120232	534,9484278	20,00857333	522,3610208	20,00978729
548,6654273	19,48499969	530,5191885	20,00930692	524,6147487	20,01148303	535,1448787	20,0087391	522,2918992	20,00937192
550,5062446	19,58233035	530,7283723	20,00971112	524,6711374	20,01170096	535,2503801	20,00895145	522,3919436	20,00954142
552,1797149	19,68059046	530,7392862	20,00915791	524,9985555	20,01181645	535,2067243	20,00911163	522,4556082	20,0093328
553,9186688	19,77908341	530,775666	20,00848736	525,0640391	20,01176057	535,1994484	20,00902036	522,5392817	20,00935888
555,7231064	19,8786362	530,7574761	20,00908527	525,084048	20,01180154	535,3322346	20,00871489	522,4865311	20,00941476
557,3965767	19,97197334	530,7883989	20,00935349	525,074953	20,01182576	535,4759347	20,00867019	522,3846676	20,00898635
558,3642791	20,01870524	530,8666155	20,00952672	525,0531252	20,01167302	535,6178159	20,00881547	522,5411007	20,00904409
558,6116616	20,02276022	530,8120458	20,00907782	525,2932318	20,01139549	535,6196349	20,00885645	522,5738425	20,00909439
558,8153884	20,02153646	530,7320103	20,00889528	525,4860447	20,01152215	535,6796616	20,00912095	522,7011718	20,00890067
559,0191153	20,02042819	530,8156838	20,00873137	525,4096471	20,01171214	535,779706	20,00891606	522,8212251	20,00853187
559,1137027	20,0196496	531,0503334	20,00869225	525,3641724	20,01145509	535,783344	20,00873538	522,7666554	20,00878519
559,1500825	20,01858231	531,0721613	20,00915977	525,3514394	20,0116544	535,8470086	20,00858637	522,6265932	20,00876283
559,237394	20,0175653	530,9793928	20,00907596	525,2768609	20,01131353	535,7396882	20,00848206	522,5993084	20,00845364
559,3610853	20,01644772	530,9248231	20,00900331	525,256852	20,01130981	535,4813917	20,00897194	522,8848897	20,00858216
559,4556727	20,01570266	530,9029953	20,0092734	525,3696293	20,01186487	535,5432374	20,00905948	523,0413228	20,00840707
559,5138804	20,01529846	530,94847	20,00845756	525,6679436	20,01113472	535,6578337	20,00830325	523,1268153	20,00852069
559,6375717	20,01499299	531,119455	20,00839982	525,7061424	20,01148303	535,7124034	20,00854911	523,1613761	20,00850579
559,7394351	20,01435969	531,2777071	20,00938143	525,607917	20,01164508	535,8779314	20,00856215	522,9048986	20,00841266
559,7903668	20,01386236	531,5614694	20,00844452	525,3678103	20,01097639	535,945234	20,00857705	522,9812962	20,00823012
559,8340225	20,01362953	531,5814783	20,00838119	525,426018	20,01158362	535,957967	20,0085547	523,4233106	20,00770485
559,9722657	20,01310241	531,3868465	20,00952858	525,7552551	20,0113899	535,8779314	20,00883596	523,5488209	20,00824502
560,103233	20,0126088	531,3904844	20,00854324	525,8498426	20,01095963	536,0343645	20,00844108	523,365103	20,00776818
560,1978204	20,01250263	531,3832085	20,00827316	525,767988	20,01154077	536,3199459	20,00837216	523,3232662	20,00846109
560,3069598	20,01200158	531,5323656	20,00923428	525,8989553	20,01132284	536,287204	20,00849882	523,2123078	20,00830835
560,4815828	20,01130682	531,6487809	20,00878538	525,9135072	20,01115893	536,1416849	20,00852863	523,3978448	20,00794886
560,5397904	20,01116898	531,7615583	20,00822845	525,8189197	20,01149235	536,2253584	20,00873165	523,4851563	20,0076378
560,5616183	20,01183208	531,6978937	20,00873137	525,8261957	20,01087767	536,292661	20,00867205	523,4014827	20,00770671
560,61255	20,01160111	531,5523745	20,00850971	526,0281035	20,01068209	536,1398659	20,00844853	523,5106221	20,00776259
560,6634817	20,01115035	531,5469175	20,00800866	525,9917237	20,0113899	536,0307265	20,00785807	523,703435	20,00765829
560,7435173	20,01107585	531,7033506	20,00867921	525,7607121	20,01130981	536,1744267	20,00836658	523,8071174	20,00789298
560,8599326	20,01064558	531,7906621	20,0089642	525,7861779	20,0110509	536,2544622	20,00880989	523,9362656	20,00790602
560,9326922	20,01018178	531,8452318	20,00878352	526,1608898	20,01074356	536,3144889	20,00816914	524,1509064	20,00770858
560,9763479	20,01005512	531,8706976	20,00861216	526,3009519	20,01094287	536,1980736	20,00770906	524,389194	20,00782406
561,0854873	20,010016	531,978018	20,00839982	526,2009075	20,01118315	536,2799281	20,0086795	524,5529031	20,00777563
561,1509709	20,00982043	532,0780624	20,00860471	526,2736671	20,01100061	536,6673728	20,00863852	524,5947398	20,00784641
561,2528343	20,00950378	532,1326321	20,00849667	526,4228242	20,01103972	537,0566366	20,00825109	524,5456271	20,00774397
561,3838016	20,00959504	532,149003	20,00867735	526,5192307	20,01078268	537,0057049	20,00824737	524,6202057	20,00711253
561,3401458	20,00936408	532,0453206	20,00832531	526,6720258	20,01069327	537,151224	20,00822688	524,7820957	20,00706783
561,3983535	20,00922997	531,9434572	20,00784475	527,1067643	20,01073239	537,509565	20,0083852	524,5056093	20,00728203
561,4711131	20,00938084	531,987113	20,0083011	527,2177226	20,01163577	537,5823245	20,00815982	524,6856893	20,00757633
561,4638371	20,00907909	532,0562346	20,00858235	527,2431885	20,01127255	537,5714106	20,00815423	524,8130186	20,00736213
561,5002169	20,0088593	532,1126232	20,00887852	527,1904378	20,01056475	537,4822801	20,00800336	524,6456715	20,00774024
561,6093562	20,0085054	532,2435905	20,00848363	527,0521946	20,0110807	537,2403545	20,00827344	524,6638614	20,0073286
561,7112197	20,00840109	532,4000236	20,00804778	527,0594705	20,01095032	537,2785533	20,0083256	524,7238881	20,00682568
561,820359	20,00881646	532,2454095	20,00801425	527,0540136	20,01088512	537,4786421	20,00872048	524,6984222	20,0072485
561,8785667	20,00875872	532,4436793	20,00859726	526,8393728	20,0105871	537,4440813	20,00802944	524,8002856	20,00728948
561,9003946	20,00859853	532,5982934	20,00849295	526,5865333	20,01043436	537,336761	20,00795679	524,9621757	20,00712184
561,9658782	20,00831168	532,3636438	20,00853206	526,5938092	20,01076405	537,4204345	20,00762338	525,1313417	20,00713302
562,0531897	20,00831727	532,1944778	20,00827316	526,8448298	20,01059641	537,4095205	20,00860499	525,2113773	20,00709763
562,1259493	20,00815522	532,4091185	20,00759515	526,8484678	20,01090747	537,4022446	20,00843922	525,2277482	20,00723919
562,1914329	20,00815336	532,6437682	20,00824149	526,6029042	20,01030584	537,4495383	20,00800522	525,2895938	20,00705479
562,1987088	20,00794288	532,7620025	20,00874627	526,7138625	20,01093541	537,5259359	20,00828276	525,2841368	20,00695979
562,2569165	20,00802856	532,847495	20,0083756	526,8266399	20,01097453	537,4840991	20,00782082	525,247757	20,0072485
562,2860203	20,00800807	532,9711863	20,0078224	527,0376427	20,01085346	537,3458559	20,00771838	525,3659914	20,00679029
562,3296761	20,00768025	533,0457648	20,00842589	527,2086277	20,01076033	537,3167521	20,0080909	525,3805433	20,00690578
562,4242635	20,00750702	533,0075661	20,00822286	527,2522834	20,01056847	537,4186155	20,00771279	525,3696293	20,00712743
562,5625067	20,00820737	533,0293939	20,00810552	527,0776604	20,01063553	537,2676394	20,00834422	525,5297004	20,00690019
562,6498182	20,00767093	533,1385333	20,00828433	526,9921679	20,01000782	537,1112063	20,00762152	525,6388398	20,00686107
562,7007499	20,00719037	533,0512218	20,00828247	527,0376427	20,0105722	537,2858293	20,00854911	525,606098	20,00696911
562,7953374	20,00779759	532,9639103	20,00728409	527,2322745	20,01107139	537,3003812	20,00812257	525,593365	20,00692068
562,8389931	20,00765231	533,0330319	20,00867921	527,325043	20,01083111	537,3713218	20,00791582	525,5424333	20,00649041
562,8462691	20,00718851	533,009385	20,0088543	527,2522834	20,01001899	537,2439925	20,00767553	525,6879525	20,00647737
562,9263046	20,00726115	532,8947887	20,00794533	527,1413251	20,01068023	537,2476305	20,00843177	526,0408364	20,006835
562,9772363	20,00733379	532,7856493	20,00837001	527,0030819	20,01024065	537,327666	20,00746878	526,1026821	20,00701567
563,0863757	20,00717174	532,6055694	20,00809062	526,986711	20,01065788	537,5259359	20,00814865	525,9644389	20,00695421
563,0936516	20,00736918	532,505525	20,00816512	526,9121324	20,01067092	537,6896449	20,00831815	525,9135072	20,00637679
563,1009276	20,00715312	532,5946555	20,00798258	526,9121324	20,01058151	537,5386688	20,00810953	526,0990441	20,00637865
563,1445833	20,0069743	532,8620469	20,00786337	527,1704289	20,01043623	537,5568587	20,00797542	526,0717593	20,00677353
563,1955151	20,00677873	533,1530852	20,00818934	527,3923456	20,01078268	537,7205677	20,0079866	525,9025932	20,00707528
563,2609987	20,0066651	533,1003345	20,00740144	527,3868886	20,01004321	537,7733184	20,00816355	525,6788575	20,00673255
563,3046544	20,0073934	533,1330763	20,00825267	527,2923012	20,01084042	537,7078348	20,00757868	525,7079614	20,00658354
563,3992419	20,0066651	533,2422157	20,00797327	527,1176782	20,01079758	537,7223867	20,00784876	525,8480236	20,00645688
563,4647255	20,00667255	533,2785955	20,00820424	527,157696	20,01044368	537,8133362	20,00762524	525,9080502	20,00623895
563,4501736	20,00690725	533,365907	20,00787641	527,3341379	20,01034309	537,7605855	20,00840569	525,9680769	20,00693744
563,5665889	20,00674147	533,3877349	20,00792857	527,4632862	20,01071003	537,7205677	20,00752652	526,0917682	20,00713302
563,6902802	20,00665207	533,3731829	20,00882264	527,5324078	20,01003948	537,7660425	20,00802757	526,2045455	20,00625385
563,7048321	20,00662599	533,2949664	20,00809248	527,5178559	20,01084601	537,9388465	20,00765505	526,2209164	20,00656305
563,6830042	20,00680294	533,2240258	20,00765103	527,5251318	20,01022761	537,8660869	20,00800522	526,1481568	20,0064159
563,7048321	20,00630561	533,0075661	20,00757653	527,5797015	20,01051073	537,669636	20,00805179	526,1754417	20,00644012
563,7848676	20,00633914	532,8602279	20,00811483	527,5433217	20,01039897	537,6096094	20,00740359	526,284581	20,00624454
563,8357993	20,00714939	532,9129786	20,0075877	527,6233573	20,01033751	537,6132474	20,00800336	526,3245988	20,00678284
563,9231108	20,00641365	533,1530852	20,00827129	527,5487787	20,01038221	537,678731	20,00806483	526,3118659	20,00670461
564,0104223	20,00640247	533,4277526	20,00764172	527,3978026	20,00971352	537,6569031	20,00804248	526,3136849	20,00622964
564,0468021	20,00670608	533,4477615	20,0074983	527,4068975	20,01099688	537,9370275	20,00757309	526,2718481	20,00633953
564,0104223	20,00659432	533,5114261	20,00848922	527,2868442	20,0106318	537,9697693	20,00815423	526,1808986	20,00635443
564,061354	20,00653286	533,4586754	20,0077125	527,2195416	20,01017359	537,9115616	20,00747809	526,0826732	20,00655933
564,1559415	20,00626464	533,3840969	20,00810179	527,3468709	20,0093503	537,9388465	20,00794748	526,1026821	20,00616631
564,1486655	20,00586044	533,4386666	20,00782612	527,4596482	20,01057779	537,9079237	20,00775004	525,951706	20,00649227
564,0904579	20,00589211	533,371364	20,00818934	527,5596926	20,0105871	538,027977	20,00753211	526,0171896	20,0064159
564,1122857	20,00649002	533,4404855	20,00760633	527,7161257	20,01048093	538,2571696	20,00799405	525,7206943	20,00635816
564,2505289	20,00657197	533,4641324	20,00810365	527,7324966	20,01022202	538,0843656	20,00760289	525,4714927	20,00621846
564,3960481	20,00615474	533,4550375	20,00776652	527,8889297	20,0100786	538,1298404	20,00801454	525,6588487	20,0067549
564,3960481	20,00661854	533,5860047	20,0078373	528,0890186	20,01046044	538,2044189	20,00766436	525,8498426	20,00645688
564,3451164	20,0061119	533,6605833	20,00824149	527,9762412	20,00980293	538,191686	20,00740918	525,8789464	20,00614396
564,4469798	20,00601132	533,7206099	20,00726174	527,7525055	20,01098943	538,1298404	20,00809463	526,0572074	20,00595955
564,4688077	20,0060318	533,9097848	20,00786524	527,6179003	20,01031329	538,200781	20,00752093	526,2100025	20,0059223
564,5124634	20,00584927	533,9861824	20,00780191	527,668832	20,01024996	538,3954128	20,00775377	526,3100469	20,00641218
564,5633951	20,00573378	533,9989153	20,00818934	527,9325855	20,00987371	538,6828132	20,00769416	526,2700291	20,00659472
564,6216028	20,00608023	533,8915949	20,00785965	528,2181668	20,0100786	538,6973651	20,00732908	526,2427443	20,00613837
564,6288787	20,00621434	533,8624911	20,00685568	528,2308998	20,01034309	538,7392018	20,00789346	526,1718037	20,0059521
564,585223	20,00587721	533,8024645	20,00769201	528,2781935	20,01037662	538,8501602	20,00748741	526,1572518	20,0060918
564,6288787	20,0058176	533,7206099	20,00829178	528,2527276	20,0104325	538,8356083	20,00765318	526,0117326	20,00610111
564,6652585	20,00586603	533,7569897	20,00709596	528,0417248	20,00966882	538,6191485	20,00776122	526,0881302	20,00572114
564,5997749	20,00617337	533,9170608	20,00800307	528,1617782	20,01038035	538,5864067	20,00724526	526,46648	20,00688529
564,6361547	20,00591632	533,7460758	20,00788759	528,352772	20,01018663	538,6209675	20,00745202	526,6938537	20,00641218
564,8035017	20,00579339	533,7497138	20,00765289	528,3818759	20,01023879	538,5700358	20,00802012	526,6483789	20,00563545
564,8471575	20,00581574	533,8479392	20,00808875	528,4673684	20,01052936	538,5809497	20,00726389	526,5719814	20,00599867
564,8617094	20,0059126	533,6405744	20,00742565	528,5710508	20,00942295	538,5245611	20,00750417	526,6247321	20,0065556
564,8835373	20,00579339	533,700601	20,00833835	528,540128	20,00991282	538,4900003	20,00804806	526,7156815	20,00610111
564,9199171	20,00551771	533,6824111	20,00747222	528,6037926	20,01040829	538,4972762	20,00746319	526,6756638	20,00600798
565,0217805	20,00586789	533,6187465	20,00769946	528,7893295	20,0105722	538,3954128	20,00803875	526,5410585	20,00601357
565,1309198	20,00577849	533,8206543	20,00784102	528,9093828	20,01031702	538,4790863	20,00747251	526,5828953	20,00653697
565,1527477	20,00575613	533,9443456	20,00767338	528,8402612	20,00990351	538,7010031	20,00786366	526,8175449	20,00574907
565,1672996	20,00556428	533,9552596	20,00779818	528,711113	20,01042878	538,6973651	20,00778357	526,7393284	20,00638051
565,269163	20,00536684	534,0698559	20,00764917	528,7675016	20,01008605	538,7392018	20,00714282	526,5647054	20,00569692
565,2546111	20,00602994	534,0989597	20,00789131	529,0057893	20,01020526	538,7264689	20,00782641	526,5901713	20,00614768
565,1672996	20,006002	534,1953662	20,00781494	528,9930563	20,00997429	538,6373384	20,0076625	526,6483789	20,00586456
565,2546111	20,00569653	534,2863156	20,00758398	528,9148398	20,00952912	538,7501158	20,00753397	526,5774383	20,00603965
565,4292341	20,00540037	534,3554372	20,00774416	529,0403501	20,00968744	538,882902	20,00776122	526,7175005	20,00591299
565,5238216	20,00524204	534,4663956	20,00751692	529,1549464	20,01048279	538,7883145	20,00727693	526,7647942	20,0058124
565,5456494	20,00575986	534,4900425	20,00747967	528,9803234	20,01000409	538,715555	20,00752652	526,6956727	20,00618866
565,6111331	20,00561085	534,4409297	20,00749457	528,882098	20,01031702	538,8392463	20,00780406	526,7047676	20,00546409
565,6329609	20,00548791	534,3827221	20,00760074	528,9657715	20,01001527	539,1666644	20,00742035	526,6592929	20,00660962
565,6038571	20,00536684	534,4209209	20,0076175	528,9948753	20,01017546	539,1684833	20,00758426	526,804812	20,00611974
565,6475128	20,00507068	534,6064578	20,00784102	529,0894628	20,01009536	539,0029553	20,00734398	527,0267287	20,00608808
565,7421003	20,0058325	534,6792174	20,0075132	528,9694095	20,00982528	538,9283767	20,00718752	527,1649719	20,00565781
565,7639282	20,00573006	534,6355616	20,00722635	528,9439436	20,01041946	538,7792196	20,00743153	527,1267732	20,0055982
565,8512397	20,00555683	534,7665289	20,00814277	529,0203412	20,0098439	538,9029109	20,00778916	527,0940313	20,00633395
565,8439637	20,00553448	534,8429264	20,00747781	529,0894628	20,01003389	539,0702579	20,00739055	527,0049009	20,0052741
565,8876194	20,00552889	535,0084545	20,00785406	529,1949642	20,01036917	538,884721	20,00760289	526,8211829	20,00626503
565,9385512	20,00535939	534,922962	20,00778701	529,3186554	20,00951422	538,6609853	20,00761779	526,9175894	20,00611974
565,967655	20,00487138	534,7519769	20,00693764	529,2677237	20,00982528	538,9283767	20,00719311	527,0121768	20,00598749
566,0258626	20,00585299	534,8174606	20,00676255	529,0876438	20,00986067	538,9429287	20,00755446	527,1140402	20,00575094
566,0113107	20,00577662	534,8229175	20,00795464	528,9457626	20,00984204	538,7337449	20,00769789	527,0994883	20,0054287
566,0258626	20,00501853	534,7119592	20,00770877	528,9966943	20,0099389	538,9993173	20,00723968	527,3104911	20,00635443
566,0767944	20,00550468	534,6883123	20,0071891	529,0330741	20,01030398	539,1775783	20,0066399	527,332319	20,00536537
566,1058982	20,00517499	534,8229175	20,00796768	529,229525	20,0096744	539,219415	20,00759917	527,2631974	20,00603406
566,1204501	20,00535939	534,8101846	20,00769387	529,4605366	20,01006556	539,2103201	20,00783572	527,3596038	20,00603778
566,1932097	20,00595171	534,6319236	20,00796954	529,5005544	20,00997243	539,2503379	20,00736261	527,4432773	20,00615513
566,2223135	20,00526253	534,6464756	20,00764917	529,5387532	20,00975077	539,0902668	20,00800709	527,3450519	20,00598749
566,2368654	20,00500735	534,9284189	20,00735301	529,7715838	20,01014565	538,9702135	20,00722477	527,1922568	20,00600798
566,2805212	20,00532586	535,083033	20,00815395	530,0371563	20,01005811	538,9192818	20,00726389	527,2213606	20,00623336
566,302349	20,00509676	535,1103179	20,00739957	530,0280613	20,00945089	538,9320147	20,00751348	527,2923012	20,00558702
566,2950731	20,00561085	535,1848964	20,00720586	530,0062335	20,00983459	539,1430175	20,00731232	527,2759303	20,00569133
566,316901	20,00542831	535,2340092	20,00752437	530,088088	20,01004693	539,2867177	20,00751162	527,5069419	20,00580495
566,4696961	20,00492353	535,2940358	20,00771622	530,089907	20,00983832	539,221234	20,00751721	527,6833839	20,00571368
566,6297671	20,00543203	535,2030863	20,00771995	530,1444767	20,01016614	539,0957238	20,0073384	527,5960724	20,00617562
566,7025267	20,0051694	535,2285522	20,00789876	530,0553462	20,01019594	539,221234	20,00741849	527,6524611	20,00552556
566,5570076	20,00527185	535,4541069	20,00726733	530,0371563	20,00950863	539,22851	20,00751535	527,667013	20,00602847
566,5424557	20,00524763	535,4140891	20,00742193	529,9844056	20,00958686	539,1375605	20,00740173	527,5651496	20,00569506
566,5497316	20,00500362	535,261294	20,0076827	530,0462512	20,01008977	539,4158659	20,00729742	527,7506865	20,00595955
566,5570076	20,00533145	535,3686144	20,00750202	529,9734916	20,00978616	539,3431063	20,00746692	527,6979358	20,00611974
566,6952508	20,00470188	535,5268665	20,0075132	530,1208298	20,01024437	539,3813051	20,00745388	527,5633306	20,00551811
566,7316306	20,0053389	535,6851185	20,00758956	530,1590286	20,01010095	539,5522901	20,00722664	527,5487787	20,00596514
566,7243546	20,00467021	535,7360502	20,0072338	530,2372451	20,00965764	539,5868509	20,00752466	527,505123	20,00551252
566,7243546	20,00518803	535,6905755	20,00736605	530,3645744	20,00993145	539,6250497	20,00767926	527,5651496	20,00587573
566,7752863	20,00540409	535,7888009	20,00752251	530,4446099	20,00983832	539,6778004	20,00732163	527,6306332	20,00582731
566,8116661	20,0050595	535,9688809	20,00751133	530,5137315	20,0095999	539,7341891	20,00750417	527,7361346	20,00556095
566,7825623	20,00464972	535,9215872	20,00712204	530,4809897	20,0096744	539,6341446	20,00747623	527,8016182	20,0058627
566,8480459	20,00495892	535,8615605	20,00720959	530,3991352	20,01017732	539,5886699	20,00730487	527,8107132	20,0058124
566,8698738	20,00548791	535,8124478	20,00760633	530,4555239	20,00970421	539,4631596	20,00680382	527,8052562	20,00500402
566,7898382	20,00511911	535,9088542	20,007543	530,4409719	20,00992027	539,6323257	20,00724899	527,6797459	20,00520891
566,826218	20,00526626	536,0398215	20,00768083	530,3318326	20,01003576	539,8178626	20,00785994	527,6797459	20,00644757
566,9426333	20,00453051	536,0198126	20,00788386	530,2354261	20,00965764	539,8014917	20,00706459	527,7379536	20,00532067
566,9862891	20,00518616	535,943415	20,00737909	530,1954084	20,00999105	539,8815272	20,007398	527,7761524	20,00582358
567,000841	20,00445787	535,777887	20,0072636	530,1917704	20,00990537	539,8869842	20,0077221	527,9889742	20,00591485
566,993565	20,00524763	535,6378248	20,0071388	530,2899958	20,00946765	539,8851652	20,00713537	528,0726477	20,00583289
567,0153929	20,00503529	535,5650652	20,00749084	530,2899958	20,00954029	540,0434173	20,00761593	528,1399503	20,00608621
567,0881525	20,00512097	535,5959881	20,00743124	530,2336071	20,00929815	540,0652451	20,00746319	528,2818315	20,00542311
567,0881525	20,00503343	535,5559703	20,00784661	530,1626666	20,01013075	540,0015805	20,00720056	528,189063	20,00578633
567,1245323	20,00533518	535,5687032	20,00735115	530,260892	20,00998174	540,090711	20,00685225	528,1344933	20,00562242
567,1099804	20,00490118	535,5887121	20,00715929	530,2008653	20,01029653	540,0779781	20,00710556	528,2017959	20,00528714
567,1390842	20,00504647	535,6778426	20,00672157	530,1062779	20,00983459	539,9888476	20,00760662	528,3000213	20,00557771
567,2118438	20,00499245	535,8197238	20,00734928	530,1699425	20,00925531	539,9979425	20,00690254	528,0962945	20,00598563
567,2336716	20,0040574	536,0762013	20,0076976	530,3009098	20,00913796	540,0797971	20,00681313	527,9471374	20,00542125
567,1609121	20,00501108	536,3381358	20,00717792	530,3973162	20,0095198	540,085254	20,00758426	528,1290363	20,00621474
567,2263957	20,00495892	536,1726077	20,00774044	530,255435	20,01047348	540,0161324	20,00752093	528,183606	20,00539145
567,2700514	20,00496078	535,8979403	20,00756349	530,2372451	20,00992959	540,0288654	20,00731791	528,1545022	20,00494814
567,2991553	20,00522342	535,9852518	20,00710528	530,1663045	20,01040642	540,2780669	20,0077817	528,2199858	20,00526851
567,3209831	20,0050148	536,1926166	20,006865	530,0698981	20,00956823	540,4563279	20,00721546	528,2218048	20,00590554
567,4010187	20,00508744	536,3545067	20,00769946	530,1153728	20,00935217	540,430862	20,00692675	528,2254428	20,00568761
567,4519504	20,00475217	536,292661	20,00770877	530,1881324	20,00926276	540,4617848	20,00646295	528,3818759	20,00601916
567,5028821	20,00482109	536,1798837	20,00684823	530,1590286	20,01005625	540,612761	20,00746692	528,4873773	20,00559261
567,4883302	20,00450071	535,8233617	20,00673834	530,2354261	20,00976567	540,6655117	20,00764946	528,3873328	20,00510832
567,5028821	20,0051396	535,7342313	20,00775534	530,3009098	20,00998547	540,7219003	20,00723409	528,4018848	20,00567829
567,5319859	20,00505392	535,9288631	20,00756535	530,088088	20,00992214	540,7982979	20,00760289	528,4218936	20,00555536
567,5610897	20,00454169	535,9725189	20,00723566	529,9680347	20,00978803	540,9147132	20,00754701	528,2563656	20,00527038
567,5319859	20,00503343	535,9106732	20,00719468	530,2226932	20,00971352	540,9110752	20,00685411	528,1017515	20,00560193
567,4956061	20,00434425	535,9343201	20,00765476	530,2918148	20,00964088	540,8546866	20,00675352	528,1399503	20,00567829
567,5829176	20,00493284	535,8342757	20,00753555	530,2936338	20,00964646	540,8728765	20,00734957	528,2654605	20,00545664
567,684781	20,00505205	535,8524656	20,00765848	530,3572984	20,00944902	540,601847	20,0075675	528,3691429	20,00562987
567,7211608	20,0046311	535,7196793	20,00736418	530,4427909	20,00954029	540,429043	20,00710184	528,3800569	20,00583476
567,7429887	20,00501666	535,9033973	20,00703636	530,4609808	20,00939501	540,6655117	20,00727879	528,4982912	20,00524989
567,7793685	20,00454169	536,123495	20,00694881	530,4427909	20,00992959	540,8419536	20,0074427	528,6365344	20,00562428
567,7502646	20,00430327	536,2526432	20,00747967	530,3500225	20,00954961	540,7619181	20,00728624	528,5746888	20,00566153
567,7793685	20,00525694	536,4345422	20,00760074	530,4537049	20,00954774	540,6964345	20,00701057	528,6092496	20,00526851
567,859404	20,00461619	536,3654206	20,00725243	530,4427909	20,00972097	540,7273573	20,00696587	528,7820536	20,00516979
567,9103357	20,0047857	536,5582335	20,00733624	530,5264644	20,00995008	540,609123	20,00742408	528,8311663	20,00553115
567,9467155	20,00486951	536,5982512	20,00752437	530,7647521	20,009585	540,7018915	20,00723968	528,7584067	20,00565222
567,9539915	20,00445042	536,5473195	20,00709596	530,6556127	20,00969862	540,8856094	20,00726016	528,7165699	20,00543429
567,9103357	20,005229	536,6528209	20,00705685	530,6319658	20,00995566	540,9838348	20,00712978	528,8438992	20,00523498
567,8739559	20,00451934	536,6510019	20,00681657	530,8338737	20,00976381	541,0347665	20,00747064	529,0840058	20,00568574
567,8739559	20,00500176	536,6528209	20,00770691	531,0012207	20,00987184	540,9911108	20,00703292	529,1531274	20,00561683
567,9176117	20,00482667	536,6710108	20,00755231	530,9175472	20,00949186	540,9656449	20,00676098	529,0130652	20,00557771
567,9685434	20,0042567	536,634631	20,00761378	530,9157282	20,00977685	540,8983423	20,006625	528,7765966	20,00553673
568,0194751	20,00475217	536,5491385	20,00763241	531,0030397	20,00970421	541,0802413	20,00782455	528,7383978	20,0053188
568,0631308	20,00486579	536,3927054	20,00715743	530,9957637	20,01005438	541,1875616	20,00741476	528,8129764	20,00493882
568,0922347	20,00444856	536,467284	20,00681843	531,0539714	20,00957941	541,1548198	20,00693606	528,871184	20,00464453
568,1504423	20,00475403	536,4381802	20,00637326	531,0394195	20,00914169	541,0966122	20,00723409	528,8529941	20,00579005
568,20865	20,00460129	536,5327676	20,00765662	530,9994017	20,00911934	541,0656893	20,00760848	529,0076082	20,00568202
568,20865	20,00464227	536,5418626	20,00788386	531,3049919	20,00980665	541,0511374	20,0070143	529,0257981	20,0059223
568,2668577	20,00482854	536,3344978	20,00762123	531,3159059	20,00995753	541,0129387	20,006964	529,0203412	20,00572859
568,3396172	20,00468698	536,4490941	20,00750202	531,0248676	20,00962411	541,0093007	20,00720615	528,880279	20,00509715
568,3468932	20,00519734	536,461827	20,00706057	531,0266865	20,00962039	540,9401791	20,00768112	528,9112018	20,00482334
568,3250653	20,00470188	536,5818803	20,00695999	531,1340069	20,00951608	541,1057071	20,00731418	528,9730474	20,00504127
568,3541691	20,00442062	536,7874261	20,00653717	531,0685233	20,01004507	541,1566388	20,00723222	528,9584955	20,00590554
568,3177894	20,00454728	536,638269	20,00708293	531,0430574	20,00930001	541,1384489	20,00729742	529,0985577	20,00554605
568,3177894	20,00453051	536,5182157	20,00797513	531,0394195	20,00940246	541,2748731	20,00690254	529,1312995	20,00593534
568,3978249	20,00457708	536,6073462	20,00712018	531,0812562	20,00954774	541,3585466	20,0067498	528,9148398	20,00558144
568,4414806	20,00490863	536,6582779	20,00734183	531,1813006	20,00987184	541,294882	20,0067051	529,0767298	20,00502078
568,4269287	20,00445228	536,7019336	20,00714998	531,0703423	20,00946951	541,29852	20,00760103	529,3641302	20,00537841
568,4487566	20,00448395	536,811073	20,00764172	530,9048142	20,00888092	541,2275794	20,00747623	529,5351152	20,00486059
568,4851364	20,0044616	536,8820136	20,00723939	530,952108	20,00957382	541,1420869	20,00719311	529,6788154	20,00563173
568,5215162	20,00469443	536,9165744	20,00735115	531,0794372	20,01035241	541,0402235	20,00698263	529,7643079	20,00552183
568,557896	20,00486393	536,820168	20,00726919	531,2013095	20,0096297	540,949274	20,00734026	529,8079636	20,00534116
568,6015517	20,00492726	536,632812	20,00717792	531,3504667	20,00941922	541,0820602	20,00732536	529,7770408	20,00529459
568,6815873	20,00422318	536,640088	20,00733252	531,461425	20,00919012	541,4058404	20,00700126	529,8352484	20,00532439
568,7688987	20,00414122	536,7528653	20,00693578	531,5105377	20,01004134	541,5095228	20,00667529	530,0371563	20,00514372
568,7907266	20,00469629	536,8492718	20,00736418	531,5123567	20,00956823	541,5095228	20,00732722	530,0626221	20,0047358
568,7907266	20,00495892	536,9311263	20,00702705	531,463244	20,00918639	541,5422646	20,00752839	529,9789486	20,00544174
568,8271064	20,00459943	537,1912418	20,00680539	531,5032618	20,00949745	541,6095672	20,00705155	530,3209186	20,0057528
568,8780381	20,00474099	537,329485	20,00739771	531,5196327	20,01002644	541,7023357	20,00676098	530,3536604	20,00531694
568,8416583	20,00424553	537,2348976	20,00746104	531,4195883	20,00975077	541,7441724	20,00732163	530,257254	20,00539703
568,8271064	20,00451561	537,1348531	20,00727478	531,6578759	20,00891258	541,5149797	20,00768857	530,3081857	20,00572672
568,8707622	20,00490677	537,2421735	20,00720027	531,7833862	20,009246	541,4476771	20,00674607	529,9480258	20,005289
568,89259	20,00441689	537,327666	20,00661168	531,6578759	20,01030212	541,5750064	20,00649648	529,6569875	20,00517911
568,9071419	20,00466835	537,4295294	20,00685009	531,4832529	20,00975636	541,5822823	20,00666784	529,7315661	20,00518842
568,9726256	20,00463855	537,4840991	20,00788759	531,4032174	20,0097247	541,6623179	20,00768298	529,8170586	20,0055386
568,9799015	20,00419151	537,3131141	20,00725429	531,3686566	20,00949559	541,6113862	20,00730487	529,7934117	20,00511205
569,0017294	20,00440199	537,2530874	20,00725243	531,3686566	20,0094155	541,5113418	20,00693606	529,8625333	20,00496863
569,0090054	20,00468511	537,3713218	20,00737536	531,3995794	20,009246	541,4076594	20,00675725	529,9462068	20,00543243
569,0162813	20,00463296	537,509565	20,0073586	531,4814339	20,00906904	541,5877393	20,00776867	529,9862246	20,00585897
569,0599371	20,00439081	537,5259359	20,00700656	531,5487365	20,00954402	541,7569053	20,00725458	529,8370674	20,00545291
569,0453851	20,00457149	537,505927	20,0066601	531,6069442	20,01020153	541,7678193	20,00698449	529,7897737	20,00523126
569,0599371	20,00465717	537,5113839	20,00712018	531,5450985	20,00952912	541,7896471	20,00688205	529,911646	20,00534488
569,1181447	20,00443179	537,5441258	20,00759515	531,6633329	20,00939501	541,8624067	20,00758985	529,9352929	20,00541939
569,1326966	20,00463668	537,5168409	20,00720772	531,7579203	20,00921806	542,0333917	20,00722477	529,9716727	20,00510646
569,1545245	20,00458453	537,3913306	20,00712204	531,6887987	20,00985136	541,9770031	20,00723781	529,8789042	20,0047656
569,1181447	20,00442434	537,3676838	20,00659677	531,7870241	20,00965578	541,8824156	20,00712233	529,7715838	20,00564104
569,1836283	20,00444483	537,3822357	20,00747222	531,7906621	20,00937824	541,9024245	20,0073831	529,9643967	20,00550693
569,2927677	20,00450444	537,3804167	20,00767152	531,7651963	20,00891631	541,989736	20,00681872	530,0608031	20,0052741
569,3145956	20,00447091	537,5495827	20,00750947	531,7833862	20,00974891	541,984279	20,00661941	529,9698537	20,00507666
569,241836	20,00447277	537,7460336	20,00739212	531,8961635	20,01004693	542,0443057	20,00668647	530,1099159	20,00582172
569,1399726	20,00450257	537,8042413	20,00700469	531,8743356	20,00943971	542,0261158	20,00734771	530,1881324	20,0051195
569,1981803	20,00423622	537,8260691	20,00674951	532,0689675	20,0090914	542,0806855	20,00751162	530,1917704	20,00505617
569,3509754	20,00424925	537,7169298	20,00714626	532,3036171	20,00927394	542,3098781	20,007059	530,1917704	20,00521263
569,3582513	20,00437964	537,7023778	20,00767897	532,0689675	20,01013075	542,2898692	20,0063959	530,2809009	20,00564849
569,3800792	20,00489	537,6441702	20,0073586	531,7179025	20,00960362	542,1188842	20,00700498	530,3627554	20,00534302
569,3873552	20,00440572	537,505927	20,00679608	531,7415494	20,0091212	542,1479881	20,00795679	530,3718503	20,00510274
569,3873552	20,00432562	537,4659092	20,00681657	531,816128	20,00924786	542,1352551	20,00737565	530,422782	20,00501333
569,4019071	20,0045808	537,5659536	20,00695068	531,5760214	20,00979175	542,167997	20,00695842	530,5592063	20,00574349
569,3946311	20,00443552	537,7096538	20,00738281	531,5432795	20,00963715	542,2262046	20,0065356	530,5664822	20,00519959
569,4819426	20,00451375	537,9333895	20,00741261	531,6797038	20,0093056	542,2207476	20,00724154	530,4409719	20,00474325
569,5328743	20,0043815	537,9806832	20,00693019	531,7015316	20,0090914	542,2807743	20,00721732	530,4737137	20,00468737
569,5619781	20,00442807	538,011606	20,00671971	531,9016205	20,01001154	542,2989642	20,0067796	530,4718948	20,00578819
569,591082	20,00434797	538,3553951	20,00747036	532,0362257	20,00989233	542,4808631	20,00719311	530,4664378	20,00535978
569,5765301	20,00440572	538,357214	20,00768828	531,9561902	20,00918825	542,6227443	20,00735143	530,3882212	20,00510274
569,583806	20,00461992	538,2317038	20,00708293	531,9307243	20,00908208	542,500872	20,00699194	530,3809453	20,0045812
569,591082	20,0043368	538,0316149	20,00661726	531,9343623	20,00940246	542,4735872	20,00669019	530,3281946	20,00541007
569,6420137	20,00451934	538,0716327	20,00674579	531,9398192	20,01011026	542,682771	20,00697518	530,2117793	20,00589436
569,7147733	20,00443552	538,2644456	20,00766407	531,9634661	20,0095198	542,6664001	20,00714654	530,2026843	20,00528341
569,8675684	20,00423808	538,2608076	20,00732693	532,0089408	20,00900199	542,6081924	20,00710184	530,2372451	20,005045
570,100399	20,00442807	538,2680836	20,00688362	531,9616471	20,00921247	542,5572607	20,00711302	530,2427021	20,00529645
569,9621558	20,00446532	538,3972318	20,00658932	531,985294	20,00998733	542,5536227	20,00684479	530,2990908	20,00545478
569,8020848	20,00456777	538,4554395	20,00739957	532,1435461	20,00978803	542,6682191	20,00658961	530,3045477	20,0050748
569,8093607	20,00414495	538,3226532	20,00772181	532,2181246	20,00910443	542,6573051	20,00669951	530,437334	20,00477119
569,7802569	20,00397731	538,3553951	20,00718165	532,2508664	20,00947883	542,5390708	20,00770906	530,5883101	20,00536164
569,8384645	20,00441689	538,4536205	20,00646825	532,1744689	20,0100935	542,5918215	20,0073384	530,6337848	20,00585711
569,9112241	20,00473727	538,4608964	20,00666197	532,147184	20,00959804	542,6536671	20,00723409	530,4919036	20,00514558
569,9912597	20,00441689	538,6973651	20,00789131	532,1781069	20,00912679	542,6027354	20,00669765	530,5846721	20,00479354
570,0203635	20,00486206	538,711917	20,00721704	532,2599614	20,00905973	542,6936849	20,00703292	530,6901735	20,0051344
569,9985356	20,00426229	538,70646	20,00705685	532,2581424	20,00929442	542,7191508	20,00729742	530,6465177	20,00575653
570,0130875	20,00397172	538,6446144	20,00623915	532,2181246	20,0098141	542,7719015	20,00696959	530,5737582	20,00503754
570,0494673	20,00474099	538,4372496	20,00660236	532,2326766	20,00963715	542,7082368	20,00632512	530,4664378	20,00477491
570,0130875	20,00457335	538,4463445	20,00796209	532,2017537	20,00947883	542,9119636	20,00674794	530,5173695	20,00470227
570,0421914	20,0040276	538,7282879	20,0072785	532,1744689	20,00893493	543,1411563	20,007737	530,6738026	20,00572859
570,100399	20,0038283	538,7392018	20,0067402	532,1835638	20,00891258	542,9356105	20,00731791	530,8229597	20,00537655
570,1149509	20,00369791	538,4281546	20,00649992	532,3800147	20,00988861	542,8264711	20,00672559	530,779304	20,00529459
570,107675	20,00486206	538,2626266	20,00748712	532,325445	20,00988488	542,8101002	20,00686715	530,6356038	20,00462963
570,0931231	20,00461247	538,4518015	20,00783916	532,4818781	20,00957382	542,7409786	20,0067498	530,6738026	20,00489226
570,0785712	20,00456404	538,8956349	20,007204	532,5328098	20,00915473	542,8282901	20,00726761	530,599224	20,00579937
570,0785712	20,00459384	539,2175961	20,00651668	532,158098	20,00956637	542,7682635	20,00724526	530,3409275	20,00517352
570,1367788	20,00441875	539,0939048	20,00634904	532,1890208	20,0099687	542,6991419	20,00703292	530,3900402	20,00505803
570,2168144	20,00398103	539,0702579	20,00769387	532,5091629	20,00917335	542,7136938	20,00650952	530,5191885	20,00478981
570,282298	20,00393819	538,9301957	20,00761564	532,6910619	20,0090914	542,7300647	20,00664549	530,5100935	20,00552369
570,3332297	20,00477638	538,8501602	20,00698234	532,8038392	20,00972283	542,844661	20,0077519	530,7047254	20,00524616
570,3550575	20,00455659	538,9611185	20,00658746	532,8365811	20,00976567	542,8355661	20,00699194	530,7538381	20,00503196
570,3186778	20,00429768	539,0320591	20,00671412	533,014842	20,00939501	542,7991863	20,00651697	530,7356482	20,00481216
570,3041258	20,00426602	538,8919969	20,00785406	533,1057915	20,009151	542,9210586	20,00708694	530,7993129	20,00561683
570,3841614	20,00448022	538,4463445	20,00731017	533,2622246	20,00887533	543,0829487	20,00723222	530,76839	20,00552369
570,4059893	20,00443552	538,5281991	20,00671971	533,3804589	20,00911934	543,1484323	20,00718752	530,8593395	20,00485128
570,3768854	20,0041021	538,6337004	20,00660981	533,2021979	20,01008605	543,1338804	20,00678146	531,0230486	20,00512695
570,4059893	20,0044914	538,4863623	20,00717978	533,0603168	20,00990351	542,9829042	20,0067498	531,1103601	20,00522008
570,3987133	20,00451747	538,531837	20,00765662	533,1439903	20,00908395	543,0556638	20,00677588	531,0848942	20,00526292
570,4059893	20,00419151	538,7191929	20,00731389	533,0748687	20,00901316	543,1120525	20,00681313	531,2122235	20,00530204
570,4350931	20,00397172	538,7992285	20,00656697	532,9602723	20,00963715	543,2575716	20,00741849	531,1940336	20,00503754
570,4714729	20,00441689	538,9356527	20,00652786	532,8729608	20,00981224	543,4140047	20,00695097	531,1649297	20,00438003
570,5078527	20,00435915	539,0957238	20,00739399	532,9875572	20,00949559	543,3303312	20,00675166	531,1503778	20,00509901
570,5078527	20,00445228	539,3267354	20,00750388	533,0912396	20,00898895	543,1302424	20,00706645	531,2722501	20,00577329
570,442369	20,00443179	539,5104534	20,00682961	533,0712307	20,00938942	543,2393817	20,00701616	531,2813451	20,00516234
570,456921	20,00447463	539,5595661	20,00703077	533,1239814	20,00990351	543,4194617	20,00705714	531,2449653	20,0052145
570,5296805	20,00414495	539,3140025	20,00733811	533,2840525	20,00947696	543,4631174	20,0070888	531,29044	20,0045961
570,5660603	20,00428278	539,3485633	20,00722449	533,4259336	20,00903552	543,3994528	20,00684293	531,3777515	20,00535606
570,6460959	20,00421014	539,5431952	20,00713135	533,3204322	20,0090914	543,1666222	20,00661383	531,4559681	20,00574349
570,6679237	20,00451747	539,1884922	20,00682588	533,1112485	20,00908953	543,1848121	20,00702733	531,3941224	20,00500774
570,6460959	20,00411142	538,9156438	20,00701028	533,1694561	20,00990351	543,3376072	20,00723968	531,4323212	20,00483265
570,5951642	20,00364762	538,9411097	20,00642355	533,2622246	20,00966323	543,4722124	20,00699381	531,5105377	20,00470599
570,6606478	20,00428651	539,0266022	20,00688735	533,2167498	20,00931864	543,6068176	20,0067796	531,3468287	20,00564477
570,6897516	20,00479315	539,061163	20,00741075	533,0894206	20,00915286	543,6359214	20,00696587	531,6960747	20,00535233
570,6097161	20,00415798	539,0102313	20,00695254	533,1567232	20,009151	543,7432418	20,00696959	532,1126232	20,00505803
570,6315439	20,00375938	539,061163	20,00695999	533,3058803	20,00986626	543,8250963	20,00702175	532,161736	20,00442287
570,7115795	20,00407044	539,0775339	20,00716302	533,2294828	20,00956451	543,6904911	20,0070739	532,0726055	20,00470972
570,7188554	20,00491981	539,2175961	20,00695254	533,1348953	20,00907649	543,6777582	20,00661755	532,0926144	20,00576398
570,7261314	20,00415985	539,3867621	20,00717047	533,1785511	20,00911747	543,6923101	20,00694538	532,15446	20,00534488
570,7043035	20,00417847	539,2976316	20,00680725	533,1712751	20,00874681	543,7377849	20,0072583	532,2017537	20,00492206
570,7188554	20,00440944	539,2630708	20,00685568	533,2876904	20,00965578	543,6832152	20,00705341	532,2908842	20,00456257
570,8498227	20,00456032	539,226691	20,00714998	533,5696338	20,0101531	543,6886721	20,00699381	532,4327654	20,00557585
570,8498227	20,0041971	539,1448365	20,007109	533,6242035	20,00943599	543,7978115	20,00668274	532,3054361	20,00572486
570,8425467	20,00384878	539,3267354	20,00730272	533,4805033	20,00908953	543,7814406	20,00671255	532,1762879	20,00486991
570,8134429	20,00434984	539,4504267	20,00678118	533,4695894	20,00963529	543,7268709	20,00660638	532,2235816	20,00481216
570,791615	20,0046758	539,2121391	20,00677186	533,4350286	20,00972283	543,4722124	20,00643501	532,4655072	20,00550134
570,9298582	20,00420828	539,1248276	20,00684451	533,2658626	20,00919012	543,4176427	20,00749858	532,5509997	20,00544174
570,9444101	20,0037482	539,3667532	20,00659119	533,1476282	20,0088567	543,6304645	20,00734398	532,4054805	20,00516607
570,8643746	20,0036085	539,3813051	20,00740889	533,358631	20,00917149	543,6832152	20,00714096	532,2363145	20,00455326
570,9444101	20,00472237	539,5286433	20,00741448	533,4095627	20,00897591	543,7796216	20,00670323	532,2090297	20,00469668
571,0171697	20,00462365	539,914269	20,00670853	533,3895538	20,00973215	543,9906244	20,00645364	532,152641	20,00500029
571,0681014	20,00404064	539,9433729	20,00691901	533,4459425	20,00995939	543,9869864	20,00734957	532,1180802	20,00557585
571,0681014	20,00327882	539,6887143	20,00710528	533,4077437	20,00930001	544,0961258	20,00720428	532,1089853	20,00540076
571,0171697	20,00450816	539,5522901	20,00721331	533,4386666	20,00905601	544,1525144	20,00685411	532,3636438	20,00489971
571,0753774	20,00492353	539,568661	20,00728968	533,5132451	20,0089666	544,1197726	20,00670696	532,4436793	20,00468178
571,0317216	20,00414495	539,6468776	20,00687431	533,5605389	20,00906532	543,9451497	20,00693979	532,3745577	20,00460727
571,0681014	20,004307	539,6996283	20,0069097	533,5478059	20,00986067	543,7668887	20,00702733	532,3836527	20,00522567
571,140861	20,00443179	539,6868953	20,00665079	533,4568565	20,00973215	543,7705267	20,00694538	532,4564123	20,00570065
571,1699648	20,00422318	539,6868953	20,00644218	533,4714084	20,00907649	543,8250963	20,00671441	532,2854272	20,0050897
571,1845167	20,00382643	539,7087232	20,00746849	533,4950552	20,00927952	543,8669331	20,00682989	531,9943889	20,00493324
571,1990687	20,00399035	539,9342779	20,00725801	533,3768209	20,00963529	543,9415117	20,00684479	532,0271307	20,00451973
571,1990687	20,0043815	540,0743401	20,00671971	533,2549486	20,00963156	543,9433307	20,00685783	532,0216738	20,00535606
571,2208965	20,00450816	540,0070375	20,00668618	533,3931918	20,00957382	543,8578382	20,00722291	531,8961635	20,00567084
571,2500004	20,00396799	539,9979425	20,00675696	533,538711	20,00908581	543,9469686	20,00680195	531,9016205	20,00494441
571,2063446	20,00375565	539,7923967	20,00718537	533,5605389	20,00897219	544,0433751	20,00666784	532,0598726	20,00467992
571,2136206	20,00435729	539,8433284	20,00755604	533,7206099	20,00930933	544,1070397	20,00671255	532,0398637	20,00505245
571,2136206	20,00465717	540,1925744	20,00703077	533,880681	20,00939314	544,0852118	20,00652256	531,8652407	20,00538586
571,2572763	20,00391398	540,4690608	20,00657815	533,8279303	20,00960921	544,1797993	20,00707949	531,9598281	20,00535047
571,3300359	20,00387859	540,3544645	20,00680725	533,8188354	20,00922551	544,2743867	20,0071838	532,0180358	20,0049202
571,3445878	20,00392329	540,1580136	20,00645708	533,8479392	20,009151	544,4726566	20,00715586	531,9489142	20,00481775
571,3882436	20,00450071	540,2398681	20,00710528	533,7951885	20,00907463	544,4508287	20,00668274	531,8743356	20,00494627
571,3955195	20,00445228	540,1452807	20,00731762	533,7169719	20,00874867	544,1179537	20,00664922	531,9198104	20,00523685
571,3736916	20,00405368	540,0343223	20,00690039	533,8097404	20,00955706	543,9324167	20,00696959	531,9689231	20,00547154
571,4173474	20,00390653	540,1671086	20,00690411	533,9316127	20,00990537	543,9251408	20,00715027	531,9216294	20,00481775
571,4464512	20,00396241	540,1489187	20,00676441	533,875224	20,00916031	544,0069953	20,00717448	531,9598281	20,00483452
571,490107	20,00480432	540,1980314	20,00693391	533,8279303	20,00910816	543,9033129	20,00680568	531,9489142	20,00481962
571,4537272	20,00438336	540,3872063	20,00752437	533,9370697	20,00927766	543,8432862	20,00692675	531,817947	20,00473952
571,4464512	20,00382643	540,3362746	20,00681284	533,6460314	20,00954029	543,9215028	20,00673862	531,9252673	20,00555536
571,4610031	20,00347812	540,2507821	20,00679422	533,4004678	20,00972656	544,1434195	20,00715027	532,0635105	20,00540821
571,5046589	20,00464972	540,270791	20,00696185	533,5205211	20,00932609	544,1870752	20,00704782	531,9616471	20,00505803
571,5992463	20,00468139	540,090711	20,00647011	533,7406188	20,00903179	544,0761169	20,00658961	531,9725611	20,00453091
571,6137983	20,00383761	539,925183	20,00706989	533,7442568	20,00875798	544,050651	20,00683362	532,1326321	20,00519587
571,6210742	20,00417661	540,0597882	20,00734183	533,6751352	20,00875612	544,1361435	20,00662873	532,2199436	20,00552556
571,66473	20,00454728	540,1343667	20,00662658	533,8352063	20,00946951	544,0033573	20,00669578	532,1962968	20,00493882
571,7156617	20,004307	540,2125833	20,00697117	534,0025533	20,00998174	544,063384	20,00742967	532,1799259	20,00484569
571,7520415	20,00374075	540,2325922	20,00676441	533,8333873	20,00941177	544,054289	20,0068597	532,1017093	20,00484383
571,7811453	20,00366252	540,270791	20,00668246	533,6260225	20,00898336	544,0233662	20,00659893	532,2726943	20,00440983
571,7738693	20,00411328	540,443595	20,00751506	533,704239	20,0092609	544,0379181	20,00714096	532,2890652	20,00494627
571,7665934	20,00481736	540,4908887	20,00714998	533,8097404	20,00944344	544,0142713	20,00698449	532,3399969	20,00584221
571,7593174	20,00418406	540,4981646	20,00661726	533,884319	20,00969117	543,8960369	20,00655795	532,4618692	20,00513626
571,7665934	20,00375379	540,5763812	20,00672716	534,1771763	20,00916218	543,9342357	20,00716703	532,5146199	20,00480471
571,8175251	20,00387672	540,5436394	20,0065558	534,2553928	20,00931305	544,1961702	20,00686156	532,4636882	20,00493696
571,8757327	20,00497755	540,3453695	20,00629316	534,1935472	20,00916963	544,3798881	20,0065356	532,3982046	20,00577701
571,8830087	20,00401456	540,4817937	20,00703636	534,2353839	20,00852888	544,2980336	20,00657657	532,3872907	20,00506921
571,8466289	20,00372771	540,6873395	20,00772368	534,3718082	20,00893493	544,1270486	20,00695655	532,3691008	20,00451228
571,7956972	20,00374634	540,6200369	20,00735673	534,3063245	20,00977312	544,0688409	20,00679637	532,3145311	20,00480099
571,9048366	20,00380781	540,4345	20,00670667	534,3572562	20,01000968	544,1306866	20,00725458	532,4327654	20,00498353
571,9630442	20,00452493	540,5763812	20,0064757	534,4573007	20,00927394	544,2980336	20,00669951	532,4618692	20,00427013
571,9557683	20,0046907	540,8001169	20,00720959	534,3245144	20,00885111	544,6345467	20,00657657	532,4636882	20,00492392
571,9703202	20,00416357	540,8092118	20,00725056	534,2990486	20,00873749	544,6545555	20,00685038	532,5946555	20,00573604
572,0139759	20,00362527	540,6855205	20,00699538	534,3772651	20,00918453	544,5053984	20,00679637	532,6201213	20,00525175
572,0212519	20,00358056	540,7055294	20,00648688	534,3608942	20,01000223	544,6218137	20,00639031	532,5182579	20,00475815
572,0358038	20,00469629	540,7910219	20,0069395	534,4954994	20,00975636	544,7200392	20,00703851	532,494611	20,00486246
572,0721836	20,00453983	540,9347221	20,00644218	534,5464311	20,00916963	544,583615	20,00726203	532,5182579	20,00504313
572,0649076	20,00388231	541,0074817	20,00687058	534,5082324	20,00884366	544,4872085	20,00668833	532,5255339	20,00544919
572,1012874	20,00373889	540,781927	20,00732134	534,2663068	20,00863691	544,4490097	20,00657285	532,6837859	20,00517352
572,181323	20,00422318	540,7309953	20,00724311	534,1207876	20,00892562	544,4872085	20,00702733	532,7911063	20,00488667
572,2031508	20,0045063	540,7637371	20,00679049	534,0734939	20,01001713	544,5235883	20,00631953	532,7929253	20,00476374
572,1885989	20,00402574	540,9310841	20,00697489	534,055304	20,00979175	544,5326832	20,00649275	532,851133	20,00523312
572,1958749	20,00395868	541,0656893	20,00658746	534,1498914	20,00920502	544,4399148	20,00722291	532,9529964	20,00525734
572,2395306	20,00360292	541,1002501	20,00627081	534,3445233	20,0088865	544,4653806	20,00720615	533,0512218	20,00513813
572,2831864	20,00443738	541,1148021	20,00709038	534,4081879	20,00892748	544,4526477	20,00649834	533,025756	20,00491461
572,2904623	20,00459943	540,8637815	20,0074182	534,5555261	20,00932795	544,2616538	20,00671255	532,7729164	20,00484197
572,2977383	20,00407416	540,8255827	20,00663217	534,5882679	20,00992027	544,3598792	20,00644433	532,6183023	20,00471903
572,2977383	20,00366811	540,9256272	20,00688921	534,6301047	20,00919384	544,4290008	20,00598612	532,9475394	20,00487177
572,3050142	20,00389721	540,8819714	20,00678863	534,6028198	20,00921619	544,3762502	20,00673304	533,3095183	20,00567643
572,34867	20,00431817	540,8219448	20,00651482	534,7319681	20,00929815	544,3089475	20,0071838	533,3895538	20,00504872
572,4141536	20,00434797	541,0202146	20,00718165	534,7665289	20,00857917	544,4126299	20,00763828	533,4441235	20,00476932
572,4214296	20,00397917	541,0456805	20,00754859	534,6410186	20,00885298	544,5326832	20,00692489	533,2003789	20,00485873
572,4141536	20,00372213	541,1002501	20,00680353	534,6719414	20,00986998	544,4963035	20,00646481	533,2440347	20,00506548
572,4287055	20,00428651	541,3549087	20,0067551	534,735606	20,00989047	544,4853895	20,00675166	533,2840525	20,00511019
572,4941891	20,00459943	541,469505	20,00666383	534,5336982	20,0091957	544,5035794	20,00653187	533,011204	20,00498912
572,4796372	20,0041021	541,3821935	20,00659305	534,3754461	20,00901503	544,6036238	20,00658589	532,7801924	20,00462217
572,4723613	20,00387114	541,4240303	20,00743124	534,2717637	20,00902807	544,6618315	20,00740359	532,6583201	20,00501519
572,4869132	20,00377614	541,465867	20,00738281	534,4427487	20,00898523	544,6945733	20,00706831	532,5819225	20,00492392
572,5305689	20,0036085	541,464048	20,00680353	534,5464311	20,00985508	544,6836594	20,00661383	532,6128453	20,00469668
572,5815006	20,00385624	541,3876505	20,00667687	534,5427932	20,00950118	544,7618759	20,00665108	532,8365811	20,00546409
572,6833641	20,00464786	541,3876505	20,00655207	534,5846299	20,00896287	545,0201724	20,0062264	533,0821446	20,00503009
572,7415717	20,00414867	541,3931074	20,00706057	534,7701668	20,00921061	545,2220802	20,00669392	533,1549042	20,0047507
572,7270198	20,0036588	541,4531341	20,00683333	534,8010897	20,00906904	545,1165789	20,00695842	533,4550375	20,00524802
572,7706755	20,00392329	541,4531341	20,00716488	534,6082768	20,00885857	545,0729231	20,0075526	533,7915505	20,00470413
572,6833641	20,00421945	541,4349442	20,00684823	534,4627576	20,00954216	545,1329498	20,00687646	533,7606277	20,00437258
572,6469843	20,00446346	541,4476771	20,0067253	534,5118703	20,0097396	545,0620092	20,0065356	533,5441679	20,00533557
572,6251564	20,00387114	541,4367632	20,00679422	534,6646655	20,00934285	544,9583268	20,00603082	533,6642213	20,00540449
572,6033285	20,00386369	541,5786444	20,00631738	534,8665733	20,00901503	545,100208	20,00633629	533,4914173	20,00489971
572,6324323	20,00375938	541,7587243	20,0068147	534,8956771	20,00875985	545,6295339	20,00684293	533,1221624	20,00480844
572,6688121	20,00400152	541,6841458	20,00766407	534,7083212	20,00857358	545,789605	20,00737006	532,9493584	20,00503941
572,7561236	20,00442248	541,5731874	20,00710155	534,8010897	20,00938942	545,8059759	20,00737006	532,7874683	20,00477864
572,7925034	20,00429582	541,5841013	20,00662658	534,7610719	20,0099538	545,6368098	20,00670882	532,8602279	20,00537841
572,7488477	20,00383388	541,7077926	20,00708106	534,737425	20,00945647	545,5513173	20,00662128	532,7274417	20,00489226
572,7925034	20,00376124	541,9606322	20,00670295	534,7337871	20,00890141	545,7132074	20,00634374	533,0057471	20,00459423
572,8216072	20,0039829	542,0042879	20,00689666	534,8192796	20,00898336	545,7477682	20,00610905	533,2658626	20,00474325
572,8434351	20,00431631	541,9278903	20,00744614	534,9338759	20,00872445	545,8387177	20,00644619	533,0384889	20,00471344
572,865263	20,00416171	541,9388043	20,00668432	534,8847632	20,00897219	545,8932874	20,00739614	533,2040169	20,00507107
572,8434351	20,00349302	541,9606322	20,00681843	534,8592973	20,00948441	545,8805544	20,00747623	533,4659514	20,00527596
572,8798149	20,0037035	541,9115194	20,00681284	534,8993151	20,01014007	545,7968809	20,00691744	533,4768653	20,00523871
572,865263	20,00405554	541,8442168	20,0061218	534,9047721	20,00918267	545,6931985	20,00654863	533,3840969	20,00472276
572,857987	20,00387672	541,7023357	20,00686313	534,917505	20,00894797	545,8969253	20,00652442	533,3531741	20,00477491
572,9525745	20,00451561	541,6223001	20,00759702	535,1084989	20,00907091	545,958771	20,00640148	533,2713195	20,00457002
573,03261	20,00418034	541,6150242	20,00697862	534,9866266	20,00889582	545,9387621	20,00692489	533,2331208	20,00435395
573,0253341	20,00380408	541,7314395	20,00668059	534,8884012	20,00947696	545,7914239	20,00736075	533,3204322	20,0050897
572,9452985	20,00384506	541,7750952	20,00710341	534,8229175	20,00993704	545,8914684	20,0070143	533,3167943	20,00578074
572,9452985	20,00394378	541,649585	20,00635277	534,7574339	20,00925345	546,0042457	20,00669392	533,2604056	20,00502637
572,9816783	20,0040574	541,7750952	20,00634718	534,6955883	20,00916963	546,0497205	20,00656354	533,2222068	20,00467619
573,03261	20,00450071	541,989736	20,00729713	534,6610275	20,00922178	545,9915128	20,0061165	533,2313018	20,00471717
573,0762658	20,00397544	541,9297093	20,007543	534,6191907	20,0086872	546,0369875	20,00707949	533,4204767	20,00447689
573,1271975	20,00349861	541,9187954	20,00673834	534,4627576	20,00919943	545,9642279	20,00712233	533,4532185	20,0048904
573,0689898	20,00346322	541,8569498	20,00677186	534,4482057	20,0098141	545,7695961	20,00704596	533,367726	20,00560006
573,0762658	20,00480618	541,7569053	20,00706802	534,4136449	20,00930933	545,8168898	20,00652814	533,369545	20,00520518
573,1344734	20,00460316	541,8824156	20,0066452	534,7519769	20,00909885	545,8860114	20,0065803	533,4295716	20,0048103
573,1199215	20,00352468	542,335344	20,00719282	535,0211874	20,00932795	545,6513618	20,00660079	533,4623134	20,00477491
573,1635773	20,00374261	542,4772252	20,00705871	535,0612052	20,00918453	545,5931541	20,0062413	533,2021979	20,00436327
573,214509	20,00384692	542,0643146	20,00666942	535,1066799	20,00914169	545,8259847	20,00647972	533,2676816	20,00438562
573,1854051	20,00397544	541,8296649	20,00682215	535,0630241	20,00974518	545,8587266	20,0067498	533,5659958	20,00530018
573,1854051	20,00455845	541,8660447	20,00650737	534,9775316	20,00896287	545,7077504	20,00754142	533,6151085	20,00570251
573,1854051	20,00404995	541,9588132	20,0064012	534,9920836	20,00903924	545,3439525	20,00699939	533,4350286	20,00483265
573,1271975	20,00366252	541,822389	20,0062466	535,0411963	20,00908767	545,0401813	20,00670882	533,4950552	20,00498539
573,1708532	20,0037333	541,7514484	20,00696185	535,1885344	20,00852329	545,2038904	20,00681872	533,5041502	20,00445081
573,2581647	20,00341851	541,8587687	20,00780377	535,1976294	20,00859593	545,4239881	20,0062562	533,4477615	20,00484569
573,3236483	20,00380967	542,0188398	20,00713694	535,1703445	20,00934658	545,5349464	20,00589857	533,3986488	20,00551811
573,3382003	20,0046758	541,822389	20,00656511	535,3795283	20,01008419	545,616801	20,00699194	533,3331652	20,00510832
573,3236483	20,00458453	541,7041546	20,00671598	535,4868487	20,00964088	545,5749642	20,00760475	533,4077437	20,00466874
573,3309243	20,00399221	542,0333917	20,00679794	535,3176827	20,00896846	545,3657804	20,0071037	533,536892	20,0047805
573,3382003	20,00361782	542,0588576	20,00681657	535,2940358	20,00899268	545,3294006	20,00666412	533,6132895	20,00478609
573,4182358	20,00365693	542,0115639	20,00749643	535,261294	20,0088716	545,4731008	20,00668833	533,4295716	20,00479354
573,5055473	20,00366997	541,9588132	20,0067402	535,3213206	20,0091808	545,6386288	20,00619101	533,2858714	20,00570996
573,549203	20,00465904	541,8769586	20,00650737	535,4795727	20,00990537	545,6659137	20,00665108	533,4004678	20,00507107
573,5346511	20,00430141	541,8278459	20,00674951	535,432279	20,00941177	545,5895161	20,00726016	533,5787287	20,00462217
573,4691675	20,00394005	541,7932851	20,00683892	535,1667065	20,00905228	545,4931097	20,00721919	533,7642657	20,00469854
573,4546156	20,00392515	542,0042879	20,00730085	535,1867154	20,00935962	545,5167565	20,00671813	533,9516216	20,0046855
573,4909954	20,00342596	542,0315727	20,00697862	535,3449675	20,00877102	545,5767832	20,00666412	533,9152418	20,00452345
573,5346511	20,00377428	541,995193	20,00674392	535,4722968	20,00857358	545,5003856	20,00631394	533,8406632	20,00481775
573,6001347	20,00459943	541,9042435	20,00663217	535,5341424	20,00938011	545,5313085	20,00625434	533,6624023	20,00491275
573,5928588	20,00397731	541,7714573	20,00665079	535,261294	20,00999105	545,787786	20,00678519	533,6278415	20,00542684
573,6583424	20,00368673	541,8260269	20,00662099	535,1339647	20,00938756	545,8296227	20,00743898	533,5205211	20,00498912
573,6365145	20,00387859	541,8896916	20,00648315	535,1848964	20,0090411	545,6913795	20,00726761	533,4241146	20,00464825
573,5783069	20,00352096	541,993374	20,00678676	535,0593862	20,00913982	545,6404478	20,00649275	533,5132451	20,0046408
573,6801703	20,00434984	541,9624511	20,00712577	535,1630686	20,00855868	545,5822402	20,00672745	533,5187021	20,00439679
573,7383779	20,00470933	541,8642257	20,00742193	535,2412851	20,00855309	545,5476794	20,00653001	533,4004678	20,00487736
573,7092741	20,00361968	542,0497626	20,00697862	535,3395105	20,00941736	545,6877415	20,0060718	533,4932362	20,00559448
573,6874462	20,00381712	542,0315727	20,00656138	535,3158637	20,01010281	545,616801	20,00665294	533,364088	20,00526292
573,6437905	20,00406485	542,1734539	20,00671971	535,2321902	20,00930746	545,7022935	20,00753211	533,36045	20,00475256
573,6074107	20,0030255	542,2534895	20,00620562	535,3777093	20,00889396	545,8387177	20,0074576	533,5914617	20,00476187
573,6656184	20,00414867	542,1479881	20,00656511	535,3595194	20,00931305	545,9205722	20,00677401	533,5678148	20,00456443
573,7019981	20,0049049	542,1934628	20,00737536	535,3813473	20,00880455	545,789605	20,00678705	533,5878237	20,00461845
573,6801703	20,00400711	542,2371186	20,00737722	535,5905311	20,00860338	545,7695961	20,00635864	533,6442124	20,0041919
573,6801703	20,00374261	542,1170652	20,00667687	535,5705222	20,00956265	545,8478126	20,00570672	533,6587643	20,00473393
573,7602058	20,00351537	542,0461247	20,00668804	535,4013562	20,01000782	545,9351241	20,00649834	533,6951441	20,0058627
573,7674818	20,00310559	541,9697271	20,00634904	535,3995372	20,00921061	545,9824178	20,00756936	533,6132895	20,0052592
573,7456539	20,00403877	541,9624511	20,00633042	535,7342313	20,00882318	545,9424001	20,00751721	533,5823667	20,00470227
573,7165501	20,00465717	542,0497626	20,00711459	536,125314	20,0090411	545,7477682	20,0066101	533,7497138	20,00475815
573,7383779	20,00431631	542,0679525	20,00763427	536,4454561	20,00871887	545,7641391	20,00670882	533,7842746	20,00506362
573,8475173	20,00367742	542,2352996	20,00695254	536,5127587	20,00886229	546,0133407	20,00681313	533,6733162	20,00486059
573,8693452	20,00375006	542,2716794	20,00669922	536,296299	20,00976195	546,0751863	20,00635678	533,8151974	20,00535792
573,8547933	20,00375379	542,2789553	20,00688921	536,119857	20,00983087	545,8114328	20,00693048	533,8279303	20,00503568
573,8547933	20,00379104	542,3553529	20,00650551	536,0252696	20,00899081	545,7204834	20,00735888	533,6678592	20,00470227
573,8475173	20,00456777	542,2989642	20,00636581	536,0416405	20,00893121	545,7532252	20,00677029	533,6733162	20,00444336
573,8475173	20,00403691	542,2771363	20,00695068	536,1962546	20,00899081	545,8496316	20,00657471	533,6605833	20,00445454
573,9130009	20,00370536	542,3680858	20,0074182	536,303575	20,00929442	545,7932429	20,00635492	533,6496693	20,00433905
573,905725	20,00374075	542,3971896	20,00698793	536,1398659	20,00903179	545,9205722	20,00667716	533,6915061	20,00477119
573,891173	20,003534	542,3098781	20,00653158	535,9634239	20,00955147	546,1970586	20,00699753	533,8206543	20,00584593
573,9202769	20,0043815	542,5190619	20,00679794	536,1598748	20,00952167	546,127937	20,00697332	533,6714972	20,00534861
573,9857605	20,00434425	542,9919992	20,00629689	536,1889786	20,00886229	546,0642724	20,0071037	533,5860047	20,0047507
573,9712086	20,00372958	543,199364	20,00667128	536,3235838	20,00904856	545,9805989	20,00643315	533,5496249	20,00472648
573,891173	20,00366997	543,1793551	20,00793415	536,4018004	20,00893493	545,9442191	20,00644246	533,6860491	20,00435023
573,9566567	20,00377055	543,1193284	20,00704753	536,3927054	20,00921247	546,0460825	20,00666039	533,7679037	20,00529459
574,0148643	20,00384692	543,1538892	20,0064459	536,2799281	20,0090914	546,0606344	20,0063959	533,8424822	20,0057081
573,9639326	20,00406485	543,1575272	20,00686127	536,3053939	20,00945461	546,0060647	20,00634374	533,873405	20,00480099
573,9348288	20,00391957	542,7737204	20,00660981	536,3053939	20,0095999	546,0333495	20,00674794	533,8697671	20,004516
574,0294162	20,00425484	542,7773584	20,00639375	536,1653318	20,00896287	545,9896938	20,00748741	533,8897759	20,00462031
574,0439682	20,00376683	542,9210586	20,00636022	536,0125366	20,00884925	545,8969253	20,006964	533,9807254	20,00474883
574,0585201	20,00367556	542,9010497	20,0070643	536,1653318	20,00897964	545,9223912	20,00661196	533,8606721	20,00455884
574,1749354	20,00362899	542,9483434	20,0075877	536,127133	20,00872818	545,949676	20,00663059	533,7879125	20,00500029
574,1531075	20,00363086	542,9483434	20,00689666	536,0398215	20,00842829	545,8296227	20,00661941	533,9570786	20,00510646
574,1385556	20,00369232	542,9847232	20,00671412	536,1926166	20,00880455	545,8241658	20,00630276	533,9916394	20,00519028
574,1603835	20,00426974	542,9865422	20,00654835	536,128952	20,00974891	545,8550886	20,00598425	533,9279747	20,00489412
574,1531075	20,00432748	543,0538448	20,00693391	535,945234	20,01006928	545,9333051	20,00729742	534,0207432	20,00458678
574,1385556	20,00397172	543,0756727	20,00686313	535,9379581	20,0092609	546,9792241	20,08203233	534,1298826	20,00445267
574,1967633	20,00392702	542,9938182	20,00671226	535,9652429	20,00910071	550,7045145	20,33185773	534,1808143	20,00491088
574,2040392	20,00369232	543,022922	20,00705871	535,948872	20,00871514	555,3920503	20,62699012	534,1753573	20,0052592
574,1676594	20,00311118	543,0720347	20,00649992	535,8579225	20,00888278	558,9881924	20,857973	534,2026421	20,0051195
574,1822114	20,00378173	543,203002	20,00654462	535,948872	20,0096893	561,2328254	20,99571188	534,2644878	20,00505058
574,2113152	20,0045063	543,1775361	20,00633228	536,0179936	20,00962598	561,8421869	21,0235994	534,2717637	20,00444336
574,2258671	20,00435729	543,8069065	20,05434754	536,3144889	20,0091957	560,5561614	20,93515915	534,3845411	20,00463521
574,2622469	20,00385437	547,0774495	20,26666487	536,4018004	20,00885298	557,7712885	20,73743565	534,2954106	20,00483079
574,2695229	20,00372771	551,4339292	20,56472905	536,4090763	20,00900199	553,4711974	20,44836618	534,568259	20,00459051
574,1749354	20,00341293	555,1464867	20,81505179	536,5073018	20,00875053	548,0033151	20,0948883	534,8320125	20,00415651
574,1749354	20,00358429	557,7294517	20,97737013	536,4054384	20,00897591	541,9351663	19,70828514	534,8683923	20,00468737
574,2113152	20,00436474	558,7335339	21,03224924	536,3890675	20,00867603	535,9634239	19,32499377	535,083033	20,00542125
574,2695229	20,00441503	557,7567366	20,97154005	536,1544178	20,00868161	530,7338292	18,98076392	535,0211874	20,00556281
574,2549709	20,00364389	555,2210653	20,79840719	535,8888454	20,00938942	526,4428331	18,70968015	534,9793506	20,00491461
574,2622469	20,00375938	551,3502557	20,5279474	535,9088542	20,00859593	523,5797437	18,53769468	535,1012229	20,0046557
574,2113152	20,00363086	546,3571297	20,18645192	536,2690142	20,02975185	522,5520147	18,47990984	535,1248698	20,00450855
574,1967633	20,00386927	540,6473218	19,80408442	538,9338337	20,19985419	523,5470019	18,54354152	535,079395	20,0050096
574,247695	20,00417661	534,6610275	19,41599859	543,3157793	20,49760173	526,0972251	18,72162715	535,1339647	20,00489971
574,2767988	20,00410583	529,1749553	19,05938029	547,0501647	20,76355578	530,1408387	18,99747371	535,0575672	20,00503941
574,2549709	20,00389908	524,7675438	18,76748332	549,8877882	20,94618626	535,2740269	19,34427401	534,7992707	20,00484942
574,2331431	20,003534	521,7243745	18,56832373	551,2902291	21,02499291	540,9929298	19,72815584	534,7828998	20,00448993
574,247695	20,00396986	520,3110197	18,48267744	550,6917815	20,98923199	547,0574406	20,11524329	534,6755794	20,00480285
574,2913507	20,00388418	520,8512595	18,51777713	548,5017182	20,83925926	552,7636105	20,47240361	534,7137782	20,0045663
574,2840748	20,00330303	522,9776582	18,66994219	544,9983445	20,58790835	557,509354	20,77247946	534,8010897	20,00483265
574,3495584	20,00402946	526,4755749	18,92433108	540,3289986	20,25965441	560,8835795	20,99045363	534,8538404	20,00440611
574,3713863	20,00458826	531,1521968	19,25710938	534,7756238	19,88416193	562,8062513	21,10817466	534,8320125	20,00423661
574,3131786	20,00386927	536,8219869	19,63588757	528,87846	19,49514292	563,211886	21,11729231	534,9065911	20,00501706
574,3495584	20,003778	542,7573495	20,02544861	523,3196282	19,12893573	561,9676972	21,02037703	534,8010897	20,00567457
574,4368699	20,00388976	548,3343712	20,39231518	518,6611962	18,82076483	559,3610853	20,83032576	534,7101402	20,00513813
574,5023535	20,0033496	553,3202213	20,7082086	515,0177603	18,60043068	555,5084656	20,56933939	534,6719414	20,00480099
574,6405967	20,00383016	557,165565	20,94764418	513,1605721	18,4901267	550,9719059	20,2680491	534,5045944	20,00482334
574,6624246	20,00463668	559,4283879	21,09038798	513,1460202	18,50017195	546,2625422	19,9576542	534,3554372	20,00461286
574,6405967	20,00408348	559,9795417	21,12564971	514,8667842	18,62926629	541,6968787	19,66813955	534,4482057	20,00409691
574,6042169	20,00371281	559,1027888	21,05261913	518,1300513	18,8648555	537,9279325	19,42949374	534,6555705	20,00462776
574,5314573	20,00393074	556,7253696	20,88198594	522,9430974	19,18362857	535,5177715	19,2677342	534,7028642	20,00549576
574,5314573	20,00341479	553,0946666	20,63498058	528,7620447	19,55541998	534,4263778	19,20170715	534,9429708	20,00538213
574,6260448	20,00333842	548,7982135	20,34053737	534,6137337	19,94607253	534,8338315	19,2349386	535,2249142	20,00488667
574,6769765	20,0043368	544,3544223	20,02898018	540,1616516	20,32104905	536,647364	19,36370139	535,1958104	20,00471344
574,6551486	20,00447277	539,9742957	19,73134068	545,089294	20,65085271	539,5613851	19,57479868	534,9975405	20,00447503
574,6697005	20,00382457	536,0525544	19,4790156	549,3166255	20,9091457	543,6159126	19,8470522	534,9666177	20,00487922
574,6915284	20,00382457	533,0821446	19,29899468	552,165163	21,07392646	548,4871663	20,15189455	535,081214	20,00507107
574,6988044	20,00366811	531,3304578	19,20780703	553,2892985	21,13176159	553,2310908	20,4571709	535,0448342	20,00529459
574,7133563	20,00347439	531,3159059	19,21679243	552,7472396	21,08112558	557,4074906	20,73358743	535,0375583	20,00479726
574,757012	20,00341293	532,9075216	19,32396157	550,5880991	20,93066857	560,788992	20,95139397	535,0484722	20,00452345
574,8079437	20,00347253	535,7287743	19,51778097	547,2302446	20,69837251	563,0008832	21,08513188	534,8702113	20,00482334
574,7933918	20,00450816	539,6650675	19,77845815	543,1102335	20,41148233	563,6575384	21,11883831	534,912048	20,0045961
574,7933918	20,00461247	544,4781136	20,0784539	538,5281991	20,10117312	562,7625956	21,04709295	534,9811696	20,00482707
574,7933918	20,00402201	549,058329	20,3870383	534,0225622	19,79746139	560,3033218	20,87400107	534,9902646	20,0047358
574,7279082	20,00355449	553,1219515	20,67407563	529,8570763	19,53299746	556,5816694	20,61418071	535,0393773	20,00457933
574,7788399	20,0040723	556,6180492	20,90854912	526,7338714	19,33605441	551,8814006	20,29298619	535,0193684	20,00628552
574,8588754	20,00382085	559,0773229	21,06408184	525,1331607	19,22457324	546,5590375	19,93913206	536,130771	20,08721372
574,9461869	20,00376683	560,2050964	21,12288182	524,7475349	19,21064065	541,289425	19,583514	540,0234084	20,34368691
575,1280859	20,00408534	559,6703135	21,07580347	525,9116882	19,29667809	536,3381358	19,26035626	544,572701	20,63811894
575,3390887	20,00388231	557,5493718	20,92497951	528,5146621	19,47284892	531,9725611	19,00013729	548,0160481	20,86419748
575,3536406	20,00386182	553,9586866	20,68393648	532,0762435	19,7208657	528,9657715	18,82794135	550,1260758	20,99614539
575,3609165	20,00357498	549,2857027	20,37442447	536,4909309	20,01472776	527,505123	18,75914269	550,5026066	21,01702192
575,1571897	20,00335891	544,0797549	20,0245266	541,3239858	20,32354127	528,1090275	18,80158678	549,1711064	20,92220211
575,0407744	20,00328627	538,531837	19,66533971	545,9223912	20,61716305	530,4919036	18,94930571	546,4480791	20,71856844
575,0626023	20,00373516	533,354993	19,33143637	549,6786044	20,86497866	534,1808143	19,18902254	542,337163	20,42489264
575,0698782	20,00466649	529,047626	19,05354276	552,1360592	21,03880629	538,7919525	19,49734618	536,991153	20,06930997
575,0189465	20,00437405	526,2591152	18,85836178	553,5585089	21,11871935	543,8760281	19,84384845	531,0757993	19,68243301
574,9680148	20,00370722	524,9639947	18,76555549	553,4584645	21,09406724	549,2747888	20,19130626	525,0112884	19,30048274
575,0407744	20,00369046	525,0040125	18,78134699	551,7449764	20,96506603	554,3552263	20,50957828	519,5070263	18,9599521
575,0844301	20,00337195	526,5410585	18,90388855	548,549012	20,7418988	558,5334451	20,77354489	515,3087987	18,69479154
575,106258	20,00384506	529,7515749	19,12388742	544,1979892	20,44517758	561,4074484	20,95784058	512,842249	18,52970531
575,1499138	20,00412073	534,0734939	19,41910735	539,1084567	20,10184367	562,7989754	21,04519491	511,9145643	18,47910842
575,1353618	20,00428278	539,2139581	19,75938839	533,5696338	19,74223769	562,7025689	21,02765252	512,9259225	18,54984423
575,0917061	20,00385065	544,4471907	20,10977241	528,2600036	19,39997293	560,963615	20,90890145	515,5198014	18,73520163
575,0844301	20,00367742	549,4730586	20,43833741	523,7270819	19,10753207	558,0404989	20,70220931	519,5288542	19,01637349
575,0480503	20,00366252	553,9896094	20,71859099	520,3728653	18,89281939	554,1169387	20,43018304	525,0040125	19,36586717
575,0771542	20,0035191	557,0800725	20,92436484	518,3010363	18,77482455	549,6495006	20,12154089	530,8320547	19,75004702
575,1862935	20,00330489	558,8590442	21,03550142	518,0663867	18,7669735	544,912852	19,80578902	536,6728298	20,13572072
575,2590531	20,00366066	559,2155661	21,04295759	519,7507709	18,87026089	540,2216782	19,5154008	542,151626	20,4908489
575,2299493	20,00413377	557,9349976	20,94750261	522,672068	19,07137627	536,5545955	19,28046351	546,8064201	20,78683065
575,2517772	20,00465904	555,1319348	20,75948536	526,6793017	19,35265616	534,1717193	19,12467747	550,3043368	20,99916474
575,2954329	20,00397358	551,5212407	20,49997606	531,6524189	19,68700095	533,0621357	19,0623366	551,9159614	21,11033112
575,3390887	20,00381153	547,1338382	20,19687714	536,7892451	20,03912841	533,6151085	19,10240768	552,0869465	21,11304313
575,3099848	20,00339244	542,1825489	19,87959418	541,5531785	20,3738718	535,601445	19,23948532	550,8154728	21,00969427
575,3245367	20,00331234	537,5277549	19,57979029	546,0097027	20,66615993	538,8028665	19,46037826	548,0706177	20,8145971
575,3536406	20,00344459	533,7187909	19,32883984	549,5894739	20,88968106	542,9374295	19,74382255	544,1816183	20,55073667
575,3609165	20,00425484	530,9793928	19,15212698	551,817736	21,0226348	547,8414251	20,06063612	539,6887143	20,24752227
575,3172608	20,00478942	529,6024178	19,06633541	552,3852607	21,05301827	552,7545156	20,3782674	535,0175494	19,93627428
575,2663291	20,00410956	529,7515749	19,0826261	551,5048698	20,9788552	557,1782979	20,66753245	530,6155949	19,64919411
575,288157	20,00358429	531,2504222	19,19835597	549,1983912	20,80951654	560,9527011	20,89940941	527,0740225	19,41731156
575,3536406	20,00337009	534,391817	19,40121292	545,602249	20,56355985	563,5684079	21,05023895	524,7493539	19,26251644
575,3972963	20,00383947	538,5882257	19,67263569	541,2730541	20,26779789	564,405143	21,1030468	523,6415894	19,19989618
575,448228	20,0037482	543,18845	19,9846455	536,641907	19,95111471	563,6702713	21,05063383	524,0253961	19,2376967
575,4264001	20,00390466	547,8959947	20,30559787	532,0726055	19,64508212	561,6257272	20,89779449	526,0935871	19,37130982
575,4118482	20,00435356	552,4070886	20,60482249	528,0526388	19,38163147	558,3624601	20,65897732	529,2840946	19,58692961
575,4191242	20,00358429	556,301545	20,85325091	524,9821846	19,18656038	553,8149864	20,35769262	533,3859159	19,862575
575,4045723	20,00361782	558,8408543	21,02498865	523,3269042	19,0788194	548,53446	20,02236808	537,9825022	20,1683375
575,4191242	20,00399221	560,0395683	21,10130308	522,9794772	19,07268012	543,3194173	19,68329962	542,5481658	20,47233607
575,4264001	20,0032248	559,9158771	21,07335409	524,2691407	19,16915955	538,5955017	19,37354361	546,8300669	20,74553954
575,4918838	20,00414495	558,2842435	20,94354449	526,8939425	19,35534955	534,7319681	19,12248886	550,0114795	20,95846781
576,4741381	20,07281322	555,2228843	20,72368718	530,6919925	19,61340971	532,0325877	18,95421937	551,8504778	21,08639986
580,1266689	20,31314286	551,135615	20,43459536	535,435917	19,91884438	530,9775738	18,88521396	552,6162724	21,11446806
584,7396262	20,61156281	546,3516727	20,10441172	540,2998948	20,24045426	531,459606	18,92340377	551,6340181	21,03672125
588,4721925	20,84931269	541,3094339	19,76277654	545,085656	20,54661537	533,3840969	19,06308166	549,0874328	20,85785517
590,7859471	20,9946791	536,3854295	19,44250031	549,1802013	20,80822387	536,6491829	19,28902609	545,2839259	20,59369299
591,4771631	21,02977506	532,0726055	19,17452156	552,157887	20,99784114	540,9838348	19,57983714	540,5872951	20,2698945
590,4221492	20,9486401	529,0949197	18,98453735	553,7003901	21,09540648	546,0679103	19,90873555	535,1685255	19,91500473
587,5918016	20,75577811	527,6360902	18,89110521	553,5257671	21,09030284	551,1665378	20,23917624	529,5041924	19,56054338
583,2698827	20,46944486	527,4287254	18,90443803	552,163344	20,98157279	555,8686255	20,54086886	524,4328498	19,24022244
577,8929499	20,11708457	528,869365	19,02175486	549,2838837	20,77887603	559,6648565	20,78900112	520,5001946	18,98414973
571,9121125	19,72911609	531,9252673	19,22956645	545,1747865	20,50235706	562,2114418	20,95808459	518,0300069	18,81778386
565,7348243	19,34168778	536,0034417	19,50704841	540,4254051	20,17887894	563,3665001	21,03140947	516,8149219	18,75705045
560,0159215	18,99199293	540,8092118	19,82860055	535,2994928	19,83711338	562,9936072	21,00251612	517,1696249	18,80497817
555,4029642	18,71371749	545,9242102	20,16218165	530,5100935	19,50961381	561,3819826	20,8747424	519,3487742	18,95859051
552,3179581	18,53330169	550,9173362	20,47401451	526,462842	19,22818677	558,4515906	20,66149748	523,1049875	19,20378166
551,0446655	18,46700456	555,0682702	20,73798298	523,2650585	19,01974747	554,6026089	20,3851983	528,1253984	19,51517679
551,6922257	18,52306831	557,7476416	20,92800631	521,1914106	18,90435475	550,0496783	20,07355915	533,4768653	19,86246883
554,2533629	18,69598324	559,1337116	21,02514884	520,7293872	18,89432813	545,1256738	19,75579749	538,4063268	20,20904747
558,5316261	18,9681399	559,2646788	21,02047546	521,9444722	18,9903568	540,3435505	19,46412777	543,2412007	20,52531343
564,0977338	19,3134389	557,8786089	20,91475731	524,6820513	19,18030189	536,5218537	19,22833739	547,2484345	20,78553239
570,1513307	19,6985445	555,0882791	20,71928948	528,6965611	19,44500983	534,046209	19,07305985	550,1879215	20,96451768
576,2485834	20,08867923	551,3666266	20,45509377	533,1621802	19,7601731	532,9566344	19,01109151	551,6740358	21,04576998
581,9311064	20,45090409	546,9810431	20,14885257	537,9897782	20,09457004	533,5059692	19,05053861	551,5521636	21,02217586
586,842378	20,75751223	542,1188842	19,82882779	542,8282901	20,41247512	535,5832551	19,18852521	549,7659159	20,89761333
590,5822203	20,98325363	537,5113839	19,52778151	547,0847255	20,68824904	538,8410652	19,41041281	546,6990997	20,68629625
592,6849721	21,10880336	533,7315239	19,27629276	550,431666	20,89580544	543,1593462	19,69265569	542,7719015	20,41110534
593,0924257	21,12523189	531,0394195	19,09905836	552,2506555	21,01464406	548,1160925	20,0105645	538,1061935	20,10118169
591,9064446	21,03401071	529,733385	19,01571617	552,510771	21,03232242	553,0655628	20,33045702	533,2367587	19,7860147
589,2361681	20,84821001	529,7024622	19,03205529	551,3066	20,9476205	557,4220425	20,62220684	528,9894184	19,49820065
585,4381181	20,59060061	531,2413273	19,14757468	548,9291808	20,77007504	561,1946267	20,85832318	525,4514839	19,26746549
580,8542647	20,2896903	534,3117815	19,34938668	545,5258515	20,5182268	563,8339804	21,01415952	522,7048098	19,11533023
576,0157527	19,97609351	538,366309	19,61982225	541,2330364	20,21863338	564,7834928	21,07384425	521,6025022	19,05882317
571,4318993	19,68277721	542,9428865	19,93366491	536,6055272	19,89945052	564,3560303	21,03108351	522,2482434	19,10476903
567,5829176	19,44056443	547,8377871	20,25637375	532,0544156	19,592183	562,4315395	20,88931387	524,5056093	19,24848514
564,8253296	19,27362114	552,5653407	20,55781305	527,8998437	19,32784387	559,0464001	20,66229842	527,9434994	19,47409988
563,5011053	19,19889741	556,3979515	20,80995931	525,0021935	19,13349921	554,760861	20,37287504	532,2163056	19,76032882
563,7921436	19,224438	559,1118837	20,98707265	523,3305422	19,02895639	549,9732807	20,0495478	537,0657315	20,07786697
565,5674773	19,34741914	560,5088676	21,0708805	523,2286787	19,02260663	544,8528254	19,72123239	542,1370741	20,39516855
568,7106911	19,5546384	560,3888143	21,05237698	524,5037904	19,1174283	540,2198592	19,42054373	546,5262957	20,68228598
572,9380226	19,82506094	558,6698693	20,93295908	526,8702956	19,30364811	536,4563701	19,17688555	549,8532274	20,91042088
577,5655317	20,1299927	555,6266999	20,72421059	530,6174139	19,56090733	533,8570341	19,0126878	552,2542935	21,05535888
582,3676639	20,43772401	551,7267865	20,44705086	535,2103623	19,86729754	532,7128898	18,94587472	552,9946222	21,10136435
586,7914463	20,71787514	547,1938648	20,12886266	540,1489187	20,19033421	533,0293939	18,98090362	552,0542046	21,04330012
590,3202858	20,94028241	542,2043767	19,79839031	544,741867	20,4980469	534,8574783	19,11617263	549,918711	20,88507773
592,6049366	21,07990815	537,4768232	19,48781846	548,6308665	20,76295414	538,2244278	19,33799503	546,4426222	20,64161698
593,39074	21,1202102	533,6951441	19,227674	551,4139204	20,9581519	542,6463912	19,62283071	541,9497182	20,33713785
592,7140759	21,05462274	530,8884433	19,04285863	553,0109931	21,0628251	547,5703956	19,94279588	536,9966099	20,00057092
590,625876	20,88642776	529,4314328	18,9517399	553,5639659	21,06637344	552,4471064	20,26412637	531,7924811	19,66221213
586,8933097	20,63015201	529,3041035	18,96307782	552,5471508	20,96807234	556,9072685	20,55664733	526,7611563	19,35509549
582,0547977	20,31058545	530,6756216	19,07714993	549,9077971	20,7772071	560,9126833	20,79619652	522,8157681	19,10849805
576,4959659	19,95563235	533,6878681	19,27868067	546,1152041	20,51272268	563,5720459	20,96004037	520,2619069	18,94568797
570,6679237	19,59676026	537,8187932	19,54751996	541,4567721	20,20102952	564,8162347	21,02813681	519,1723323	18,88199668
565,1745756	19,26844299	542,4153795	19,86115214	536,469103	19,87016788	564,6598016	20,99421059	519,7071152	18,92514113
560,7362413	19,00189475	547,2247876	20,18641467	531,8943445	19,55259062	562,6207144	20,86404709	521,8498847	19,0706044
557,6948909	18,82191295	551,6776738	20,49298555	527,6997548	19,27977272	559,3301625	20,64775675	525,2677659	19,30147366
556,2688032	18,74550725	555,444801	20,74965804	524,6020158	19,07716909	555,2083324	20,37100494	529,6788154	19,59611431
556,7199126	18,78130729	558,2642346	20,93098654	523,1068065	18,96559852	550,4680458	20,05863564	534,6446566	19,92678969
558,9172519	18,92455028	559,8358415	21,02207733	522,7775694	18,95412462	545,7623201	19,74167678	539,9051741	20,2559824
562,5843346	19,16157373	559,9067821	21,01343466	524,0017493	19,04583568	541,3603656	19,45198891	544,5654251	20,55516976
567,4155706	19,46908898	558,5152552	20,90364105	526,6829397	19,2316904	537,6441702	19,21507163	548,2652496	20,79926381
572,7925034	19,81576075	555,6721747	20,70734992	530,3991352	19,49146978	535,0120924	19,05669279	550,7172474	20,96332559
[truncated: 1,136 more rows]
