# Supplementary material for: Thermomechanical and microhardness data of melamine-formaldehyde-based self-healing resin film able to undergo reversible crosslinking via Diels-Alder reaction
Source: Data Brief. 2020 Nov 21;33:106559. doi: 10.1016/j.dib.2020.106559 (PMC7708790; doi:10.1016/j.dib.2020.106559)
Supplement: Supplementary file 9 [file mmc9.zip › Nanoondent_H2_curves.csv]

X_WoodPlus_R92_H2_1_Pd_[nm]	Y_WoodPlus_R92_H2_1_Fn_[mN]	X_WoodPlus_R92_H2_2_Pd_[nm]	Y_WoodPlus_R92_H2_2_Fn_[mN]	X_WoodPlus_R92_H2_3_Pd_[nm]	Y_WoodPlus_R92_H2_3_Fn_[mN]	X_WoodPlus_R92_H2_4_Pd_[nm]	Y_WoodPlus_R92_H2_4_Fn_[mN]	X_WoodPlus_R92_H2_5_Pd_[nm]	Y_WoodPlus_R92_H2_5_Fn_[mN]
0	0	0	0	0	0	0	0	0	0
2,124807057	0,003245504	0,03603673	0,004312751	-0,199272604	0,004573878	2,964213847	0,002140889	0,066057828	0,003906862
3,99113287	0,006851411	0,116873625	0,008734663	-0,274783981	0,009025578	6,02790368	0,004782897	0,3145293	0,008337599
5,795811994	0,010486975	0,570737251	0,01311118	0,061594509	0,0137534	8,957556728	0,00767811	0,56041795	0,012967393
7,56529083	0,014224476	0,874042863	0,017711397	0,439192473	0,018475889	11,53108575	0,011164846	0,835037396	0,017209189
8,985083154	0,018349473	1,072830077	0,02207508	0,648351835	0,023740575	13,90878918	0,015159656	1,132884485	0,02156342
10,22833402	0,022375559	1,368417196	0,026656292	0,605419954	0,029314766	16,16939517	0,019362135	1,430351433	0,026229673
11,88624344	0,026665652	1,601921974	0,031685295	0,614681656	0,034827825	18,6158223	0,023872421	1,616517188	0,031045615
13,90952815	0,031066118	1,915329505	0,036768395	0,663231489	0,040134188	20,77160902	0,028537736	1,839265237	0,035867297
15,5822879	0,035405106	2,3709686	0,042190228	1,006446066	0,045490689	22,85276033	0,033508392	2,160070406	0,040821489
16,83049836	0,040294375	2,740253657	0,047739644	1,471798725	0,051081971	24,92697674	0,038830618	2,644183614	0,045911378
18,20411962	0,045711725	2,872858699	0,053231515	1,785182941	0,0569101	26,78672293	0,044238604	2,867067553	0,05104549
19,51630734	0,051356362	3,026624148	0,058879345	1,8755249	0,063112854	28,74736619	0,049663951	3,18462643	0,05636631
20,63882279	0,0572076	3,401703238	0,064625169	2,047691186	0,069610255	29,9028224	0,052545441	3,613523361	0,062040785
21,97448685	0,063187782	3,808907297	0,070246937	2,124620318	0,075832377	30,12002111	0,052162958	4,020798475	0,067632737
23,40516469	0,069367172	4,029932724	0,076068067	2,218299163	0,081936628	30,29083559	0,05173666	4,285983689	0,073125546
24,56177198	0,075574604	4,159327889	0,081992239	2,404188694	0,088351127	30,47023342	0,051771723	4,569368568	0,078831279
25,72923636	0,081848298	4,178110198	0,087982971	2,436294124	0,094745718	30,67242547	0,051854527	4,862010043	0,084740855
26,87473076	0,088099728	4,363066698	0,094326165	2,705670653	0,101399567	30,80708753	0,051834169	5,136050397	0,090788223
27,8775908	0,094371159	4,677621756	0,100583532	3,043103855	0,108455223	31,04008871	0,052012546	5,472654929	0,097026906
29,05554279	0,100971231	5,093676514	0,107005685	3,351262251	0,115389355	31,13382351	0,052256214	5,88092125	0,103325513
30,45001137	0,107481474	5,526774528	0,113704324	3,436591775	0,122052401	31,24205338	0,052798688	6,267722074	0,109486575
31,83069542	0,114116521	5,751513872	0,12033176	3,563871743	0,128971589	31,43861793	0,053101226	6,521913416	0,115916964
32,94334854	0,121450133	5,93311439	0,127294182	3,788343302	0,13632	31,35306858	0,053068917	6,974405695	0,122656174
34,02763678	0,128794703	6,247128103	0,134437862	4,088794086	0,14412326	31,38086502	0,053280276	7,498997635	0,129523776
35,34755522	0,135494448	6,667671715	0,141681587	4,466251273	0,152014371	31,56100182	0,053674426	7,930045733	0,13635814
36,61374241	0,142402693	7,133856152	0,149112159	4,72934838	0,159786286	31,50432893	0,053860195	8,319180691	0,14309882
37,80837794	0,149775391	7,277177067	0,156443922	4,852259842	0,167480495	31,72414243	0,054236126	8,764212271	0,149737782
38,92381638	0,157643422	7,483653686	0,164055636	4,978694264	0,175565655	32,08060752	0,054536219	9,125156444	0,156659269
40,00843148	0,165608587	7,870785801	0,171787985	5,243877259	0,184034287	32,22493297	0,054635027	9,502756628	0,164253011
41,31558856	0,173499785	8,338926008	0,1798277	5,41979521	0,192158417	32,26534864	0,054882104	9,786358223	0,171798659
42,57275186	0,181390575	8,7234753	0,187899385	5,656104856	0,200337524	32,30371795	0,055169657	10,08026002	0,178705565
43,75047648	0,189357894	9,231875747	0,195668099	5,959217954	0,208923561	32,42468075	0,055378735	10,5495442	0,185723837
44,98828459	0,197648047	9,465384078	0,203454042	6,114182	0,217466874	32,62044949	0,05565317	11,14684154	0,193262485
46,01658207	0,206496688	9,752073869	0,211513737	6,158176143	0,224145533	32,76625286	0,055981202	11,67924412	0,201056956
46,92458466	0,215314988	10,06377565	0,220232225	6,394569277	0,225657885	33,09321622	0,056201551	12,40100102	0,208983559
48,07326229	0,223995685	10,35391069	0,228659472	6,708486179	0,225723601	33,13641721	0,056460135	12,99794398	0,217098638
49,3339783	0,233148519	10,39909499	0,232785638	6,710896695	0,226393892	33,08025592	0,056667063	13,35017423	0,225539854
50,41363381	0,242290818	10,26813752	0,232541137	6,655256756	0,227377601	33,10754076	0,05683978	13,58047713	0,232609611
51,43495375	0,251342749	10,35295767	0,232856768	6,806820855	0,228679328	33,24106595	0,057271692	13,73844144	0,234674528
52,35989568	0,260633884	10,62564533	0,233979855	6,828500403	0,229964262	33,33400494	0,057522541	13,71647501	0,234572344
53,34836013	0,269777347	10,6656258	0,235214178	6,780228793	0,231161652	33,44490646	0,057645749	13,804696	0,235308904
54,57455797	0,27924654	10,54466211	0,236323907	6,922154379	0,231968817	33,46292582	0,057850581	14,1757663	0,236422853
55,62677232	0,287339325	10,67751939	0,23740136	7,033102966	0,232852439	33,50516048	0,058186501	14,33548565	0,237608892
55,78724129	0,289582794	10,93978339	0,238445663	6,962435048	0,233952825	33,70695463	0,058623157	14,26842995	0,238739547
55,81422771	0,289682271	11,15384594	0,239393226	6,916120983	0,23522344	33,79432296	0,058919936	14,3088101	0,239762808
56,15153657	0,290501689	11,10942991	0,240574085	6,930553883	0,236563934	33,88203236	0,059075798	14,42363558	0,240812176
56,48749539	0,291748933	11,12911994	0,242042635	7,155342077	0,237887168	33,96400057	0,059264613	14,51632589	0,242075515
56,90188393	0,293172751	11,15214597	0,243300764	7,19015956	0,238819771	33,99719713	0,059613677	14,57101814	0,243350495
57,25301995	0,294730941	11,15658864	0,244385668	6,940466842	0,239790762	33,92693866	0,05997411	14,73210706	0,244496924
57,25563474	0,29618165	11,35126492	0,245268212	7,134842918	0,241219731	34,08632761	0,060326917	14,75812359	0,24567464
57,3464279	0,29768303	11,6741693	0,246539351	7,329317583	0,242373931	34,39197469	0,060584417	14,68543506	0,24683207
57,7047404	0,299193693	11,77567477	0,247818814	7,278831743	0,243548911	34,5503973	0,060690966	14,63123486	0,247880244
57,849009	0,300511165	11,65099583	0,249174121	7,230613424	0,244873426	34,60803653	0,060799541	14,72609765	0,249110172
58,09771317	0,30193961	11,44264071	0,250455213	7,243152727	0,245884726	34,88020282	0,061053898	14,83216569	0,250457418
58,44523964	0,303510373	11,35351734	0,251254579	7,365289698	0,246966923	35,04010337	0,061677047	14,8698813	0,2516021
58,68612784	0,305263937	11,31515602	0,252542511	7,598683453	0,248163148	34,97041333	0,061955713	14,79986975	0,253024375
58,87108212	0,306811766	11,30763937	0,253866793	7,75946418	0,249623084	34,860535	0,062186295	14,83028098	0,254215944
59,03449274	0,308136135	11,48285211	0,25522501	7,775025954	0,250958105	34,92073218	0,062532234	14,96706046	0,255221191
59,02511358	0,309661525	11,57058548	0,256415124	7,836756133	0,252026536	34,98462419	0,062654394	15,05078726	0,256599402
58,9532635	0,311045383	11,6266926	0,257510301	7,581442133	0,253321947	34,96899225	0,062888327	15,15113367	0,258036986
59,25123671	0,312660675	11,72506192	0,258856819	7,365999352	0,254509413	35,13696455	0,063450569	15,31189219	0,25916051
59,53597961	0,314416189	12,04955614	0,259921524	7,334718596	0,255637943	35,24377334	0,063859278	15,26444037	0,260462004
59,50528416	0,315816752	12,24082537	0,261271156	7,358015516	0,256995083	35,33472281	0,064001497	15,25044978	0,261561431
59,69521224	0,317410769	12,25298098	0,262673	7,366010899	0,258393639	35,43311878	0,064185234	15,43079619	0,262856085
59,96827382	0,319027196	12,27331316	0,264046236	7,289427712	0,259639225	35,30658532	0,064507977	15,61876139	0,26409227
60,09249091	0,32056705	12,17573077	0,265353056	7,224394398	0,26095399	35,26730652	0,064690589	15,78386666	0,265453631
60,29633141	0,32210641	12,13271629	0,266511621	7,232844528	0,262167096	35,53543693	0,064887163	15,87472199	0,266955098
60,31709347	0,323663901	12,21491898	0,267652724	7,387500376	0,263300603	35,86774357	0,065397623	15,89066124	0,268120939
60,36290927	0,325311935	12,39196669	0,269007856	7,390157806	0,264737371	36,00581624	0,065936651	15,95870281	0,269260005
60,5988521	0,327054061	12,46111671	0,270509468	7,466491414	0,266119279	35,96687849	0,066059688	15,95831201	0,270714236
60,92206378	0,328616762	12,7128105	0,271947081	7,478057274	0,267033809	35,86745935	0,066276977	16,12217205	0,272087325
61,20606772	0,330229609	12,93862099	0,272887862	7,326087278	0,268426835	35,86575405	0,066516083	16,1449485	0,273390857
61,38297866	0,331817688	12,881369	0,274093256	7,459542306	0,269886595	36,08232748	0,067071293	16,21958569	0,274646076
61,59787521	0,333488743	12,97751965	0,275574466	7,50609085	0,271310733	36,11876411	0,067675248	16,50820638	0,276110784
61,8052258	0,335203657	13,22157865	0,276854394	7,449474803	0,272527943	36,11290924	0,067724721	16,72084873	0,277497873
61,8564133	0,336975935	13,41110172	0,27845752	7,498178957	0,273915177	36,35472115	0,067779142	16,9407031	0,279035602
61,81616816	0,338568642	13,33458337	0,279740592	7,484947762	0,27513323	36,47892403	0,068082262	16,87395649	0,280293615
61,80568055	0,340304831	13,16714575	0,280986585	7,485091647	0,276502711	36,6484311	0,068534448	16,72158415	0,281435941
62,03937806	0,341950623	13,25444836	0,282264738	7,448313066	0,27799271	36,84323351	0,068932312	16,79254783	0,282881703
62,42940919	0,343621998	13,4419375	0,283598421	7,654203488	0,279312103	37,07902001	0,069445441	16,836367	0,284205927
62,75372932	0,345531675	13,67795316	0,285158386	7,73291475	0,280687725	37,02496192	0,069840511	16,89212151	0,285873518
62,90322752	0,346933257	13,76102982	0,286764684	7,707799728	0,281937909	36,95129285	0,069781052	16,88702515	0,28734396
62,80756004	0,34841956	13,60592899	0,288211727	7,61050422	0,283398805	36,99318645	0,070094952	16,96645672	0,288375632
63,09623935	0,350421816	13,60493778	0,289374163	7,6326847	0,284900388	37,05315626	0,070628294	17,09080703	0,28983388
63,50944839	0,352367087	13,70689179	0,2906827	7,560657869	0,286223739	37,21078306	0,070918204	16,97681643	0,291349956
63,68506613	0,354003043	13,72204234	0,291969759	7,692934285	0,287638127	37,30599579	0,071322282	16,91757315	0,292800433
63,7233786	0,355743713	13,62998442	0,293407925	7,971831199	0,289177108	37,40899607	0,071604152	17,07143586	0,294217091
63,9231548	0,357561917	13,64798069	0,295285325	8,083096865	0,290495046	37,74397435	0,071830857	17,32791693	0,295555809
64,15499069	0,35922782	13,64018248	0,296788509	8,099152467	0,291624449	38,13994561	0,072116795	17,43922167	0,297124127
64,21041303	0,360853153	13,66341901	0,297867708	8,087889476	0,293143698	38,18115709	0,072606736	17,39419813	0,298729931
64,38901505	0,362814547	13,83479837	0,299276042	8,110712997	0,294806778	38,35720117	0,072955152	17,46547445	0,30006082
64,61066176	0,364817763	13,92526822	0,300802072	8,114123603	0,296374427	38,55746054	0,073402369	17,52780326	0,301330503
64,78360787	0,366618708	14,09647883	0,302412998	8,269300811	0,297745363	38,56797657	0,073902853	17,70554198	0,302644017
64,80368781	0,368390608	14,15350344	0,303952067	8,238574278	0,299116997	38,44496741	0,074003429	17,80576759	0,304252062
64,8572201	0,370153136	14,16545299	0,305414884	8,314432711	0,300442007	38,58537066	0,074151749	17,88196619	0,305972506
65,17982072	0,3718872	14,26011682	0,306641348	8,483572085	0,301896704	38,67865071	0,074619855	17,98628275	0,307462942
65,53301731	0,374001302	14,45493699	0,308077855	8,465441698	0,303420493	38,73725628	0,075114525	17,9316207	0,308798924
65,65118057	0,375771921	14,82050236	0,309457639	8,516798841	0,304988695	38,87277099	0,075568021	17,93385713	0,310253446
65,55247197	0,377491957	14,95974209	0,311217489	8,403142198	0,306545633	39,03738954	0,075860027	18,1501499	0,311919699
65,83866438	0,379416826	14,92019861	0,312844655	8,314913216	0,308190611	39,20683977	0,076057628	18,36084359	0,313582284
66,16828517	0,381422982	15,00846578	0,314129065	8,408616041	0,309551593	39,16898206	0,076512593	18,43787175	0,315053483
66,38377858	0,38322838	15,05863366	0,315651399	8,549640127	0,31103647	39,06484491	0,076942137	18,45224248	0,316473604
66,65500696	0,385090996	15,10687773	0,31725275	8,75238462	0,312565353	39,10861434	0,077349503	18,49258887	0,318150305
66,88044796	0,387110947	15,19651092	0,318775695	9,025153103	0,314333498	39,12907797	0,077633011	18,43415206	0,319676451
67,10712531	0,388872253	15,31145543	0,320623643	9,11726076	0,315690813	39,0264756	0,077827148	18,49011441	0,321299572
67,32058657	0,390755678	15,43147143	0,322305058	9,154213424	0,317245161	39,03534317	0,07827371	18,51582362	0,322999643
67,37461624	0,392923739	15,55565121	0,323650208	8,99117406	0,318868776	39,24594805	0,078747149	18,61826612	0,32426435
67,41824356	0,39483944	15,63944196	0,32496314	8,954532258	0,320478043	39,43716931	0,079043681	18,73821107	0,325984153
67,4281059	0,396717161	15,50372474	0,32659211	9,091713195	0,322072613	39,53454209	0,079411939	18,75149111	0,327618217
67,46951633	0,398763713	15,63688223	0,328224748	9,040895177	0,323734907	39,47042271	0,080009105	18,88492394	0,329124398
67,69741581	0,400705724	15,84634668	0,330021677	9,127126646	0,325160355	39,49634331	0,080211057	19,00763112	0,330732588
67,83591481	0,402631495	15,78844278	0,331818227	9,291500055	0,326778033	39,62634422	0,080435819	19,00092004	0,332440663
67,84199705	0,404720656	15,93530308	0,333397139	9,288549526	0,328311164	39,79983034	0,080997457	19,15698898	0,334084156
67,96553202	0,406650152	16,06619572	0,335077565	9,334346671	0,329852183	40,02930722	0,081487165	19,25499059	0,335713476
68,10219781	0,408834424	16,06493806	0,33626698	9,279090425	0,331667011	40,15606805	0,081831733	19,26392034	0,337265525
68,37172089	0,410969044	16,17820923	0,337845193	9,344280059	0,333434311	40,24258374	0,082269483	19,54473039	0,338811957
68,45769656	0,412968797	16,34133208	0,339645818	9,550200678	0,335057781	40,42880278	0,08256373	19,66291141	0,34061977
68,58006623	0,414789213	16,23108249	0,341559599	9,616693269	0,336672607	40,42613114	0,083035394	19,63552709	0,342469639
68,78092246	0,416695164	16,31038972	0,343508973	9,758220064	0,33817713	40,45097172	0,083350167	19,8155129	0,344275153
69,02426914	0,419057784	16,44658833	0,345060382	9,964392926	0,339774115	40,59779827	0,083869139	19,95747757	0,345833634
69,39220239	0,42116039	16,58147955	0,346455212	9,86838883	0,341596742	40,74769437	0,084582358	19,95516653	0,347377971
69,65156471	0,42323008	16,84876975	0,347819221	9,555103423	0,343327431	40,81511067	0,084825156	20,01445599	0,349028158
69,77608022	0,42520981	17,13868362	0,349595428	9,640435167	0,344934457	40,89480514	0,085069439	20,28908965	0,350817432
69,92047672	0,427406305	17,26548176	0,351575332	9,556909978	0,346607781	41,03043355	0,085438679	20,44773608	0,352635927
70,11313328	0,429745467	17,06531298	0,353354857	9,419536306	0,34837971	40,93811983	0,085783545	20,45255179	0,354130786
70,23536085	0,431872258	17,01202227	0,355092472	9,585926768	0,35018438	40,71876107	0,086129088	20,48747674	0,355838774
70,59461127	0,433942675	17,20239266	0,356715301	9,65805574	0,352029243	40,66390717	0,086718244	20,60752827	0,357812334
70,8385548	0,436188676	17,36510163	0,358549919	9,79096365	0,353659726	40,68459818	0,087101294	20,8223058	0,359590228
70,97483691	0,438210112	17,50401629	0,360304385	9,975865527	0,355264541	40,9280017	0,087349826	20,93411859	0,36125034
71,15152047	0,440367433	17,52000528	0,362069882	10,15571811	0,356982278	41,05032874	0,087725375	21,12262203	0,362985568
71,38972282	0,442606856	17,49664441	0,364085089	10,40731775	0,358932089	41,19340363	0,088251317	21,31939086	0,364767276
71,41477656	0,444594793	17,39064386	0,365759229	10,69001606	0,360738069	41,33818382	0,088803351	21,32146031	0,366754165
71,43843763	0,447066698	17,50030548	0,367362471	10,86600951	0,362507116	41,38019111	0,089254221	21,27499437	0,368411337
71,4346007	0,449252366	17,69197439	0,369018392	10,8483019	0,364456199	41,47398276	0,089716579	21,31828419	0,370159371
71,43197169	0,451401015	17,92405897	0,370899547	10,82718545	0,366114914	41,59625295	0,089934937	21,47387706	0,37192024
71,60748996	0,453658802	18,07123546	0,372853374	10,83497478	0,367729391	41,57294715	0,0902894	21,58091322	0,37374537
71,7735296	0,455884867	18,10845369	0,374657928	10,74582653	0,369663864	41,79799025	0,090912142	21,68798846	0,375715088
72,03120082	0,458246323	18,03835687	0,376727269	10,67834273	0,371313294	42,11830293	0,091403138	21,62571827	0,377671419
72,39198601	0,460636882	18,13378277	0,37872676	10,64518792	0,373353676	42,13876656	0,091761006	21,7150637	0,379269423
72,38903015	0,462940072	18,11842438	0,380223977	10,73288044	0,375459018	42,10994694	0,092291009	21,93133159	0,381168884
72,33743054	0,465101991	18,07176304	0,381919741	10,66305718	0,377197914	42,24784908	0,092548738	22,2092	0,383130598
72,73082964	0,467200843	18,23472247	0,383911491	10,708015	0,378852379	42,27132541	0,0929688	22,51516148	0,38523725
73,15593316	0,469658371	18,36657434	0,385735311	10,92224719	0,380740199	42,43384075	0,093543048	22,50180328	0,387050506
73,27880021	0,472116916	18,42901328	0,387763615	10,9854482	0,382734452	42,60545104	0,0939719	22,29026937	0,388721095
73,4285542	0,474412074	18,64843066	0,389520293	10,89007915	0,384640927	42,67343577	0,094307045	22,42673088	0,390652687
73,62648299	0,476798762	18,72140518	0,391573772	10,90344357	0,386455114	42,80542619	0,09474834	22,56301831	0,392838326
73,72928432	0,479167465	18,70407326	0,393559381	10,87106769	0,388441451	42,98795042	0,09530081	22,72153863	0,394789098
73,98881717	0,48151789	18,77804965	0,395337829	10,88666588	0,390413206	43,08015044	0,095908193	22,78789622	0,396574065
74,2011984	0,484011564	19,00544109	0,397155945	10,83945742	0,392156584	43,08606216	0,096349123	22,89074728	0,398513427
74,25275538	0,486342606	19,2236239	0,399284133	10,95754429	0,394037098	43,18127489	0,096819288	23,12276791	0,400632303
74,42401039	0,488863114	19,34555837	0,401283828	11,21279612	0,396134233	43,26642633	0,097078021	23,34987692	0,402627516
74,61074103	0,491269361	19,26805592	0,40335116	11,26612058	0,398051651	43,36959714	0,097551475	23,47835903	0,404325869
74,87783405	0,493686026	19,35772997	0,405355687	11,3033246	0,40009701	43,58258944	0,098129819	23,47713335	0,406497452
75,13813429	0,496424522	19,61715268	0,407316382	11,40358484	0,402092456	43,64272978	0,098505236	23,41857929	0,408428433
75,12731982	0,498820291	19,71724506	0,409115377	11,51705675	0,403909874	43,6922404	0,098984024	23,49416506	0,41021762
75,50200323	0,501108958	19,7480542	0,41084659	11,4926949	0,405794434	43,94507993	0,099554379	23,60276796	0,412281576
75,81479836	0,503753448	19,77288234	0,413069307	11,50133332	0,407964969	43,91910249	0,099873487	23,80733855	0,41445406
75,83004661	0,506058821	19,82983589	0,4153094	11,7212996	0,410012219	43,91199706	0,100476875	23,9426401	0,416642086
75,99428146	0,508329385	19,90414445	0,41738785	11,94988742	0,411917647	44,21252822	0,101228249	23,99353451	0,418551385
76,44219341	0,511203854	20,01684009	0,419541446	11,9860123	0,414140481	44,31842752	0,101536211	24,05301759	0,420501428
76,6672223	0,513829834	20,07238854	0,421475104	11,93142841	0,416367797	44,3241687	0,101904207	24,26843284	0,422617626
76,94177602	0,516435092	20,15730551	0,423485306	11,8191893	0,41824546	44,32274762	0,102339222	24,32837778	0,424627129
77,07586965	0,519051294	20,2556837	0,425524145	11,70971242	0,420124927	44,3267835	0,102823888	24,48833872	0,426799904
77,09738488	0,521362894	20,33519877	0,427637782	11,64384067	0,422230414	44,60673734	0,103467679	24,76862474	0,429179084
77,36645321	0,524026593	20,40252269	0,429733898	11,64421814	0,424382177	44,88805543	0,103951887	24,96153355	0,431288064
77,61480212	0,526766952	20,5671892	0,43223997	11,7133504	0,426699016	44,75555342	0,104805815	25,13473545	0,433254261
78,00710698	0,529343106	20,73251474	0,434316063	11,95573518	0,428853573	44,82473186	0,105191754	25,23051128	0,435424068
78,16081159	0,531845046	20,82506826	0,436123469	11,98968581	0,43080446	45,06341738	0,105383082	25,26994996	0,437636832
78,19696401	0,534480922	20,7885588	0,438221913	11,83082799	0,432857328	45,30028392	0,105789212	25,28403292	0,439674915
78,4451708	0,537228963	20,90399712	0,440351557	11,68449703	0,4347964	45,37003079	0,106337433	25,40138438	0,441787212
78,56820839	0,540017809	20,95506206	0,442610189	11,79166465	0,43715998	45,41721083	0,106997901	25,60214291	0,443910395
78,82380483	0,5427623	20,99247746	0,444851765	12,01009703	0,439494165	45,48178496	0,107568089	25,50049977	0,446073566
79,16989599	0,545373553	20,98031119	0,447257546	12,04868395	0,441644065	45,37349824	0,107966542	25,48759809	0,448407519
79,27724479	0,548163214	21,03937506	0,449196036	12,31913073	0,443910264	45,31381265	0,108533252	25,54674899	0,450713764
79,20764002	0,550795539	21,26693526	0,451244596	12,38237881	0,445932922	45,52970396	0,109142431	25,62405249	0,45276215
79,40622251	0,553442415	21,3972861	0,453583787	12,34446424	0,448073625	45,68744445	0,109625431	25,76916309	0,455081958
79,73472064	0,556394068	21,44036454	0,455839392	12,50568728	0,450304433	45,91743293	0,110337369	25,79964182	0,457395014
79,93841904	0,559135415	21,46765648	0,458130679	12,55368711	0,452588385	46,22620639	0,1107725	26,1057312	0,459528965
80,12014745	0,56185121	21,50863881	0,460439718	12,60196139	0,454863839	46,45835492	0,111031394	26,20788594	0,461610296
80,29454306	0,564821663	21,6830966	0,462746953	12,70808983	0,457046044	46,51184458	0,111770318	26,26578096	0,464055891
80,48656014	0,567470927	21,83720089	0,464997552	12,70245789	0,459475224	46,54640538	0,112478654	26,20848279	0,466451776
80,89455379	0,570238352	21,81956877	0,467314043	12,65513929	0,461671632	46,74478892	0,112904865	26,24418046	0,468737183
81,26147807	0,573032843	21,92155297	0,469419355	12,69541108	0,463992837	47,01070244	0,113381266	26,3565528	0,47100734
81,34978432	0,575971399	22,02111245	0,471855753	12,64521834	0,466299723	47,21999991	0,113839498	26,45148841	0,473293097
81,45795735	0,579095345	22,05546541	0,474282256	12,47971695	0,468609228	47,30930093	0,114471597	26,66989505	0,475481996
81,62706653	0,581748159	22,1956555	0,476449734	12,6454093	0,470951563	47,37234028	0,115198007	26,63385277	0,478014786
81,71537278	0,584589624	22,32304516	0,478866924	12,90052968	0,473372943	47,33834791	0,115732622	26,69528985	0,480496178
81,82192577	0,587560427	22,4449139	0,481134287	13,09232115	0,47561679	47,42435201	0,116417661	27,03899714	0,482703878
82,13638357	0,590607248	22,48351413	0,483605144	13,01839806	0,477933804	47,51120876	0,116719642	27,27444614	0,484954128
82,25544212	0,593644117	22,50215167	0,486285956	12,9061856	0,480281552	47,46044758	0,117229891	27,33236959	0,487614276
82,40854987	0,596445418	22,49905548	0,488736091	13,01835188	0,482976275	47,60625096	0,117904525	27,31774306	0,490174947
82,61537466	0,599379608	22,61765927	0,490748155	13,25924896	0,485259878	47,79923437	0,118469597	27,25493464	0,492545222
82,92042487	0,602357745	22,87729515	0,492807251	13,39200144	0,487632364	48,01086242	0,119077627	27,32117143	0,494867416
83,01305123	0,605344263	23,04417677	0,495521765	13,45721506	0,489891345	48,16036062	0,119621621	27,42390526	0,497386061
83,20989999	0,608343704	23,12883972	0,498310668	13,54534545	0,492187987	48,24266989	0,120121211	27,63536278	0,499945918
83,47024286	0,611546348	23,33184001	0,500698637	13,61881557	0,494751335	48,35817572	0,120775814	27,86306686	0,502146167
83,72694774	0,614535544	23,54607043	0,503093184	13,62779683	0,497421088	48,40785687	0,121303743	27,95915711	0,504712368
84,00590683	0,617481026	23,56318563	0,505280453	13,62641838	0,499777159	48,40495786	0,121905574	28,20278091	0,507170128
84,18314462	0,620543156	23,86850052	0,507693976	13,76447151	0,502001565	48,49590733	0,122504807	28,50325878	0,509569041
84,61555252	0,623730316	24,04627299	0,510320829	13,80127762	0,50447248	48,68286534	0,123365851	28,67630436	0,512361553
84,93350619	0,626883367	24,1164302	0,512912001	13,87091259	0,507214934	48,67223562	0,123906578	28,76970876	0,514826473
84,86640253	0,629966627	24,26362446	0,515522847	14,06345724	0,509940624	48,62397556	0,124334703	28,79874154	0,517110541
84,8606045	0,633375442	24,36348414	0,518328282	14,16953772	0,512380631	48,6140848	0,12482436	28,80113252	0,519686696
84,94342536	0,636557945	24,44243432	0,520583712	14,18693536	0,514896598	48,59367801	0,125427159	28,99949474	0,522461106
85,1364372	0,639363031	24,55384743	0,522989784	14,26446623	0,51720622	48,68957286	0,126070593	29,29736847	0,524993779
85,40706872	0,642396348	24,60163853	0,525456974	14,44985039	0,519623526	49,00079059	0,126883623	29,51667039	0,527485532
85,74881137	0,645809703	24,53064821	0,528266192	14,4883476	0,522433675	49,31354309	0,127614195	29,72406005	0,529966052
85,84786103	0,649286039	24,64267593	0,531283735	14,58999252	0,525058026	49,51459827	0,128070274	29,90599453	0,53279314
85,95344768	0,652686065	24,84589826	0,533679097	14,69976604	0,527698442	49,6603448	0,128713883	29,94833222	0,535526862
86,14779534	0,655815425	24,98772082	0,536084179	14,70756425	0,530378497	49,94507349	0,129350588	29,92218069	0,538240387
86,43897576	0,658916787	24,8683976	0,538798344	14,76111963	0,532887014	49,95900013	0,129720687	29,9417668	0,540585341
86,67371066	0,661845855	24,96847577	0,541511461	14,84627285	0,535436626	49,91920973	0,130399897	30,00467115	0,543318132
86,92410593	0,665000827	25,09931867	0,544094949	14,94466171	0,538292061	49,83144349	0,131176358	29,93929411	0,546273335
87,36322135	0,668256264	25,45489913	0,546927858	15,00525857	0,540932476	49,87600873	0,1318198	30,0589282	0,548857929
87,84096188	0,671571889	25,6121227	0,549655294	15,05716194	0,543649785	50,0715501	0,132452823	30,15061663	0,551582746
87,97201439	0,67518932	25,61188645	0,552250657	14,92846666	0,546344217	50,23088221	0,133044126	30,24401748	0,554216701
88,06893242	0,6789117	25,69828134	0,554944741	14,83416876	0,548910593	50,53124284	0,133764795	30,49265771	0,556931041
88,22582026	0,682323426	25,76941555	0,557631781	14,78790532	0,551620974	50,8638337	0,134463447	30,68248986	0,559558592
88,40419491	0,685731659	25,94953459	0,560555086	14,87618493	0,554508889	50,9865018	0,134874218	30,80072418	0,562703552
88,5841896	0,689094839	26,191835	0,563278215	15,09205847	0,557409085	51,25406378	0,135620542	30,78665898	0,565639139
88,49486017	0,692250916	26,48103833	0,566048375	15,19936109	0,560142284	51,34774173	0,136432859	30,80721143	0,56807478
88,53450845	0,695712759	26,5982548	0,568948572	15,26537051	0,56273561	51,23843184	0,13704305	31,07612344	0,570893603
88,81488862	0,699325533	26,57561335	0,571660641	15,39468219	0,565449426	51,16669544	0,137660953	31,25281766	0,573693915
88,98698208	0,702975095	26,53902218	0,574571373	15,51321138	0,5682906	51,31926318	0,138377286	31,3090891	0,576720247
89,28791115	0,70640114	26,59367535	0,577192872	15,68425145	0,571347084	51,45915484	0,138896396	31,36508342	0,579609792
89,63414442	0,709853087	26,63854612	0,580073627	15,69730057	0,574147396	51,58511986	0,139610619	31,44044714	0,582202536
89,96250044	0,713521974	26,77698117	0,583257469	15,7428357	0,576951783	51,58358509	0,140557759	31,55135575	0,585005409
90,34428927	0,717228754	26,9402408	0,586154988	15,81539811	0,57987014	51,50627803	0,141003674	31,60279905	0,587983313
90,38569971	0,720686521	27,23629555	0,58904267	15,65053975	0,582674003	51,96375388	0,141661245	31,8394915	0,591110752
90,36014859	0,72423521	27,358516	0,591720863	15,65546914	0,585428273	52,11905011	0,142406376	32,17021363	0,594082893
90,70339758	0,728022782	27,18119295	0,594628976	16,11041901	0,588477365	52,27144732	0,143142732	32,3405627	0,59711819
90,74779229	0,731542366	27,12078616	0,597609266	16,46763905	0,591301076	52,43760063	0,143963999	32,48910521	0,599994172
90,79159015	0,735110088	27,2196049	0,600548171	16,5580716	0,594348015	52,51900041	0,14455987	32,5949974	0,602986977
91,16297664	0,738836601	27,47988737	0,6035876	16,70772967	0,597315499	52,79002984	0,145340028	32,628972	0,60585772
91,49582329	0,742291574	27,70291963	0,606658054	16,78868714	0,600320644	52,98108058	0,145916138	32,67108232	0,608826486
91,7427511	0,746066923	27,66005969	0,609568146	16,67887631	0,603217174	52,95828637	0,146535031	32,78711395	0,612062773
91,96341726	0,750188724	27,63916974	0,612406875	16,67484575	0,606175229	53,14808655	0,14764703	32,82231069	0,615201155
92,11149437	0,754072804	27,6586315	0,615611498	16,84555898	0,609336952	53,28854664	0,148309302	32,9924537	0,617806588
92,30444936	0,757630689	27,85309284	0,618685095	16,96412547	0,612409676	53,50062944	0,14895174	33,23476655	0,620890954
92,50851724	0,761183918	27,94149147	0,621796643	16,96297084	0,61520638	53,61096252	0,149669702	33,27544867	0,623981781
92,46201932	0,764781325	27,95433453	0,624737352	16,91352062	0,618145051	53,55417594	0,150400412	33,51436157	0,627254739
92,52844086	0,768913196	28,19978086	0,627781962	16,97423472	0,621297462	53,62994822	0,151082213	33,64768426	0,63031524
92,87117827	0,773029933	28,32557891	0,63096662	17,04697654	0,624593761	53,57679962	0,15175262	33,73326558	0,633536801
93,06032475	0,776772219	28,36306004	0,634137773	17,17439994	0,627746346	53,73306219	0,152444884	33,95955924	0,6366636
93,36156645	0,780580164	28,529661	0,637238437	17,3411963	0,630786649	54,13972002	0,153279028	34,17299562	0,639528697
93,60673213	0,784333161	28,85713239	0,640255048	17,45316185	0,633950526	54,46048744	0,154013551	34,35686988	0,642629768
93,8106579	0,78809099	28,97057054	0,643343954	17,62598539	0,637002936	54,41273897	0,154650313	34,39753069	0,646104533
94,10470891	0,792065117	28,98732514	0,646688799	17,74358555	0,640292425	54,40540616	0,155547352	34,49190498	0,649376851
94,31289794	0,796099607	29,152942	0,650083295	17,64236518	0,64354373	54,59418316	0,156422387	34,69497809	0,652665583
94,68942876	0,800024433	29,41349803	0,653324996	17,52909756	0,646782172	54,78318754	0,157243697	34,94205513	0,655634057
95,0292103	0,80410217	29,55309126	0,656544753	17,55214046	0,649960775	54,97429512	0,157961616	35,1878141	0,658672672
95,34548709	0,808026763	29,63746465	0,659514391	17,73558484	0,653047178	54,87220433	0,15842396	35,35939952	0,662040742
95,62254192	0,812127144	29,90023402	0,662783449	17,78381825	0,656019203	54,99231448	0,159429599	35,6431228	0,665650431
95,71928943	0,816373567	30,06686341	0,666310717	17,81367704	0,659293849	55,12959134	0,160239791	35,69565677	0,668967977
96,1171081	0,820328195	30,07927659	0,669825994	17,78261211	0,662770069	55,22349667	0,160892837	35,71970154	0,672075218
96,49585581	0,824480671	30,15267565	0,672975552	17,97473399	0,666539015	55,36128512	0,161762198	35,86643928	0,675283682
96,40686744	0,828525289	30,32637849	0,676136286	18,17386182	0,669743346	55,40198501	0,162524122	35,97888622	0,678572008
96,38839333	0,832566297	30,44923488	0,67926262	18,26175951	0,672931263	55,399086	0,163355865	35,93389465	0,682074537
96,5614247	0,836983967	30,4616978	0,682650014	18,36811	0,676167609	55,58206497	0,164246486	35,99638689	0,685683295
96,77052322	0,8412567	30,58698426	0,686316224	18,46967676	0,679327354	55,75822273	0,165026003	36,13113067	0,689067547
97,08799373	0,845278151	30,97243594	0,689934819	18,43307315	0,682747287	55,8335971	0,165739091	36,19902658	0,692265883
97,4165487	0,849360138	31,27528347	0,693265694	18,4068932	0,686503077	55,95569677	0,166533043	36,45870864	0,695527433
97,64466134	0,853609704	31,3454318	0,696686675	18,36185367	0,689653858	56,24161918	0,167360232	36,6616361	0,699059706
97,88883226	0,857918643	31,42628802	0,699939319	18,51218498	0,692863137	56,52037931	0,16830778	36,7415011	0,702740526
98,07624501	0,862265823	31,59910978	0,703279332	18,75404662	0,696490464	56,58535134	0,169135886	36,90241772	0,70631727
98,28900994	0,86673006	31,85582177	0,706886461	18,78995568	0,700094507	56,63611251	0,169972999	37,08096291	0,709745293
98,39553451	0,870878927	31,95531552	0,710739924	18,81046727	0,703498375	56,70739416	0,170697728	37,25974967	0,713022385
98,83720788	0,875185712	32,06381895	0,714272605	18,99538247	0,707235714	56,88315402	0,171490298	37,64169838	0,716640223
99,33978898	0,879733767	32,17090485	0,717554295	19,17317981	0,710852039	56,94926292	0,172342618	37,95197819	0,720499857
99,60533302	0,884316339	32,14417423	0,720914797	19,16707802	0,71410643	57,19556546	0,173307221	38,0767566	0,724047555
99,73672659	0,888531505	32,12760793	0,724309002	19,21602198	0,717643069	57,55492956	0,174180162	38,15318258	0,727711378
99,87309396	0,892965124	32,24882652	0,728059787	19,28403158	0,721332095	57,80333531	0,175083763	38,25982084	0,731067224
99,97870903	0,897380292	32,30841974	0,731893693	19,33999216	0,724781714	57,95527777	0,175956368	38,3433629	0,734415096
100,1323	0,901657332	32,52690453	0,735533127	19,70067965	0,728501125	57,94407962	0,176528157	38,53476181	0,73826984
100,4177108	0,906179951	32,76676601	0,739173841	20,07077472	0,732130955	58,25404679	0,177407602	38,74626551	0,742152698
100,6865801	0,910816889	33,04648182	0,742892554	20,17906321	0,73548098	58,70305297	0,178626717	38,84551768	0,745916173
101,1461308	0,915548473	33,30163062	0,746560277	20,30291615	0,739208424	58,84112564	0,179533505	39,0363446	0,749429645
101,3824573	0,920127437	33,39027793	0,750045402	20,53046036	0,743016951	58,93639521	0,180050433	39,13009005	0,752853187
101,4630897	0,924561114	33,36743398	0,753863766	20,5399763	0,746918552	59,2168038	0,180821597	39,34875248	0,756523703
101,6703408	0,929158239	33,29668169	0,757843016	20,57347129	0,750519685	59,35982185	0,1817706	39,66842567	0,760386771
101,8998461	0,933722418	33,40824045	0,761594907	20,55588535	0,754114474	59,13557456	0,182756143	39,86102894	0,764593147
102,2422425	0,938447657	33,51384132	0,765204131	20,5456038	0,757691276	59,08396073	0,183841658	39,94809885	0,76849859
102,3954355	0,94325008	33,79706011	0,769020633	20,69110875	0,761686766	59,21362057	0,184797791	40,00538281	0,77175007
102,5543413	0,947980791	33,96633981	0,772615771	20,81392606	0,765775447	59,36061766	0,185589779	40,2144458	0,775451844
102,7986543	0,952687346	34,09348433	0,776462249	20,81065401	0,769448059	59,70844255	0,186630445	40,34497961	0,779483248
102,9237382	0,957161768	34,46600414	0,780278983	20,83494747	0,773096224	59,84043297	0,18733582	40,47975181	0,783507784
103,0088328	0,962100921	34,53901241	0,784327384	20,91272525	0,776983157	59,99254596	0,18824009	40,71644426	0,787559037
103,5502096	0,966975696	34,50682837	0,78826391	21,0514161	0,780722417	60,35128479	0,189306367	41,02150868	0,79153008
103,8693854	0,971938481	34,57942097	0,792229947	21,16967173	0,784530827	60,46764327	0,190232553	41,30417325	0,795224695
103,968094	0,977096378	34,77205267	0,79615943	21,22471747	0,788444012	60,53199002	0,191204839	41,39839122	0,798985957
104,1228502	0,981776157	35,0209025	0,800177621	21,37031301	0,792544276	60,54261974	0,192027139	41,74540254	0,803107874
104,4851417	0,986640804	35,24960845	0,804179746	21,65856245	0,79678418	60,85417853	0,192928674	41,96291033	0,80741431
104,9024293	0,991388453	35,4357671	0,808073955	21,64849761	0,800892476	61,27430825	0,193796331	42,1111189	0,811446238
105,1846	0,996252053	35,62110507	0,811850643	21,82284171	0,804685811	61,4077766	0,194941756	42,24579872	0,815093006
105,4674244	1,001487249	35,86213183	0,815918136	22,00723288	0,808506504	61,10650647	0,196241693	42,31464676	0,819145888
105,5815376	1,006586822	36,06518364	0,820048376	22,04226086	0,812583426	60,97815403	0,196979592	42,34685922	0,823198189
105,7154323	1,011328185	36,2076972	0,824178792	21,99815214	0,81669894	61,19779701	0,197560621	42,50568329	0,827535882
106,0786333	1,016310179	36,34500248	0,828370092	21,99561373	0,820688319	61,48610684	0,198601141	42,81598797	0,831852969
106,3537839	1,021353639	36,38278914	0,832269947	22,31066306	0,824517859	61,66021823	0,199725116	43,02368317	0,835813884
106,4227918	1,026599314	36,43463745	0,836292329	22,43179639	0,828730172	61,74093589	0,200561939	43,22246106	0,839661352
106,4812553	1,031827991	36,63259821	0,840579556	22,54930595	0,832817572	61,91516097	0,20186352	43,34818804	0,843786238
106,8434047	1,037156204	36,83110254	0,844920974	22,68100683	0,836985182	62,12434476	0,202811024	43,43989424	0,848100997
107,4583652	1,042232261	36,96421562	0,849304535	22,78692033	0,841504949	62,32693471	0,203638606	43,64755747	0,852511799
107,7325495	1,047344057	37,143212	0,853272609	23,04793999	0,845452941	62,42953708	0,204741408	43,98687006	0,856759212
107,8897784	1,052483677	37,37017357	0,85737264	23,04647272	0,849348023	62,42703597	0,205602154	44,22304026	0,860893643
108,3210494	1,057636918	37,47578864	0,861508236	23,11321755	0,853746369	62,70863828	0,206761141	44,32388049	0,865320336
108,509798	1,063048483	37,50397588	0,865786383	23,15719659	0,85823511	62,95835143	0,207765616	44,6899308	0,869649647
108,7787242	1,068450969	37,55709605	0,870311912	23,24153447	0,86245179	63,02258449	0,208589124	44,84261223	0,873908817
108,9165411	1,073788029	37,69616703	0,874666426	23,25890546	0,866714511	63,01866229	0,209775993	44,8219603	0,878166358
109,0133739	1,079306115	37,9623328	0,878801091	23,42069249	0,871155522	63,35159421	0,210799458	45,03575196	0,882364062
109,3449415	1,084857729	38,08723911	0,883299321	23,56509077	0,875522901	63,93645616	0,211971789	45,34105086	0,886874224
109,7731146	1,090098281	38,19207614	0,887666001	23,67805286	0,879698777	64,23909053	0,213099184	45,39681781	0,891182522
110,2574205	1,095351056	38,42841332	0,892120458	23,85299914	0,884264935	64,12915536	0,213956103	45,6912987	0,895685816
110,7008561	1,101081833	38,5986487	0,896704428	23,91533861	0,888796168	64,01262634	0,214932449	46,03620682	0,900385386
111,0163939	1,106585949	38,74026343	0,901193403	23,99766565	0,892994978	64,1478	0,216120263	46,16665536	0,904957946
111,4467838	1,111836047	38,96262423	0,90565339	24,16012236	0,897323241	64,1438778	0,217183048	46,35845572	0,909221483
111,7991562	1,117289406	39,0381869	0,909913201	24,23986835	0,901694811	64,22584601	0,218385866	46,60261597	0,913567499
112,117053	1,12288584	39,03963285	0,914466669	24,17581825	0,906244438	64,63563023	0,219393164	46,64284691	0,918025391
112,1073897	1,128700319	39,38574178	0,9190454	24,22509795	0,911113392	65,11186441	0,220467459	46,68697516	0,922758139
112,1987655	1,134474053	39,48822692	0,923918895	24,46021122	0,915676523	65,16785518	0,221583489	46,93507893	0,927621622
112,7362768	1,140105877	39,74391573	0,928441746	24,73481467	0,920371902	65,16342139	0,222487454	47,40225013	0,932421542
113,1763586	1,145735256	39,96769406	0,932704759	24,83249121	0,924776941	65,3456614	0,223758942	47,66872854	0,937008771
113,3453257	1,151486522	40,17725799	0,937235061	24,77444342	0,929105728	65,3313937	0,224842186	47,83543252	0,94138296
113,4187958	1,157177019	40,41743921	0,942040103	24,7959178	0,933583178	65,48327932	0,225900416	48,06604983	0,945959945
113,8727189	1,162886142	40,52185346	0,94686447	24,88067667	0,938352364	65,71275621	0,227016883	48,11017099	0,950882566
114,2850611	1,168865349	40,67509977	0,951504668	25,07952383	0,943282203	65,7750566	0,227796312	48,18894886	0,955671194
114,3899372	1,1746853	41,02463707	0,956275833	25,37295845	0,948119376	65,89414356	0,229048519	48,28771786	0,960276933
114,5403449	1,180492096	41,30721637	0,960897056	25,56230033	0,952764347	66,01971068	0,230484749	48,37113558	0,96502109
114,8537227	1,186473166	41,36347715	0,965660072	25,5004014	0,957317467	66,1137297	0,231627075	48,73944897	0,969702965
114,9741455	1,192327459	41,42172744	0,970577571	25,66289542	0,961948351	66,43847616	0,232740136	48,94715483	0,974556552
115,2229491	1,198289204	41,60045381	0,975401938	25,82232701	0,966974001	66,77243125	0,233614968	49,20872338	0,979529232
115,4788298	1,204409157	41,7744835	0,980300113	26,05759127	0,971927007	67,01100309	0,234595331	49,80551179	0,984250572
115,7416169	1,210453324	41,94923438	0,985192001	26,08147261	0,976654866	67,23746727	0,236061101	50,0618543	0,98919671
116,1228089	1,216629972	42,26706016	0,989987846	26,14854429	0,981438022	67,45722394	0,237437887	49,97127431	0,994399892
116,2181921	1,222695559	42,45617467	0,99501466	26,39912963	0,986199408	67,57227502	0,238801882	49,92264121	0,999371059
116,1971601	1,228720517	42,50653083	1,000003522	26,66175689	0,991161378	67,74041786	0,239889812	50,019442	1,004177731
116,5887544	1,234684707	42,66533358	1,004665606	26,87620935	0,996256294	67,92180521	0,240697312	50,37207016	1,009070434
116,9253243	1,2407475	43,00231204	1,009592069	27,11992729	1,001412562	67,99240474	0,241872437	50,59048035	1,014007724
117,2381052	1,247073042	43,0504975	1,014732504	27,15265134	1,006482216	68,10847901	0,243140637	50,58685303	1,019133025
117,6085822	1,253417677	43,12085544	1,02010705	27,22354397	1,011099247	68,06050316	0,244410335	50,68744457	1,024352505
117,7996614	1,259663825	43,38893612	1,025081593	27,29260517	1,016157376	68,35790794	0,245667388	50,71719144	1,029535897
118,1169329	1,26593116	43,57813944	1,030023074	27,35095139	1,021508756	68,74398845	0,246934612	50,88717458	1,03471603
118,3515257	1,272295119	43,71942376	1,035126255	27,52589412	1,026681088	68,85119514	0,247950932	51,18747127	1,039664263
118,439633	1,278634748	43,88187871	1,040261102	27,71997177	1,031740847	68,80179821	0,249028662	51,43167771	1,044891892
118,5619885	1,285239571	44,2482381	1,045559978	27,84931187	1,036665564	68,72432062	0,250285365	51,5832045	1,049925807
118,8982173	1,291515288	44,48268524	1,050803091	28,0282514	1,041792495	68,79173692	0,251755268	52,02339284	1,055207337
119,2455306	1,297854917	44,62128016	1,055883805	27,9663276	1,047098705	68,956526	0,253153751	52,42808958	1,060704003
119,565758	1,304647751	44,77494924	1,061214695	27,96078537	1,052258464	69,3141848	0,254319796	52,48594197	1,065930934
119,9239284	1,311053503	44,97525479	1,066461068	28,23595015	1,057487724	69,52490336	0,255403128	52,67845642	1,070882077
120,2057297	1,317700236	45,18028546	1,071875544	28,52440564	1,063000571	69,57782458	0,256762713	53,02725831	1,076207962
120,6323395	1,324407155	45,30958648	1,077186411	28,64469698	1,068245547	69,65263052	0,258206729	53,25467107	1,081727445
120,8950414	1,330786365	45,54275463	1,082582377	28,54721762	1,073198437	69,89643195	0,2596405	53,58294538	1,087169162
121,0076198	1,337225063	45,74228925	1,088223514	28,65182728	1,078719549	70,17610158	0,260634134	53,76348363	1,092406687
121,2948496	1,344029306	45,9280571	1,093450562	28,78010867	1,084302828	70,464923	0,261791331	53,62896368	1,09788461
121,5843816	1,350819578	46,15442181	1,09887505	29,05564649	1,089516604	70,64932306	0,263333106	53,78957121	1,103747751
121,8132332	1,357580398	46,22772496	1,104306639	29,31392168	1,095096158	70,85083298	0,264695165	54,17493052	1,109103088
122,2735796	1,364226199	46,44568395	1,109592826	29,35306192	1,100684558	71,02642231	0,265842962	54,38313376	1,114491953
122,5970187	1,370975843	46,63206642	1,115046534	29,47090544	1,106087044	71,00340072	0,266909763	54,61701601	1,119982798
122,7483927	1,377890214	46,83630838	1,120516424	29,63791851	1,111743315	71,13135526	0,268258231	55,03211509	1,125571898
123,2145088	1,385036368	47,04761669	1,126236141	29,91691668	1,117358491	71,47423478	0,269746921	55,30578418	1,131191032
123,7144466	1,39213712	47,14412616	1,131936068	30,07343504	1,122804866	71,48207917	0,271089335	55,51207251	1,136997362
123,930878	1,398837055	47,34493975	1,137517717	30,21108493	1,128355548	71,62833729	0,272613648	55,70105557	1,142834659
124,0184168	1,405789959	47,54596651	1,143271078	30,44261529	1,133872586	71,95120792	0,273878908	56,17052538	1,148427484
124,0169673	1,412939257	47,89537946	1,14893771	30,62973673	1,139558077	72,20819702	0,275175454	56,45910521	1,153721703
124,2766849	1,41992243	48,23183567	1,154721456	30,6540515	1,14500515	72,46603878	0,276402879	56,48415184	1,159420233
124,6833712	1,427146815	48,47088712	1,160474468	30,77643183	1,150781445	72,74343467	0,277824048	56,81391474	1,165404911
125,0480501	1,434538955	48,53287487	1,166014324	30,95198563	1,156798836	72,91424915	0,279326039	57,23573555	1,171509614
125,3225754	1,441616889	48,66088625	1,171887244	30,98147315	1,162591546	73,1846533	0,280779193	57,30890014	1,177474386
125,5819804	1,44850693	48,6237675	1,177843517	31,13836455	1,168200669	73,44931626	0,2821767	57,42956451	1,182991657
125,9424813	1,455643654	48,61825724	1,183650895	31,34179294	1,173917359	73,64917773	0,283456978	57,6951796	1,188678894
126,2558875	1,463061522	48,96774835	1,18942591	31,48922345	1,179942434	73,66685603	0,284541765	58,0767979	1,194563223
126,6477945	1,470582301	49,22686198	1,195437131	31,49978212	1,185790325	73,63400054	0,285814272	58,51453487	1,20082334
127,0017301	1,478063498	49,29073267	1,201751614	31,50022621	1,191712954	73,59830287	0,287640741	58,6453529	1,207109767
127,3844	1,485388816	49,506457	1,207726281	31,76580222	1,197783896	73,88473686	0,289245468	58,87797749	1,212976168
127,6361879	1,49250377	49,94090061	1,213619341	31,9584801	1,2037723	74,25916447	0,290779239	59,1083994	1,218717189
127,8902211	1,499977517	50,44459726	1,219558035	32,25036751	1,209778399	74,62290552	0,292042433	59,32592496	1,224809435
128,3034728	1,507631242	50,50154371	1,225546905	32,51467521	1,216046898	74,73301123	0,29320775	59,63448526	1,230922054
128,4387317	1,515109529	50,62036067	1,231608534	32,78791087	1,222020052	74,7781449	0,294737913	59,89573052	1,236992997
128,5568524	1,52264486	50,96790845	1,23784141	32,87184018	1,227752575	74,89933508	0,296286673	60,22780978	1,243258702
129,0084165	1,530502545	51,23397118	1,244060665	33,10328527	1,23389325	75,06651158	0,297752575	60,47010486	1,249784013
129,3080382	1,538157434	51,43298355	1,250109489	33,31365922	1,240165707	75,34674964	0,299256719	60,67535934	1,255913047
129,4931772	1,545724778	51,54646789	1,256258895	33,36086413	1,246380306	75,40620786	0,300774222	60,76425535	1,261919844
129,7357849	1,553591427	51,80823539	1,262621807	33,53450657	1,252506196	75,42985472	0,302127113	60,99711442	1,268334677
130,0283864	1,561348762	52,02869194	1,268763762	33,61431828	1,258962822	75,67467933	0,303373427	61,11351553	1,274565109
130,3771208	1,568942882	52,43488792	1,275111657	33,74040409	1,265326899	75,92922417	0,304967327	61,22022484	1,280831512
130,6024765	1,576732231	52,74622644	1,281817295	34,00368861	1,27145372	76,24697889	0,306926364	61,51122052	1,287369979
131,0018016	1,584769311	52,83757736	1,287966935	34,15471447	1,277614652	76,28847459	0,308520817	61,97114775	1,293718106
131,1993324	1,592747952	52,83587561	1,294272337	34,39775917	1,284051837	76,29211256	0,309874873	62,19279445	1,300065185
131,6007323	1,600834858	52,76758535	1,300860629	34,68990238	1,291098106	76,46224492	0,311387719	62,2562175	1,306578855
131,9713798	1,608567512	53,08957135	1,307302704	35,01070533	1,297482788	76,74248298	0,312892358	62,3367362	1,312826982
132,2631855	1,616478981	53,48697081	1,313990298	35,26943881	1,303428467	76,86395737	0,314409017	62,71056696	1,31947255
132,4868075	1,624718857	53,56806861	1,320616425	35,46954186	1,309702671	76,97696209	0,315970466	63,16874624	1,326311018
132,9134458	1,633133356	53,86416243	1,327114146	35,62638707	1,316470126	77,29932113	0,317721032	63,56429829	1,333018403
133,3314723	1,641442499	54,23376546	1,333480783	35,74329267	1,323416162	77,5198736	0,319165834	63,78303177	1,339700642
133,341022	1,649600535	54,52056183	1,340095036	35,7240263	1,33009293	77,87577026	0,320655426	64,05891421	1,346330495
133,6390521	1,657879411	54,79290576	1,346863771	35,86339571	1,336672142	78,13645419	0,322235356	64,51389605	1,352940673
134,1150873	1,665816025	55,19253277	1,353558001	35,8282345	1,343159152	78,16174951	0,323935195	64,86151488	1,359806732
134,2669729	1,673856365	55,50727124	1,360445131	35,76508146	1,349738597	78,3501286	0,325468617	65,00805722	1,366553232
134,4973309	1,68254281	55,6915505	1,367183366	35,97317102	1,356629685	78,49036132	0,327081726	65,24258607	1,373334075
134,7578443	1,691253703	55,88663002	1,373860134	36,2182834	1,363478747	78,76565401	0,328842886	65,42220417	1,380203277
135,0975974	1,699806852	56,14105406	1,380612455	36,57868489	1,37017647	79,19362812	0,330339696	65,61484652	1,386994248
135,6253885	1,70808468	56,11498069	1,387556512	36,96998434	1,376953587	79,41071314	0,332036129	65,9965572	1,393786849
136,0912488	1,716253892	56,14971913	1,394584621	37,24004388	1,383798226	79,50967754	0,333904769	66,21992342	1,400890745
136,431684	1,724872234	56,39759197	1,401701672	37,25181402	1,39070503	79,7307416	0,335416859	66,39638671	1,407965885
136,6783276	1,733837494	56,69385277	1,408845847	37,3471511	1,397622428	80,12807711	0,337005666	66,75424447	1,415088873
136,7019461	1,742866666	57,09876267	1,415835888	37,56997375	1,404809444	80,38108717	0,33869622	67,16047597	1,421973093
137,0072805	1,751629363	57,39512295	1,422592284	37,66676389	1,412043841	80,42491345	0,340355226	67,42575711	1,429123554
137,588874	1,76000335	57,57627582	1,429446818	37,50087347	1,419127946	80,39592331	0,342096188	67,80623144	1,436413365
138,0064173	1,768660575	57,7735296	1,436862939	37,6861617	1,425833701	80,42303762	0,343900974	67,97328715	1,44357442
138,4308103	1,777496148	57,82803533	1,444118873	38,04463408	1,432944116	80,66041574	0,345467342	67,90064125	1,450599502
138,844403	1,786422176	58,14252155	1,451184817	38,18137092	1,440121236	80,80650333	0,34692818	68,06189893	1,457649381
139,0613744	1,795408856	58,47182259	1,458496979	38,31606851	1,447155515	80,85624132	0,348531568	68,43252514	1,464780401
139,2885207	1,804543151	58,70928598	1,465567114	38,60723117	1,454529611	80,96771127	0,35057975	68,60152063	1,472208397
139,6701105	1,813475466	58,97777877	1,472702791	38,75772057	1,462030948	81,20645364	0,352572955	68,55392847	1,479807174
139,9068065	1,822498118	59,2063888	1,480341499	38,90482424	1,469195845	81,30530435	0,354291216	68,62029317	1,48712865
140,1215894	1,831610062	59,41277305	1,48781641	39,05985401	1,476322791	81,21026215	0,356022224	68,82361498	1,494494945
140,4525602	1,840941448	59,87215315	1,495166407	39,14995439	1,483647759	81,33662507	0,357622527	69,2589361	1,502017587
140,958154	1,850276792	60,09679124	1,502559129	39,403945	1,491163648	81,62942553	0,359232871	69,71153052	1,509344068
141,3349691	1,859449853	60,23573077	1,510071642	39,72879449	1,498654857	81,82218157	0,361290541	70,08023826	1,516789992
141,5389801	1,868713602	60,34828075	1,51758369	39,82988341	1,506275055	81,97361244	0,363250859	70,42641469	1,524344531
141,9321092	1,877932298	60,32754	1,525275599	39,70807862	1,513740769	82,15926305	0,364690625	70,82346599	1,532257163
142,3952125	1,887345757	60,57986795	1,532879498	39,93616284	1,521447579	82,35628235	0,366524225	71,28641301	1,540018689
142,6112744	1,897098101	60,80940879	1,540450452	40,37021565	1,52914333	82,65777985	0,368352556	71,68278929	1,547636907
142,9024264	1,906737289	61,07096668	1,548072512	40,58925111	1,536692631	82,91732691	0,370239911	71,67463226	1,555519388
143,2667074	1,916040037	61,38189308	1,55589306	40,76339448	1,544325634	83,04278034	0,372073714	71,77233189	1,563431672
143,3640518	1,925250002	61,62393947	1,563610115	41,09415213	1,551841989	83,17835189	0,373918722	72,0953162	1,570984697
143,7316866	1,934919225	61,95791588	1,5713593	41,4338946	1,55975043	83,27930581	0,375893038	72,42922866	1,578532485
144,1767706	1,944757949	62,2551075	1,57934283	41,49677408	1,567563179	83,42203964	0,377770439	72,84470433	1,586289703
144,7269581	1,954796675	62,43705618	1,587256394	41,420341	1,575262073	83,5570996	0,379231946	73,11144208	1,594297563
145,0605721	1,964640987	62,70013464	1,595054823	41,64401275	1,583150375	83,67902874	0,38126121	73,28303816	1,602516368
145,3271109	1,974138381	62,90043664	1,602877234	41,95115196	1,591026453	83,91140464	0,383358898	73,63101226	1,610343203
145,7461606	1,983861854	63,14821	1,610660762	42,05699441	1,598975291	84,32511106	0,385157893	73,89252752	1,618078884
146,0560425	1,993739926	63,49737782	1,619002967	42,3270504	1,607038565	84,49473183	0,387108024	74,11906987	1,626461485
146,3688518	2,003899258	63,84236764	1,627365894	42,56534512	1,614977158	84,43669469	0,389243867	74,40246985	1,63455363
146,7618673	2,01407256	64,16963653	1,635482835	42,68653174	1,623014937	84,49888139	0,391002902	74,65396646	1,642754624
147,1100048	2,024167398	64,32331982	1,643544014	42,77895914	1,631260401	84,70596198	0,392848696	75,0725543	1,651000553
147,4212794	2,034366544	64,60727403	1,65132533	42,98910571	1,639521581	84,78787334	0,395051623	75,60978857	1,659075702
147,6985047	2,044481172	64,88718524	1,659604671	43,13419499	1,647692539	84,77167297	0,396900211	76,26111469	1,667576697
148,1070952	2,054522459	65,1230357	1,668134654	43,33960224	1,65588224	85,00484468	0,39877118	76,58863938	1,675859181
148,4150729	2,064800767	65,40899363	1,676710039	43,55017159	1,663954013	85,27740888	0,40086782	76,69818375	1,684233866
148,7332823	2,075474887	65,85640109	1,684933151	43,62939	1,672396684	85,32157622	0,402840012	76,76027098	1,692456629
149,2387056	2,085680552	66,35582738	1,69311645	43,80157938	1,68070641	85,21812119	0,404737756	77,01233602	1,700793596
149,564191	2,095999839	66,64773255	1,701476699	44,00016898	1,688833945	85,52422301	0,406869437	77,45874161	1,709680276
149,8446565	2,106282804	66,78196118	1,709912037	44,17548474	1,697327024	85,73488473	0,40882958	77,79694575	1,71807545
150,1795495	2,116755991	66,84850351	1,718561695	44,52637562	1,70606574	85,91041721	0,410985882	78,15098079	1,726666551
150,3833047	2,127710905	67,05673517	1,727401924	44,82982357	1,714820172	86,16132407	0,412964186	78,52714212	1,735149968
150,7773149	2,13855895	67,5552946	1,736115844	45,00152622	1,723398933	86,29484926	0,414798891	78,89510379	1,743646074
151,1161301	2,149433072	67,81202791	1,744623009	45,16758007	1,731970011	86,43280825	0,416959967	79,27091696	1,752599459
151,4158086	2,160098345	67,93775845	1,753130059	45,39374938	1,740447257	86,62749696	0,419074593	79,42561633	1,761479503
151,8001554	2,170535444	68,18043723	1,761879485	45,62319074	1,749026484	86,70741881	0,421295215	79,51677186	1,77032893
152,1301315	2,181304559	68,43959349	1,770702252	45,83648146	1,757692673	86,92637967	0,423355679	79,82769827	1,779089881
152,4500178	2,192286248	68,79823284	1,779641319	46,13492008	1,766727433	87,21827063	0,425313814	80,31432768	1,787781798
152,8502808	2,20344	69,16599556	1,788583645	46,31843906	1,775766267	87,42989868	0,427671515	80,72791331	1,79674275
153,3266002	2,214412609	69,63646723	1,797381849	46,45345995	1,784493225	87,54330131	0,429721792	80,85598153	1,805904636
153,7487763	2,225433414	69,94097033	1,806149785	46,68570795	1,793394922	87,55012252	0,431817559	81,04278322	1,81470575
153,9713467	2,236589028	70,0567959	1,815056837	46,76030073	1,802337365	87,74071851	0,434061348	81,40369631	1,823811407
154,3195411	2,248059429	70,3301346	1,824451786	46,86703491	1,811208212	87,96291944	0,436007405	81,83326204	1,832966424
154,7769317	2,259132854	70,6624057	1,83382252	47,03000145	1,820261016	88,24850078	0,43822273	82,12773938	1,842083024
155,2751358	2,270393941	70,93577282	1,842926198	47,20070934	1,829361202	88,38384497	0,440399202	82,388807	1,851330125
155,7006657	2,281977498	71,22686087	1,851798326	47,57012052	1,838549513	88,33279958	0,442447093	82,75239173	1,86075604
156,0404188	2,293344987	71,77527909	1,861014228	47,90025645	1,847850864	88,45848038	0,444848682	83,22071756	1,870017461
156,2694409	2,304659858	72,25514414	1,870340026	48,0064222	1,857099013	88,90220012	0,447315174	83,55950435	1,87919448
156,5825913	2,316185673	72,40637606	1,879800866	48,29741788	1,866450888	89,18209712	0,449461494	83,77209163	1,88872319
157,0680626	2,327647692	72,73014197	1,889231787	48,3962295	1,875742926	89,36570137	0,451502662	84,07527312	1,897990082
157,6201543	2,339458491	73,03649248	1,898592044	48,41008509	1,88515883	89,42453431	0,45379907	84,60041396	1,90732077
158,0993443	2,351380351	73,22068648	1,908151837	48,80684861	1,894447142	89,50400141	0,45594865	84,9854855	1,916900586
158,3295033	2,362919437	73,54151785	1,917455283	49,13328616	1,903699832	89,56442597	0,45820993	85,30204651	1,926573302
158,5184793	2,3747165	74,03850698	1,926995984	49,2343964	1,913363467	89,76553799	0,460568592	85,59665885	1,93613845
158,9243981	2,386549651	74,38565685	1,936663578	49,44581484	1,922885309	89,89525467	0,463025275	85,85121079	1,945859595
159,3642809	2,398613304	74,5019727	1,946362138	49,79312459	1,932473972	90,27218339	0,46542247	86,12778245	1,955662696
159,839293	2,410830393	74,82328013	1,956378512	50,11343371	1,942521313	90,55566153	0,467438609	86,40476623	1,965466262
160,1711449	2,422939682	75,15815183	1,96622585	50,42884364	1,952131863	90,78655951	0,469635046	86,72239305	1,975302192
160,5723457	2,434829644	75,4221682	1,975726039	50,68004893	1,961878619	91,05918055	0,472107038	87,22330438	1,985260591
160,8771402	2,446994579	75,75296138	1,985477451	50,91582478	1,971821418	91,04212752	0,474455251	87,63294649	1,995008744
161,2024266	2,459362542	76,22393754	1,995488936	51,2716788	1,981521375	91,24341008	0,476813913	88,05949952	2,004967609
161,6350619	2,471739585	76,70025698	2,005475274	51,60731788	1,991366851	91,59197393	0,479269315	88,48593175	2,0150997
162,0594833	2,483935254	77,03232914	2,015524943	51,74998776	2,001368789	91,83384269	0,481660108	88,78108411	2,025184758
162,4153515	2,496330691	77,36395366	2,025315937	52,12749557	2,011333242	91,89256194	0,484151192	89,00643985	2,035219526
162,9951829	2,509001334	77,58586326	2,035717179	52,45447314	2,021341932	91,99971179	0,486531244	89,39470173	2,04526058
163,6636615	2,521601429	77,79145881	2,045797349	52,61936524	2,03149684	92,25812198	0,48883912	89,68340235	2,055434347
164,0363269	2,533902105	78,02236389	2,05613596	52,79880216	2,041720434	92,51624795	0,491007821	89,94684319	2,065676799
164,3300369	2,546911516	78,42300342	2,066639881	52,92117183	2,051896296	92,6868919	0,493706037	90,24148395	2,076090615
164,5361796	2,55983641	78,77195807	2,076695836	53,10377421	2,06201302	92,94098199	0,496362518	90,71147246	2,086991745
165,2074151	2,572579696	79,07478429	2,08695482	53,44405314	2,072156985	93,21059033	0,498814981	91,10833901	2,097429077
165,6550854	2,585334624	79,30411907	2,097391919	53,79875253	2,082643677	93,37572047	0,501114242	91,42675453	2,107367918
165,933334	2,59831889	79,74776065	2,107883965	54,11879165	2,093335725	93,39351246	0,503633528	91,94010746	2,117729347
166,2279534	2,611224925	80,16771274	2,118482881	54,43359051	2,103850124	93,49679695	0,506164513	92,30745096	2,128557135
166,570435	2,624113497	80,38135163	2,12913139	54,70505692	2,114212018	93,73292452	0,508735371	92,60300122	2,139094351
167,0811163	2,637381118	80,68859032	2,139567092	54,84986909	2,12465843	93,9343776	0,511308498	92,89604326	2,149820626
167,4583577	2,650737215	81,02048484	2,150204891	55,0740098	2,135328127	94,02151857	0,513583312	93,1522934	2,160718264
167,8621449	2,663818804	81,35418414	2,161069001	55,39717886	2,14587582	94,12542834	0,516106905	93,53695283	2,171381674
168,3051541	2,677268265	81,65956831	2,17198317	55,67604202	2,15685099	94,26003356	0,518944295	93,87006238	2,182049042
168,6613918	2,690887227	81,9971827	2,182899434	55,95615574	2,167812889	94,474788	0,521707005	94,29329717	2,1931071
169,0893375	2,704431218	82,27167958	2,193733742	56,10199109	2,178629502	94,5615879	0,524262904	94,65762797	2,203994493
169,626451	2,717800819	82,53074346	2,204350819	56,38323457	2,189356242	94,8929282	0,52668021	94,92440125	2,215160119
170,0993883	2,731280315	82,76848396	2,215501078	56,72688502	2,200224078	95,15753432	0,529156072	95,33575577	2,226351123
170,5820173	2,744997066	83,13049129	2,226590568	56,84707688	2,211132891	95,24387948	0,532095501	96,06153256	2,237325362
170,9430299	2,758570161	83,57777795	2,238090073	57,17538316	2,222292929	95,34216175	0,534695637	96,46173155	2,248407635
171,3476982	2,772365376	83,84570942	2,249337189	57,27350201	2,233534691	95,61148588	0,537144841	96,75971187	2,259739502
171,658177	2,786374097	84,09719892	2,260206887	57,60330753	2,24464793	95,74421527	0,539789505	97,12426294	2,271141916
171,9597313	2,800722284	84,45940519	2,271220242	58,03674572	2,255912276	95,88194687	0,542312458	97,57120854	2,28236412
172,5678707	2,814789678	85,00536493	2,282609152	58,22847858	2,267278601	96,12739676	0,545304448	97,90411203	2,293710422
173,1753847	2,828557186	85,41622917	2,294296785	58,3959464	2,278558314	96,33373838	0,548210349	98,31676684	2,305330301
173,6172002	2,842479294	85,7513993	2,30570339	58,76275699	2,290153978	96,44321881	0,550773873	98,7982093	2,316891506
174,3249292	2,856708273	86,15258595	2,31726995	59,21687908	2,301463959	96,71061026	0,553396011	99,15308988	2,328442001
174,835781	2,871356579	86,40168803	2,32875013	59,55350581	2,312637035	96,96208555	0,556489632	99,20270708	2,340081204
175,1968504	2,885810937	86,80559606	2,340073848	59,73170283	2,323878564	97,07310075	0,559195182	99,44160576	2,351817032
175,8105888	2,900225948	87,18096869	2,352115616	59,76484254	2,335485637	97,35294091	0,561804922	99,98080113	2,363427132
176,222391	2,914665405	87,36771354	2,363895681	60,00914846	2,347535553	97,56542161	0,56456967	100,375799	2,375140608
176,7566339	2,928997993	87,34288717	2,37584292	60,30399528	2,359242045	97,66995666	0,567593907	100,748976	2,386933945
177,3897275	2,943642574	87,48141459	2,387687945	60,61748675	2,371116407	97,78290454	0,570279899	101,2045121	2,398900741
178,0163125	2,958513932	88,05416889	2,399338092	61,01425382	2,383174007	98,0355167	0,572894995	101,589072	2,411188843
178,5905732	2,973375977	88,64462992	2,411239229	61,41261251	2,395150116	98,37441717	0,57583192	101,7710207	2,423242718
179,0424499	2,988239885	89,09443191	2,423596715	61,81703924	2,407287344	98,54551587	0,578847892	101,9226221	2,435240946
179,3738471	3,003410896	89,33574644	2,435769334	62,05024648	2,41931421	98,5582488	0,581675503	102,4191494	2,447223808
179,4829296	3,018524398	89,61037122	2,447608538	62,35526116	2,431238864	98,65181307	0,584717319	103,0487187	2,45948886
179,9529678	3,033592964	89,93022914	2,459952753	62,67651175	2,443187732	98,97314892	0,587473277	103,4018016	2,472050305
180,4976699	3,04858097	90,25854963	2,472498366	62,89523103	2,455546149	99,20666169	0,590274288	103,7175384	2,48435587
181,0651662	3,064208795	90,54094064	2,484674942	63,08228141	2,467956721	99,40913796	0,593574429	104,1700831	2,496557592
181,4363537	3,079578876	90,80076481	2,497165607	63,39666815	2,480183821	99,73547603	0,596526256	104,623992	2,509011935
181,6827415	3,094484228	91,31248349	2,509600626	63,51557038	2,492677979	99,83637311	0,599336638	104,8853225	2,521845094
182,0510585	3,110097617	91,8754252	2,521968123	63,87842325	2,505223824	99,93226796	0,602256102	105,3891115	2,534481045
182,7209014	3,125573636	92,34834114	2,534634808	64,3618268	2,517646503	100,1676566	0,605398733	105,9886533	2,547089755
183,3148583	3,14116351	92,68332653	2,547337582	64,5617309	2,530202826	100,4972916	0,608224075	106,2511775	2,55972105
183,7028999	3,156951755	92,94322886	2,560215677	64,72027431	2,542982899	100,6385475	0,611337777	106,5658627	2,572451298
184,1062039	3,172754436	93,51699213	2,573263971	65,08206847	2,555635149	100,7248358	0,614341816	106,8464631	2,585492374
184,3926664	3,188798562	93,92905719	2,585930656	65,66781149	2,568313242	100,9077579	0,617439162	107,1405781	2,598241947
184,8579866	3,204919988	94,34817084	2,598469051	65,93728483	2,581288661	100,8425016	0,620563283	107,5202922	2,611199437
185,3393651	3,220842809	94,86202825	2,611281255	66,1891154	2,594302729	100,9192971	0,623597765	108,1108171	2,624505708
185,9499203	3,23697867	95,20118452	2,624402193	66,66286978	2,607053699	101,1899286	0,62676822	108,6518883	2,637624317
186,4904159	3,253197652	95,54728279	2,637911259	66,98156241	2,620099897	101,5532718	0,62977255	109,0815322	2,650598804
186,7927377	3,269288344	95,87398324	2,651333479	67,30851866	2,633466937	101,8657401	0,632878976	109,5913182	2,66362009
187,1404773	3,28572968	96,10300538	2,664573393	67,45293648	2,646508479	102,2092448	0,636174111	109,9460141	2,676966873
187,7709561	3,302635046	96,49094041	2,67764823	67,76129072	2,659758405	102,3289002	0,639363949	110,1569671	2,690742065
188,3375145	3,319039361	96,95522326	2,690740995	68,29048875	2,673104722	102,359482	0,642568164	110,5816443	2,704172434
188,9617973	3,33556242	97,27375958	2,704337606	68,71779495	2,686404939	102,4269551	0,645683729	110,9768695	2,717568577
189,4027886	3,35205102	97,61634777	2,717838057	68,87133614	2,699821339	102,7870582	0,648851681	111,518566	2,731177528
189,7100841	3,368849517	97,967768	2,731491478	69,05894074	2,713462653	103,0224468	0,652054965	112,0641278	2,744789738
190,039037	3,385826362	98,47343997	2,745295308	69,34184334	2,727148205	103,1893959	0,655422627	112,4446803	2,758349095
190,6285033	3,403010427	98,95353239	2,758732895	69,62007767	2,740569494	103,3830046	0,658738892	112,7803478	2,772129642
191,2034745	3,420016144	99,19263713	2,772651976	70,0313114	2,754167268	103,5518296	0,662031932	113,0859238	2,786166302
191,8495568	3,437000906	99,67582752	2,786594107	70,35561732	2,768033962	103,6485771	0,665293249	113,459783	2,800259075
192,4832188	3,454305111	100,2630769	2,800434957	70,59553208	2,781783309	103,8170042	0,668404972	113,9654976	2,814287819
192,9354366	3,471328756	100,6272372	2,814649267	70,81231868	2,795835104	104,1203775	0,671578512	114,3327061	2,828205736
193,4374209	3,488831566	100,9853649	2,828672423	71,08925272	2,809858726	104,3113714	0,674938083	114,7371186	2,842407939
194,0335947	3,506604459	101,4798956	2,842559606	71,44621519	2,823816224	104,4576863	0,678315874	115,2179429	2,856534472
194,5042014	3,524086547	101,9472409	2,8568277	71,62642304	2,838373493	104,7702115	0,681888311	115,6658833	2,870760656
194,8131454	3,541485282	102,3192597	2,871037354	71,91955035	2,852582914	105,0115686	0,685225589	116,0522196	2,884987074
195,2377657	3,558929884	102,6451289	2,885638628	72,50484574	2,866676618	105,3339277	0,688623635	116,4954846	2,899531305
195,754984	3,576972163	102,9359611	2,900154687	72,90071753	2,880727714	105,6918138	0,692326108	117,0608208	2,914269018
196,31276	3,595033999	103,2533606	2,914562712	73,16214042	2,895102211	105,7111975	0,69583114	117,6363604	2,928742701
196,9559434	3,613416909	103,6408408	2,929143032	73,58087747	2,909629911	105,6661206	0,699047928	118,0334117	2,943379599
197,3750215	3,631790971	104,2110585	2,943628357	73,97868905	2,924193235	105,8651294	0,702582414	118,4650096	2,958089606
197,7768476	3,649360138	104,8242995	2,95827643	74,24345149	2,939137003	106,1316682	0,706145304	118,9491876	2,972697865
198,4305754	3,66744549	105,191707	2,973192492	74,53744566	2,95376971	106,4830174	0,709784796	119,376977	2,987520562
199,1374801	3,685763673	105,518038	2,987885735	74,86833121	2,968494152	106,7890055	0,713359736	119,9274203	3,002514156
199,7227684	3,704285582	105,8583595	3,003024615	75,1918058	2,983301016	106,9230423	0,716788225	120,4757177	3,0179478
200,1239124	3,723455693	106,4076943	3,018264544	75,5728912	2,99828227	107,0268953	0,720320965	120,9029102	3,03288016
200,6437171	3,742284007	107,0472468	3,033210874	75,93106159	3,013075164	107,181282	0,723828384	121,3949895	3,047903091
201,1989921	3,760560048	107,3958959	3,048333457	76,21719005	3,028110203	107,3000279	0,727443603	121,8360234	3,063186326
201,9516274	3,779083122	107,7096574	3,063419019	76,79667319	3,04337388	107,4903965	0,731260628	122,1761886	3,078399247
202,5914853	3,797990599	108,0040068	3,078714827	77,12031831	3,058749084	107,7448277	0,734962926	122,5519947	3,093918806
203,0946064	3,817383994	108,2677176	3,094120765	77,25699121	3,074214626	107,889551	0,738680533	123,1090318	3,109401112
203,6209197	3,836565978	108,5819978	3,109571871	77,65738916	3,089603567	108,1456875	0,742194471	123,7217754	3,125000997
204,1584879	3,855634341	109,0692738	3,125493528	78,13725421	3,10490147	108,4807794	0,74577919	124,2174216	3,140536621
204,6667533	3,874792344	109,6665703	3,141052668	78,50757489	3,120653394	108,7856875	0,749435213	124,655926	3,156282258
205,2855508	3,894013444	110,3510574	3,156645103	78,8890724	3,135875861	108,9893007	0,753189665	125,0622712	3,172088897
206,0012379	3,913677854	110,7827832	3,172270134	79,24519643	3,151508575	109,2239503	0,757025026	125,3956436	3,187815442
206,4111926	3,933692906	111,1963759	3,188090277	79,54736184	3,167553167	109,2919919	0,760981459	125,832258	3,203781802
206,8673043	3,953640438	111,5748181	3,204113914	79,85147414	3,183591007	109,5280626	0,764820952	126,5759688	3,219904392
207,4092494	3,973112529	111,9872171	3,220448147	80,13361646	3,199418833	109,6227637	0,768694905	127,0473998	3,236325937
207,8507807	3,992594865	112,5961736	3,23629297	80,45653682	3,215035715	109,8801508	0,772334688	127,2944413	3,252481356
208,4409291	4,012520511	112,9926777	3,252227898	80,74776698	3,231172042	110,2843643	0,77620864	127,7554556	3,268521058
209,1044623	4,033017988	113,5116369	3,268674123	81,17934355	3,247433166	110,3049985	0,780213502	128,3286647	3,284738643
209,5943105	4,053599285	113,9508589	3,284994153	81,67586372	3,263911055	110,4146494	0,784087978	128,9521801	3,301096392
210,1007285	4,073788495	114,2505871	3,3014299	82,19699709	3,28037288	110,7614511	0,788003724	129,4832256	3,317649719
210,7634091	4,093820777	114,7927952	3,3181965	82,62186613	3,29655717	110,9133936	0,791747466	129,7188274	3,334325282
211,3398867	4,114108241	115,2680488	3,334474853	82,78875841	3,3130006	111,1479296	0,795640568	130,2586267	3,35102925
212,0169487	4,134916781	115,5898678	3,351287553	83,11889079	3,32956813	111,4792699	0,799773894	130,914145	3,367622158
212,5942504	4,155828231	116,1836542	3,368133781	83,68518626	3,346334264	111,6976054	0,803683004	131,4806892	3,384470946
213,0943873	4,176799286	116,6990038	3,384842406	84,24370839	3,363004937	111,8541522	0,807734199	131,9652509	3,401558619
213,641562	4,197650666	117,1216914	3,401639739	84,77376618	3,379761292	112,0454303	0,811822123	132,3339089	3,41870613
214,2865643	4,218320904	117,6724615	3,418547201	85,05567402	3,396898791	112,3576144	0,815930012	132,6459224	3,435756783
214,8743253	4,239161574	118,1717031	3,435976204	85,3334465	3,413719872	112,6478569	0,819877306	133,2821566	3,453002082
215,3532027	4,260754753	118,5680296	3,453311608	85,94573541	3,430910224	112,8834729	0,823991132	133,834092	3,470397324
215,7752935	4,282505325	118,8443313	3,47048962	86,32142068	3,448014195	113,0328005	0,82795001	134,1669955	3,487445183
216,4296466	4,303942041	119,2526376	3,487773569	86,42501781	3,465103498	113,1812756	0,83227705	134,7588919	3,504703754
217,1448505	4,325484928	119,7330498	3,505176494	86,84255405	3,482587215	113,3386181	0,836424463	135,5142272	3,522184445
217,6447599	4,347113962	120,4830987	3,522899329	87,26005476	3,500117034	113,5661055	0,840323852	135,9945826	3,540128236
218,1720963	4,368665231	121,048506	3,540456622	87,68984787	3,517683407	113,7457307	0,844726854	136,2611924	3,558179362
218,7757166	4,390276105	121,3730677	3,557940339	88,11206658	3,53515525	113,993568	0,849182359	136,7156982	3,575786014
219,483133	4,412470918	121,8570184	3,575840359	88,35659987	3,55311371	114,3648124	0,853261726	137,3850579	3,59333702
220,1296132	4,434900424	122,2549792	3,593681006	88,86033916	3,571094521	114,6266901	0,857340628	137,844779	3,611274758
220,7681354	4,457240989	122,6491599	3,611825963	89,29003989	3,588740289	114,828541	0,861612139	138,1513356	3,629403417
221,393214	4,479247675	123,1171375	3,629748799	89,67840835	3,606509923	114,8952752	0,866039238	138,658791	3,647795174
221,8524236	4,501511871	123,5204984	3,647776176	90,04236966	3,624605985	114,8937973	0,870513021	139,3780166	3,666197641
222,2776977	4,523983287	124,0596441	3,666080622	90,4228511	3,642898091	115,0261288	0,87491288	139,8898206	3,684271119
222,9294359	4,5468575	124,6543826	3,684450959	90,84968834	3,661051197	115,2249671	0,879036543	140,6142189	3,702759967
223,7145288	4,570026941	125,1734483	3,702867629	91,28483183	3,679326073	115,4974176	0,883393211	141,1966792	3,721248815
224,4889067	4,592567275	125,6112705	3,72150479	91,69748664	3,697631916	115,8305769	0,888044818	141,7367912	3,73965524
225,120835	4,615394456	126,0585003	3,740306097	92,21120906	3,716175246	115,9337477	0,89252966	142,327167	3,758489609
225,8856064	4,638588112	126,5703895	3,758811242	92,63087692	3,73474605	115,9367604	0,896713976	142,8862789	3,777455061
226,4827181	4,661890733	127,0291159	3,777470755	92,9538044	3,753321278	115,8946394	0,901231065	143,2676556	3,796482679
227,1181991	4,685189629	127,6019129	3,796257626	93,26706138	3,772237137	116,3897456	0,905992626	143,7252309	3,815356162
227,8675375	4,708597024	128,2151397	3,815510857	93,4463029	3,791520636	116,7765082	0,910244928	144,4429643	3,834336981
228,4628302	4,732408147	128,7739105	3,83471659	93,91943911	3,810600408	116,80925	0,914758466	145,2385022	3,853748071
228,9149344	4,756150352	129,0966106	3,853838504	94,45520256	3,829194029	117,1866903	0,91947771	145,7699882	3,873319814
229,5111082	4,780078356	129,5319602	3,873033527	94,92094912	3,848259133	117,4722148	0,924048059	146,2323242	3,892350459
230,1142453	4,803962123	130,0818066	3,89247116	95,29750836	3,867704681	117,7583646	0,928563169	146,7729335	3,911615331
230,7630277	4,82791015	130,444695	3,911899013	95,68635288	3,887460361	118,1051663	0,933135148	147,3138839	3,931059948
231,3454738	4,851991822	130,9010197	3,9313888	95,9707192	3,90688542	118,3505025	0,938010388	147,659904	3,951031694
231,9176028	4,876373381	131,3047075	3,951242734	96,2601659	3,926102795	118,5050598	0,94257544	147,9678391	3,970959668
232,7163665	4,900905347	131,7115074	3,97114463	96,58214124	3,945703875	118,4756717	0,947034671	148,2660396	3,990740493
233,4911992	4,92522637	132,2064715	3,99097109	97,31676429	3,965444187	118,6182919	0,951868177	148,8527064	4,010602343
233,8526381	4,950090818	132,9149821	4,010550749	97,79955678	3,985511394	119,023017	0,956717224	149,4330777	4,030383634
234,4462824	4,974871448	133,4043329	4,030260328	98,09561152	4,005620044	119,391874	0,961673664	149,9052476	4,050601249
235,1946544	4,999645093	133,9258855	4,050966422	98,51473938	4,025459542	119,6170876	0,96654483	150,4283349	4,071225852
235,7671529	5,024766587	134,3956111	4,071578918	99,00776368	4,045454571	119,784321	0,971270128	150,8269352	4,091778743
236,3812608	5,049942564	134,904175	4,091720164	99,42730365	4,065722012	119,9933911	0,975953632	151,4039243	4,111866439
237,0722494	5,07538257	135,5024236	4,112141273	99,88604426	4,086293064	120,1648308	0,980972646	152,020576	4,132210248
237,6340898	5,10091338	135,9712539	4,132455746	100,3720058	4,106730006	120,3687282	0,986016863	152,5634307	4,152936831
238,1230569	5,126416251	136,350499	4,152867542	100,8101904	4,12705938	120,682447	0,990946354	153,135716	4,17399543
238,9041708	5,151808294	136,8211909	4,173860018	101,2983048	4,147687708	121,0501671	0,995916007	153,6623419	4,195021434
239,5456772	5,177492772	137,5107442	4,194919083	101,7676467	4,168575875	121,2671953	1,000840608	154,2447311	4,215886783
240,0480309	5,203588895	138,0032356	4,216145786	102,2427085	4,189706187	121,3423423	1,005751588	154,7003169	4,236881122
240,8060948	5,230015637	138,3841718	4,237316609	102,7190067	4,2106195	121,6525368	1,010713674	155,3212602	4,258102237
241,5715483	5,256223053	138,9234453	4,258309085	103,2133455	4,231706039	122,0758498	1,015497762	155,9334639	4,279667941
242,3797764	5,282649796	139,6540254	4,2794529	103,8417992	4,252714812	122,2658773	1,02060432	156,6867813	4,300995227
243,1934047	5,308843708	140,4099718	4,300744796	104,3503702	4,273870269	122,5786298	1,025807269	157,3045556	4,322408195
243,7684612	5,33538314	140,9171857	4,322362189	104,5898942	4,295427592	123,0074566	1,031026983	157,7180347	4,344089383
244,1960658	5,362106043	141,4202642	4,344290644	105,155067	4,317083169	123,2921284	1,036225742	158,1870923	4,365764053
244,7965882	5,389025921	141,996557	4,366034231	105,6714397	4,338636766	123,3304977	1,041179563	158,7283838	4,387728363
245,619084	5,416002609	142,5337841	4,387805758	106,1696083	4,360155439	123,4251989	1,046413362	159,2325992	4,409688017
246,4255785	5,443190242	142,9014758	4,409474373	106,819357	4,38190834	123,6590527	1,051786278	159,7991718	4,431529859
247,131318	5,470413731	143,4618382	4,431563481	107,3617428	4,404201873	123,9570828	1,057163153	160,4037157	4,45377636
247,8363185	5,497616265	144,2998808	4,453881228	107,6803004	4,426366417	123,9654388	1,06241651	161,0401773	4,475971173
248,499937	5,525083295	145,0058619	4,476115623	108,0463294	4,448459716	124,0918017	1,0675701	161,6642328	4,4983909
249,1085311	5,55280411	145,581231	4,498439889	108,4770107	4,470600978	124,5795182	1,072895751	162,2704679	4,52126977
249,6950131	5,580180802	146,3481482	4,521009559	108,9390837	4,492753416	124,9799233	1,078368668	162,8074819	4,543840371
250,3174201	5,608251794	146,9734684	4,543744539	109,4803681	4,51512518	125,0196568	1,083650082	163,3779056	4,566477562
250,8919365	5,636696712	147,4984032	4,566658333	109,9588334	4,537944445	125,2124697	1,089329985	164,142407	4,589260505
251,6856412	5,665109966	147,9156766	4,589572593	110,6582703	4,560885247	125,4318853	1,094724089	164,7126175	4,612348456
252,469512	5,69341472	148,4812686	4,612202333	111,2118329	4,583650029	125,5584756	1,100035887	165,1074235	4,635447583
253,2363013	5,722111561	148,9642956	4,635008559	111,8137266	4,606383146	125,890157	1,105372132	165,7402471	4,658365568
253,9700362	5,750902932	149,3969166	4,658248782	112,426122	4,629488793	126,1168485	1,111086029	166,5548275	4,681755734
254,7619503	5,779847039	150,086342	4,681833128	112,9411518	4,652800261	126,3273966	1,116756735	167,3768687	4,705372676
255,3591757	5,808678922	150,8856458	4,705758804	113,3091988	4,676131288	126,7928873	1,122208115	168,0724474	4,728977977
255,9478746	5,837421863	151,5716322	4,728464913	113,8358033	4,699606203	126,9918393	1,127580566	168,613341	4,752648936
256,851486	5,86691126	152,1893212	4,751753564	114,3301848	4,72297262	127,1417922	1,133386663	169,237297	4,776324086
257,4677824	5,896359679	152,8672217	4,775845946	114,737006	4,74661238	127,4453361	1,139221864	169,8746822	4,800295862
258,0597782	5,925749424	153,5701758	4,799908061	115,2295401	4,770668441	127,7755395	1,144822954	170,4376026	4,824459957
258,924054	5,955335212	153,972883	4,824308246	115,7520945	4,794392485	128,1009113	1,150537666	171,0313464	4,848489009
259,7518647	5,985398769	154,5342402	4,848401559	116,3601131	4,818167287	128,2867324	1,156153657	171,6274633	4,872680578
260,651696	6,015540557	155,2074511	4,872676947	116,8948533	4,842232661	128,6689476	1,161966041	172,1268043	4,896802762
261,4425586	6,045589679	155,8329134	4,897275038	117,5559352	4,866547164	129,0717401	1,168098916	172,8236763	4,921134029
262,109815	6,076085835	156,5168819	4,921426093	118,1365907	4,891186233	129,11352	1,173706409	173,4675559	4,946300692
262,7659302	6,106548929	157,1683785	4,945965976	118,4959975	4,915455101	129,3461233	1,179459771	174,1379956	4,971124629
263,4035997	6,136690251	157,6264512	4,970561273	119,1688673	4,940204066	129,6507471	1,185397301	174,8090748	4,99575159
264,0317479	6,167257188	158,0533738	4,99568463	119,6998843	4,964953496	129,8790303	1,191269872	175,4353614	5,02081348
264,8167556	6,198701431	158,6739334	5,021068291	120,0346494	4,989731798	130,2445335	1,197347217	176,0356848	5,046111459
265,649938	6,229541711	159,3277322	5,046248924	120,5755572	5,014986937	130,4671323	1,203197087	176,6583902	5,071048551
266,6275312	6,260541247	159,9868743	5,070887527	121,2061639	5,039792247	130,5876972	1,209530313	177,3094179	5,095870159
267,5190634	6,292047888	160,6561771	5,09611007	121,7996234	5,064897908	130,6948471	1,215633968	178,0509262	5,12161983
268,0746225	6,323783169	161,3456594	5,122021325	122,3311804	5,090328601	130,9138648	1,221652174	178,6690984	5,147541796
268,5816658	6,355307971	161,9246381	5,147961917	122,7383214	5,116007492	131,1528345	1,227586561	179,3553121	5,173786931
269,2366157	6,387065604	162,4802825	5,173599829	123,1999895	5,141529454	131,3829367	1,233781486	180,0790994	5,199475134
269,8480804	6,419369922	163,1056738	5,199461725	123,7346871	5,167224177	132,0008247	1,239867096	180,8942056	5,225234118
270,5186054	6,451782275	163,7504061	5,225371117	124,1818459	5,193181533	132,3733196	1,24606691	181,6278979	5,251736764
271,2603552	6,48367169	164,4292444	5,251349894	124,6973304	5,219422011	132,4453402	1,252228889	182,2014053	5,278120665
272,1837197	6,51609708	165,1425157	5,277821805	125,4125628	5,24542733	132,6039902	1,258467353	182,7796877	5,304377441
273,1872335	6,548676605	165,7441749	5,30441572	126,0392757	5,271818682	132,7395049	1,265051571	183,4777675	5,330996968
274,2331808	6,581437738	166,3844876	5,330963535	126,5254859	5,297992105	132,9206649	1,271141023	184,0877543	5,357585295
275,1217572	6,614659875	167,0874844	5,357612398	127,0619315	5,324460757	133,3092465	1,277385774	184,7873973	5,384468385
275,7191247	6,648165135	167,7471665	5,38406382	127,6910034	5,351116605	133,6307529	1,283787568	185,4902235	5,411300719
276,1281415	6,681338377	168,3862997	5,410884512	128,1496587	5,377902838	133,9720977	1,29049507	186,0155278	5,438333752
276,855652	6,714526521	168,9743164	5,438358061	128,7739842	5,4050304	134,3211731	1,297115027	186,6373948	5,465761666
277,4472499	6,748056461	169,6246194	5,465656056	129,3765529	5,432192888	134,5972616	1,303543015	187,3145136	5,493151396
278,3915328	6,782133087	170,2848841	5,492938683	129,9749862	5,459420102	134,8616403	1,309799639	187,957967	5,520414932
279,2889483	6,816674908	171,059731	5,520186852	130,5456373	5,486510412	135,0670725	1,316077917	188,4918972	5,548149251
280,0139577	6,850680287	171,7743949	5,547857376	131,1632837	5,51380049	135,2103179	1,322985537	189,1437918	5,576169021
280,7479484	6,884626994	172,3883323	5,575919521	131,839962	5,541740632	135,4055182	1,329773248	189,9065878	5,604237685
281,65912	6,918892678	172,9299364	5,603820081	132,4111958	5,569730599	135,6698401	1,336206475	190,7152281	5,632189468
282,5124534	6,954474786	173,6049662	5,631577684	132,8324908	5,597228362	136,1332277	1,342843778	191,3977186	5,659994568
283,2959831	6,989086923	174,3162479	5,660004441	133,4558357	5,625210879	136,4501297	1,349404479	191,9679434	5,688307238
284,1399942	7,023877407	174,8243002	5,688352968	134,1550808	5,653690256	136,5622249	1,356178687	192,5607208	5,717227597
285,0134218	7,059043215	175,4860145	5,716614881	134,737868	5,681941925	136,7899965	1,36310272	193,3526776	5,745591025
285,938179	7,094153608	176,3715923	5,745463062	135,2980315	5,710318392	137,1440742	1,370018605	194,2271994	5,774211963
286,6492902	7,129718953	177,180801	5,774223699	136,1890663	5,739077166	137,2488935	1,376972208	195,0007815	5,803316258
287,2453219	7,165276847	177,8915712	5,803164081	136,859165	5,767820573	137,5497088	1,38371673	195,7092779	5,832385162
288,0821139	7,201170018	178,6648264	5,832075592	137,4032986	5,796799139	137,880026	1,390358223	196,5075727	5,861426127
289,0574901	7,237614997	179,3072708	5,861006195	138,0026983	5,825402848	138,3165834	1,397252688	197,1024817	5,89075487
289,8832545	7,273918414	179,9099673	5,89048395	138,5392718	5,854504349	138,5818148	1,404541683	197,6758471	5,920515747
290,7342005	7,310121249	180,4543426	5,920219216	139,0429613	5,884098053	138,82681	1,411549187	198,2215013	5,950157881
291,721116	7,346526182	181,0456563	5,949981956	139,6775612	5,913455668	139,2379584	1,418423977	199,0700741	5,979783251
292,5423329	7,383362782	181,9364779	5,980133523	140,3565417	5,943373939	139,8173066	1,425839167	200,0486478	6,009857518
293,1817361	7,420618011	182,8695342	6,009559124	141,1591139	5,973250765	140,2762604	1,433048186	200,9263528	6,040144127
293,9308187	7,458006885	183,5307227	6,039294389	141,6734474	6,002871944	140,5510415	1,440130195	201,6103213	6,070177415
294,6793044	7,495214152	184,1641716	6,069582395	142,1306817	6,033027236	140,729075	1,447457491	202,4109893	6,100286142
295,5825748	7,532421884	184,8703658	6,100290427	142,7590147	6,063291959	140,8480483	1,454493167	203,1957837	6,131009075
296,4897674	7,570377002	185,5782085	6,130998459	143,338576	6,093567392	140,9865757	1,461701022	203,935075	6,16180046
297,33321	7,608389863	186,2522151	6,161396827	143,9659426	6,124065876	141,4687785	1,46902762	204,6327286	6,192679856
298,3629854	7,646639745	186,923138	6,192201716	144,7024344	6,154791138	141,8733899	1,476237919	205,3335511	6,223805586
299,2244475	7,685344578	187,8221309	6,22311138	145,450849	6,185622105	142,0601774	1,483779885	206,0803599	6,255042609
299,9289648	7,723468731	188,5986689	6,254092755	146,1680567	6,21632222	142,312278	1,491118124	206,939733	6,285960189
300,7137735	7,761851327	189,2076325	6,285789386	146,7768213	6,247477753	142,7563956	1,498491056	207,874793	6,317849138
301,6216482	7,800867221	189,9605094	6,317616868	147,3212249	6,278977875	143,117465	1,505995536	208,5424048	6,34952854
302,575964	7,839874734	190,8321322	6,348987536	147,9776386	6,310521769	143,3399502	1,513550424	209,1011898	6,380959278
303,3271213	7,879410307	191,3680661	6,380599882	148,582481	6,342117817	143,4398809	1,521303917	209,8945819	6,412905969
304,0011706	7,919122831	192,0820195	6,412337491	149,1204329	6,373899199	143,6796465	1,528728886	210,7109955	6,445104583
304,9765753	7,958526156	192,8193071	6,44449699	149,7001079	6,405689428	144,1721947	1,536549784	211,345567	6,477201683
305,9524063	7,998625179	193,6848903	6,476979191	150,2417546	6,437603522	144,4512391	1,544396176	212,2603908	6,509635921
306,7219525	8,038487646	194,4586145	6,509644398	150,9754753	6,470011218	144,6890151	1,552082032	212,9325927	6,542477613
307,5487401	8,07850285	194,9954722	6,542137775	151,7596018	6,502610766	144,9790302	1,559621204	213,6478535	6,575341657
308,560894	8,119216545	195,6572717	6,574791806	152,3435401	6,534927192	145,0582131	1,567332205	214,4177123	6,608020368
309,5918347	8,159968425	196,4375471	6,607724302	153,1895123	6,567668767	145,3897239	1,57541527	215,3853437	6,641191748
310,4860101	8,200572225	197,1387107	6,640850513	153,9567848	6,600570995	145,8198581	1,583342338	216,2801444	6,674378961
311,36606	8,241700359	197,936025	6,673771367	154,5479137	6,633465773	146,0700828	1,591084771	217,1098309	6,707851624
312,2926646	8,283193572	198,719441	6,707260794	155,1992256	6,666909099	146,3736835	1,599026042	217,8752702	6,74155572
313,2932509	8,324751046	199,5414395	6,741047313	155,8473401	6,700580134	146,5884948	1,606877906	218,5136502	6,775327338
314,253592	8,366857069	200,2580076	6,774620093	156,5937084	6,734000177	146,8919818	1,614978782	219,0933963	6,809128758
315,2902455	8,40867345	200,987195	6,808596136	157,2390092	6,767417892	147,4225015	1,623280475	219,8584945	6,842937163
316,1634173	8,450870743	201,8411253	6,842841331	157,7480846	6,801542947	147,7623683	1,631478558	220,691748	6,877521825
316,9501871	8,492764424	202,8463444	6,876997585	158,5839671	6,835783951	148,0034981	1,63958281	221,5154802	6,912074822
318,0757436	8,53502039	203,8289966	6,911383875	159,3031359	6,86982053	148,0154921	1,647657144	222,2630991	6,946550054
319,1370103	8,578186258	204,6515066	6,946125465	160,0454399	6,904079695	148,2749254	1,655739859	223,117811	6,981425754
319,9647073	8,621105326	205,433999	6,981009082	160,5739274	6,938954464	148,7395067	1,664007558	224,036017	7,016558034
320,80599	8,664477016	206,1226854	7,015698984	161,2498951	6,973518171	149,0807378	1,672380148	224,9886843	7,051375527
321,7427127	8,708064773	206,7066521	7,050906701	162,0819123	7,008527517	149,5495254	1,681065196	225,7984188	7,086772302
322,8040362	8,751323773	207,4165696	7,086166106	162,7211592	7,043683079	149,773318	1,689265607	226,5019414	7,122083862
323,7431463	8,79527754	208,249212	7,121605257	163,421399	7,078816756	149,9826155	1,697644134	227,1708179	7,15776795
324,8161227	8,839454824	209,0746353	7,157421127	164,037667	7,114254044	150,2569987	1,706323478	227,8508784	7,193858095
325,745399	8,88383048	209,8619451	7,193535952	164,7670818	7,150156993	150,473231	1,714785591	228,9244943	7,229878391
326,4613419	8,928441761	210,7426913	7,229334128	165,4310129	7,185819196	150,8263992	1,723225818	229,9256348	7,266166908
327,5476765	8,972870502	211,6861926	7,265388882	166,1944058	7,221453924	151,1631396	1,731987584	230,5718166	7,302553679
328,7657173	9,017824509	212,4373357	7,301907436	167,0224724	7,257276314	151,6097584	1,740606974	231,3642849	7,33919377
329,6549758	9,063026248	213,2770694	7,338379423	167,7604136	7,293774378	152,150794	1,749268739	232,1114775	7,375578679
330,4889824	9,108756978	214,0472551	7,37500601	168,6433341	7,330731119	152,4643424	1,758178934	232,8887544	7,412568947
331,2930326	9,154283749	214,8724937	7,41200466	169,4555981	7,367628255	152,8085293	1,767103565	233,7225906	7,449731976
332,20554	9,200193293	215,6699926	7,449290623	169,9266596	7,404503505	153,110652	1,775730639	234,38115	7,487180455
333,2550401	9,246563842	216,2558067	7,486453652	170,6608492	7,441432771	153,5210615	1,784492638	235,2135935	7,524908796
334,2997085	9,2926522	216,9668326	7,523981759	171,4320296	7,478764835	153,9817775	1,793429376	236,1378391	7,562509546
335,0522585	9,339125194	217,8588196	7,561556432	172,0428122	7,516369776	154,2289327	1,802424904	237,0789956	7,600179214
335,6944755	9,386025666	218,9080355	7,599606545	172,6635139	7,554133508	154,3551251	1,811507045	238,0122509	7,63829778
336,8562413	9,433141272	219,7938549	7,637707881	173,4134634	7,592008998	154,7684904	1,820552864	238,7297001	7,676543005
337,9986235	9,480136739	220,6030636	7,675943794	174,2391993	7,629976689	155,3462469	1,829644667	239,6152922	7,714998244
338,9670081	9,527615561	221,5483555	7,714211371	175,0015407	7,668252648	155,692935	1,838766739	240,6486203	7,753659304
339,8291522	9,57535236	222,3762373	7,75281143	175,6766842	7,70665713	155,9461724	1,847947367	241,5851441	7,792590449
340,8182846	9,623844462	222,9067711	7,791722085	176,3872127	7,744858583	156,1608131	1,857285971	242,3508249	7,831428461
341,8175919	9,672106526	223,5367383	7,83089258	177,174892	7,783863302	156,4905618	1,866766718	243,0390851	7,870469502
342,9015959	9,720475693	224,3229823	7,870196253	177,804646	7,823139036	156,9248456	1,876054914	243,9331752	7,909862582
344,0408518	9,768725651	225,1343937	7,909422627	178,6503056	7,861997537	157,3675421	1,885266974	244,7396413	7,949777203
345,1514585	9,817302503	226,0703206	7,949023392	179,5892879	7,90125837	157,7324769	1,894614775	245,3815456	7,989754223
345,9502791	9,866937337	226,9770016	7,988731259	180,5569192	7,940997902	158,1852347	1,904244999	246,1032581	8,029746143
347,0449129	9,916438992	227,8180711	8,02869524	181,3053481	7,980834292	158,4550704	1,913751474	246,9451091	8,069987659
348,1627387	9,966527381	228,685118	8,069054102	182,044071	8,021100021	158,650896	1,923360394	247,867422	8,110122072
349,2866468	10,01652077	229,7585349	8,109520998	182,8542887	8,061161791	158,894868	1,933128337	248,7123995	8,150638327
350,2590104	10,06664176	230,6433312	8,150136904	183,6485191	8,101484332	159,0677857	1,942829109	249,634144	8,191763667
351,1142196	10,11664726	231,410021	8,190950252	184,439268	8,142102101	159,3992397	1,952436865	250,4826173	8,232634757
352,1947562	10,16724415	232,2828802	8,231733797	185,0414814	8,182608112	159,6402558	1,96192937	251,4942881	8,273831809
353,3386164	10,21854698	233,2468025	8,273144122	185,7631086	8,223619831	159,768665	1,971695218	252,5498988	8,315566234
354,356341	10,26993084	234,1837384	8,314741642	186,7041372	8,265112112	160,1697522	1,981933014	253,5469608	8,356969108
355,4394923	10,32123833	235,0707942	8,356216229	187,3865851	8,306638853	160,7723493	1,991937514	254,5506451	8,398842301
356,4565917	10,37284012	235,771034	8,398232845	188,0362201	8,348296909	161,2909318	2,001887065	255,5552673	8,441039593
357,5972117	10,42460396	236,6350256	8,440409648	188,9590446	8,389860903	161,7556836	2,011547441	256,2876663	8,483294628
358,8265076	10,47638269	237,4817652	8,482380629	189,8706852	8,431854236	162,3228673	2,021335175	257,0419217	8,525866312
359,8926627	10,52900428	238,2934324	8,524620763	190,6292607	8,474490181	162,7701113	2,031883334	258,0142284	8,56819399
360,7965868	10,58237837	239,364874	8,567570564	191,468028	8,517076766	163,2863633	2,042261759	259,0231707	8,611281626
361,9008839	10,63545165	240,1705727	8,610540854	192,4428074	8,559376504	163,846271	2,052609917	259,9212399	8,654473571
363,0361039	10,68871119	241,1467732	8,653742112	193,2717407	8,602113033	164,202395	2,062804406	260,8168364	8,697840605
364,1123204	10,74225386	242,1807834	8,697092382	193,9292912	8,645347818	164,6214447	2,072861991	261,6597675	8,741649086
365,2797705	10,79619513	243,067086	8,740433339	194,6616334	8,688328353	164,7634396	2,083010612	262,4722589	8,785600058
366,5473788	10,85065421	244,1229241	8,784241819	195,494759	8,732064191	164,9349362	2,093452834	263,4048605	8,829416921
367,71193	10,90496615	245,2055923	8,828144363	196,4558534	8,77604776	165,2574089	2,10411019	264,4348348	8,873420979
368,6517223	10,9595938	246,1002509	8,872608495	197,3459645	8,819917707	165,7264239	2,114920051	265,5703106	8,918178477
369,4835689	11,01425778	246,9066885	8,9171313	198,0675064	8,863948774	166,2981551	2,125252841	266,5025711	8,962653785
370,4366625	11,06931384	247,8003524	8,961575873	198,8383459	8,908182869	166,7518224	2,135673875	267,2987769	9,007407558
371,4755897	11,12482718	248,6651682	9,006300775	199,7204989	8,952986933	167,0428039	2,146371744	268,1384395	9,052669832
372,6001799	11,1808304	249,7851825	9,051340464	200,622334	8,997868297	167,3528279	2,157384167	268,9718209	9,098042004
373,8699482	11,23690999	250,7456089	9,09715967	201,5152304	9,04313616	167,401429	2,168368651	270,0329454	9,143493337
374,8101953	11,29312275	251,74935	9,142716243	202,467983	9,088558623	167,5913997	2,179141724	271,0824171	9,189172844
375,6959863	11,3494361	252,7181893	9,188424621	203,5151383	9,133874914	167,9678737	2,189897801	271,9637175	9,23545678
376,8416086	11,40643769	253,558534	9,234360243	204,394975	9,17957398	168,2648237	2,2005661	272,8628098	9,281531168
378,1150149	11,46391985	254,4822112	9,280384339	205,141457	9,225562686	168,6077601	2,211653495	273,9230249	9,328094501
379,3471529	11,52150818	255,3603283	9,327113447	205,8879105	9,271787017	168,9080639	2,222856141	275,0646682	9,37482454
380,5560419	11,57919895	256,2155376	9,373863976	206,7465446	9,318158497	169,2190542	2,234013851	276,1500649	9,421686827
381,8431475	11,63700242	257,0862367	9,420734645	207,8016011	9,365078526	169,5744961	2,245283552	277,1935964	9,46895424
383,1253645	11,69522777	258,0784954	9,467962942	208,8747054	9,411995762	169,7886253	2,256800519	278,3513547	9,516605357
384,2552412	11,75391599	259,1974013	9,515394267	209,849428	9,458896233	170,0808573	2,267717482	279,3818691	9,564533077
385,486356	11,81283984	260,1659848	9,562983917	210,7528405	9,506567839	170,5335583	2,27903631	280,3581548	9,612027732
386,853895	11,87231037	261,1592667	9,610529794	211,7976936	9,553983332	170,9974575	2,290580053	281,2557977	9,659856732
388,0274842	11,93159929	262,2806737	9,658430506	212,7596406	9,601954824	171,3845612	2,302114948	282,1362455	9,708314375
389,019743	11,99133525	263,1425337	9,707111666	213,5688777	9,649800588	171,6346722	2,313636339	283,1230757	9,75718273
390,1718454	12,05154339	263,8462268	9,756069429	214,5535763	9,696968349	172,0092704	2,325030604	284,2694369	9,806333277
391,3992654	12,1119024	264,9030028	9,804845584	215,5698088	9,746120758	172,4996017	2,336546175	285,117285	9,85531246
392,6611893	12,17270007	265,9642126	9,853789377	216,4021954	9,795878527	173,0808825	2,348212619	286,0680196	9,904681867
393,9172016	12,23364116	267,1189299	9,903508961	217,312628	9,844878199	173,6658582	2,360245772	287,1727999	9,953813788
394,9858579	12,2950358	268,1605287	9,953290945	218,0709193	9,89432025	174,0969018	2,372177876	288,1198397	10,00305374
396,1726348	12,35636339	268,8622892	10,00326292	219,0506298	9,943807003	174,3478087	2,38398495	289,2566797	10,05344574
397,4513275	12,41811008	269,9010742	10,05306446	220,2373783	9,993572223	174,648283	2,395696331	290,2044585	10,10450736
398,617584	12,4803783	271,1022326	10,10331397	221,2146162	10,04378075	174,9244283	2,407766737	290,9877892	10,15527655
399,6106954	12,54327051	272,1901588	10,15387267	222,1225904	10,09434784	175,416465	2,419739819	292,0630962	10,20606529
400,6011352	12,60661814	273,2254196	10,20483092	223,1371602	10,14482738	176,0080345	2,431965756	293,0460895	10,25713436
401,6372202	12,66962956	274,0183569	10,25607414	224,0609368	10,1955826	176,3380674	2,444414046	293,9769573	10,30856851
402,9778723	12,73264098	274,8904486	10,30753903	225,0825978	10,24627821	176,536792	2,456362914	295,179423	10,36030627
404,4224341	12,7964999	276,0934259	10,35870961	226,0483533	10,29770863	177,0488943	2,468610271	296,2276726	10,41221353
405,7763875	12,86077233	277,0429384	10,4105582	227,0677264	10,34951904	177,5254127	2,481132135	297,329497	10,46440298
406,9946557	12,92425873	277,9005635	10,46291715	228,0194273	10,40156786	177,9317863	2,49339416	298,4740677	10,5166567
408,143177	12,98881707	279,1491577	10,51560859	228,8359405	10,45384579	178,3711291	2,506031043	299,5981747	10,5691777
409,5852378	13,05485808	280,3718881	10,56844996	229,7833355	10,50574467	178,8415653	2,518692838	300,6800187	10,62220441
410,7773011	13,12056009	281,4611217	10,62101753	230,7741448	10,55826474	179,2998369	2,531083619	301,6783881	10,67552728
411,9390101	13,18629191	282,3285239	10,67402469	232,1206375	10,61129797	179,8688396	2,543683481	302,6487338	10,72894049
413,2189534	13,25244188	283,2838344	10,72759157	233,2234709	10,6644858	180,3208585	2,556314078	303,5919082	10,78280912
414,4175538	13,31901748	284,4676271	10,78154215	234,1943139	10,71792043	180,647765	2,569137225	304,4928196	10,83677274
415,5057642	13,38580634	285,4603406	10,83554768	235,2870008	10,77184307	180,9750125	2,58198412	305,7830231	10,89095895
416,7210766	13,45275446	286,3351608	10,89006357	236,3676937	10,82588213	181,3501223	2,595140448	307,1547401	10,9455866
418,2308378	13,51998291	287,3169319	10,94458599	237,2928203	10,88008696	181,7373397	2,608267439	308,2147562	11,00045547
419,5339164	13,58775525	288,3718321	10,99915125	238,2598974	10,93449296	182,1128473	2,621145302	309,2597657	11,05565682
420,6188867	13,65599697	289,6059028	11,05411418	239,2032709	10,989346	182,532636	2,634143304	310,3794958	11,1110407
421,8577322	13,72462334	290,7473755	11,10951483	239,960681	11,04428844	182,9805053	2,64715388	311,5392437	11,16661831
423,1828661	13,79338474	291,792726	11,16548545	240,9727213	11,09961086	183,5401856	2,660529534	312,5016312	11,22280965
424,3587291	13,86252985	292,7970356	11,22137505	242,0777858	11,15522944	184,264655	2,673922651	313,3738651	11,27910624
425,472178	13,93186682	293,8968136	11,27743973	243,1252963	11,21097841	184,7789174	2,68718934	314,4774801	11,33543635
426,9157735	14,00162474	295,0385422	11,33362642	244,3525174	11,26732342	185,2592443	2,700895148	315,7124034	11,39220605
428,2105529	14,07187346	296,1143892	11,39060101	245,6654867	11,32386587	185,7843638	2,714544844	316,8985835	11,44912289
429,496749	14,14283	297,1170503	11,44769573	246,6398113	11,38078738	186,1973313	2,727710951	318,0905331	11,50674661
430,7664605	14,2136282	298,1215588	11,50513691	247,5712476	11,43755521	186,3538212	2,741333871	319,1980703	11,56441131
432,031795	14,28457449	299,3951356	11,56287612	248,6399323	11,49464994	186,6434384	2,755113021	320,4399854	11,62222036
433,3677291	14,35592497	300,6743399	11,62072894	249,7844746	11,5525158	187,0151376	2,769139437	321,5910078	11,68034979
434,6716603	14,42805311	301,9235594	11,67872798	250,7974812	11,6103798	187,5354254	2,783002405	322,6409626	11,73884336
435,9020361	14,50070558	302,9595023	11,73741061	251,7429578	11,66844962	188,0982889	2,796992965	323,8035243	11,79773181
437,152364	14,57337947	304,209887	11,79630093	252,7168277	11,7268184	188,6090839	2,811109719	324,8972201	11,85671899
438,419006	14,64603287	305,6170743	11,85523502	253,5959681	11,78569475	189,1256769	2,824994574	326,0601512	11,91612805
439,7817701	14,71929629	307,0190036	11,914591	254,5787055	11,84496691	189,6032753	2,839113656	327,1826382	11,97605121
440,9244934	14,79340349	308,181821	11,97442847	255,5786097	11,90449797	190,0057268	2,853433439	328,2609864	12,0359427
442,1742528	14,8676895	309,4215192	12,03422124	256,4864276	11,96395826	190,4740029	2,867410262	329,5051183	12,09629612
443,6635505	14,94224559	310,7241146	12,09324474	257,5807203	12,02381995	190,9223269	2,881775912	330,7069872	12,15710776
445,1118071	15,01720495	311,8463742	12,15410294	258,8951391	12,08388839	191,3808259	2,896522705	332,0213776	12,21789239
446,4756513	15,09214288	313,096361	12,21581703	260,0279716	12,14366812	191,9168594	2,911212223	333,4036959	12,27908586
447,8773532	15,16770387	314,2694103	12,27731132	261,006389	12,20447044	192,2545093	2,925494985	334,5971803	12,34024116
449,2318182	15,24398757	315,1666268	12,33901144	262,1370899	12,26643133	192,7067556	2,939970531	335,6035647	12,40164418
450,5438212	15,32041283	316,2846232	12,40068362	263,2172002	12,32816963	193,3165149	2,954606265	336,7782055	12,46315524
451,8916356	15,39648512	317,5094284	12,46271156	264,1973797	12,39002342	193,6319391	2,969489497	338,0525497	12,52627842
453,2193273	15,4736219	318,6194383	12,52524149	265,153486	12,45224135	193,8834144	2,984417666	339,3449986	12,5895413
454,6425161	15,55158012	319,8832665	12,58800238	266,2785594	12,51437733	194,2413574	2,999439433	340,5244143	12,65274271
456,1361338	15,62938001	321,1711963	12,65106782	267,5838264	12,5769771	194,6587586	3,014496823	341,6021371	12,71609779
457,5883126	15,70801716	322,3353495	12,71459612	268,7408743	12,64004068	195,2536819	3,029758405	342,8102304	12,78007033
459,0255985	15,78717026	323,5421638	12,77818124	269,8006062	12,70334174	195,7843152	3,044800894	344,1119447	12,84412669
460,4311089	15,86631219	324,7344545	12,84221525	270,9322166	12,76741207	196,2668021	3,059855722	345,2498931	12,90838422
461,6998541	15,94571675	326,0725771	12,90666277	272,0236386	12,83112757	196,7269496	3,075624643	346,3393257	12,97294909
463,1884696	16,02554599	327,31543	12,97118479	272,9727248	12,89534878	197,1571406	3,090977727	347,5810134	13,03782409
464,5856809	16,10570678	328,403271	13,03607655	273,9938316	12,96008594	197,6715168	3,106069343	348,7381749	13,10335194
466,0522411	16,18675233	329,7031379	13,10121232	275,217841	13,02496094	198,2567198	3,121457586	349,8146756	13,16914243
467,5805901	16,26796924	330,9342243	13,16701864	276,4449767	13,09016841	198,6562153	3,137104503	350,9824952	13,23502139
468,6955738	16,34953633	332,1986777	13,23322449	277,4401629	13,15618801	198,9326449	3,152959105	352,0023515	13,30135763
470,0466851	16,43144615	333,5421436	13,29965107	278,372054	13,22186301	199,361358	3,168849097	353,0163244	13,36791832
471,6403472	16,5136335	334,7458598	13,36629465	279,6911624	13,28771962	199,9519611	3,18479101	354,4666843	13,43456562
472,9686643	16,59631445	335,9218649	13,43320459	280,8795025	13,35467146	200,3153611	3,200759932	355,9408899	13,50220013
474,4555745	16,67947597	337,3027906	13,50020393	282,1218155	13,4217062	200,5356862	3,216742591	357,0425723	13,57007771
476,08141	16,76329127	338,6385825	13,56796882	283,4917987	13,48880612	200,8911281	3,232813492	358,2866758	13,6381816
477,5942976	16,84753125	339,8310722	13,63613977	284,6998919	13,55649371	201,3425785	3,248723974	359,7769682	13,7067735
478,9596766	16,93169673	341,0448214	13,70430978	285,8070028	13,62431914	201,8038629	3,265075669	361,2258785	13,77487087
480,4714274	17,01651228	342,2758225	13,77290448	287,0214057	13,69275179	202,3480818	3,281565666	362,636107	13,84340224
481,8590321	17,10178417	343,6457205	13,84191175	288,3604945	13,76132134	202,9718815	3,297950889	364,1989315	13,91308193
483,3172364	17,18753848	345,026163	13,91124965	289,6344124	13,8301172	203,3381236	3,31471516	365,6224897	13,98309317
484,8337051	17,2739261	346,2611715	13,98083621	290,7141816	13,89950259	203,7512048	3,331139964	366,8110288	14,05334935
486,2377376	17,3606583	347,5114426	14,0508698	291,7521425	13,9690668	204,2487552	3,347845562	368,2622129	14,12360832
487,8927906	17,44733835	348,7967576	14,12169408	292,8877319	14,03928479	204,7773422	3,364586317	369,6075546	14,19407498
489,5452289	17,53453063	349,8381006	14,19237494	293,9015059	14,10979802	205,4249593	3,381364558	370,9317505	14,26522336
490,9157806	17,6224363	351,0473307	14,2631508	294,9001027	14,18026188	206,0516012	3,39852534	372,4478213	14,33691471
492,3239626	17,71092871	352,3266203	14,33474342	296,0355216	14,25117184	206,6579499	3,415643048	373,8936337	14,40888824
493,8819271	17,80011215	353,8611084	14,40669368	297,133907	14,32263408	207,193756	3,432542594	375,2147033	14,481252
495,5325464	17,88930864	355,3730297	14,47869981	298,3567511	14,39449866	207,6594742	3,449507565	376,4237344	14,55352263
497,3333459	17,97881618	356,7328665	14,55061188	299,6391102	14,46668081	208,0591402	3,466511885	377,5224609	14,62634554
498,8410608	18,06859754	358,0006168	14,62347576	300,8245798	14,53916378	208,6504255	3,484179772	378,6924974	14,69949999
500,1961511	18,15909042	359,1733819	14,69724302	301,8602385	14,61198668	209,1432011	3,501798065	380,070723	14,77302511
501,6233189	18,25054443	360,440507	14,77111366	302,8857506	14,68496977	209,7191955	3,519571192	381,2734729	14,84706339
503,1468362	18,3422499	361,9450386	14,84508023	304,0510976	14,75852842	210,1549572	3,5369669	382,5454581	14,92073286
504,5431948	18,43384919	363,520994	14,91977323	305,4263673	14,83272968	210,5516674	3,554316041	383,9324092	14,99598093
505,9194309	18,52624943	364,8899826	14,99450534	306,7759438	14,90729415	211,0685446	3,572191846	385,266979	15,07169186
507,5282702	18,61910228	366,4653127	15,06959508	307,8781093	14,98205886	211,5506905	3,590424347	386,7013943	15,14708987
509,2163493	18,71244502	367,7939708	15,1451151	308,9635344	15,0570741	211,9622937	3,608482924	388,2906511	15,2232199
510,8711749	18,80639497	368,9137293	15,22093686	310,2238099	15,13237898	212,6450969	3,626473281	389,7290454	15,2994086
512,3611547	18,90079755	370,2300524	15,29700728	311,6613515	15,20813089	213,5966557	3,644516491	391,0140193	15,37613747
513,7374476	18,99552609	371,6360744	15,37374733	313,0986374	15,28431773	214,3644398	3,662757374	392,3341509	15,45302653
515,2895572	19,09066068	372,6481715	15,45090647	314,4741914	15,36105871	214,9110462	3,680936557	393,7681683	15,53050418
516,9321046	19,18619575	373,7379452	15,52818947	315,6771403	15,43810329	215,4732844	3,699310387	394,8575725	15,60845588
518,5740268	19,28236784	375,0874364	15,60619705	316,6835814	15,51533973	215,964241	3,71820436	395,9476019	15,68666276
520,3061027	19,37926263	376,2883105	15,68432197	317,9386273	15,59307909	216,4221716	3,73711207	397,3801698	15,76526638
521,9350646	19,47651692	377,7506643	15,76287344	319,2640738	15,67130832	216,978555	3,755730138	398,7391823	15,84404695
523,5831259	19,57403943	379,4370097	15,84197811	320,6457384	15,74997154	217,5673392	3,774452282	399,9573368	15,92358003
525,1008452	19,67200897	380,8734713	15,92130071	322,1684883	15,82877819	218,1129223	3,793156731	401,2330453	16,00359926
526,6141308	19,77062485	382,1681371	16,00111878	323,5693944	15,90803188	218,6033674	3,811916594	402,5709688	16,0837079
528,3229577	19,87004167	383,5704358	16,08134104	324,6407224	15,98781455	219,2267692	3,831070406	403,8901909	16,16425985
529,9110492	19,95993478	385,204201	16,16181848	325,8334679	16,06788035	219,9192926	3,850535279	405,3815349	16,24516384
530,5052334	20,00540195	386,5626735	16,24260885	327,3379995	16,14842299	220,4939795	3,869721222	406,8657735	16,32666201
530,8522625	20,0136516	388,1559377	16,32400271	328,7620693	16,22946109	220,974818	3,889059669	408,3184639	16,40843027
530,9460542	20,01425882	389,7466156	16,40598517	330,1875886	16,31073202	221,481975	3,908817909	409,7662943	16,49066977
530,961345	20,01397198	391,1792119	16,4882936	331,5352609	16,39234008	222,0988967	3,928048322	411,2218553	16,57336749
531,1091948	20,01312261	392,4991445	16,57087583	332,7795633	16,47457959	222,6877945	3,947515292	412,6649961	16,65629431
531,2714259	20,01243343	393,8683888	16,65398146	333,9915787	16,55720093	223,2553192	3,96754897	413,9632998	16,73989727
531,5529714	20,01159897	395,2894459	16,73727895	335,3568156	16,64017246	223,9804707	3,987541671	415,3810031	16,82370139
531,7357229	20,01087254	396,5786263	16,82107376	336,6521066	16,72357425	224,5654464	4,007570694	416,9195271	16,90787619
531,8506603	20,01024482	398,1311054	16,90541247	337,9790594	16,80739514	224,9305517	4,027627656	418,0424121	16,99260419
531,8739661	20,00990582	399,7314182	16,99010135	339,4747803	16,89164444	225,3582416	4,047724664	419,4981152	17,07790402
531,9102322	20,00993749	401,0731503	17,07506218	340,881456	16,97592913	226,0289371	4,067993502	421,269072	17,16350932
531,8708398	20,00983318	402,5662564	17,1607513	342,2985341	17,06008344	226,5252938	4,088097962	422,6945629	17,24955421
531,888916	20,00943085	403,9466704	17,24688374	343,8382518	17,14594765	226,939455	4,108563774	424,0596292	17,335953
531,9391087	20,00896146	405,3730708	17,33363084	345,4792645	17,2326277	227,3995456	4,129470103	425,4848359	17,42262001
532,1370375	20,00879196	406,8944281	17,42033324	346,7910401	17,31927422	227,9607039	4,15022835	427,1153894	17,51011031
532,2601035	20,00845669	408,4072589	17,50729083	348,1977158	17,40609211	228,4032867	4,170839449	428,7459429	17,59805324
532,1319784	20,00846227	409,9855165	17,59513317	349,5728435	17,49284853	228,7138224	4,191634019	430,1276359	17,68618988
532,0957123	20,00847717	411,4533557	17,68343558	350,7372809	17,58059215	229,0858625	4,212531965	431,5033604	17,77471022
532,1271467	20,00797612	412,7825822	17,77194475	351,9302254	17,66911249	229,6656086	4,233839693	432,8026873	17,86368132
532,2660152	20,00798544	414,2818275	17,86110398	353,3773167	17,75783773	230,3391463	4,255017968	434,1975964	17,95336955
532,3551457	20,00807857	415,8639788	17,95064319	354,7490337	17,84658904	231,0474721	4,276434195	435,7949533	18,04333717
532,4848055	20,0079072	417,3724895	18,04046925	356,0444669	17,9359364	231,7560822	4,297898851	437,3335626	18,13370339
532,5667169	20,00786064	418,8786696	18,13077587	357,4384949	18,0256954	232,2289058	4,319144646	438,8474166	18,22460792
532,4428551	20,0076632	420,4769076	18,2218648	358,9464372	18,11610819	232,5230136	4,341017687	440,2870899	18,31592409
532,4771885	20,00743223	422,1787428	18,31339518	360,3969676	18,20735172	233,0106734	4,363187354	441,7423952	18,40762956
532,4998122	20,00735772	423,6459852	18,40501683	361,9051372	18,29871446	233,7189992	4,384772617	443,1723767	18,49980814
532,5441501	20,00720499	425,0213117	18,4972457	363,4789042	18,39014612	234,2953915	4,406248914	444,6129595	18,59274668
532,7920442	20,00745831	426,799516	18,58976328	364,9411159	18,48202481	234,6766972	4,428291456	446,3068081	18,68602049
532,7230932	20,00734282	428,3687355	18,68278191	366,4008833	18,57447348	235,3427884	4,450616654	447,8539155	18,77944704
532,5910459	20,00724224	429,8987614	18,77652884	367,8776754	18,66788699	236,1392215	4,473028465	449,4537452	18,87345474
532,6195244	20,00704853	431,4633482	18,87078799	369,2687192	18,76168421	236,6631473	4,495417458	451,1703596	18,96807711
532,8738988	20,00689206	433,1578221	18,96535262	370,5342811	18,85560436	237,0692936	4,51808352	452,9161632	19,06313906
533,0921775	20,00703549	434,7432419	19,06035311	371,9114835	18,95003301	237,722595	4,540552142	454,4829384	19,15866668
533,1467472	20,00700941	436,3587319	19,15571308	373,3955231	19,04501673	238,3839114	4,563394224	455,9081735	19,25491886
533,3284187	20,00686599	437,8069602	19,25177155	374,9262311	19,14060395	239,0448298	4,586332698	457,4414679	19,35127908
533,3953803	20,00694049	439,1352772	19,34820814	376,5625258	19,23656184	239,7017124	4,609253477	459,0345047	19,44809005
533,204159	20,00668531	440,8603614	19,4447304	378,0814673	19,33304126	239,9812115	4,632219891	460,4980807	19,54555482
533,1871628	20,00663129	442,6450174	19,54204057	379,4424409	19,4295803	240,1439542	4,655358599	462,1543843	19,64376278
533,3446191	20,00678589	444,0843496	19,64058194	381,0411621	19,52622177	240,7971419	4,678766925	463,8152922	19,74194653
533,3734387	20,00664806	445,4721249	19,73899479	382,7389614	19,62471844	241,5429845	4,701964307	465,295438	19,84027928
533,3342736	20,00677285	447,0008434	19,83827378	384,4058094	19,7235597	242,1937848	4,725565882	466,7485264	19,93633962
533,3312609	20,00659404	448,5127932	19,93468987	385,9647118	19,82285545	242,9532129	4,749490161	467,6344311	19,9982409
533,3910034	20,00647297	449,474328	19,99859909	387,4067725	19,92064804	243,4816861	4,773606292	467,9901288	20,01404917
533,5181052	20,00643758	449,9963212	20,01580993	388,4468934	19,99162785	244,045516	4,797513342	468,1682192	20,01584289
533,8450686	20,00637425	450,2645937	20,017816	389,040225	20,01349903	244,7263297	4,821148445	468,3509708	20,0154536
533,9430098	20,00677658	450,4518075	20,01724603	389,1918264	20,01627624	245,4843935	4,84496469	468,5533902	20,01469551
533,7998781	20,00658473	450,6481447	20,01641529	389,129384	20,01625761	246,0875591	4,869385364	468,4459278	20,01396162
533,6558368	20,00635003	450,94572	20,01570003	389,2837991	20,01559265	246,480006	4,894194865	468,3324114	20,01341959
533,7558813	20,00638729	451,1331612	20,01501272	389,3315476	20,01457937	246,9546486	4,918697029	468,6111716	20,01270061
533,8359168	20,00644317	451,2149304	20,01428256	389,3086965	20,01372255	247,4275859	4,943057167	469,1478872	20,01238769
533,7573592	20,00635003	451,3196928	20,01384297	389,5994222	20,01289367	247,9939737	4,967821964	469,301677	20,0121027
533,8183522	20,00623082	451,4421336	20,01366789	389,7514215	20,0126031	248,6386918	4,992841479	469,2283206	20,01173763
534,0105398	20,00639474	451,457055	20,01338849	389,5961253	20,01259379	249,1384023	5,017787884	469,4707862	20,01164822
533,9917246	20,00593653	451,4290596	20,01302714	389,521973	20,01221567	249,6927962	5,042901461	469,6756783	20,01127755
534,1596969	20,00607622	451,5726745	20,0127794	389,7882845	20,01168668	250,4917304	5,068328895	469,4573712	20,01087336
534,4209493	20,0061824	451,6815296	20,01252422	390,0982801	20,0113067	251,1392339	5,093699052	469,3914612	20,01071503
534,5024059	20,00594211	451,8304025	20,01234355	390,0530043	20,01108318	251,875754	5,119283879	469,3834463	20,01076719
534,3544993	20,00616936	452,0710492	20,0120418	389,9242255	20,01120984	252,7577366	5,144717831	469,3682975	20,01060327
534,3230649	20,00620661	451,9673099	20,01210885	390,0421756	20,0109677	253,4135391	5,170382286	469,4375328	20,01031829
534,2002263	20,00624573	451,9081643	20,01175867	390,2509331	20,01062683	253,9113738	5,196404835	469,4193713	20,01020839
534,0778992	20,00602966	451,9395419	20,01165809	390,2657123	20,01036234	254,6784189	5,222791065	469,2841977	20,01008546
534,2174498	20,00605574	452,0840663	20,01155751	390,2522689	20,01029715	255,5396536	5,248827118	469,4639081	20,00999978
534,2379135	20,00618053	452,213243	20,0113135	390,3243179	20,01012765	256,2780496	5,274765847	469,6221887	20,00999791
534,2443936	20,00622151	452,4118539	20,01127997	390,3918763	20,01008853	256,7688357	5,301237293	469,6406059	20,00990665
534,3474507	20,00628857	452,5626595	20,01130419	390,4482081	20,0100252	257,3091892	5,327969043	469,6648781	20,00974832
534,263152	20,00598309	452,5187195	20,01110861	390,4276308	20,0099004	258,1174458	5,35474736	469,5902995	20,00945216
534,4915488	20,00563478	452,4224552	20,01100617	390,4196159	20,00983335	259,0176751	5,381494943	469,6107347	20,00929756
534,5981871	20,00581545	452,3537883	20,01100244	390,5046537	20,00977188	259,7151439	5,408381293	469,9477309	20,00926403
534,4864329	20,00601848	452,298565	20,01084784	390,5349228	20,00970482	260,4398406	5,435653211	470,2428051	20,00930315
534,5552134	20,00588065	452,3917882	20,01073049	390,6805556	20,00957816	261,2532131	5,462781705	470,1961935	20,00959
534,4787022	20,0059477	452,6172576	20,01072677	390,7935035	20,00920005	261,8522859	5,490045706	469,9382096	20,00933109
534,4399918	20,00608181	452,8170054	20,0109149	390,9223107	20,00914231	262,2785547	5,517665473	469,9772327	20,00910571
534,6526999	20,00591045	452,8182559	20,01069324	391,1682153	20,00913113	262,8539807	5,545225635	470,031575	20,00911875
534,8728545	20,00573164	452,9493369	20,0104511	391,2816464	20,0092522	263,5031325	5,572468682	470,1616043	20,00930315
534,9941015	20,00599613	453,3403627	20,01047531	391,261467	20,00940866	264,1784324	5,600139205	470,3901717	20,00926962
535,0774908	20,00598868	453,5270934	20,01029464	391,0976727	20,00926524	264,924957	5,628737792	470,3045086	20,00898836
535,0605515	20,00575958	453,5366147	20,01040826	391,2022077	20,00900261	265,5611486	5,657182245	470,2259226	20,00889895
534,9519237	20,00572791	453,3898165	20,01046041	391,4400974	20,00883869	266,3920857	5,685491656	470,3188048	20,00893807
534,9644861	20,00583967	453,2674326	20,01030767	391,3758928	20,00902868	267,2212038	5,714046936	470,5658463	20,00903679
535,1219423	20,00565713	453,2370214	20,01030395	391,2773547	20,00930063	267,8184577	5,742734929	470,7520653	20,00897905
535,3062287	20,00583594	453,4106212	20,01020895	391,2740578	20,00899702	268,4494765	5,771578454	470,8523371	20,00895856
535,167076	20,00601662	453,7290296	20,01002828	391,1620194	20,00859655	269,1105086	5,800523958	470,7658214	20,00882445
535,0528776	20,00585643	453,8425744	20,01010465	391,0924999	20,00851459	269,7279987	5,829570976	470,7261731	20,00869034
535,1645181	20,00564595	453,8446492	20,01022013	391,0497821	20,008699	270,3727168	5,85876235	470,7484273	20,00869779
535,2376756	20,00564037	453,8096052	20,01007112	391,1644352	20,00877536	271,1275405	5,887976075	470,6936587	20,00880582
535,2318207	20,0057037	453,8268287	20,0100469	391,2720398	20,00873066	272,1682867	5,917268497	470,7341028	20,00876484
535,3081614	20,00555096	453,8709961	20,00990721	391,4119031	20,00879027	273,1118875	5,947092238	470,8722892	20,00874063
535,3945065	20,005903	453,9446083	20,00988858	391,443707	20,00873625	273,9190641	5,977064526	471,0087418	20,00870151
535,4071826	20,00598868	453,9313069	20,00982525	391,3978059	20,00855371	274,6299479	6,007079188	471,1030166	20,00875553
535,3237933	20,00584339	453,9580518	20,00981594	391,4078956	20,00829853	275,2553392	6,03714647	470,9230788	20,00869593
535,1676445	20,0054839	454,0336251	20,00984574	391,4764204	20,00837117	275,8257629	6,067290587	470,9179913	20,00857299
535,2750217	20,00545596	454,1675198	20,00993142	391,6904074	20,00840656	276,5335204	6,097815148	471,0107029	20,00841094
535,4762474	20,00564782	454,1903993	20,01002828	391,6964044	20,00860959	277,4990059	6,12818837	470,9998174	20,00834947
535,6628075	20,00555096	454,2002047	20,00987368	391,7100468	20,00854067	278,2857188	6,15892993	471,0339234	20,00850594
535,6302931	20,00565154	454,2488343	20,00964085	391,7681976	20,00835627	278,8677954	6,189959734	471,1252708	20,00849849
535,6717319	20,00550067	454,3834395	20,00963153	391,8562197	20,00836372	279,5236548	6,220841923	471,1601727	20,008478
535,6242108	20,00564223	454,3542788	20,00986995	392,0206393	20,00844381	280,00023	6,251571841	471,2720689	20,00845937
535,6230739	20,00562919	454,3770162	20,00992397	392,023993	20,00830039	280,5587735	6,283126446	471,1969788	20,00830477
535,696402	20,00559007	454,4284879	20,00971535	391,9035702	20,00823706	281,4371749	6,314717372	471,1338542	20,00827124
535,8146931	20,00579497	454,3630896	20,00973025	391,9339531	20,00836372	282,0071438	6,346383269	471,3636153	20,00849103
535,8158868	20,00554537	454,4156697	20,00963526	391,9667517	20,00842891	282,6341268	6,378210751	471,6200359	20,00843702
535,7888294	20,00560684	454,3384479	20,00949929	391,8552533	20,0082501	283,1602695	6,410116929	471,642148	20,00826007
535,8164553	20,00556213	454,3044556	20,00959987	391,7564311	20,00801913	283,8922422	6,442275496	471,7359397	20,00848358
535,8924549	20,00549694	454,3958314	20,00950115	391,7741662	20,00806197	284,7762142	6,474229172	471,7655835	20,00841653
535,9390665	20,00562174	454,4424998	20,00958497	391,9128641	20,008265	285,7241351	6,506846416	471,6780446	20,00821164
536,1093126	20,00544665	454,5242691	20,00962781	392,0424956	20,00836931	286,6046397	6,53973514	471,5418478	20,00830477
536,0098934	20,00544479	454,5224501	20,00964457	392,1130098	20,00825382	287,3538928	6,572235036	471,5799897	20,00834202
535,9863602	20,00566644	454,61087	20,00963712	392,2685334	20,0080657	288,1126388	6,605273237	471,4404107	20,00828614
536,1947482	20,0056534	454,7033827	20,00946017	392,5104874	20,00802844	288,8224994	6,638488855	471,3793325	20,00822281
536,3744871	20,00554351	454,6826633	20,00946576	392,6404031	20,00808246	289,4928539	6,671600631	471,5941722	20,00810919
536,524838	20,00543547	454,7211747	20,00956448	392,614653	20,00815883	290,3080454	6,704784118	471,7293174	20,00818184
536,4305347	20,00542057	454,6968457	20,00949556	392,5756868	20,00801541	291,1879815	6,738560393	471,712577	20,00830291
536,409389	20,00539636	455,0193184	20,0095086	392,6240038	20,00821843	292,0029456	6,772522466	471,7005262	20,00831595
536,5301244	20,00550439	455,3526483	20,00949742	392,7198702	20,00822775	292,8021641	6,806558113	471,7880935	20,00814645
536,4229746	20,00538891	455,4258057	20,00939125	392,6376462	20,00785894	293,811817	6,840700397	471,8656563	20,00811292
536,5933343	20,00540754	455,3693602	20,00930371	392,3016731	20,00785149	294,7363752	6,87465176	471,9863918	20,0082135
536,758976	20,00567762	455,2606472	20,00937076	392,1365998	20,00804148	295,4898916	6,90898124	472,0980891	20,00809057
536,737546	20,00558821	455,2037469	20,00968555	392,3317717	20,00813648	296,184234	6,943699081	472,1855711	20,0081688
536,8386705	20,00549322	455,1856707	20,00948625	392,3728695	20,00822588	296,9278596	6,978449519	472,3143499	20,00811664
537,0155104	20,00540008	455,1596648	20,0093838	392,1721838	20,00815324	297,6095259	7,013351762	472,4090794	20,00819487
536,9175692	20,00548577	455,0460633	20,00937821	392,287036	20,0078813	298,4413725	7,048818386	472,2952505	20,00819301
536,8923307	20,00534793	455,1927761	20,00931488	392,4223233	20,00756278	299,4758091	7,083951132	472,3167373	20,00811478
537,0030617	20,00537401	455,5494118	20,00947135	392,5907504	20,00778816	300,3915566	7,119119268	472,481498	20,00799743
537,0099966	20,00562174	455,5818409	20,009354	392,7405328	20,00810854	300,895644	7,155175419	472,4870118	20,00806263
536,9698083	20,00562174	455,4322575	20,0092143	392,7782768	20,00819422	301,6061299	7,191125866	472,5310086	20,00821909
536,9474688	20,00557704	455,4162845	20,00945645	392,8703631	20,0079409	302,2986533	7,227000876	472,7143002	20,00792479
536,8902843	20,00526784	455,4088096	20,00946017	392,9095567	20,00779748	303,0090256	7,26311151	472,8297208	20,00798626
536,813091	20,00518774	455,3530746	20,00927204	392,9405363	20,00761121	303,7294591	7,299285474	472,842141	20,00811106
536,7989938	20,00542616	455,3496071	20,0092143	393,029951	20,00773228	304,5075318	7,336055019	472,5909216	20,00796018
536,9721957	20,00569252	455,466733	20,00927949	393,0597086	20,00816628	305,4770532	7,373017813	472,4486993	20,00809988
537,183369	20,00561429	455,4389934	20,00940615	393,1087076	20,0079707	306,4540779	7,409931247	472,5842993	20,00795459
537,3460549	20,00531999	455,4410682	20,00944154	393,1208437	20,00775277	307,3117314	7,44696389	472,7554833	20,00793597
537,4016477	20,00527715	455,4433988	20,00915097	393,0719868	20,00771738	308,0514349	7,484112949	472,8169594	20,00795087
537,3205322	20,00515235	455,5203648	20,0091398	393,0387334	20,00792414	308,912499	7,521526969	472,9313568	20,00801606
537,0280728	20,00524735	455,577265	20,00920499	393,3567723	20,00782169	309,77686	7,559395475	473,0120745	20,0078596
536,8948318	20,0055938	455,582523	20,00914352	393,3789412	20,00781424	310,5954621	7,597750596	472,8222459	20,008044
536,9980594	20,00554537	455,5380431	20,00935959	393,282279	20,00785149	311,2847455	7,635542733	472,7300174	20,0079341
537,3241701	20,0054243	455,639338	20,00930743	393,2944719	20,00785336	312,1557003	7,673698086	472,735986	20,00787264
537,4717357	20,0053144	455,6490867	20,0092441	393,3693631	20,00760376	313,1535297	7,712047619	472,8673511	20,00793969
537,3238859	20,00543361	455,7301738	20,00920313	393,4270876	20,00764846	313,8595819	7,750715199	473,0532575	20,00793783
537,3944855	20,00543361	455,9073548	20,00912303	393,5049915	20,00791296	314,5455114	7,789835402	473,0747443	20,00790244
537,4203492	20,00542244	455,9601339	20,00920685	393,4123367	20,00792227	315,3206852	7,828850366	473,0910584	20,00810174
537,4681545	20,00546714	455,8243634	20,00910441	393,2383674	20,00787012	316,139742	7,867693966	473,2648856	20,00802165
537,600486	20,00539822	455,7975617	20,00912676	393,3276969	20,00774346	317,0801027	7,907388795	473,2410113	20,00771059
537,9055078	20,0052697	455,7309128	20,00936704	393,3271569	20,00754788	318,0329121	7,946915054	473,2912609	20,00777205
538,0631915	20,00514118	455,7778939	20,00929998	393,3323865	20,0076615	319,1370956	7,986817568	473,5701916	20,00791361
537,9338158	20,00529578	456,0609457	20,00910627	393,2990762	20,00780865	320,0532978	8,02708516	473,5439868	20,0078894
538,0170914	20,00536469	456,2284917	20,0090597	393,269006	20,00789061	320,8308021	8,067045416	473,3595867	20,00811106
537,9671829	20,00536283	456,1246672	20,00904108	393,2465245	20,00776767	321,8141364	8,107146302	473,277789	20,0080589
537,9791769	20,00519519	455,9904314	20,00916774	393,1298818	20,00759259	322,7575099	8,147949404	473,4119963	20,00769569
538,1968872	20,00521941	455,9069853	20,00910627	393,1754134	20,00756651	323,6149929	8,1887404	473,4878255	20,00767706
537,8887958	20,00548763	455,8837648	20,00908019	393,2695461	20,00762611	324,3655534	8,229809861	473,5443847	20,00801234
537,5617756	20,00547832	455,8530125	20,00908578	393,2847801	20,00778816	325,1527211	8,271352433	473,3336093	20,00791548
537,6171411	20,00548949	455,9840365	20,00917332	393,4520703	20,0079558	326,0295308	8,312626785	473,2978547	20,00783911
537,8282576	20,00530881	456,1522646	20,00912676	393,7198881	20,00779748	327,091707	8,354160045	473,4931119	20,00788568
538,0056659	20,0052846	456,0484686	20,00910441	393,7035456	20,00749386	328,0501439	8,396013679	473,5142577	20,00785774
537,9397844	20,00510392	456,1144922	20,00900382	393,622629	20,00748828	328,7515917	8,43836464	473,7315132	20,00785028
537,8845894	20,00532185	456,2144514	20,00916401	393,6468443	20,00759631	329,4623618	8,480963333	473,8627647	20,00781117
538,0621683	20,00535166	455,9385618	20,00915283	393,6768292	20,00785149	330,4256873	8,522983674	473,9842959	20,00775343
538,2996032	20,00522313	455,9642266	20,00918636	393,9258886	20,00786639	331,4645576	8,565584229	473,8760092	20,00769569
538,2419072	20,0052697	456,0504012	20,00920685	394,0095053	20,00744544	332,4466982	8,608464181	473,7114475	20,00793224
538,1706824	20,00533862	455,993302	20,00905039	394,0957368	20,00745289	333,3522708	8,651481969	473,8391746	20,00790989
538,2388376	20,00535166	456,0145899	20,00905039	393,9697433	20,00775277	334,0553102	8,695114429	473,8780555	20,00786146
538,3495686	20,0054392	456,0955065	20,00917146	393,7904592	20,00782914	334,9387706	8,738773898	473,9566131	20,00781489
538,3453622	20,0054541	456,1541689	20,00924224	393,8421298	20,00772297	335,9080646	8,782644777	474,1365226	20,00788195
538,4706451	20,00527529	456,2916163	20,00910254	393,9187548	20,00738956	336,872868	8,826643248	474,0653546	20,00793783
538,4674619	20,0052995	456,3823668	20,00909323	393,8638156	20,00730201	337,7890134	8,87055883	473,9260882	20,00790058
538,516404	20,00515049	456,548037	20,00916215	393,7667555	20,00743053	338,7789416	8,915074185	474,0718916	20,00782048
538,5688137	20,00511883	456,5839336	20,00907088	393,6775113	20,00772111	339,8005884	8,959776735	474,0471647	20,00774039
538,5382319	20,00546155	456,6366274	20,00908764	393,7256577	20,00778816	340,8402546	9,004746574	473,8457116	20,00776088
538,7372407	20,00541685	456,7053227	20,00883618	393,6418705	20,00780493	341,8045463	9,049777881	473,8061486	20,00788009
538,8771324	20,00526784	456,8213686	20,0088753	393,7163638	20,00760376	342,6057544	9,095248773	474,002031	20,00782607
538,8317145	20,00516539	456,8804573	20,00900755	393,7124131	20,00735975	343,524344	9,140904066	474,0834877	20,00751128
538,8422305	20,00512255	456,9367607	20,00917891	393,7800852	20,00745102	344,4892611	9,186495098	473,9771905	20,0076249
538,7448009	20,0054094	457,1871275	20,00925714	393,8953637	20,00755161	345,4080781	9,232855402	473,7848892	20,00788195
538,7919241	20,00539077	457,2719663	20,00894981	394,0770637	20,00769503	346,3097285	9,279219431	473,7776132	20,00764539
538,8950381	20,00510951	457,3182369	20,00888648	394,0997158	20,00756837	347,2927786	9,325401853	473,9564995	20,00792107
538,706659	20,00526039	457,6431255	20,00905039	394,1020464	20,00749386	348,378829	9,372320951	473,9161406	20,00805145
538,333084	20,00534607	457,8799067	20,00909509	394,2957972	20,00735417	349,3678477	9,4194943	473,9392191	20,00757275
538,2480463	20,00508902	457,850206	20,00909882	394,4661853	20,00741563	350,2619378	9,466107923	474,1385689	20,00761187
538,2269573	20,00529578	457,6586721	20,00904666	394,4678622	20,00783473	351,0702513	9,513529935	474,2424219	20,00761373
538,4248861	20,00542244	457,5845483	20,00899265	394,3524132	20,00787571	351,9812808	9,561504222	474,0869551	20,00774598
538,3693501	20,0053144	457,5778692	20,00875237	394,3330865	20,00759072	352,876053	9,60933229	474,0775191	20,00778509
538,3257512	20,00518216	457,5272217	20,00877844	394,2115836	20,00735044	353,9225972	9,657719152	474,1246991	20,00780558
538,3883927	20,00521941	457,3810773	20,00916401	394,1095213	20,00748269	355,194014	9,706071555	474,1838731	20,00775529
538,4127785	20,00512814	457,3786046	20,00922548	394,0888871	20,00746779	356,2506195	9,75450964	474,3013117	20,00758951
538,3690091	20,00509647	457,3295772	20,00911744	394,0933493	20,0078012	357,2399793	9,80310605	474,3177962	20,00772735
538,453251	20,00533303	457,2865467	20,00902245	394,0755573	20,00769503	358,2769169	9,852296643	474,4202849	20,00795087
538,5557965	20,00541871	457,1764978	20,00895353	394,0482441	20,00736348	359,2638893	9,901762908	474,4043688	20,00779441
538,5056606	20,00516539	457,360841	20,0090597	394,0166107	20,00719212	360,296791	9,951630573	474,2996063	20,00772549
538,3679859	20,00511137	457,3883248	20,00911931	394,1331397	20,00725172	361,2465309	10,00151221	474,2043368	20,00779254
538,1825626	20,00533303	457,2411572	20,00899451	394,2049898	20,00751435	362,2133807	10,05161363	474,0305096	20,00752618
538,3269449	20,00524362	457,2737001	20,00886226	394,4341825	20,00782169	363,0812092	10,10198514	473,9769631	20,0075206
538,5117429	20,00510579	457,3629727	20,00879521	394,592264	20,00754788	364,2197829	10,15226073	474,1146379	20,00777019
538,588652	20,00527715	457,2727622	20,00883805	394,4695959	20,00749386	365,4514661	10,20332421	474,2571443	20,00791548
538,6868206	20,00538146	457,3238928	20,00906156	394,3447109	20,00737838	366,4153031	10,25471552	474,3186489	20,00780558
538,6909133	20,00530695	457,3635979	20,00917519	394,3097807	20,00731878	367,5518873	10,30597644	474,4700229	20,00756903
538,626794	20,00522686	457,4687583	20,00909137	394,4103935	20,00764846	368,630207	10,35754936	474,4726946	20,0077199
538,5597756	20,00500707	457,5613846	20,00913421	394,5619949	20,00756651	369,6349713	10,40949387	474,3877705	20,00790058
538,5235095	20,00514304	457,4660014	20,00903176	394,6286722	20,00755161	370,7030592	10,46133222	474,3565066	20,00774225
538,5150398	20,00537214	457,3916217	20,00881756	394,6448726	20,0073374	371,7732503	10,513029	474,3889074	20,00773853
538,54727	20,00539263	457,4956736	20,00875795	394,672328	20,00728339	372,7978529	10,56650927	474,5664294	20,00756716
538,7897641	20,00516539	457,6732241	20,00904853	394,6894379	20,00744171	373,8671345	10,61971665	474,5357339	20,00768823
538,8821346	20,00513	457,6424718	20,0091398	394,5881145	20,0075069	374,828641	10,67282718	474,4315399	20,00782607
538,8901495	20,00520637	457,7991322	20,00897029	394,5176002	20,00758886	375,9530038	10,72661944	474,6063334	20,00769569
538,9795642	20,00506853	457,7554481	20,00877472	394,6505854	20,00731691	377,320827	10,78014162	474,7457135	20,0076603
538,9667745	20,0050704	457,651993	20,00887716	394,7236292	20,00742867	378,5289771	10,83435111	474,8030685	20,00780744
539,0915458	20,00520823	457,5116751	20,00916401	394,6006769	20,00729829	379,5627884	10,88860064	474,7656656	20,00775343
539,0154893	20,00537214	457,3910533	20,00923479	394,5033325	20,00720702	380,4742726	10,94317335	474,8448484	20,0074107
539,1215591	20,00526039	457,5060191	20,00899637	394,4454375	20,00751249	381,5938038	10,99793418	474,943756	20,00746472
539,1629411	20,00516353	457,5654773	20,0088455	394,5646097	20,00769689	382,5101197	11,05284682	474,927783	20,00774411
539,259177	20,00525107	457,6282609	20,00871698	394,6792345	20,00747151	383,6267519	11,10844864	474,7558885	20,00769941
539,4531836	20,00521755	457,7211431	20,00862943	394,7154721	20,00738211	384,8750334	11,16419016	474,9111847	20,00777205
539,4633017	20,00540754	457,7067617	20,0089349	394,573932	20,00715114	386,0902889	11,22010583	475,0321475	20,00786332
539,3205679	20,0054392	457,7530606	20,0092441	394,4373373	20,00745475	387,2023167	11,27657191	474,9571142	20,00752805
539,2359281	20,00534421	457,7539417	20,00910254	394,5309868	20,00762425	388,3567498	11,33276792	474,9376737	20,00733806
539,1457176	20,00516353	457,6553752	20,00892559	394,791955	20,00752553	389,4965172	11,38975088	474,9665502	20,0076752
539,1260497	20,00500334	457,4328616	20,0090895	394,7345715	20,00735603	390,4542151	11,44675807	474,8223384	20,00782048
539,1376458	20,00515608	457,5078381	20,00894236	394,6279901	20,00723123	391,5364002	11,50400181	474,8633794	20,00775343
539,2342228	20,00527715	457,5923927	20,00879521	394,6206005	20,00712506	392,5303642	11,56190399	474,9471098	20,00768265
539,4414739	20,00537214	457,5038875	20,00892559	394,5558558	20,0073225	393,4822073	11,61967579	474,9610364	20,00764726
539,4020245	20,00520637	457,6197344	20,00887344	394,6938716	20,00768385	394,5049341	11,67780615	474,9488719	20,00769196
539,3678616	20,00517657	457,7596829	20,00896471	394,7877486	20,00748083	395,8072169	11,73670578	474,8161994	20,0076603
539,4930877	20,00520078	457,6508846	20,00893863	394,8245831	20,00730201	397,0195165	11,79535768	474,7087653	20,00783911
539,4804685	20,00510951	457,6039035	20,00886226	394,9820109	20,00733554	398,0780547	11,85451249	474,8017611	20,00786705
539,4763189	20,0050704	457,7857456	20,0089852	394,8429435	20,0073225	399,177918	11,91363843	474,9276693	20,00735668
539,6109241	20,00503128	457,9939915	20,00889579	394,7187406	20,00747338	400,260842	11,97351316	475,0758033	20,00732316
539,6696434	20,0050704	458,0047917	20,00894794	394,6010179	20,00751622	401,4947422	12,03351641	475,0201535	20,00749266
539,4939972	20,00512814	457,7626388	20,00879334	394,5764331	20,00754602	402,668104	12,09381861	474,904193	20,00773294
539,2831649	20,00523058	457,8561178	20,00878403	394,5987726	20,00729084	403,7317581	12,15424375	474,9199954	20,00788381
539,4195323	20,00507412	458,2387308	20,00895726	394,6150867	20,00716045	405,0425674	12,21526679	475,0926858	20,00780372
539,6041597	20,00518029	458,3683622	20,0088902	394,6479706	20,0075069	406,4183487	12,27635969	475,2214929	20,007705
539,6210991	20,00543361	458,1266072	20,00892187	394,7996288	20,00767268	407,5982476	12,33797413	475,0106039	20,007705
539,6099578	20,00521941	458,1172849	20,00876727	394,8778738	20,00746034	408,6130163	12,39977948	474,9110142	20,00759697
539,6382658	20,00508902	458,3641558	20,00898706	395,0036399	20,00722192	409,6917339	12,46211383	475,1107051	20,00739952
539,7376281	20,0051598	458,3405374	20,00894794	395,1370514	20,00727594	410,8890837	12,5246242	475,3031769	20,00752618
539,8791114	20,00517657	458,3777982	20,0088455	395,234282	20,00728711	412,0839324	12,58731524	475,2537232	20,00775529
539,9719935	20,00513373	458,6519256	20,00884736	395,3792043	20,00732623	413,3127735	12,65051293	475,2568495	20,00782048
539,9791558	20,00516353	458,7004131	20,00894981	395,445029	20,00731691	414,5687857	12,71393785	475,2217203	20,00770686
540,0051901	20,00509461	458,7430741	20,00892	395,6907063	20,00757023	415,9838458	12,77729293	474,9885486	20,00763236
540,127574	20,00507226	458,711526	20,00888089	395,5866828	20,00730015	417,3575808	12,84131484	475,0411288	20,00750197
540,1097251	20,0052548	458,7498953	20,00879707	395,3349517	20,00731505	418,5574885	12,9050322	475,1221875	20,00740698
540,1046661	20,00504432	458,9752226	20,00889393	395,5225919	20,00738211	419,6605919	12,96915469	475,2949915	20,00753922
540,0615787	20,0051151	459,1337021	20,00908019	395,7639206	20,00737652	420,8280989	13,03530187	475,4305062	20,00754854
540,2216498	20,00525666	459,0716575	20,00906902	395,5913724	20,00737466	422,0501188	13,10115103	475,4390896	20,00768078
540,1175127	20,00518961	459,044401	20,00893304	395,247356	20,00736348	423,2726502	13,16654198	475,5100301	20,00761559
539,9977436	20,00517098	458,900644	20,00886412	395,3004478	20,00735417	424,5915881	13,23234364	475,518784	20,00756903
540,0547575	20,00516539	458,8328867	20,00883805	395,2100099	20,00733181	425,9462237	13,29896673	475,4814947	20,00765098
539,9329989	20,00508716	458,800827	20,00875423	395,1133761	20,00727407	427,1465862	13,36557492	475,3266533	20,00771804
539,9675597	20,00508343	458,8636958	20,0089051	395,1946053	20,00745475	428,5183316	13,43248578	475,2071684	20,00744982
540,1475828	20,00523245	458,9143433	20,00890696	395,1821282	20,00751808	429,7412041	13,50001598	475,3430242	20,00752991
540,1499134	20,00531068	458,883051	20,00895539	395,291296	20,00734299	430,8429433	13,56770823	475,3423989	20,00767147
540,1452523	20,00501638	458,9139454	20,00869835	395,3822455	20,0075721	432,1736478	13,63549826	475,3964001	20,00771245
540,2877587	20,00504059	458,9189192	20,00888648	395,369882	20,00728152	433,5683579	13,70392998	475,6775477	20,00754481
540,3550045	20,00520823	458,8256676	20,00906715	395,3951205	20,00715859	434,7791796	13,77232817	475,7040936	20,00732129
540,3508549	20,00499403	458,8245875	20,00883805	395,5277078	20,00740446	436,0083618	13,84141181	475,4536983	20,00755412
540,2683751	20,00494746	458,7809602	20,00890138	395,6068907	20,0074622	437,4312094	13,91104214	475,409872	20,00766961
540,0693094	20,00506481	458,7817276	20,00889579	395,4913564	20,00741005	439,0650598	13,98077026	475,5852908	20,00760814
539,9714819	20,00520451	458,940605	20,00873001	395,5357227	20,00731133	440,4611911	14,05082434	475,5859161	20,00766961
540,2784364	20,0051449	459,0804113	20,0089051	395,73584	20,00739142	441,6722402	14,12132452	475,3838378	20,00769196
540,4733525	20,00528646	458,8846142	20,00874678	395,7745503	20,00730946	442,8291743	14,19218606	475,329666	20,00759324
540,527979	20,00520637	458,7279537	20,00868531	395,7075888	20,00738769	444,1377098	14,26330651	475,3340429	20,00739952
540,3866094	20,0050555	458,7926415	20,00885109	395,5673561	20,00743612	445,4762587	14,3346365	475,4708082	20,00731571
540,2073253	20,00487296	458,8807204	20,00888275	395,6112392	20,00730201	446,9713544	14,40653646	475,6413953	20,00765843
540,2264247	20,0050052	458,9141159	20,00878403	395,6600961	20,00723309	448,593495	14,47885552	475,4011182	20,00779999
540,1594063	20,00510206	458,9239783	20,00880638	395,6138256	20,00730946	449,9764955	14,55117644	475,1500976	20,00774039
540,1205254	20,00518029	458,8440564	20,00881011	395,6537296	20,00741377	451,2649653	14,62382798	475,2987431	20,00745727
540,1670233	20,0052846	458,9928156	20,00887157	395,7918307	20,00743426	452,4632246	14,69729256	475,5328244	20,00739021
540,2784364	20,00515235	459,2150166	20,00891814	395,7567015	20,00755161	453,608449	14,77120418	475,4840527	20,00733247
540,2017546	20,00499962	459,2435235	20,00871139	395,708413	20,00754974	455,0609121	14,84536167	475,5182724	20,0075951
540,1388858	20,00518216	459,345728	20,00862012	395,7038087	20,00735603	456,5393526	14,91976689	475,5611324	20,0077348
540,2078369	20,00514863	459,4953967	20,00869835	395,772504	20,00724613	457,9007525	14,99441425	475,5508437	20,00763236
540,2751963	20,00499217	459,5082718	20,00887157	395,823663	20,00728152	459,3118904	15,06919479	475,4966719	20,00772549
540,3102119	20,00508902	459,4442945	20,00886599	395,8514879	20,00738024	460,5839893	15,14478559	475,3929895	20,00743492
540,4244103	20,00516725	459,3979955	20,00892932	395,9116567	20,00753484	461,735296	15,22115124	475,5251505	20,00744795
540,3767187	20,00498471	459,4759279	20,00890883	396,0206539	20,00746779	462,8429468	15,29739768	475,8338671	20,00748521
540,3944538	20,00489903	459,5462432	20,00865365	395,9228548	20,0073374	464,3394636	15,37336473	475,789245	20,00763422
540,3092455	20,00511883	459,391487	20,00879521	395,8250841	20,00727035	465,8072744	15,44994273	475,6746487	20,0077497
540,2987863	20,00523617	459,2903625	20,00895167	395,9887363	20,00722937	467,1933443	15,52804995	475,6546966	20,00755971
540,5485563	20,00528274	459,2944268	20,00894981	396,0263098	20,00716045	468,669568	15,60603052	475,6778888	20,00711454
540,5964753	20,00514118	459,2874919	20,00876354	396,0298341	20,00734485	470,0311953	15,68450841	475,6561177	20,00744795
540,6340488	20,00509275	459,4053852	20,00869276	396,0585685	20,00757023	471,5578959	15,76338025	475,7881082	20,00765098
540,6232486	20,00515235	459,459358	20,00897402	395,9606557	20,00745289	472,8801875	15,84222975	475,7566737	20,00765098
540,5205894	20,00502942	459,560113	20,00885481	395,9183926	20,0073076	474,1637119	15,92145549	475,6023439	20,00791361
540,5039911	20,0049456	459,6296893	20,00871139	395,8635956	20,00719957	475,5887765	16,00128101	475,6112114	20,0076249
540,6254655	20,00502756	459,7700926	20,00871698	395,7355557	20,00735417	476,8511552	16,0814418	475,5404414	20,00757648
540,7805912	20,00513186	459,706769	20,00870394	395,9348204	20,00735603	478,2356335	16,16201424	475,5293001	20,00748707
540,9027477	20,00520637	459,5029001	20,00878403	396,0213929	20,00737279	479,5976019	16,24306724	475,577617	20,00735855
540,926224	20,00523617	459,601296	20,00881383	395,9982576	20,00747338	480,9720758	16,32438659	475,5182724	20,00747217
540,7816712	20,00509275	459,6607258	20,00884736	395,9203253	20,00741191	482,4797907	16,4063169	475,6985798	20,0076249
540,6550241	20,00499775	459,5926843	20,00864992	396,0157938	20,0073225	484,0287739	16,48878551	475,8169278	20,00732129
540,7279542	20,00531254	459,5970328	20,00867227	396,2863116	20,00744544	485,4257578	16,57126716	475,7272857	20,00743678
541,0099544	20,00508343	459,5925137	20,008676	396,2507277	20,00729829	486,7203098	16,65434858	475,8073212	20,00758206
541,2961041	20,00507971	459,5075044	20,00882687	396,0367122	20,00694625	488,1539009	16,73782861	475,8111866	20,00754481
541,2787669	20,00514118	459,4749331	20,00894049	396,1195899	20,00711947	489,6326256	16,82163646	475,906513	20,00766402
541,3141235	20,00504432	459,4739668	20,00888648	396,4005385	20,00746034	490,9834527	16,90603291	476,3156151	20,00746099
541,2179444	20,0050201	459,5806903	20,00873188	396,4603378	20,00739887	492,5646093	16,99085217	476,5155334	20,00730267
540,913889	20,00495491	459,49804	20,00851395	396,3636187	20,00732436	494,0915372	17,07598995	476,5142829	20,00749638
540,7554664	20,00481521	459,4125759	20,00866855	396,3055816	20,00735417	495,4821547	17,16141831	476,4415233	20,00762118
540,9993247	20,0051747	459,4923272	20,00881942	396,2012455	20,00714182	496,7676118	17,24748182	476,5313927	20,00766402
541,0281443	20,00521196	459,5162583	20,00889393	396,2402401	20,00714741	498,1173019	17,3340855	476,7122685	20,00750942
540,9315105	20,00520264	459,3330804	20,00888089	396,1558276	20,00726103	499,6507101	17,42086427	476,7408039	20,00752432
540,9482224	20,0051151	459,3399016	20,00878776	396,2908023	20,00735417	501,0769115	17,50811243	476,5737979	20,00746099
540,9887518	20,00501265	459,4801911	20,00858473	396,3557743	20,00752739	502,5268734	17,59580576	476,2364322	20,00761187
540,8125372	20,00495491	459,4857334	20,00870394	396,4181884	20,00748269	504,0768798	17,68398338	476,225973	20,0077497
540,6687233	20,00515608	459,5923716	20,00882128	396,5157317	20,00722378	505,441463	17,772744	476,3586456	20,00752246
540,9744841	20,00509275	459,7616797	20,0088455	396,5787995	20,00711761	506,8034313	17,86197215	476,3651257	20,0073809
541,1779267	20,00513559	459,725641	20,00900196	396,4547671	20,00732809	508,412896	17,95149833	476,4582352	20,00729335
541,2158981	20,0051598	459,7551143	20,00863316	396,4533745	20,00751435	510,0521465	18,04129272	476,5205925	20,00729149
541,1301782	20,00497913	459,780097	20,00850463	396,4278802	20,00744916	511,6097699	18,1317111	476,4113963	20,00737159
540,949473	20,00477424	459,9043567	20,00863316	396,3414213	20,00719957	513,1789894	18,22268082	476,3449463	20,00745168
541,0459363	20,00506481	460,1167522	20,00882315	396,3535858	20,00729456	514,726722	18,31395229	476,3088507	20,00781303
540,9028045	20,0054243	460,1248524	20,00875609	396,4151473	20,00724613	516,3730212	18,40575275	476,2236993	20,00757834
540,6517271	20,0052399	460,0292417	20,00873001	396,592385	20,00720515	518,0697973	18,49809338	476,2123306	20,00733806
540,4605627	20,00508716	460,07051	20,00876168	396,673188	20,00729084	519,683582	18,59078046	476,1524176	20,00731384
540,5939742	20,00502197	459,879573	20,00869835	396,5013219	20,00752367	521,1062591	18,68394438	476,0864224	20,0074256
540,5286611	20,00515422	459,8083482	20,00864247	396,3802454	20,00744171	522,5903271	18,77765219	475,975862	20,0077348
540,5380971	20,00497168	459,9463072	20,00860708	396,3042173	20,00722937	524,1759175	18,87202869	476,1003491	20,00766588
540,6707128	20,00520637	459,8783509	20,0086611	396,254792	20,00719212	525,9270359	18,96649646	476,237967	20,0075057
540,5474195	20,00515235	459,7598892	20,00862384	396,3414782	20,00712692	527,6847482	19,06135352	476,2435945	20,00748521
540,4469203	20,00503687	459,7865487	20,0086611	396,4467238	20,00739514	529,2139499	19,15693888	476,449254	20,00731943
540,5241705	20,00501265	460,0547076	20,00884364	396,4635494	20,00763356	530,5953587	19,25272168	476,6702044	20,00753922
540,7043073	20,00520264	460,0726417	20,00877099	396,4184726	20,00741005	531,9111702	19,34946373	476,5501511	20,00764726
540,8095813	20,00487482	460,0487959	20,00882501	396,5782595	20,00715486	533,4875519	19,44674596	476,5204219	20,00748893
541,0216073	20,00476865	460,1024845	20,00888461	396,7334988	20,00728711	535,280166	19,54407848	476,461589	20,00750383
541,1855437	20,0051151	460,1212428	20,00865737	396,8768579	20,00718653	537,0041133	19,64187293	476,3670584	20,00734737
541,2770048	20,00521009	460,1250797	20,00847669	396,8041552	20,00715673	538,6105083	19,74022059	476,3723448	20,00735296
541,2900787	20,00532558	460,4047778	20,00863502	396,8815475	20,00722937	540,1394827	19,83938968	476,6151799	20,00757834
541,4612343	20,00520451	460,3770098	20,00889579	396,9205137	20,00732064	541,635033	19,9353755	476,5747643	20,00744795
541,5703737	20,00497726	460,2789264	20,00883991	396,7973624	20,00727221	542,6451406	19,99688749	476,5831202	20,00744609
541,59385	20,00488972	460,2317748	20,00881942	396,6761438	20,00731691	543,1031849	20,01255048	476,7334711	20,00757275
541,6086293	20,00488413	460,3285792	20,00865551	396,7169858	20,00751994	543,3805808	20,01418029	476,7579138	20,00731384
541,4328126	20,00529205	460,4096379	20,00857914	396,7296619	20,00743426	543,6387636	20,01365316	476,6446248	20,00737531
541,1957187	20,00537214	460,391249	20,00878217	396,6303849	20,00721261	543,7789395	20,01285967	476,6344498	20,00749266
541,3014474	20,00513373	460,326817	20,00897775	396,6137298	20,00722751	543,8476063	20,0120755	476,7144285	20,00748893
541,350617	20,00486923	460,3283802	20,00897402	396,6875125	20,00726662	543,9001297	20,01176258	476,7226708	20,00740325
541,3198079	20,00470904	460,3674601	20,00871139	396,6766554	20,00736907	543,9801652	20,01151298	476,5996617	20,0072859
541,4923276	20,00504991	460,4340237	20,00864992	396,5861891	20,00731133	544,0409877	20,01081076	476,4461276	20,00721699
541,4863022	20,00526411	460,5315386	20,00855679	396,6482337	20,00741005	544,1716138	20,01013649	476,481541	20,00733061
541,5495121	20,00518961	460,6286272	20,00862943	396,7330441	20,00707477	544,2772289	20,00992787	476,5139418	20,00769941
541,6600157	20,00498658	460,7095154	20,00882873	396,7475107	20,0070934	544,512788	20,00989807	476,5019478	20,00777764
541,6680306	20,00496981	460,4984557	20,00889951	396,6100065	20,00726662	544,6696759	20,00942496	476,5796528	20,00754854
541,4618027	20,00487482	460,4251561	20,00875237	396,4706549	20,00727594	544,6303402	20,00922752	476,7390417	20,00739766
541,2252204	20,00511883	460,5425378	20,00860522	396,53233	20,00727966	544,628976	20,00897978	476,7396102	20,00733061
541,2449451	20,00532558	460,5951464	20,00866296	396,4892142	20,00726848	544,6029417	20,00879911	476,4889307	20,00744237
541,353516	20,0051449	460,555555	20,00860149	396,6024179	20,00732064	544,7091252	20,00856628	476,5375887	20,00762677
541,490395	20,00502569	460,689876	20,00864806	396,697858	20,00740818	544,9120562	20,00861471	476,5465699	20,00754667
541,5800939	20,00496981	460,8470764	20,00898333	396,7132626	20,00739887	544,8510064	20,00875999	476,4627259	20,00742374
541,6385289	20,00481894	460,9078989	20,00883805	396,8452814	20,00730946	545,0312	20,00853461	476,5014931	20,00748148
541,6444975	20,00521009	460,7644261	20,00857169	396,8352201	20,00727407	545,1021406	20,00841727	476,5333254	20,00739207
541,7309563	20,0051598	460,7139491	20,00864433	396,7218744	20,00721819	545,1191937	20,00808944	476,4886465	20,00725796
541,7233961	20,00491021	460,9048578	20,00860708	396,7994088	20,00724986	545,2245814	20,00796278	476,5633387	20,00743678
541,7050357	20,00506481	460,8688475	20,00850463	396,8909551	20,00728339	545,3491821	20,00791063	476,6051186	20,00772176
541,6338678	20,0050704	460,7860834	20,00878403	396,6860346	20,00714182	545,2052546	20,00798141	476,4742082	20,00746844
541,7025914	20,0050201	460,738136	20,00884177	396,831099	20,00740818	545,2409523	20,00776907	476,3286322	20,00723747
541,7409608	20,0049158	460,6901033	20,00875609	396,91878	20,00745102	545,3912463	20,00772809	476,4040635	20,00729522
541,75358	20,00493442	460,8049839	20,00868345	396,9192347	20,00735044	545,5200535	20,00773181	476,7517178	20,00754109
541,8215079	20,00509461	460,8895669	20,00867041	396,7902854	20,00730201	545,6660274	20,00772995	476,813734	20,00767333
541,9173459	20,00495677	460,9318584	20,00864061	396,7100225	20,00719025	545,7817606	20,00734624	476,8335723	20,00743492
541,9098994	20,00499217	461,0060391	20,00886971	396,703656	20,00714555	545,8235973	20,00748222	476,816633	20,00740698
541,899156	20,00508157	460,9793511	20,00883618	396,7875285	20,0072927	545,7067273	20,00760515	476,8015695	20,00729894
542,1915586	20,0051449	461,0845114	20,00874119	396,9068997	20,00741005	545,757659	20,00740212	476,7271046	20,0073008
542,2552232	20,00497354	461,2634261	20,00873374	397,0039314	20,00727035	545,8373534	20,00731085	476,5776064	20,00745168
542,1066345	20,00491393	461,1380863	20,00865365	396,9701948	20,00711575	545,7575453	20,0072885	476,7161338	20,00757275
542,0467784	20,00492511	461,071409	20,00864619	396,9306318	20,00696115	545,7441302	20,0072587	476,929524	20,00739394
542,1486986	20,00491952	460,9899808	20,00865923	397,0427839	20,0070431	545,8156392	20,00732389	477,0284316	20,00761373
542,3055865	20,00513186	460,904062	20,00871884	397,2006096	20,00731505	546,0120901	20,00737605	477,1385373	20,00752991
542,3038812	20,00521196	460,8263286	20,00881383	397,1920831	20,00742681	546,2941472	20,00718606	477,4203101	20,00719277
542,3680005	20,00507412	461,0019748	20,00874491	397,0804711	20,00741005	546,4903706	20,00703332	477,4662396	20,00741443
542,515964	20,0049605	461,1491424	20,00861825	397,1129571	20,0071679	546,5760905	20,00692156	477,1367183	20,00749638
542,6243075	20,00495305	461,2139439	20,00873746	397,2662638	20,00699281	546,4483065	20,00712273	477,0472468	20,00757089
542,6739887	20,00488786	461,1002286	20,00868531	397,2315893	20,00717722	546,319613	20,00724007	477,0837402	20,00757089
542,5810497	20,0051002	461,1510466	20,00873933	397,2232333	20,00722751	546,3417819	20,00692901	477,1947554	20,00723747
542,3477643	20,00529019	461,2553543	20,00869276	397,2631943	20,00717722	546,3684984	20,00686382	477,2550095	20,00745727
542,3163867	20,00512628	461,0645309	20,0085959	397,1538275	20,00722564	546,2864165	20,00696254	477,384044	20,00764353
542,2979694	20,00491393	461,0826356	20,00880266	397,0889123	20,00727407	546,2355984	20,00691597	477,3947306	20,00753922
542,3607246	20,00488972	461,2276716	20,00882128	397,0260719	20,00721633	546,2493545	20,00707989	477,2562032	20,00743864
542,5756495	20,00501824	461,193736	20,00856796	397,1111949	20,00723496	546,4337546	20,00689548	477,1075008	20,00746285
542,5888372	20,00499962	461,0714943	20,00860708	397,2286335	20,00722564	546,7338879	20,00670736	477,1437669	20,00717042
542,4504803	20,00520451	461,0927821	20,0085512	397,0769184	20,00738397	546,9652406	20,00657325	477,309636	20,00733433
542,5418846	20,00511137	461,237136	20,00879893	397,0594959	20,00723496	546,8908894	20,00646521	477,4699913	20,00743678
542,7544789	20,00502756	461,2702757	20,0089852	397,1462958	20,00705056	546,8590571	20,00683402	477,5278579	20,00738649
542,7919388	20,00502756	461,1888759	20,00873933	397,0116621	20,00714369	547,0203787	20,00708361	477,523822	20,00746472
542,726853	20,00492884	461,2063837	20,00865737	397,0160959	20,00703752	547,0924562	20,00690294	477,4522561	20,00745168
542,8581045	20,00510392	461,270162	20,0087207	396,9978492	20,00720702	547,0677861	20,0067204	477,3972317	20,00755412
542,812914	20,00530881	461,3956439	20,00862757	397,0426986	20,00745475	547,331767	20,00652668	477,5522437	20,00756157
542,6914396	20,00513373	461,4974788	20,00855306	397,0743604	20,00722006	547,685333	20,00653972	477,6650211	20,00765284
542,6925196	20,00506108	461,50322	20,00882501	397,1132697	20,00721261	547,6838551	20,00674647	477,5206388	20,00754295
542,6916101	20,00498285	461,3579567	20,00879521	397,322624	20,00716604	547,6937459	20,00678373	477,3721638	20,0074554
542,5949195	20,00490276	461,27218	20,00860708	397,4261643	20,00721819	547,7222813	20,00671853	477,471185	20,00723934
542,4650891	20,00494932	461,2267336	20,00865923	397,3533195	20,00717908	547,6082534	20,00636649	477,539795	20,0074107
542,4881675	20,00522686	461,1527235	20,0087654	397,2420769	20,00729642	547,5799453	20,00639443	477,4980151	20,00750011
542,4821421	20,00524735	461,1641775	20,00868531	397,2091077	20,00724055	547,5709641	20,00649874	477,4349189	20,00752805
542,5038563	20,00523431	461,2509489	20,00871511	397,2146784	20,00726848	547,7652549	20,00660119	477,1904922	20,00731384
542,5796286	20,00489903	461,2863624	20,00874864	397,235881	20,00699468	548,0522005	20,00669804	477,1746329	20,00726914
542,5621777	20,00483757	461,217525	20,00873188	397,2216133	20,00702448	548,0677756	20,00674089	477,3532917	20,00739207
542,4221155	20,00521382	461,1528656	20,00854934	397,2334083	20,00719212	547,916231	20,00662354	477,5209798	20,00756344
542,235669	20,00518402	461,3070534	20,00863874	397,2693902	20,00725731	547,7758278	20,00664962	477,4220154	20,00758579
542,2669329	20,00527342	461,5168625	20,00884736	397,3787853	20,00733554	547,8001567	20,00636649	477,4726061	20,00749825
542,3398062	20,00509461	461,3818593	20,00871325	397,4217306	20,00720515	547,887923	20,00633483	477,4903981	20,00733433
542,3764702	20,00486737	461,1637511	20,00865551	397,1598245	20,00719584	547,9291913	20,00644286	477,6077229	20,00728404
542,4507645	20,00501079	461,2210777	20,00864619	397,0794195	20,00721074	547,9318061	20,00635532	477,7608591	20,00724679
542,5570617	20,00505177	461,222243	20,00862198	397,152378	20,0073523	547,959432	20,00640561	477,6752529	20,00726914
542,6047534	20,00509834	461,1322315	20,00867041	397,177048	20,00721633	547,9130478	20,0066105	477,5991964	20,00755971
542,5908267	20,00511324	461,1588058	20,00867041	397,3371191	20,00718467	547,9587499	20,00636649	477,5625324	20,00757275
542,6123704	20,00513931	461,2877835	20,00868717	397,3545701	20,0071381	547,9037255	20,00623425	477,6708759	20,00747589
542,5036858	20,00507785	461,2760737	20,00872629	397,2822936	20,00718467	547,653046	20,00619327	477,8639162	20,00753736
542,48038	20,0049903	461,1913486	20,00880079	397,212831	20,00711947	547,6843099	20,0064708	477,9884033	20,00744609
542,5478531	20,00492138	461,0525086	20,00868345	397,1215689	20,0071381	548,032419	20,00646708	478,0998164	20,00732316
542,6684748	20,00527156	461,1234207	20,00849718	397,2929802	20,00738024	548,1473564	20,00628267	478,2686413	20,00738276
542,7332195	20,00511883	461,181941	20,00857914	397,3796664	20,0074324	548,1411036	20,00652482	478,2741552	20,00751128
542,6235117	20,00480218	461,3058028	20,00875982	397,0526462	20,00722564	548,0640239	20,00630316	478,1375036	20,00753736
542,6163494	20,00504618	461,5705795	20,00883991	396,9652779	20,00711947	548,0110458	20,00631806	478,1581377	20,00726541
542,6065155	20,00510579	461,4236108	20,00865365	397,3432582	20,00703938	548,1068838	20,00637208	478,2902418	20,00717228
542,5598471	20,00512441	461,3341109	20,00858845	397,3672461	20,00724427	548,1617946	20,00618023	478,3074654	20,00736972
542,6557988	20,00492325	461,2590775	20,00882128	397,304292	20,00746779	548,4092908	20,00620817	478,2273162	20,00754295
542,5908836	20,00501824	461,1627848	20,00881383	397,3818549	20,00723496	548,5839138	20,00640188	478,2014524	20,00768078
542,4220018	20,00513373	461,2495563	20,00857541	397,3882498	20,00708781	548,560267	20,00655276	478,1430742	20,00743864
542,4866896	20,00489531	461,2598165	20,00843199	397,3605955	20,00730388	548,5069478	20,00637394	478,2645486	20,00733806
542,601968	20,00496981	461,3318655	20,00864433	397,5554831	20,00722006	548,5172933	20,00637581	478,5966279	20,00732502
542,8055243	20,00515422	461,4195181	20,00860335	397,67187	20,00734858	548,429186	20,00626964	478,5168197	20,00718346
542,8945411	20,00520637	461,303927	20,00871698	397,5461892	20,00717722	548,3212972	20,0061169	478,4254155	20,00733061
542,6265244	20,00494746	461,1316914	20,00881942	397,5539483	20,00708781	548,39508	20,00622307	478,448835	20,00757089
542,5469436	20,00478914	461,3278865	20,00876354	397,5252424	20,00706546	548,4735239	20,0062864	478,3718121	20,00747776
542,6193053	20,00486178	461,2495278	20,00864247	397,4017501	20,00702075	548,3679088	20,0063013	478,3223015	20,00726728
542,7450998	20,00528833	461,2019783	20,00850277	397,3408139	20,00709526	548,3361902	20,00641865	478,393299	20,00736972
542,7059915	20,00526225	461,2896593	20,00874864	397,5035567	20,00734672	548,4862568	20,00620072	478,4680481	20,00752991
542,669498	20,00500707	461,3208095	20,00893863	397,8008762	20,00727594	548,7012386	20,00595671	478,3477105	20,0074554
542,735209	20,00484502	461,3696948	20,00873746	397,9896532	20,00722378	548,7567178	20,00612994	478,2484619	20,00744237
542,778069	20,00499217	461,3646074	20,00846924	397,7514792	20,00717535	548,614723	20,00626405	478,3910821	20,00752805
542,9302956	20,00522127	461,3739013	20,00855493	397,5565916	20,007248	548,5434413	20,00622866	478,4088172	20,00745354
542,8868104	20,00515422	461,3490038	20,00885481	397,8565259	20,00710085	548,6264327	20,00626964	478,2225982	20,00749452
542,8541255	20,00521196	461,3948765	20,00878217	398,009321	20,00705614	548,6309802	20,00624728	478,1078881	20,00729708
542,9533741	20,00492138	461,5204436	20,0087058	398,0163127	20,00715486	548,7386416	20,00596975	478,2049767	20,00713503
542,9282493	20,00467738	461,4545052	20,00856424	397,9527902	20,00713437	548,9837504	20,00602935	478,3174698	20,00754667
543,0980406	20,00485433	461,3752087	20,00861453	398,0843259	20,00723123	549,0468466	20,00627522	478,2057157	20,00746099
543,2023483	20,0052399	461,4318531	20,00883805	398,1702447	20,00718467	549,0917529	20,00639071	478,2224276	20,00749079
543,2210497	20,0051449	461,4050514	20,00861267	398,1520832	20,00710643	549,1346129	20,0062715	478,4002339	20,00751687
543,1769392	20,00502942	461,3772266	20,00856983	398,0991336	20,00719584	548,994437	20,00607406	478,4238807	20,00723002
543,0557491	20,00498658	461,3486344	20,00882128	398,2211196	20,00722564	548,8375492	20,00591201	478,5134091	20,00727286
542,95849	20,00487668	461,3886805	20,0087207	398,2854663	20,00723123	548,8574444	20,00603308	478,6559156	20,00748521
543,0730295	20,00510392	461,4174433	20,0085065	398,2401053	20,00719212	548,9972792	20,00605543	478,8319028	20,00758951
543,1088977	20,0049158	461,2256252	20,00864992	398,3553269	20,00711947	549,1161956	20,00612621	478,6796193	20,0074107
543,1084429	20,00493256	461,055237	20,00859032	398,4022227	20,00726476	549,1833845	20,00617092	478,5847476	20,0071816
543,4436486	20,00515794	461,0747343	20,00854189	398,3918204	20,00727221	549,2040755	20,00631993	478,5681493	20,00725051
543,5126565	20,00529019	461,0895136	20,00886226	398,4805245	20,0072629	549,1507564	20,00616347	478,4094993	20,00750011
543,4293809	20,00503873	461,1792125	20,00871698	398,5321668	20,00725545	548,996256	20,00600328	478,4192764	20,00761559
543,4833253	20,00496236	461,4500714	20,00878031	398,5879017	20,00709153	549,0304757	20,00604798	478,3466874	20,0076901
543,4479687	20,00494001	461,5330628	20,00873933	398,5491061	20,00728711	549,0690156	20,00615601	478,2671066	20,00729708
543,3361008	20,00492884	461,5833693	20,00862012	398,4846741	20,00724613	549,1626935	20,00623611	478,4732208	20,00728218
543,1969481	20,0048506	461,712887	20,00870021	398,4613114	20,00708036	549,278313	20,00615229	478,6169778	20,00741443
543,2022914	20,00480031	461,5912705	20,00877844	398,4014269	20,00722006	549,2315878	20,00581329	478,6032786	20,007271
543,1858637	20,00493815	461,680401	20,00853816	398,3206808	20,00724241	549,2980946	20,00587662	478,4267229	20,00745727
543,1226538	20,005225	461,8796656	20,00857728	398,2762293	20,00724427	549,4469106	20,006102	478,4246197	20,00748334
543,1397068	20,00496609	461,7833728	20,00873374	398,1923568	20,00717349	549,4880653	20,00609827	478,5736631	20,00733619
543,3760049	20,00490276	461,7438382	20,00868904	398,1126055	20,00731133	549,6379045	20,00603681	478,3932421	20,00747217
543,6860289	20,00502569	461,6720166	20,00878403	398,1467684	20,00735044	549,6231252	20,00609082	478,453894	20,00730639
543,8002842	20,00508902	461,7099311	20,00870394	398,1442104	20,00714369	549,655526	20,00602563	478,7673287	20,00739021
543,784368	20,00509275	461,8664779	20,00851767	398,0493103	20,00702262	549,7147568	20,00586917	479,0339243	20,0077646
543,8101181	20,00502383	461,8477196	20,00845062	398,113856	20,00719025	549,6075501	20,00586172	478,9924855	20,00747217
543,8356976	20,00487668	461,8319455	20,00868158	398,0849796	20,00727035	549,5991373	20,00602377	478,9412127	20,0071816
543,86753	20,00477982	461,6874496	20,00875609	398,1273564	20,00711947	549,6361992	20,00600328	479,0236925	20,00723747
544,0469278	20,00475933	461,706549	20,00878776	398,2070792	20,00732436	549,5736715	20,00614111	478,8802197	20,00733061
544,2026788	20,00492884	461,7064921	20,00883246	398,2063119	20,00713251	549,663143	20,00613553	478,7831311	20,0075504
544,0963816	20,00513559	461,7162692	20,00870021	398,1740248	20,00706546	549,6230115	20,00585613	478,8060959	20,00750011
544,0045226	20,00521382	461,7314748	20,00860708	398,138725	20,00719025	549,550593	20,00584868	478,7176475	20,00729149
544,1308855	20,00506108	461,6168785	20,00858286	398,2224554	20,00720888	549,7570483	20,00597906	478,7406691	20,00741256
544,2471872	20,00489717	461,5551181	20,0085363	398,2621605	20,00727221	549,8516358	20,00597906	478,861234	20,00719836
544,4696723	20,00489903	461,5919526	20,00849346	398,3005014	20,00729456	549,6925879	20,0061169	478,8214436	20,00745913
544,6333245	20,00498285	461,4867354	20,00875423	398,2886496	20,00725358	549,6296054	20,00614111	478,8151908	20,00765657
544,645148	20,00499962	461,5672257	20,00875609	398,2437148	20,00710085	549,6493869	20,00600328	478,813315	20,00740325
544,4729124	20,00502383	461,6381095	20,00879893	398,1840292	20,00718094	549,8037736	20,00585799	478,9114836	20,00749825
544,402256	20,00499775	461,8039786	20,00863688	398,1876104	20,00716045	549,9411073	20,00585985	479,0931552	20,00733061
544,3762786	20,00493256	461,9068083	20,00865551	398,3884666	20,00711575	549,9130267	20,00593809	479,0137449	20,00720208
544,236728	20,00510392	461,7761253	20,00863316	398,4206116	20,00734672	549,8324227	20,00591573	478,7415218	20,00737531
544,0552269	20,00474071	461,6215396	20,00852512	398,5156538	20,00728525	549,862095	20,0059921	478,7058809	20,00742374
543,9568878	20,00485992	461,5014863	20,00868531	398,4951049	20,00702262	549,9871505	20,00610759	478,7750594	20,00751501
543,9907097	20,00519147	461,5588982	20,00887903	398,3352612	20,00708595	549,8600486	20,00596789	478,7331089	20,00756716
544,0282263	20,0050704	461,6545088	20,00849905	398,4108345	20,00727594	549,7619369	20,00604053	478,7948409	20,00736227
543,8484874	20,00491207	461,8138409	20,00843944	398,3635692	20,00729642	550,0890139	20,00610386	478,7826195	20,00722816
543,9692228	20,00481708	461,7766937	20,00865551	398,2578688	20,00731319	550,3134317	20,00606288	478,9576973	20,00738835
543,8456452	20,00490648	461,725762	20,0087654	398,4056902	20,00741563	550,3261647	20,00596789	478,9410422	20,00745168
543,6778435	20,00510765	461,7423319	20,0087654	398,5089747	20,00717908	550,3079748	20,00584123	478,7888155	20,00737531
543,7097895	20,00492697	461,596358	20,00874119	398,3653882	20,00707291	550,4252996	20,00600514	478,8672594	20,00744609
543,8775912	20,004791	461,6742903	20,00854375	398,202077	20,00719584	550,4386009	20,00599583	478,975944	20,0073008
544,0552838	20,00488227	461,8557061	20,00865365	398,2228533	20,00727966	550,3542453	20,00585613	478,9724766	20,00733247
544,0873435	20,00512628	461,9120095	20,00860335	398,3641945	20,0073225	550,4957854	20,00584868	478,9409285	20,00733247
544,1923901	20,00512628	461,9689666	20,00865178	398,365985	20,00733554	550,4117709	20,00557487	478,9427475	20,00728218
544,229111	20,00484688	461,8912616	20,00846179	398,4231695	20,00714555	550,4154088	20,00583191	479,0258525	20,00749638
544,0449951	20,00479845	461,9875544	20,00864247	398,5670118	20,00693507	550,5524015	20,00610386	479,0005572	20,00750011
544,1234959	20,00491393	462,1322493	20,00870207	398,5599916	20,00714182	550,536599	20,0058524	478,910972	20,00719277
544,2311005	20,00498844	462,1788894	20,00843944	398,6501169	20,00729829	550,4242764	20,00578535	478,8964769	20,00709964
544,1559535	20,00512628	462,1639395	20,00866668	398,8026278	20,00731133	550,4249585	20,00582074	478,8070622	20,00715366
544,0904699	20,00521382	462,3397562	20,00888275	398,6855303	20,00730201	550,4706606	20,00585054	478,7340753	20,00727286
544,107125	20,00489717	462,4249077	20,00862757	398,5568652	20,00710643	550,6262979	20,00581701	478,8490127	20,0075653
544,0517595	20,00480031	462,2265526	20,00861639	398,5826721	20,00721074	550,7172474	20,00585427	478,9592889	20,0074405
543,9288072	20,00474443	462,1850853	20,00874305	398,5207412	20,00717908	550,730094	20,00599024	479,0211914	20,00730826
543,8031832	20,00491952	462,1538782	20,00858845	398,4821446	20,00724055	550,5866212	20,00593063	478,9843	20,0071816
543,7682245	20,00501265	462,1677765	20,00826249	398,402308	20,00741936	550,568545	20,00588034	478,8794807	20,00747589
543,7086526	20,00515422	462,3511249	20,0085065	398,3699356	20,00711202	550,6741601	20,00594554	478,8771502	20,00765098
544,0364686	20,0050853	462,3709917	20,00857914	398,5636864	20,0070133	550,8111527	20,00574251	479,0170418	20,00738276
544,3071001	20,00473698	462,3327361	20,00870394	398,7048855	20,0071828	550,8274099	20,00575182	479,1377204	20,00722257
544,2401386	20,00472208	462,4869807	20,00898892	398,5977357	20,00716045	550,7764782	20,00582074	479,040916	20,00739207
544,1239506	20,00523245	462,4562568	20,00856238	398,6389187	20,00730574	550,7935313	20,00592691	478,9774219	20,00716483
544,0877414	20,00538146	462,4356227	20,00872815	398,576391	20,00725917	550,7356647	20,00594181	478,9378021	20,00716856
544,0287947	20,00516353	462,2092153	20,0086108	398,7031234	20,00725358	550,7858006	20,00579094	479,0503521	20,00752246
543,9522267	20,00483012	462,0943916	20,00860708	398,8445498	20,00719398	550,7531724	20,0059623	479,1816604	20,00755226
544,1008722	20,00482266	462,0534359	20,00863688	398,7617005	20,00723868	550,6179988	20,00593063	479,0232946	20,0074405
544,2737899	20,00493256	462,1486771	20,00856051	398,8384391	20,0071828	550,6052659	20,00602563	479,0757611	20,00735855
544,1802825	20,00499775	462,4306489	20,00860149	398,9834467	20,00728711	550,6374392	20,00596416	479,229693	20,0071816
544,1863079	20,00502569	462,5190404	20,00847297	399,0396648	20,00714182	550,5607006	20,00581329	479,3253605	20,00733061
544,3367724	20,0051002	462,4545515	20,00879521	399,0607537	20,00720143	550,4023348	20,00573506	479,2415165	20,00749079
544,5905214	20,0050555	462,4289151	20,00881756	399,1601445	20,00721633	550,5850296	20,00570339	479,250043	20,00748334
544,5397034	20,00492697	462,5563012	20,00871698	398,9348171	20,00723682	550,6929184	20,0058226	479,3606034	20,00732502
544,2917524	20,00494187	462,6044476	20,00864433	398,6266974	20,00719957	550,7008765	20,00572388	479,1886521	20,00717601
544,4937171	20,00490276	462,5233605	20,00848973	398,6509695	20,0070431	550,7195211	20,00584123	479,0925299	20,00719836
544,8256258	20,00509647	462,5310628	20,00848601	398,8108701	20,0069984	550,6523322	20,00592318	479,1658579	20,00763422
544,8754775	20,00507412	462,7882792	20,00856238	398,9430594	20,00708595	550,8582191	20,00585613	479,2704498	20,00753736
544,9733619	20,00503128	463,1837958	20,00865551	398,9497954	20,0071828	550,9912327	20,00585799	479,3858988	20,00723375
545,0725536	20,00494932	463,1817494	20,00866482	399,0140569	20,00722378	550,9450758	20,0059772	479,4435948	20,00726169
544,8133476	20,00499962	462,8540755	20,0085363	399,0960535	20,00736162	550,9644026	20,0058524	479,5069753	20,00715366
544,5869403	20,00509089	462,7216588	20,00856051	399,0518009	20,00727594	550,8025125	20,00572016	479,4745177	20,00728777
544,5621566	20,00495491	462,6807031	20,00856796	399,0340658	20,00720515	550,752604	20,00580397	479,2684034	20,00742001
544,6247412	20,00490648	462,679623	20,00862943	399,0685981	20,00714182	550,8683372	20,00588779	479,2303752	20,00744423
544,8130634	20,00501452	462,6382695	20,00870021	398,9874826	20,00719957	550,9346166	20,00593995	479,3847619	20,00742933
544,8724648	20,00504618	462,6332957	20,00883805	399,0800237	20,00730201	551,0010097	20,00596044	479,5367044	20,00729522
544,9069119	20,00505177	462,6028844	20,00872443	399,0692234	20,00730201	550,9890726	20,00582074	479,7242308	20,00718346
544,7979999	20,0050555	462,6435843	20,00862012	398,9042354	20,00724241	550,9249533	20,00561026	479,8405893	20,00748707
544,8264216	20,00493629	462,6047318	20,00849532	398,8221535	20,00712506	550,8326395	20,00568477	479,8639519	20,00743119
545,067324	20,00506108	462,3838667	20,0085363	398,8978689	20,00706546	550,6916679	20,00584123	479,6869984	20,00741443
545,0079227	20,00499589	462,3965997	20,00863502	398,9556503	20,00725545	550,9350714	20,00593995	479,605826	20,00748334
544,8496706	20,00499589	462,3950365	20,00873374	398,9911205	20,00727966	551,1569881	20,00590083	479,5141375	20,00720395
544,6747065	20,00501265	462,4762657	20,00859032	399,0763857	20,00724986	551,137775	20,00584309	479,5448898	20,00721512
544,7022756	20,00511696	462,5868262	20,00867227	399,0174675	20,00731878	551,0879802	20,00581143	479,581497	20,00748521
544,9741008	20,00519519	462,5467231	20,00862943	398,9322592	20,00712134	551,0786579	20,00556742	479,6125335	20,0075951
545,0120154	20,00481521	462,6875811	20,00868345	398,9067081	20,00691086	551,122541	20,00577231	479,8703752	20,00733247
544,9152679	20,00492511	463,0038295	20,00864619	398,9162009	20,00694066	551,1456194	20,00601818	479,8864619	20,00727845
544,8570602	20,0051598	463,1732513	20,0088306	398,9167694	20,00700958	551,3150128	20,00587103	479,7333826	20,00735855
544,877126	20,0048506	463,208409	20,00882873	398,8598975	20,0070431	551,3062589	20,00579839	479,6571556	20,00726728
544,7637233	20,00479286	463,227821	20,0084264	398,8213577	20,00709153	551,2893196	20,00587476	479,7942051	20,00732688
544,8678605	20,00510206	463,0641119	20,00853816	398,8862729	20,0071977	551,4531423	20,00589897	479,8592339	20,00753177
544,9836505	20,00514304	462,9297057	20,00863502	399,1095254	20,00717163	551,427108	20,00592505	479,8932263	20,00740884
544,8618919	20,00515235	462,9085031	20,0085363	399,1930852	20,00705987	551,4892947	20,00580584	479,9651901	20,00734551
544,9326051	20,00502942	462,7547985	20,0084562	399,1349344	20,00710085	551,6658504	20,00578349	479,8521285	20,00748334
544,9826273	20,00499775	462,7130186	20,00878217	398,9424626	20,00700213	551,5944551	20,00588034	479,790965	20,00736786
545,1467911	20,00503873	462,859504	20,00875609	398,9610788	20,00708595	551,4895221	20,00580211	479,5784843	20,0073958
545,162082	20,0050052	463,0305743	20,00843758	398,9505628	20,00725545	551,6508437	20,00568104	479,5327253	20,00746285
545,032479	20,00500707	463,2584596	20,00853071	398,9659673	20,00736907	551,85332	20,00577604	479,5303947	20,00742746
545,1648673	20,0049605	463,3028827	20,00879334	398,9218568	20,00713624	551,9605267	20,00580397	479,5185145	20,00723189
545,2575221	20,00496423	463,3487838	20,00885109	398,8948278	20,00695184	551,8394502	20,00572202	479,527382	20,00719277
545,1783392	20,00510951	463,4827637	20,00857541	398,9350729	20,00718467	551,6783559	20,00584309	479,5722315	20,00740511
545,2189254	20,00510765	463,534207	20,00843199	398,9827361	20,00701889	551,6749453	20,00568477	479,7396922	20,00740139
545,2421176	20,00502942	463,4271709	20,0085214	398,9320602	20,00700399	551,7113251	20,00577417	479,6632947	20,00736227
545,2614443	20,00483384	463,3878068	20,0085512	398,9071344	20,00723682	551,7494102	20,00573692	479,6908069	20,00739952
545,1731665	20,00486364	463,371379	20,00860335	399,0729182	20,00721261	551,7832889	20,0056978	479,9004454	20,00742001
545,2496777	20,00508902	463,3411383	20,00867413	399,1952453	20,0070785	551,7897691	20,00577976	480,1275349	20,00736972
545,3986075	20,00491952	463,43493	20,00866296	399,0665518	20,00706732	551,6176472	20,00571457	480,1599925	20,00746658
545,3090223	20,00499589	463,3290875	20,00866296	398,8925541	20,00712692	551,5367021	20,00585427	479,9555835	20,00744423
545,1569093	20,0051449	463,2431971	20,00852512	398,8171513	20,00717163	551,4880442	20,00594554	479,592013	20,00759324
545,2842385	20,00509089	463,3467943	20,00863688	398,8478467	20,00725917	551,590476	20,00598465	479,5350559	20,00737345
545,3893989	20,00484688	463,4792394	20,0087654	398,9380288	20,00714182	551,6563007	20,00585799	479,5489257	20,00725238
545,3810997	20,0046811	463,5900841	20,00868158	398,9672179	20,00696115	551,7172368	20,00576486	479,2846606	20,00737531
545,3302817	20,00505363	463,5470821	20,00849905	398,9687242	20,00698536	551,7838573	20,00561212	479,0926436	20,00729149
545,267015	20,00514118	463,2863981	20,00873001	398,984953	20,0070785	551,7470228	20,00539047	479,3313291	20,00726728
545,1890826	20,00510765	463,310045	20,00879521	399,0577126	20,00728897	551,8280815	20,00576672	479,4711071	20,00715366
545,318913	20,00491021	463,4710824	20,00856424	398,9939343	20,00723123	551,7827205	20,00591387	479,5924109	20,00732502
545,3680257	20,00472953	463,4560189	20,00851581	399,0168138	20,00691831	551,8957252	20,00589524	479,7393512	20,00727845
545,1747013	20,00501079	463,5886062	20,00870952	399,1777375	20,00699468	551,9446105	20,00594926	479,6761981	20,00732129
544,9698376	20,0051449	463,5813018	20,00865178	399,3006614	20,00708595	551,8411555	20,00577045	479,4694018	20,00738462
544,867292	20,00492697	463,3686221	20,00850277	399,098043	20,00720888	551,8466125	20,00555438	479,3567381	20,0074256
545,0254304	20,00503501	463,3683948	20,00857355	398,8600965	20,00709712	551,9629141	20,00578907	479,5348285	20,00747403
545,0556711	20,00487109	463,4112547	20,00848228	399,0647044	20,00701517	552,0372653	20,00582446	479,5952531	20,00752246
544,9357315	20,00497726	463,4728161	20,00873746	399,2453527	20,00718839	552,0586384	20,00584309	479,6462985	20,0075206
544,9089583	20,00515794	463,4229929	20,00877472	399,1484347	20,0071977	551,9964517	20,00579466	479,6666484	20,00742001
545,1894805	20,00501452	463,3890005	20,00872629	399,0988673	20,00702262	552,1251452	20,00581515	479,6560755	20,00738649
545,3782007	20,00493629	463,3830604	20,00858473	399,1318933	20,00689968	552,2404237	20,00567545	479,6207189	20,00729522
545,2002808	20,00472953	463,5564896	20,00842454	399,1428925	20,00717163	552,0377201	20,00566986	479,5488689	20,00735668
545,1851604	20,00479286	463,6513897	20,00856238	399,1834218	20,00721074	551,9299449	20,00585054	479,5952531	20,00731384
545,2068178	20,00503501	463,5139992	20,00868158	399,241999	20,00718653	551,9516591	20,00592877	479,663522	20,00729708
545,0889814	20,00512628	463,428393	20,00878962	399,2986435	20,00708222	552,0038414	20,00583564	479,9015254	20,007366
545,0471446	20,00493629	463,422396	20,00873933	399,2217911	20,00701703	552,0856959	20,0058375	480,071942	20,00734737
545,1892532	20,00488041	463,3984081	20,00856983	399,1985138	20,00706173	552,1677778	20,00550781	479,8735016	20,00744423
545,1894237	20,00481335	463,4044903	20,0085363	399,3288273	20,00714369	552,3451293	20,00555811	479,7077462	20,00743678
545,1425847	20,00481335	463,3863857	20,00878962	399,430037	20,00716418	552,5199796	20,00573692	479,7649875	20,00745913
545,1498607	20,00493256	463,2819928	20,00886971	399,3972952	20,00709153	552,3890124	20,00583378	479,8661688	20,007366
545,0461214	20,00513186	463,3191399	20,00866855	399,35435	20,00703007	552,3538832	20,00577417	479,9552425	20,00734365
544,9880843	20,00502756	463,2672703	20,00841523	399,2199722	20,00700026	552,4654099	20,00569594	480,0321516	20,00730639
545,0980763	20,00485433	463,3551218	20,00852512	399,2064718	20,00704497	552,4347145	20,00579652	479,9894622	20,00744609
545,1042723	20,00494001	463,6524413	20,00864061	399,365065	20,0069686	552,259182	20,00580397	480,0008877	20,00727473
545,1214958	20,00495119	463,6292492	20,00865737	399,2075519	20,00697232	552,2495186	20,0058077	479,96087	20,00729894
545,2655939	20,00482453	463,3387793	20,00887903	399,1489463	20,00703565	552,4075433	20,00609641	479,8881672	20,00737531
545,3460842	20,00499217	463,3466806	20,00865365	399,1899588	20,0071381	552,3961747	20,00589152	479,7644191	20,00737159
545,3982096	20,00504991	463,5022326	20,00846552	399,2559825	20,00713996	552,2474723	20,00555252	479,6602251	20,00743305
545,3838282	20,0049009	463,4485724	20,00848973	399,4292128	20,00701889	552,2417879	20,00551899	479,7705014	20,00727473
545,4495392	20,00495119	463,4383122	20,00878217	399,4221926	20,00706918	552,3592264	20,00558791	479,7410565	20,00744237
545,492797	20,00485247	463,3722601	20,00876168	399,4009332	20,00710457	552,4133414	20,00577045	479,7822679	20,00741443
545,5643629	20,00507412	463,5846556	20,00866296	399,2057329	20,00700026	552,4840546	20,00588034	479,8183067	20,00739207
545,6088145	20,00505736	464,0557454	20,0085959	399,0206791	20,00698536	552,4023137	20,00587476	479,6717075	20,0074107
545,4163426	20,00452837	464,3551965	20,00862571	399,0349468	20,00699654	552,3177307	20,00581329	479,7004134	20,00728963
545,286228	20,00805622	464,1690059	20,0086909	399,156137	20,00707663	552,221438	20,00551526	479,887144	20,00739207
546,3445957	20,07925769	463,973493	20,00863129	399,1132202	20,00699468	552,1851719	20,00557301	479,9423959	20,007366
549,0720567	20,27297091	463,7172997	20,00873188	399,3058626	20,00701889	552,4048149	20,00588779	479,9058455	20,0073511
552,0193312	20,48534597	463,4150916	20,00858845	399,6836155	20,00709712	552,4945138	20,00588966	479,927105	20,00734923
554,1780738	20,64877073	463,5112707	20,00852326	399,8526678	20,00705056	552,6526522	20,00590456	480,045453	20,00742001
555,5474318	20,74341545	463,5761859	20,00867041	399,9098523	20,00737093	552,6654988	20,00582633	479,9820157	20,00750756
555,8724625	20,75759763	463,6633553	20,00870394	399,7875253	20,00727594	552,5967182	20,00555811	479,8767417	20,00725051
554,9140255	20,68849722	463,7043678	20,00878962	399,6303817	20,00711575	552,5100889	20,0056978	479,945238	20,00732874
553,0593384	20,54221625	463,6755766	20,00874119	399,7108151	20,00721633	552,5406706	20,00596789	479,9767293	20,00746285
550,3492715	20,33229802	463,7819591	20,00864806	399,6450473	20,00689596	552,7356436	20,00586544	480,0573901	20,00740698
546,5731631	20,07768375	463,7116722	20,00859218	399,5876922	20,00685125	552,766339	20,00583378	480,1589693	20,00750383
542,2871692	19,80134918	463,810864	20,00863874	399,4583735	20,00711016	552,7578125	20,00562144	480,3044316	20,00747776
538,562163	19,53008846	463,9864817	20,00866296	399,5191391	20,00708781	552,693011	20,00567918	480,5376033	20,00724306
535,6160822	19,28920747	463,8551166	20,00866296	399,5220949	20,00711947	552,7048344	20,00580956	480,4861032	20,00742933
533,0227717	19,10173783	463,8549744	20,00850277	399,5316731	20,00710643	552,6523111	20,00576672	480,2644707	20,00747217
531,3777799	18,98562427	463,7802538	20,00854561	399,660736	20,00698909	552,5802337	20,00602749	480,2463945	20,00739207
530,8908023	18,95177069	463,5819555	20,00852699	399,5768352	20,0069835	552,6149081	20,00580211	480,161243	20,007366
531,440933	19,00285932	463,5058422	20,00852699	399,5925808	20,00699281	552,4585887	20,00546497	480,2824332	20,00723189
532,9144281	19,13401561	463,477591	20,00884736	399,4857436	20,00711016	552,2284866	20,00547615	480,4253376	20,00739207
535,5266107	19,33185832	463,5543864	20,00854002	399,5050135	20,00716604	552,1768727	20,00568849	480,2823195	20,00737904
538,6357752	19,5768632	463,633683	20,00834258	399,4641146	20,00695184	552,2336025	20,00605171	480,3236447	20,00723002
542,3532781	19,84592786	463,5653288	20,00869649	399,4815372	20,00702075	552,2928333	20,00609268	480,2552052	20,00737904
546,7930334	20,11336272	463,7036288	20,00877658	399,5361921	20,00704124	552,3150023	20,00566986	480,3637193	20,0073008
550,5968246	20,35450447	463,809045	20,00863316	399,4843509	20,00703007	552,3592264	20,00538115	480,4924696	20,00736227
553,5651312	20,55089618	463,8416162	20,0086611	399,491769	20,00705428	552,3994716	20,00537557	480,4651848	20,00747776
555,5928497	20,68522642	463,8221758	20,00852326	399,4169915	20,00714369	552,3464935	20,00584309	480,3666751	20,00735668
556,5462275	20,74548298	463,8683895	20,00853816	399,5167517	20,00720888	552,3861702	20,0059325	480,2290004	20,00743678
556,6153491	20,72699623	463,7741999	20,00862384	399,4153146	20,00728339	552,5506751	20,00589524	480,2187117	20,00754109
555,4373829	20,63340949	463,7624049	20,00856051	399,3234556	20,00713624	552,5513572	20,00574251	480,2323541	20,00732502
553,240271	20,4758409	463,7162197	20,00869462	399,4026669	20,00694997	552,501676	20,00558605	480,2727698	20,00736786
550,4120835	20,27296346	463,6042665	20,00867786	399,4045427	20,00704683	552,7009691	20,00556742	480,2467355	20,00740884
547,1476227	20,0454246	463,5690236	20,0087356	399,2722113	20,00706359	552,7865753	20,00563447	479,9614384	20,00741629
543,7834585	19,8162075	463,6075066	20,00860708	399,2480528	20,00713251	552,630938	20,00570153	479,773912	20,00754295
540,7310806	19,6095135	463,9622096	20,00847483	399,3895645	20,00721447	552,4499485	20,00587476	479,840703	20,00734178
538,4121532	19,44668852	463,9661602	20,00864247	399,5069462	20,00724055	552,4244827	20,0058375	479,9614384	20,00729149
536,9472414	19,34436598	463,7238935	20,00879334	399,6009936	20,00694438	552,4579066	20,00568849	480,0657461	20,00740884
536,2169172	19,31385213	463,7038278	20,00879893	399,7380431	20,0068736	552,6069501	20,00550595	480,3178466	20,00745727
536,6020882	19,35943105	463,7434192	20,0085363	399,7469675	20,00726103	552,6888046	20,00561212	480,5788716	20,00743864
538,2949989	19,47620586	463,8433784	20,0084413	399,7803914	20,00726848	552,7796404	20,00585427	480,6257106	20,00716856
540,7139707	19,65306028	463,8525018	20,00849346	399,8542879	20,00687919	552,7856658	20,00582074	480,5445951	20,0071816
543,8245563	19,87328267	463,9202307	20,00880638	399,9622051	20,00705056	552,8721815	20,0056531	480,3724732	20,00671221
547,4241091	20,11624237	464,0468778	20,00815073	399,9430205	20,00724055	552,987801	20,0057481	480,3879914	20,01502333
550,7726413	20,35916481	464,0419893	20,01426207	399,7277829	20,00659607	552,9649499	20,00574437	481,7829858	20,11724343
553,9189815	20,57778719	465,1728039	20,10807605	399,5743056	20,00940121	552,9232269	20,0057481	484,6405614	20,3310993
556,4586887	20,74881898	468,1544118	20,31864249	400,5228518	20,08417151	552,9143593	20,00577045	487,454197	20,53635347
557,9893683	20,85393922	471,2886159	20,52702404	403,1461188	20,28498514	553,0267956	20,00561212	489,5052782	20,6850894
558,4303027	20,88197575	473,5498472	20,68028434	406,1217582	20,49997536	553,1608324	20,00553017	490,5452285	20,76178568
557,671443	20,8292126	474,480374	20,76241395	408,3117078	20,66321943	553,202328	20,00559908	490,6472625	20,75670997
555,9845577	20,69962094	474,3646976	20,76275481	409,4158912	20,75678568	553,061129	20,00568663	489,4106339	20,66875773
553,3856765	20,50570841	473,5393027	20,67920028	409,5996092	20,76895434	552,9712027	20,00580956	487,1717989	20,50545033
550,0756841	20,26685212	471,5788016	20,51946356	408,8513224	20,69647882	552,9719985	20,0058077	484,4830483	20,2817392
546,4915359	20,00447435	468,467278	20,29884257	407,1059167	20,54599759	553,0175869	20,0055283	481,0202608	20,01901125
542,6762056	19,74264606	464,840213	20,03730299	404,4767096	20,33133706	552,9417578	20,00555252	477,0714621	19,74286667
539,3464885	19,50705685	460,9615875	19,75963663	401,1501189	20,07252812	552,8555832	20,00582074	473,3002422	19,4770784
536,7428325	19,32003238	456,9144212	19,49243088	397,3695483	19,7940366	553,021566	20,00588593	470,1427323	19,24631903
535,0320161	19,19926965	453,4435051	19,25990013	393,7062741	19,52225434	553,0543078	20,00583564	467,6253077	19,07385672
534,260594	19,15604698	450,8717951	19,08293954	390,4685013	19,28159128	553,2213138	20,00552644	466,2801934	18,97620383
534,6956735	19,1935681	449,1212451	18,98005261	387,8748497	19,09427811	553,275315	20,00553017	466,0916154	18,9622936
536,2354481	19,30804813	448,7605452	18,96069228	386,2414824	18,97901018	553,2000543	20,00581329	466,8714218	19,03263825
538,7128549	19,48803738	449,5877591	19,02590535	385,5303144	18,94711983	553,1166082	20,00573133	468,8984298	19,18060118
541,9658333	19,71490382	451,614767	19,16930108	386,0940021	19,00119987	553,05715	20,00563634	471,7027999	19,39114154
545,5245157	19,96727919	454,6346306	19,37566911	387,9159475	19,13519856	553,1528743	20,00560653	475,0645483	19,64273646
549,0587553	20,22055422	458,2981322	19,62478858	390,6051528	19,33543476	553,1383224	20,00587848	478,8843124	19,91163163
552,3325385	20,44923301	462,2365854	19,89457409	393,62297	19,58176957	553,1527606	20,00588779	482,7619432	20,17447879
554,8625254	20,63208888	465,9341931	20,15980543	397,157636	19,85172458	553,290208	20,00561212	486,2457628	20,40790919
556,4595982	20,7501545	469,3288253	20,39644703	400,9840793	20,12101463	553,2830457	20,00560281	488,6154513	20,5913611
557,1239272	20,79163747	472,0387501	20,5839204	404,2266554	20,36495408	553,0361179	20,00570339	490,2815319	20,70885862
556,5581646	20,7524828	473,8925846	20,70634647	406,7713363	20,56256023	552,9290249	20,00555438	491,0214627	20,75002493
555,0739261	20,63611592	474,5860459	20,75277476	408,5645189	20,69652539	553,1719737	20,00564192	490,6682377	20,71261371
552,8126948	20,45537043	474,2573772	20,72010769	409,3576267	20,75536635	553,3676287	20,00564938	489,1439245	20,60267853
549,8438767	20,22915964	473,1058148	20,61398908	409,1505461	20,73456805	553,3674013	20,00572947	486,8413681	20,43237876
546,4286103	19,97861897	471,0398975	20,44716127	408,1665297	20,63814078	553,4017348	20,00580956	484,1233431	20,22024398
542,8221226	19,7288271	468,0691467	20,23703442	406,1840017	20,47772047	553,4290196	20,00574064	480,9314145	19,98926109
539,7472346	19,50444728	464,7893666	20,0056641	403,4373845	20,27113265	553,4641488	20,00573319	477,8159403	19,7643616
537,2688047	19,32771766	461,7870392	19,77766889	400,274105	20,04058003	553,5298598	20,00565869	475,0319201	19,56676662
535,6440492	19,21652147	459,0916095	19,5773172	397,0705803	19,81002369	553,617285	20,00547429	472,8477685	19,41675105
534,9581765	19,18227302	456,7704368	19,42550604	394,4921059	19,60346007	553,5789726	20,00564938	471,5527333	19,33115506
535,4935278	19,22894532	455,2466069	19,33627603	392,3440499	19,44250519	553,7343825	20,00585985	471,4173607	19,31884298
537,1207844	19,35208478	454,9342807	19,31923469	390,8135977	19,34245507	553,7492754	20,00573133	472,2373555	19,38166627
539,6818647	19,53943893	455,6117974	19,37708658	390,3520007	19,31401807	553,6939099	20,00556928	473,9386506	19,51385446
543,1535766	19,77301649	457,4758069	19,50403702	390,8389214	19,36167384	553,8135085	20,00562702	476,3975833	19,70257021
546,8782986	20,03145476	460,1536151	19,68921002	392,4688496	19,48013434	553,8731941	20,00585613	479,5260746	19,92876796
550,3277847	20,28993588	463,3494659	19,91510602	394,9937775	19,65870613	553,8471598	20,00582446	482,9161026	20,17387529
553,5482487	20,5232508	466,5781438	20,16020217	397,9107261	19,88075018	553,8243088	20,00557859	486,3000482	20,4150394
556,0848863	20,70894534	469,7107563	20,40322147	401,0346699	20,12543841	553,8374964	20,00538302	489,2405584	20,6255574
557,768759	20,82721026	472,6640277	20,61711459	404,2409799	20,37119208	553,842726	20,00570339	491,4002673	20,78285964
558,4575875	20,8664357	474,930176	20,77887973	407,352134	20,59145358	553,6530964	20,00589152	492,7834951	20,87124215
558,0668459	20,82226494	476,2227953	20,87224481	409,7650235	20,76272938	553,6202409	20,00585799	493,054354	20,8807435
556,3963883	20,69915155	476,5013281	20,88683864	411,2390302	20,86684938	553,7318814	20,00575368	491,9206688	20,80900373
553,8415039	20,50977084	475,8056215	20,82007585	411,7301006	20,89281092	553,8161233	20,0056531	489,9821945	20,66280472
550,6670831	20,27367313	474,099182	20,67764683	411,0646062	20,83702098	553,8340858	20,00574996	487,2837805	20,45587603
546,709701	20,01277057	471,4160589	20,47342643	409,4510489	20,70347678	553,9000242	20,00557673	483,7709708	20,20792817
543,0602397	19,75149921	468,1304239	20,22720897	406,9061974	20,50567878	553,8714888	20,00545939	480,0727947	19,94327983
539,8131162	19,51591373	464,5471568	19,96210056	403,7031275	20,26262781	553,9608467	20,00557859	476,4825642	19,68696124
537,3880053	19,32949648	460,8254475	19,70286879	400,0524441	19,99675758	554,1040921	20,00586358	473,1033366	19,46151972
535,6528599	19,21024995	457,4291668	19,47488476	396,5627696	19,73395885	554,2830352	20,00595112	470,5854573	19,28851911
534,7477421	19,16936302	454,756446	19,29876422	393,4375752	19,49918362	554,3747804	20,00579839	469,3407	19,18482939
535,1962367	19,21063551	453,2610946	19,19043465	390,8534165	19,31361388	554,3632981	20,00555624	469,104004	19,16015679
536,8225838	19,33012606	452,8679371	19,16076458	389,0596087	19,19392217	554,2261917	20,00556183	469,7388598	19,216906
539,3336987	19,51594353	453,5163784	19,21246788	388,4972567	19,15238332	554,1521816	20,00569594	471,5041322	19,34834914
542,5009573	19,74964029	455,0982739	19,33889118	389,1166226	19,19248234	554,1383118	20,00552644	474,4331315	19,54103045
546,3365808	20,00940291	457,8039639	19,5265862	390,54902	19,30928695	554,0571394	20,00561771	477,714759	19,77497122
550,1945437	20,26976344	461,2587365	19,75877422	392,8939247	19,49059682	554,0516824	20,00591946	481,3242594	20,02902483
553,4727606	20,50397056	464,7694146	20,01323948	395,7993625	19,71895897	553,8118032	20,00574623	484,9709354	20,28040369
556,1290537	20,69021272	468,4512197	20,2659613	399,0724919	19,97336089	553,679358	20,00572574	487,9930158	20,50165053
558,064629	20,80925623	471,7510371	20,49047708	402,4284706	20,22956027	553,8590969	20,00571643	490,2265643	20,67101712
558,8181454	20,84889331	474,1443725	20,66407933	405,6737752	20,46040532	554,0436107	20,00575182	491,6648166	20,77179553
558,2202663	20,80479892	475,6835787	20,76968199	408,3923402	20,64337481	553,8905882	20,00550968	492,0427116	20,79386042
556,4932495	20,68144338	476,1690215	20,79699582	410,1202096	20,7609282	553,8154412	20,00549478	491,0357304	20,73536406
553,9824756	20,49139212	475,5156063	20,74382661	410,7458567	20,80090243	553,8020261	20,00565683	489,1260757	20,60267295
550,8315879	20,25402408	473,9236211	20,61515323	410,301057	20,75895194	553,9790365	20,00585799	486,628319	20,40875483
547,2304436	19,99184748	471,3677704	20,42411663	408,8426253	20,63945394	554,0289451	20,00567731	483,4295123	20,17315258
543,4414885	19,72956284	468,108056	20,19040682	406,4729084	20,45565372	554,0566847	20,00543145	479,7254814	19,92057419
540,1601452	19,49364208	464,5464747	19,93715043	403,3601627	20,22608271	554,0633922	20,00562702	476,3055538	19,67552088
537,5020332	19,30718386	460,9963473	19,68945216	399,9356308	19,97333668	553,9043443	20,0058673	473,4325737	19,46010411
535,7836566	19,18850357	457,7272821	19,47254901	396,5992347	19,72239369	553,9226479	20,00585985	471,1122821	19,29750824
535,0333235	19,14995613	455,3088788	19,30719455	393,4395363	19,49862668	553,9842661	20,00572574	469,7361881	19,20407424
535,4745989	19,19461304	453,9119233	19,20891395	390,9224528	19,32344492	553,8939988	20,005668	469,3876811	19,18876888
537,1517641	19,31777113	453,5079656	19,18873592	389,4689097	19,21389159	553,8718299	20,00556928	470,1014355	19,25365785
539,8477338	19,50824335	454,205008	19,24885465	388,8860941	19,18178517	553,8364732	20,00571084	471,9854254	19,39248637
543,2261088	19,74692455	456,0484686	19,38317557	389,5489452	19,23081744	553,6781075	20,00578349	474,5621093	19,59207624
546,875968	20,0111184	458,7595302	19,57839754	391,1517592	19,35615669	553,7548461	20,0057779	477,7378375	19,83237981
550,4091845	20,2755097	462,1337841	19,81737676	393,4569872	19,54489106	553,8490925	20,00560467	481,429306	20,09196547
553,5413138	20,51424305	465,5411777	20,07737221	396,3241125	19,78000902	553,7870195	20,00568104	484,9178436	20,34807172
556,1676503	20,70415648	468,8888004	20,33464633	399,769847	20,03969155	553,9267406	20,0056829	488,0338294	20,57309973
558,0169373	20,82592876	472,2087119	20,56273467	403,3558142	20,30054567	554,0276945	20,00558605	490,6248093	20,74395644
558,682858	20,86743594	474,8889076	20,73832063	406,5413479	20,5353861	554,2009533	20,00578535	492,0447011	20,84434928
558,2846699	20,82390965	476,5211665	20,84387859	409,1477324	20,72057214	554,2843994	20,00569035	492,3466534	20,86419576
556,7564913	20,69974946	477,0593031	20,869164	410,9714683	20,83787221	554,1452467	20,00579466	491,6337232	20,80110984
554,1308937	20,5076288	476,3462024	20,81107927	411,7040094	20,87503012	554,0328104	20,00558418	489,9843545	20,66138166
550,6830561	20,26753571	474,6169687	20,67527382	411,2372397	20,82823116	554,1496805	20,00561585	487,5007518	20,45856941
546,8732395	20,00194115	471,983072	20,47550142	409,5063575	20,70165325	554,1370613	20,00559722	484,384766	20,21310818
542,9672439	19,73600573	468,7174459	20,23176872	406,8831758	20,50887694	553,9505011	20,00579652	480,6806214	19,94956067
539,5493627	19,49663349	465,1134594	19,96778349	403,8003297	20,26881179	553,9218521	20,00584682	476,7343237	19,69395361
536,9260388	19,30731611	461,5525317	19,70934335	400,1682341	20,00501096	553,9185551	20,00584309	473,6103799	19,46914167
535,2786028	19,18660367	458,2377929	19,48191066	396,6464147	19,74317894	554,0716913	20,00577231	471,3786788	19,29693827
534,7095433	19,14610604	455,6035835	19,3067736	393,3000141	19,50865703	554,4118423	20,00556556	469,9510847	19,19518942
535,1814006	19,18963605	453,9498947	19,20006825	390,7283894	19,32402234	554,499836	20,00543331	469,5255833	19,17381184
536,7967769	19,31355783	453,4763038	19,17334674	389,4055577	19,20602191	554,2659821	20,00567359	470,3345504	19,23463652
539,3139172	19,50538233	454,2001763	19,2289467	389,0773438	19,16683372	554,2674601	20,0056829	472,2248499	19,37115164
542,5809928	19,74623351	456,0485254	19,36060776	389,5825397	19,21100076	554,5141605	20,00562144	474,8901526	19,57000576
546,4869885	20,01305183	458,8262644	19,55466744	391,1033286	19,333289	554,5349652	20,00566614	478,3621488	19,81063715
550,3550695	20,27977702	462,0970632	19,79358147	393,4518713	19,520496	554,3802374	20,00560653	482,00945	20,07161608
553,8203581	20,52082191	465,6701554	20,05495714	396,4610767	19,75541838	554,4135477	20,00571457	485,3967494	20,329259
556,520989	20,71251789	469,3831108	20,31437889	399,9563787	20,01619614	554,3620475	20,00571084	488,5412706	20,55545117
558,2717096	20,83522709	472,6044274	20,54413989	403,5295277	20,27805051	554,3582958	20,00536625	490,9597876	20,72752605
559,0929833	20,87662996	475,1049695	20,72050257	406,67871	20,51370119	554,4855114	20,00561957	492,4007683	20,82862483
558,6455687	20,832055	476,7080108	20,82683539	409,0802308	20,69940876	554,496198	20,00596602	492,7835519	20,84844524
556,9092296	20,70622401	477,1512758	20,85212452	410,8230785	20,81739988	554,3331711	20,00586544	491,9254436	20,78489924
554,3551979	20,51166515	476,4503396	20,7936356	411,4882886	20,85490796	554,3585232	20,00574996	490,0717797	20,64452472
551,10347	20,2685285	474,5581926	20,6576532	410,958508	20,80847036	554,2562051	20,00571271	487,4796629	20,44133436
547,3469726	19,99968549	471,7504119	20,457322	409,391477	20,68204146	554,2366509	20,00566241	484,1082796	20,19482632
543,5641566	19,73043456	468,4736445	20,21252574	406,9895867	20,48876596	554,2471101	20,00564379	480,376907	19,92988183
540,0049059	19,48802062	464,9467376	19,94745272	403,8187186	20,24806751	554,2641631	20,00561212	476,7042536	19,67301935
537,1956472	19,29632836	461,1251544	19,68769755	400,1076106	19,98290136	554,1595712	20,0056233	473,5587092	19,44740088
535,3652322	19,17374583	457,7511848	19,45976754	396,4430574	19,72008401	554,0034792	20,00576486	471,0551544	19,27582333
534,866488	19,13244354	455,2086354	19,28508682	393,3840003	19,48583776	554,1587754	20,00569967	469,5652315	19,17533549
535,3515898	19,17644294	453,6037183	19,17973189	390,9633801	19,30141169	554,3424934	20,00559163	469,1929071	19,15569203
536,8545866	19,3014823	453,0934918	19,15482646	389,4807331	19,18469276	554,2741676	20,00564751	470,2124507	19,21929391
539,6865259	19,49520298	453,8840701	19,21350723	388,9705066	19,14807688	554,1379707	20,00560281	472,2162097	19,35967402
543,3097823	19,73865441	455,6670492	19,34904633	389,2958499	19,19516083	554,1674156	20,00575741	474,9681418	19,56320338
546,9731134	20,00846972	458,5205321	19,54766389	390,9029839	19,32134758	554,297246	20,00566428	478,4598626	19,80901106
550,792366	20,27850483	462,0847851	19,79203175	393,540945	19,51328384	554,3595464	20,00588221	482,0583353	20,07447151
554,4035716	20,52231017	465,7724736	20,05846077	396,6778776	19,75315713	554,239152	20,0058524	485,5091857	20,33629421
557,3416375	20,71664365	469,4180979	20,32182947	400,0987999	20,01880943	554,1857192	20,00547056	488,6115291	20,56704986
559,0316492	20,84106089	472,6644256	20,55530831	403,8129774	20,28547315	554,2861047	20,00560281	491,1570911	20,74295806
559,49498	20,88344165	475,2513413	20,73561235	407,1452524	20,52609895	554,3221434	20,00570153	492,6385443	20,84669994
559,015051	20,83956705	476,9452752	20,84500922	409,6704076	20,71598817	554,3221434	20,00555997	493,0369599	20,86801977
557,2924111	20,71297051	477,3623922	20,87237334	411,3685196	20,83665404	554,3563632	20,00563075	492,3436407	20,804647
554,6103112	20,51686193	476,4780223	20,81419362	411,9053772	20,87599683	554,4060443	20,00560095	490,6312895	20,66285501
551,143772	20,27184587	474,7999477	20,67672296	411,2168613	20,83004351	554,4702774	20,00558232	487,9292375	20,45715008
547,3301469	20,00061867	472,1060243	20,47413982	409,4617639	20,70257526	554,6641134	20,00546497	484,3884608	20,20753515
543,4375663	19,72919031	468,4920333	20,2264993	407,1735035	20,50753211	554,7282328	20,00570898	480,5273715	19,93909633
539,7993032	19,48461011	464,789935	19,95806234	404,1498031	20,26430233	554,7261865	20,00591573	476,9348105	19,67857934
536,9588943	19,29102169	461,3484638	19,69493951	400,5843279	19,99621927	554,7646126	20,00601073	473,6858111	19,44948145
535,0938617	19,16754695	458,1209513	19,46375546	396,921139	19,72989456	554,8136116	20,005763	471,1135042	19,27466103
534,3706429	19,12615897	455,3693602	19,2859902	393,6957296	19,49163618	554,7998555	20,00566614	469,5033291	19,17180205
534,8642711	19,17034091	453,6395865	19,17780219	391,2359727	19,30397841	554,7958765	20,00564192	469,1855459	19,15109502
536,7910357	19,29630601	453,231195	19,15134704	389,5202109	19,18469649	554,6769601	20,00568849	470,115419	19,21489062
539,5420299	19,4918409	454,0428906	19,2098192	388,8603156	19,14621051	554,7301655	20,00562144	472,0445142	19,35610892
542,8449737	19,73739526	456,0535276	19,34601766	389,3204631	19,19246744	555,0296166	20,0055283	474,9821821	19,5606795
546,638533	20,00967858	459,0109487	19,54606016	391,1794419	19,31870821	555,0881654	20,0056233	478,3932421	19,8081766
550,4738154	20,28235492	462,3823035	19,79209508	393,8635598	19,51129081	554,873752	20,00574437	482,1963512	20,07648689
554,0780294	20,52847552	466,1457643	20,06075742	396,9726675	19,75257226	554,8173633	20,00562516	486,0598848	20,3413662
557,1164807	20,72448911	469,7833169	20,32671333	400,3765937	20,02035729	554,9403725	20,00574996	489,1546679	20,57416516
558,9973158	20,85011521	472,9914743	20,56236214	404,0102525	20,28901218	554,9993759	20,00572947	491,535782	20,75128036
559,7529922	20,89288713	475,6433335	20,74397376	407,201101	20,53123799	554,9265027	20,00573133	492,8584147	20,85532399
559,2204831	20,84850216	477,5021134	20,85362581	409,6135642	20,72249625	554,9001273	20,00563447	493,0586172	20,87642217
557,5404189	20,72088489	478,013022	20,88039016	411,2891946	20,8440804	554,9894852	20,00568663	492,2471774	20,8122913
554,8936756	20,52322472	477,2716133	20,82136294	411,8834925	20,88334683	555,1222714	20,00561957	490,3961851	20,66886763
551,5341158	20,27569969	475,4309665	20,68218982	411,0228831	20,83629269	554,9899399	20,00547056	487,641155	20,46092752
547,7621001	20,00189459	472,5330605	20,4769133	409,3910791	20,70710708	554,8630654	20,0056233	484,2013891	20,20850931
543,6411795	19,7277896	469,0299142	20,22611373	407,0620052	20,50937799	554,8676129	20,00586358	480,3797491	19,93669724
539,834944	19,48056445	465,4540936	19,95422529	403,8550699	20,26304318	554,9070622	20,00584495	476,699024	19,67281259
537,1393153	19,28462164	461,7515974	19,68777578	400,1454115	19,99172844	555,138415	20,00555252	473,4783895	19,44091142
535,4922772	19,15931778	458,4181287	19,45375864	396,5122074	19,72217948	555,3337289	20,00536253	470,9833044	19,26436806
534,7106234	19,11674889	455,7135756	19,273734	393,4566462	19,48165426	555,3418007	20,00567173	469,3808031	19,16016424
535,2008979	19,16124376	453,9127476	19,1645029	390,9766246	19,29178181	555,2792729	20,00587662	469,075696	19,13865814
536,8401484	19,28821841	453,4088591	19,13771993	389,3033248	19,1708738	555,2202695	20,00583378	470,1240876	19,20257667
539,6989746	19,48505901	454,1252283	19,19658883	388,5754732	19,13209725	555,0048329	20,00566986	472,0869762	19,34540429
543,167958	19,732517	456,0528171	19,33444133	389,0441188	19,17909924	554,8762531	20,00561212	475,0325454	19,55277257
547,1593893	20,00720312	458,8806067	19,53699466	390,906224	19,30678356	555,0960098	20,00569967	478,7993884	19,80340636
551,2850279	20,28233629	462,6695333	19,78594276	393,5324753	19,50188631	555,3373669	20,00564006	482,62262	20,07473228
554,8030672	20,53092117	466,6569003	20,05746053	396,6470116	19,74646465	555,4076254	20,00572947	486,001336	20,3422435
557,5537772	20,72924631	470,4356804	20,32683813	400,1755101	20,01734167	555,3067852	20,0058077	489,2128188	20,57728509
559,3571915	20,85667544	473,644861	20,56602038	403,8792	20,28920217	555,3256572	20,00574437	491,7260369	20,75667644
560,0597762	20,89999125	476,237802	20,74997334	407,335621	20,53474163	555,2881405	20,00549291	493,1176207	20,8627727
559,4685478	20,8551965	477,8922298	20,86128687	410,1438849	20,72857592	555,3767026	20,00569035	493,40792	20,88481338
557,830832	20,72700368	478,1816765	20,88891362	412,063942	20,85183273	555,4603761	20,00579839	492,6815748	20,82067692
555,3483661	20,52833955	477,0918176	20,83009688	412,6121968	20,89227635	555,4646962	20,00566055	490,9205088	20,67603881
552,0281988	20,27970623	475,2437243	20,69045624	411,9598901	20,8454867	555,5512119	20,00552272	488,181736	20,46587284
548,083038	20,0038485	472,5141885	20,48388891	410,403972	20,71564171	555,5986193	20,00556183	484,8213803	20,21138337
544,0960974	19,7270818	469,1103192	20,23081318	407,871086	20,51654731	555,56349	20,00545752	481,0805148	19,93779434
540,4512972	19,47752647	465,5181277	19,95627793	404,4391645	20,26821947	555,6133986	20,00556928	477,4153079	19,67164099
537,4270567	19,27981788	461,7090216	19,68755226	400,5940482	19,99452613	555,554054	20,00569035	474,0595566	19,43688066
535,3454507	19,15334055	458,2165619	19,4513223	396,8611692	19,72271592	555,501076	20,00575741	471,5814677	19,25778361
534,6535526	19,1103507	455,6151512	19,26944433	393,5605275	19,47959418	555,5190385	20,00575927	470,2665372	19,15249201
535,305774	19,15510261	453,9217857	19,15869145	391,1112582	19,28780693	555,4787934	20,00564565	469,9740778	19,13120756
536,9618502	19,28286516	453,4738311	19,1310945	389,4753899	19,16566957	555,4279753	20,00568477	470,8433843	19,1955843
539,6965303	19,48118285	454,3116463	19,19011427	388,7794274	19,12597846	555,4457105	20,00545007	472,5458163	19,33939354
543,4207975	19,73063759	456,2244842	19,32904524	389,2118922	19,17293575	555,6228346	20,00579839	474,9308525	19,54844937
547,4437201	20,00743596	459,225021	19,53332711	390,688599	19,30158678	555,67388	20,00579466	478,4493466	19,80110786
551,186234	20,28445784	462,8206231	19,78452902	393,055758	19,49812377	555,6573954	20,00562516	482,2979872	20,07476953
554,7951091	20,53484949	466,4808563	20,05867684	396,4145504	19,74466906	555,5384789	20,00550409	486,0563036	20,34481768
557,6343243	20,7344077	469,9954565	20,32949984	400,1890672	20,01799173	555,3743151	20,00550595	489,1101596	20,58242041
559,494241	20,86260052	473,308149	20,56995056	403,7222269	20,29213583	555,4395714	20,00568477	491,3287583	20,76359244
560,1620375	20,90682157	476,124911	20,75595429	407,0920469	20,5396944	555,6060089	20,00553017	492,9979085	20,8707113
559,7238316	20,86230808	477,7882631	20,86874118	409,8475317	20,73524605	555,7048028	20,00554134	493,6059057	20,89270355
557,9970421	20,73348196	478,2170899	20,89663056	411,6109283	20,85923861	555,8555515	20,00571829	492,8071419	20,82776801
555,4742743	20,53305018	477,535651	20,83692534	412,3284912	20,8994941	556,0354041	20,00571271	491,184717	20,68220603
552,1271632	20,28196562	475,619573	20,69578713	411,9528983	20,85251819	555,9565055	20,00559163	488,5026171	20,47056857
548,2027503	20,00424897	472,7727408	20,48739999	410,2232952	20,72206784	555,7923417	20,0056084	484,9543371	20,21348257
544,2673666	19,72562335	469,288296	20,23246163	407,4341022	20,52123931	555,8819269	20,00564006	481,0350969	19,9372132
540,4966014	19,4740098	465,5767332	19,95565953	404,0821594	20,2705217	555,8729456	20,00568663	477,3618751	19,66857508
537,5267601	19,27452051	461,7925246	19,68414921	400,4857046	19,99465093	555,6068047	20,0054985	474,1469249	19,43192602
535,5470743	19,14663689	458,4106822	19,44552389	396,6944758	19,72014175	555,3807953	20,00563261	471,509646	19,25114887
534,9053121	19,10311805	455,7759328	19,26152808	393,3008099	19,47457062	555,2798414	20,00574251	469,7722553	19,14425725
535,6012461	19,14800966	454,0422369	19,14960547	390,6712902	19,28076613	555,3227013	20,00565869	469,4829507	19,12208246
537,3677122	19,27632169	453,431227	19,12186882	389,0348249	19,15698964	555,4476432	20,00568104	470,4064857	19,18701427
539,9029856	19,47603263	454,1688556	19,18124995	388,5452894	19,1165572	555,6160134	20,00563261	472,2247931	19,33218138
543,4790052	19,72759775	456,1317442	19,32103401	388,9828132	19,16347351	555,6303379	20,0058077	475,0856372	19,54296761
547,4112056	20,00653816	458,9971642	19,52699412	390,4472134	19,29320487	555,8124642	20,00561212	478,588215	19,79821517
551,3057189	20,28559406	462,5410672	19,78050384	393,1687911	19,49196959	555,6380686	20,00572574	482,323851	20,07425731
555,0160026	20,53782972	466,2967404	20,05747171	396,5550673	19,74068859	555,5459823	20,00563261	486,107008	20,34664121
557,8568094	20,73899167	470,1417715	20,33147797	400,158656	20,01646809	555,5230175	20,00555997	489,4248447	20,58672498
559,8269455	20,86841756	473,7839568	20,5746854	403,8648754	20,29333351	555,4454831	20,00569035	492,1053531	20,76978015
560,6373053	20,91283792	476,4168588	20,762481	407,2928463	20,54333401	555,506874	20,00553575	493,7613156	20,87783964
560,2301359	20,86783455	478,0425238	20,87639665	410,2628298	20,7407539	555,5174469	20,00556742	494,0808325	20,90045401
558,3607832	20,73832484	478,6616623	20,90487835	412,258318	20,8662198	555,5597384	20,00557487	493,2872983	20,83532104
555,60797	20,53705859	477,9728337	20,84542086	412,9185544	20,90763199	555,5574646	20,00574437	491,3068167	20,68921144
552,1628608	20,28472793	476,1454883	20,70363632	412,219835	20,86061697	555,5902065	20,00566241	488,4724901	20,47634836
548,1638694	20,00500893	473,420841	20,49365848	410,5290275	20,72922226	555,6136259	20,00580397	485,2610642	20,21729355
544,1317382	19,72433812	470,0427787	20,23662836	407,9648776	20,52672666	555,5429127	20,00561585	481,3003283	19,93847979
540,4901781	19,47102957	466,2451266	19,95736199	404,5828647	20,27426748	555,5405253	20,0055935	477,4034845	19,66743327
537,6017366	19,27015447	462,1947771	19,68319554	400,8373948	19,99604791	555,6584186	20,00569222	474,0743927	19,42875021
535,6487103	19,14111229	458,6537731	19,44222328	397,1500474	19,71935571	555,6219251	20,00555811	471,5161262	19,24630599
534,8571657	19,09650753	456,0951939	19,25673364	393,9160831	19,47149353	555,6344306	20,00557487	469,7977211	19,13839551
535,5075681	19,1412315	454,4138507	19,14350158	391,2528268	19,27576493	555,726517	20,00567359	469,1502177	19,11582025
537,3251365	19,27047671	453,7402846	19,114964	389,4776067	19,151113	555,7685811	20,00565683	469,8369147	19,18072226
540,0215041	19,4713071	454,488344	19,17438237	388,7226124	19,11034342	555,7216284	20,00564379	471,7990359	19,32642953
543,6676117	19,72451321	456,3065945	19,31524677	389,1982498	19,15759314	555,681838	20,00577417	474,8488275	19,53889773
547,7197517	20,0056236	459,2743043	19,52287581	390,9442238	19,2877585	555,7951838	20,00585054	478,6343719	19,79632459
551,6953806	20,28683644	463,0278174	19,77862071	393,6355324	19,48755699	555,8348605	20,00558046	482,5783389	20,07482355
555,4381787	20,54098318	466,8743264	20,05793737	396,7948613	19,73793373	555,8269025	20,00553948	486,3078926	20,34930479
558,2485743	20,74369112	470,6478485	20,3337802	400,4292307	20,01543432	555,7299276	20,00557487	489,7505007	20,59073712
559,9611529	20,87423087	474,0979883	20,57876459	404,2568108	20,29418102	555,666604	20,00553762	492,5977308	20,77511663
560,5306671	20,91927149	476,7653658	20,76778582	407,7648172	20,5458523	555,7563029	20,00572388	494,1874139	20,88456006
559,9767279	20,87405392	478,5779319	20,88246515	410,4588259	20,74484054	555,662625	20,00571829	494,3017828	20,90788224
558,4409893	20,74364642	479,0807688	20,91158201	412,2438514	20,8716103	555,5930486	20,00568663	493,4345796	20,84259653
555,758264	20,5410968	478,1306879	20,85183767	413,0235442	20,91335963	555,6114659	20,00576858	491,6000151	20,69528552
552,2905312	20,28735798	476,3855949	20,70886663	412,4704577	20,86586218	555,713443	20,00563447	488,870394	20,48049274
548,2261129	20,00610603	473,4791624	20,49738749	410,8021317	20,73367957	555,5069877	20,00572761	485,3210908	20,21939834
544,0423803	19,72376815	469,8153766	20,23858041	408,1335037	20,53051528	555,3284993	20,00567918	481,3306827	19,93831029
540,4041172	19,46858205	465,9792131	19,9576209	404,6196992	20,27642442	555,5346136	20,00559536	477,4165585	19,66492802
537,63499	19,26600078	462,1628027	19,68172963	400,7721386	19,99603487	555,5308619	20,00558418	474,0475058	19,42446426
536,148364	19,13586335	458,7473089	19,43897297	397,0521062	19,71722485	555,6061226	20,0057481	471,586072	19,24057836
535,5210968	19,09115987	455,9209972	19,2516244	393,7654765	19,46778501	555,6697872	20,00580584	470,0877078	19,13158941
536,1417702	19,13623775	454,054913	19,1373921	391,1076487	19,27066687	555,5933897	20,00542772	469,7297648	19,10843486
538,0514817	19,26606411	453,5409632	19,10849875	389,4395501	19,14464217	555,7110556	20,00551526	470,5873331	19,17328844
540,8909242	19,46783886	454,2337139	19,16801026	388,8452521	19,10334174	555,8724909	20,00558977	472,5415246	19,32009654
544,7505925	19,72241215	456,1137817	19,31002764	389,3627262	19,15095095	555,7997313	20,00567359	475,6362225	19,5342765
548,7632264	20,00492511	459,0921211	19,51935541	390,9025008	19,28193587	555,6804738	20,00576672	479,3050106	19,79359767
552,5886749	20,28737102	462,7674177	19,77662022	393,4569872	19,48271783	555,6937752	20,00581701	483,0268904	20,07372273
556,0676628	20,54300602	466,5670593	20,05733387	397,0205297	19,734784	555,7738107	20,00568663	486,6747032	20,34933459
558,8653822	20,74705319	470,4493228	20,33510268	400,4873531	20,0146278	555,8627138	20,00565496	489,9478042	20,59252339
560,7538912	20,87868818	474,1139044	20,58194413	404,0473428	20,29540664	555,7581219	20,00573133	492,584202	20,77861654
561,565331	20,92463032	477,0391805	20,77272928	407,6661939	20,54900949	555,9045506	20,00563634	494,0546845	20,88938431
561,1825474	20,87975175	478,9275758	20,88862864	410,4344969	20,74989948	556,1406781	20,00556928	494,3597631	20,91353723
559,5305639	20,74903319	479,3905655	20,91817578	412,2085232	20,87797496	556,2383351	20,00556183	493,6833833	20,84784919
556,6496257	20,54543677	478,520918	20,85826752	413,0024837	20,92015269	556,1089595	20,00547987	491,964154	20,69943736
553,0236976	20,28992098	476,4982017	20,71465387	412,4394496	20,87284896	556,0606426	20,00570712	489,0689481	20,48322711
548,9856547	20,00669835	473,7181321	20,50221175	410,7550654	20,74057694	556,1017972	20,00565683	485,3988526	20,22097786
544,7605969	19,7226636	470,1346945	20,24175809	408,1450997	20,53620753	556,1103238	20,00577231	481,303	19,9385245
540,8948464	19,46617738	466,1801546	19,95810332	404,6888776	20,28037509	556,3562284	20,00565869	477,3287354	19,66343417
537,8975497	19,26227176	462,2217209	19,67973288	400,6780912	19,99799624	556,5064087	20,00555997	473,9344442	19,42076319
535,897514	19,13124586	458,7364802	19,43519552	397,0451145	19,71714289	556,4151182	20,0055432	471,4220787	19,23502954
535,2925863	19,08562595	455,8360731	19,24629724	393,7675797	19,46586462	556,3466787	20,00553948	470,0046596	19,12530298
536,081573	19,1304207	454,0291629	19,13074991	390,8837993	19,26697324	556,1690999	20,00567173	469,7803555	19,10234402
537,8375231	19,26094742	453,5720281	19,10144864	389,0123433	19,14006379	556,1226019	20,005668	470,6389185	19,16802274
540,6317183	19,46406328	454,5950391	19,16134013	388,3922953	19,09824554	556,0413158	20,00565683	472,6450081	19,31574353
544,2724825	19,72014717	456,7006047	19,30358475	389,0225752	19,14566476	555,8312226	20,00541841	475,6312203	19,53066856
548,3533285	20,0041577	459,6037119	19,51365758	390,8137966	19,27739661	555,7644884	20,00550968	479,1598893	19,79116879
552,3761374	20,28838989	463,3257906	19,77258946	393,3872404	19,47937439	555,809281	20,0058226	483,030301	20,07356999
555,8539315	20,54554294	467,2733956	20,05559044	396,5312784	19,73288224	555,7465259	20,00589711	486,9319765	20,35218071
558,8142232	20,75106161	471,0952062	20,33519209	400,3216829	20,01459986	555,734134	20,00537557	490,4273353	20,59762518
560,9343691	20,88365772	474,5855343	20,58371737	404,2271385	20,2967049	555,8021187	20,00532714	492,9727268	20,78503521
561,5698217	20,92986436	477,1380313	20,77584362	407,8773956	20,55137691	556,0108478	20,00548919	494,4706078	20,89631708
561,1732251	20,88516832	478,7433463	20,89268362	410,6873364	20,75311813	555,9469558	20,00573133	494,7939332	20,92030981
559,5390905	20,7541834	479,3444086	20,92255299	412,3763818	20,88188465	555,7891584	20,00581329	493,7669431	20,85496449
556,5611773	20,54974879	478,796836	20,86270807	412,9429402	20,92473107	555,9152371	20,00579094	491,6027435	20,70642228
552,964751	20,29321972	476,9085544	20,71856728	412,5232652	20,8773845	556,0763314	20,00562144	488,9120034	20,48922482
549,1604482	20,00863922	473,8735136	20,5049014	410,8579804	20,74424822	556,0444991	20,00556369	485,6250326	20,22473854
544,9577299	19,72269713	470,3674114	20,24302841	408,1133811	20,53889346	556,087018	20,0055935	481,7149442	19,93997364
541,126995	19,46460158	466,8685568	19,9584535	404,8509382	20,28198442	556,1750116	20,00582819	477,5930573	19,66281764
538,2316754	19,25966778	463,1232291	19,67899341	401,1436103	19,99807447	556,2025238	20,00563075	473,9700282	19,41874408
536,3021254	19,1279676	459,3981376	19,43270144	397,3346464	19,71546278	556,3361058	20,00551899	471,3224038	19,23198784
535,4253725	19,08192115	456,3926555	19,24226275	393,9881037	19,46250068	556,2382214	20,00553762	469,7209541	19,1208792
536,0089271	19,12649239	454,8055872	19,12605418	391,2617228	19,26242466	555,9416125	20,0055432	469,1947546	19,0966406
537,8075666	19,25698557	454,4565117	19,09638597	389,3314623	19,13457271	555,97083	20,00556183	469,9815243	19,16191699
540,3577898	19,46086511	455,1519626	19,15635383	388,5582497	19,09193676	556,0264229	20,00559722	471,9509499	19,31012393
543,8014211	19,71799768	457,159388	19,29969368	389,3132724	19,13928334	555,9978875	20,00561957	475,0079891	19,52632673
547,9845284	20,00353371	460,2592018	19,51090832	391,0903683	19,27171181	555,9420672	20,00567918	478,73453	19,78880695
552,1441025	20,2893417	463,88945	19,77134708	393,7156248	19,47478483	555,9318354	20,00562516	482,7288603	20,07264798
555,7410405	20,5476142	467,9510261	20,0561958	397,081409	19,7295984	555,8829501	20,00560467	486,6801033	20,35283823
558,6146459	20,75381087	471,8889677	20,33760608	400,9332044	20,0126627	555,8621454	20,00542586	490,2843741	20,59993486
560,6665797	20,8870496	475,2947697	20,58774999	404,8394843	20,29697312	555,8985252	20,00551713	492,8514798	20,78904176
561,4351027	20,93371817	478,1066431	20,78125646	408,2922673	20,55427705	556,0578004	20,00575182	494,4449146	20,90132387
560,8061871	20,8891339	480,0337488	20,89919542	411,0492585	20,7576723	556,2223053	20,00569408	494,9430335	20,92564256
559,1264641	20,7576237	480,681309	20,92968692	413,036476	20,88758248	556,2657337	20,00484844	494,1706451	20,85975336
556,5241154	20,55235836	479,9899225	20,86949927	413,9530478	20,93095603	556,4322849	20,01312603	492,145314	20,71030403
553,1097585	20,29474151	478,0014828	20,72455196	413,38828	20,88350329	557,6814759	20,11500713	489,1971868	20,49184557
549,2143926	20,00884784	474,9787771	20,50956174	411,5961775	20,74997213	560,4197371	20,32700966	485,7621958	20,2262212
545,1121735	19,72155347	471,360267	20,24610177	408,7402787	20,54362644	563,1290083	20,53085382	481,9056539	19,94016735
541,3129298	19,46192123	467,5329427	19,95965118	405,2628541	20,28530738	565,345788	20,67916693	477,8491937	19,66126978
538,4531942	19,25578417	463,7038846	19,67837687	401,5074935	19,99977506	566,6858148	20,75585203	474,1368068	19,41548073
536,5410952	19,1229515	460,1079699	19,43063949	397,678606	19,71560435	566,9433155	20,75102777	471,4205155	19,22720456
535,6509841	19,07608735	457,1640207	19,23893048	394,3107186	19,46093792	565,6654754	20,66317798	469,9371865	19,11543655
536,1183507	19,12055986	455,2723285	19,12148512	391,5006925	19,25943698	563,2322359	20,50014439	469,5502817	19,09118305
537,8414453	19,25173664	454,8591621	19,09139595	389,7517341	19,13023274	560,1593943	20,27860511	470,3676617	19,1565116
540,6812857	19,45662573	455,6352169	19,15131165	389,1452433	19,08716653	556,5372178	20,01758334	472,3260312	19,30541144
544,3032348	19,71499137	457,3412301	19,29516	389,5264068	19,13466025	552,7464438	19,74026343	475,3190931	19,52306711
548,3207004	20,00160215	460,0466642	19,50729292	391,0613213	19,26714461	549,0320673	19,47383255	478,9201238	19,78667236
552,3150307	20,28833214	463,839712	19,76876173	393,6131361	19,47086955	545,4690081	19,24359658	482,7138537	20,07177813
556,0443001	20,54778743	467,8916247	20,05506331	396,8244767	19,72724588	542,8278354	19,07137269	486,7736108	20,35334859
559,1337969	20,75520227	471,7677775	20,33805311	400,8074384	20,01225851	541,3608204	18,9739489	490,0785441	20,60187201
560,9563675	20,88947476	475,2712365	20,58970391	404,7999213	20,29747976	541,1134378	18,95996975	492,783893	20,79183945
561,4374902	20,93716034	477,987272	20,78450119	407,9597902	20,55539091	542,0433962	19,0299903	494,5491086	20,90497838
560,8209096	20,89277537	479,8222913	20,90330442	410,6325678	20,75996522	544,2458513	19,17762355	494,932688	20,92991361
559,1888213	20,76084422	480,5081071	20,93400454	412,6883101	20,89070241	547,4650079	19,38776717	494,2359581	20,86409332
556,747908	20,55479097	479,7101392	20,87374052	413,4393538	20,9346627	550,9746344	19,63978491	492,2869109	20,71422676
553,4129045	20,29585537	477,558502	20,72841881	412,9355221	20,88729191	554,5322367	19,91018695	489,2372614	20,49507725
549,4732007	20,00900989	474,5634791	20,51280088	411,3333335	20,75310137	558,2000016	20,17309558	485,8670719	20,22817512
545,305839	19,72095928	471,1266406	20,24811343	408,718394	20,54592867	561,7729516	20,40524262	481,9919422	19,94042253
541,4596427	19,46065836	467,2398865	19,96017272	405,2361661	20,28626478	564,3943428	20,588417	477,9536151	19,6600274
538,5103786	19,25332175	463,1467054	19,67738222	401,2737818	19,99959811	566,0442799	20,70597784	474,220594	19,41274823
536,5474616	19,11917033	459,693155	19,42794425	397,3446225	19,71400433	566,6685344	20,74736209	471,4260862	19,22327997
535,7849072	19,0720957	457,0073886	19,23487736	393,87058	19,45800053	566,0758849	20,71044446	469,8632616	19,11051358
536,4305916	19,11680849	455,233476	19,11699614	391,2363706	19,25517711	564,6339947	20,60055399	469,4581954	19,08593039
538,0982638	19,2482833	454,7892731	19,0866164	389,5873145	19,12503224	562,4210803	20,43115015	470,0873668	19,15129619
540,7919599	19,45375912	455,6053457	19,14639799	388,9883554	19,08161398	559,6695177	20,22106614	472,1040008	19,30047543
544,4906475	19,71317901	457,6649533	19,2906375	389,4596442	19,12892517	556,6145249	19,99066998	475,2131938	19,51878675
548,628678	20,00101542	460,5709027	19,50387311	391,0817565	19,26206145	553,3327269	19,76427665	478,7468082	19,78373869
552,7790435	20,28898407	464,0980085	19,76690281	393,7472582	19,46746277	550,5171586	19,56581555	482,7586463	20,07085053
556,6844139	20,55014553	468,2853222	20,05486773	397,2113531	19,72516717	548,4120193	19,41596761	486,573124	20,35403963
559,7370761	20,75913058	472,303811	20,33884846	401,0360626	20,01118935	547,014467	19,32989665	490,0265892	20,60391719
561,7320528	20,89412579	475,744458	20,59167645	404,8341978	20,29813169	546,7660612	19,31730144	492,7389298	20,79488488
562,5224037	20,94195106	478,4242842	20,78766769	408,2632772	20,55762236	547,594952	19,38027375	494,2151535	20,9088117
562,0006948	20,8975307	480,1275404	20,90719176	411,1339268	20,76355267	549,2171495	19,51250106	494,6027687	20,93400956
560,1851728	20,76526055	480,7989749	20,9384842	412,9722146	20,89544657	551,9299449	19,70142542	493,9130307	20,86843142
557,4744806	20,55883105	480,2820408	20,87826674	413,6982187	20,93972164	555,2664263	19,92854518	492,0940412	20,71857976
553,9193225	20,2995434	478,2469895	20,732159	412,9793768	20,89212547	558,720801	20,17297078	489,2423205	20,49860324
549,8431945	20,01135869	475,3119364	20,51531359	411,2276331	20,75764995	562,0338629	20,41236165	485,6163924	20,23015139
545,8244784	19,72196139	471,8395708	20,24955698	408,5260643	20,549762	564,9640276	20,6219353	481,6287128	19,94091055
542,2199234	19,46016848	467,8810234	19,96044467	405,1809996	20,28941637	567,1476107	20,77925802	477,720216	19,65939037
539,2817439	19,25193036	463,7789464	19,67610445	401,2973434	20,00162653	568,5332259	20,86757906	474,2043936	19,41111655
537,2654509	19,11731513	460,1956224	19,42540732	397,4693653	19,71454078	568,9037313	20,87722943	471,5234305	19,22063129
536,3833547	19,06954388	457,2962385	19,23124334	394,032129	19,45705804	567,9982156	20,80562563	469,8108804	19,10717385
536,8416263	19,11394375	455,5648447	19,11253697	391,3086754	19,25323624	566,133183	20,65945828	469,3617321	19,08202256
538,4745104	19,24549864	455,0717565	19,08171206	389,4655275	19,12263688	563,2088164	20,45337896	470,1036524	19,1472915
541,1875332	19,45125573	455,8335152	19,14159423	388,6305545	19,07877904	559,753987	20,20747442	472,1016702	19,29723816
544,9509087	19,71146911	457,8961355	19,28616529	389,1478581	19,12577544	556,1626197	19,94305333	475,1694244	19,51648638
549,3069337	20,0006075	460,6037866	19,50017203	390,7800316	19,25913337	552,526005	19,68544579	478,9520129	19,78267885
553,4515012	20,28983902	464,2970742	19,764066	393,5497273	19,46496869	549,3527779	19,45939518	483,0910666	20,07079837
557,2915016	20,55179397	468,3845708	20,05285794	396,9381352	19,72362303	546,8648551	19,28629958	486,9919463	20,35507713
560,3911733	20,76138997	472,2845411	20,33829339	400,6723216	20,01089133	545,1502302	19,18277935	490,5126573	20,60640382
562,2125502	20,89711906	475,8311442	20,59271767	404,7345798	20,29884694	544,7011671	19,15808999	493,111709	20,79903299
562,9859049	20,94528519	478,706057	20,79009844	408,3113667	20,55989479	545,4819684	19,21435305	494,5507002	20,91374585
562,47619	20,90107159	480,6798311	20,91075127	410,9058994	20,76682534	547,3141455	19,34565276	494,9792996	20,93932555
560,6890897	20,76882006	481,1477093	20,94239016	412,6437164	20,89896324	549,9765776	19,53819811	494,313322	20,8731942
557,8888123	20,56138846	480,3634975	20,88226212	413,2530779	20,94350654	553,2863426	19,77280943	492,3461986	20,72214859
554,3256393	20,30069824	478,3244103	20,73611154	412,7060168	20,89615437	556,8574737	20,02762672	489,500617	20,50163563
550,1504332	20,01166043	475,4543291	20,51881536	411,1738308	20,76161552	560,3422027	20,27778554	486,0391938	20,23301986
546,0421887	19,72136906	471,8092732	20,25246085	408,6892902	20,55321907	563,4912145	20,49776951	482,049013	19,94248262
542,4953298	19,4588162	467,8021816	19,96197762	405,2469663	20,29137401	565,8732949	20,66666672	478,0193829	19,65885579
539,4908708	19,24941951	463,8367846	19,67593495	401,5910818	20,0018426	567,3476995	20,76752336	474,5430667	19,40898196
537,3466233	19,11386924	460,2058827	19,42356517	397,7736482	19,71353122	567,8358708	20,79010793	471,8368367	19,21771066
536,456569	19,06582604	457,3154231	19,2282836	394,2952287	19,45496628	567,3146167	20,73202134	470,0000269	19,10359571
537,0531976	19,11028365	455,4342186	19,10895324	391,3779391	19,2500567	565,6121562	20,59940474	469,5346214	19,07805699
538,8385926	19,24229675	454,8874701	19,0776757	389,4859343	19,11876816	562,8160284	20,40675509	470,3476528	19,14326074
541,651205	19,44863685	455,6736999	19,13766219	388,6733576	19,07413733	559,5593551	20,17339546	472,3140941	19,29313661
545,2965167	19,7092656	457,8562883	19,28298389	389,1977382	19,12080031	555,8639644	19,92036817	475,4060067	19,51312803
549,3790112	19,99891808	460,8790224	19,49773569	391,0001862	19,25450284	552,1897194	19,67369436	479,0509205	19,78053494
553,392384	20,28893005	464,5766869	19,76280871	393,8390603	19,46080568	549,2409101	19,458367	483,0992521	20,0703234
557,021609	20,55205847	468,5347511	20,05288215	397,2712092	19,7200542	546,9772914	19,29571711	486,9430041	20,35563219
560,0008296	20,76286146	472,3350464	20,33935883	401,1051274	20,0087735	545,6742128	19,20178392	490,3146716	20,60705203
562,0387799	20,89942315	475,7724249	20,59474795	404,9424561	20,29817825	545,4902675	19,18662758	493,0419621	20,7998302
562,7585313	20,94809779	478,6081726	20,79248821	408,4539584	20,56014997	546,347921	19,25178849	494,6713787	20,91520616
562,1179628	20,90401457	480,503446	20,91336457	411,2364439	20,76804723	548,2121579	19,39072505	495,1863801	20,94151602
560,5431158	20,7716457	481,1578274	20,94522511	413,1328256	20,90097676	550,9711101	19,59041177	494,3665843	20,87604964
557,9230889	20,564039	480,3663396	20,88496482	413,8820219	20,94612541	554,4499274	19,83163176	492,3583063	20,72482148
554,415054	20,30311596	478,2460232	20,73869689	413,2062389	20,89896324	558,1391791	20,09228658	489,5148847	20,50325427
550,4065128	20,01332191	475,3437687	20,52076183	411,3355504	20,76392893	561,8036471	20,347387	486,0586911	20,23312417
546,0621407	19,72200795	471,8853866	20,25304758	408,6060714	20,55484702	564,9954051	20,57147252	482,3094696	19,94176364
542,3114982	19,45811771	467,8773001	19,961525	405,0604347	20,29254003	567,2341264	20,74261421	478,3392977	19,65757616
539,3315955	19,24796665	463,8973796	19,67468139	401,0588852	20,00232316	568,7646923	20,84342056	474,5372687	19,40641337
537,0273906	19,11219845	460,3176937	19,42161684	397,2136552	19,71304507	569,3531354	20,86333782	471,6522377	19,21377303
535,9668061	19,06367841	457,51969	19,22561815	393,6697522	19,45325079	568,4947998	20,80010288	470,1156748	19,09914213
536,5853194	19,10793113	455,8104367	19,10509011	390,9052577	19,24730371	566,4683318	20,66015491	469,8071856	19,07343576
538,4913361	19,23983061	455,3377269	19,07337672	389,2398023	19,1150019	563,7789559	20,45790332	470,5863952	19,1387103
541,2162391	19,446221	456,068989	19,13315272	388,5117802	19,07005068	560,5978844	20,21407749	472,3318008	19,28940946
544,9768862	19,70777176	457,9073905	19,27842786	389,0402819	19,11709178	556,8314394	19,95057655	475,2321227	19,5103173
549,262539	19,99872623	460,8613441	19,49454312	390,8424741	19,25090048	552,9860957	19,69314037	478,8980685	19,77863691
553,6166313	20,29030282	464,6419148	19,76083245	393,6796429	19,45788505	549,6522291	19,46744926	483,062247	20,06900278
557,3386816	20,5544855	468,625729	20,05179996	397,121512	19,71813941	547,0517563	19,29524772	487,0311683	20,35577748
560,2812382	20,76567964	472,7598657	20,33963822	400,8426529	20,0077863	545,6002027	19,1932735	490,5750713	20,60924436
562,3449954	20,9024872	476,3417686	20,59653795	404,6789585	20,29842785	545,3885178	19,17166868	492,9956347	20,80350334
563,0752628	20,95118605	479,0114767	20,79590431	408,2148182	20,56169596	546,2421923	19,23210592	494,7052574	20,91946603
562,5860115	20,90718479	480,9916741	20,91777903	410,9542447	20,77073689	548,3419882	19,36864712	495,3191095	20,9462043
561,0760229	20,77477308	481,7232489	20,95012945	412,6968935	20,90445432	551,0159027	19,56751242	494,5722438	20,8806038
558,3622043	20,56667651	481,0600567	20,88985612	413,4625175	20,94968493	554,092155	19,80893171	492,5811325	20,7290292
554,7251917	20,3051034	478,9329759	20,74291578	413,0579344	20,90235139	557,6649913	20,07036325	489,5617237	20,5070671
550,6955616	20,01448793	475,9842804	20,52434742	411,3908022	20,76713081	561,4104043	20,32642852	486,022425	20,23638193
546,5274041	19,72170993	472,3101774	20,25608742	408,6732035	20,55759069	564,6192154	20,55165211	482,1661105	19,94391872
542,6413037	19,45705787	468,269605	19,96368567	405,3600279	20,29468393	566,9775352	20,72407903	477,9214417	19,65861365
539,5195199	19,24598665	464,3705443	19,67574309	401,6052926	20,00342957	568,4764962	20,82519271	474,1796099	19,40636867
537,5681421	19,10935046	460,8388626	19,42142312	397,6002473	19,71274332	568,9905881	20,84514723	471,4743462	19,21282867
536,7933094	19,06030143	457,8365068	19,22407216	393,9269686	19,45184635	568,4182885	20,78186386	469,8824178	19,09750859
537,4572974	19,10414251	455,9406366	19,10264819	391,0142265	19,24487669	566,5940695	20,64153964	469,4682851	19,07120245
539,2899293	19,23611836	455,4457578	19,0707448	389,1331072	19,11155973	563,9003735	20,43854485	470,287484	19,13666511
542,1479596	19,4430545	456,218942	19,1310498	388,6063676	19,06632912	560,3657359	20,19376349	472,3200342	19,28745368
545,9572646	19,70527209	458,1212639	19,27659316	389,2588448	19,11348757	556,4089791	19,92928279	475,4538688	19,50875082
549,7837932	19,99703495	461,2084301	19,49254823	391,0420798	19,2478178	552,6800507	19,67139213	479,2802837	19,77786764
553,5539899	20,28874193	465,0688088	19,75928459	393,9618421	19,45559213	549,3922273	19,44517016	483,4388915	20,06927659
556,9471442	20,55332879	469,058279	20,05122999	397,3987374	19,71655429	546,8252921	19,27329086	487,4719322	20,35696212
560,0255564	20,76532388	472,8944425	20,33997722	401,0231307	20,0070934	545,3330386	19,17278626	491,0555688	20,61115916
562,0374725	20,90286345	476,4591503	20,5974283	404,6257246	20,29877244	544,9559394	19,15344828	493,7196494	20,80594526
562,7868393	20,95233531	479,2750596	20,79741491	408,0448279	20,56288061	545,7875586	19,21699428	495,2500448	20,92239038
562,3784762	20,90836757	480,9708694	20,91952061	410,9012382	20,77287148	547,7453597	19,3574638	495,6761999	20,94918453
560,9194761	20,77552372	481,4836539	20,95199396	412,7957726	20,90762454	550,6577892	19,56095591	494,8926702	20,88352071
558,1680272	20,56741225	480,9153334	20,89208571	413,4067541	20,95349218	554,3456766	19,80780108	492,9985337	20,7318716
554,5020813	20,305258	479,1426713	20,74519566	413,1943018	20,90650695	558,2164862	20,07464361	490,1122522	20,50945129
550,5016687	20,01376895	476,2625289	20,52615977	411,6587621	20,7711206	561,8208138	20,33543068	486,5123584	20,23795401
546,3762575	19,72039676	472,550483	20,25706158	408,7139887	20,5607814	564,793611	20,56510413	482,4343546	19,9441888
542,5648493	19,45460849	468,4887648	19,96368008	405,1781005	20,29696008	567,2748263	20,74101978	478,3150256	19,65751469
539,6003512	19,24298221	464,4400922	19,67489186	401,2666479	20,00491969	568,7504815	20,84474676	474,9525667	19,4044073
537,4783295	19,10589526	460,8709222	19,42009133	397,4083723	19,71346044	569,0136665	20,86660304	472,435739	19,21024146
536,6422765	19,05674005	457,9681846	19,22180532	393,9624105	19,4516396	568,2268399	20,80351897	470,7331933	19,09420798
537,2116202	19,10063701	456,0717744	19,09974619	391,2233535	19,24348902	566,4625338	20,66171953	470,3543035	19,06711953
539,1878385	19,23279913	455,4023862	19,06751311	389,2082542	19,10916623	563,8624021	20,4563685	471,1534651	19,13219104
542,0012468	19,44058463	456,0120319	19,12721647	388,5210172	19,06328369	560,3103704	20,20828839	472,9797021	19,28323106
545,5724347	19,70380432	458,0506928	19,27272072	389,0070853	19,11051292	556,5468812	19,94021652	475,8682005	19,50526208
549,8144318	19,99608872	461,1589194	19,48951957	390,8683094	19,24515608	553,078182	19,67814981	479,6347593	19,77550394
553,7920501	20,28868046	464,8354382	19,75712019	393,6778808	19,45315393	549,8592528	19,44853224	483,7434585	20,06800441
557,4226962	20,55410365	468,7062193	20,05010122	397,1555044	19,71483321	547,3028905	19,27363173	487,5718061	20,35620403
560,432669	20,76690713	472,7341157	20,340048	401,2406989	20,00655509	545,8630467	19,17047286	491,0257828	20,6112467
562,3862069	20,90546743	476,4884815	20,59881783	405,1878776	20,29932937	545,462869	19,14936536	493,6630902	20,80722676
563,1076067	20,95544592	479,3749904	20,79997232	408,6410017	20,56419004	546,3040379	19,21218493	495,2665862	20,9249776
562,6986183	20,91175758	481,3366	20,92316208	411,4179733	20,77469315	548,3044716	19,35302697	495,7888636	20,95234172
561,2699158	20,77919127	482,0429363	20,95632461	413,2090527	20,9096362	551,1345918	19,55805577	495,1214081	20,88669093
558,6151575	20,57069237	481,3665565	20,89647596	413,9453739	20,9559993	554,6526311	19,80686231	493,2616051	20,73493006
554,8269414	20,30787874	479,384199	20,74946484	413,5820024	20,90958591	558,5711891	20,07594746	490,2481648	20,51155794
550,7111367	20,01600599	476,4776244	20,52995398	412,1012881	20,77449571	562,2936373	20,33934038	486,5246934	20,23900826
546,706802	19,72227431	472,6295238	20,25959478	409,2602539	20,56401496	565,460839	20,57090255	482,5463361	19,94487239
542,947576	19,45565343	468,4856953	19,96501932	405,7872915	20,29920457	567,7661808	20,74817979	478,509089	19,6576786
539,8405147	19,24315543	464,412381	19,67528116	402,0183453	20,00602051	569,0268542	20,85289024	474,7815817	19,40373489
537,7872735	19,10491551	460,6468455	19,41909668	398,1884915	19,71349583	569,4042945	20,87392882	471,9136038	19,20854086
536,9247883	19,0547731	457,9694067	19,22010845	394,6616698	19,45055554	568,687499	20,80973648	470,2154634	19,09118305
537,542392	19,09849497	456,1682945	19,09782394	391,6258049	19,24176421	566,7225356	20,66678779	469,7870346	19,06400147
539,2393955	19,23110785	455,5084276	19,06499482	389,6102509	19,1070335	563,9516462	20,45908983	470,7152024	19,12944364
541,9607174	19,43913363	456,2506322	19,12444672	388,9298067	19,06048228	560,5110277	20,20803507	472,8616952	19,28107971
545,6478659	19,7022695	458,3552883	19,27017076	389,5905546	19,10714898	556,6897856	19,9365173	475,9118563	19,50369001
549,8273921	19,994973	461,3083608	19,48730302	391,3333739	19,24178097	553,0531709	19,67139772	479,6286202	19,77437331
553,9401272	20,28800432	465,0035242	19,75553881	394,0562306	19,45030781	549,7957019	19,43884835	483,691731	20,06779207
557,6209661	20,55428619	469,2015529	20,04950331	397,5349911	19,71293518	547,0681272	19,26161581	487,620123	20,35748366
560,5251533	20,76816814	473,224646	20,34005359	401,3987236	20,00514321	545,4060256	19,15741572	491,1845465	20,61401087
562,4548737	20,90739154	476,658557	20,59849373	405,1689772	20,29848373	545,1886563	19,13629332	493,831972	20,81096882
563,2731347	20,95769414	479,3623143	20,79958117	408,6583958	20,56452718	546,0644997	19,20004235	495,3236002	20,9288817
562,7343728	20,91377483	481,1430481	20,92318257	411,5001405	20,77631924	547,9229385	19,34254773	495,7832361	20,9564265
560,9286847	20,78066649	481,6486704	20,95670087	413,4143427	20,91223272	550,9155172	19,54997561	495,1390864	20,89076267
558,2652862	20,57178574	480,8663912	20,89712044	414,3052212	20,95901678	554,3248719	19,80198776	493,2705863	20,73834429
554,7992587	20,30857351	478,8731198	20,75030117	413,8844093	20,91213587	558,0474338	20,07445921	490,2925595	20,51477473
550,7907744	20,01592403	475,8388749	20,53049042	412,3438674	20,77662285	561,8787941	20,34071501	486,703466	20,24198663
546,7751278	19,72111016	472,0600096	20,2595538	409,6528714	20,56591858	565,2684809	20,57484763	482,842604	19,94686915
542,9111394	19,45400127	467,9468196	19,96433201	406,0605094	20,30099085	567,7805053	20,75447553	478,89426	19,65853542
539,6823194	19,24058126	463,716646	19,67373889	402,2483622	20,00718467	569,2918582	20,8606761	475,2360449	19,40353931
537,4118795	19,10225751	460,1312757	19,41696954	398,3933267	19,71343995	569,7569511	20,88254355	472,3036349	19,20723142
536,4887992	19,05242431	457,2721937	19,21758456	394,7063772	19,4495553	569,0057084	20,81835308	470,6873207	19,08956441
537,1822321	19,09562091	455,3544957	19,09474498	391,7373317	19,24008783	567,1665964	20,67423278	470,4156375	19,06228038
539,0582355	19,22791155	454,8986683	19,06193822	389,7789337	19,10523605	564,4120779	20,4648603	471,2699657	19,12745433
541,903135	19,43607145	455,68018	19,12128581	389,0398271	19,05878541	560,9088179	20,21176595	473,1265287	19,27857818
545,6778792	19,69976238	457,8878932	19,26722964	389,7968678	19,10498087	557,1157702	19,93773361	476,1075113	19,50133376
549,7658306	19,99360954	461,1035539	19,48457052	391,5337754	19,2394955	553,4054864	19,66977536	479,9188058	19,77292045
553,8557147	20,2880602	464,884153	19,75394066	394,1756302	19,44843026	549,9097298	19,43511188	484,0264819	20,067142
557,7164062	20,55540564	468,933593	20,04915686	397,6132645	19,7114581	547,1663526	19,25622345	488,0881717	20,35706457
560,6641923	20,76961728	472,9185726	20,34058817	401,4561923	20,00476695	545,5087985	19,15062265	491,4584749	20,61352472
[truncated: 1,022 more rows]
