# Supplementary material for: Thermomechanical and microhardness data of melamine-formaldehyde-based self-healing resin film able to undergo reversible crosslinking via Diels-Alder reaction
Source: Data Brief. 2020 Nov 21;33:106559. doi: 10.1016/j.dib.2020.106559 (PMC7708790; doi:10.1016/j.dib.2020.106559)
Supplement: Supplementary file 10 [file mmc10.zip › Nanoondent_H3_curves.csv]

X_WoodPlusR92-H3_2_Pd_[nm]	Y_WoodPlusR92-H3_2_Fn_[mN]	X_WoodPlusR92-H3_3_Pd_[nm]	Y_WoodPlusR92-H3_3_Fn_[mN]	X_WoodPlusR92-H3_4_Pd_[nm]	Y_WoodPlusR92-H3_4_Fn_[mN]	X_WoodPlusR92-H3_5_Pd_[nm]	Y_WoodPlusR92-H3_5_Fn_[mN]	X_WoodPlusR92-H3_6_Pd_[nm]	Y_WoodPlusR92-H3_6_Fn_[mN]
0	0	0	0	0	0	0	0	0	0
3,817831492	0,001003352	3,170725994	0,002214244	3,70346253	0,002028053	-0,024769743	0,004803747	3,961190599	0,001339089
7,203539302	0,003373175	5,718448099	0,006179276	6,88442034	0,004579946	0,273876485	0,009724462	7,393851074	0,004418557
10,03445533	0,007443236	7,728204073	0,011670535	9,809810131	0,007879079	0,751175809	0,014800461	9,806740586	0,009125189
12,11105917	0,013018693	9,581754328	0,018037339	12,43597616	0,011613475	0,906260426	0,019933875	11,676207	0,015121273
13,61149809	0,019685421	11,22134595	0,025127969	14,65923602	0,016435028	0,621546165	0,025436194	13,39481097	0,02155713
15,15172741	0,027178996	12,51987705	0,031863304	16,7146941	0,021875832	0,681401843	0,031061076	15,00211553	0,028247571
16,44298255	0,033723844	13,02282763	0,034727561	18,75241704	0,026934784	1,083737131	0,036605894	15,98073186	0,032918932
17,3687345	0,035932042	13,15879709	0,033793092	19,84972243	0,029415188	1,389281618	0,042200996	16,2127667	0,03336044
17,49970174	0,035412648	13,42095895	0,033339276	19,9415814	0,029215245	1,540110305	0,048002197	16,44184568	0,03324368
17,37578308	0,035398507	13,54214912	0,033491005	20,25899505	0,029100394	1,636907545	0,053806068	16,72469854	0,033179054
17,60963691	0,035555224	13,63696394	0,033629026	20,58550366	0,029305085	1,71491004	0,059919516	16,69855057	0,033067128
17,84917509	0,035527783	13,75087816	0,033767954	20,89609611	0,029450979	1,90271404	0,0663059	16,71492148	0,033229357
18,12679835	0,035611449	13,91845256	0,033749534	20,99386679	0,029370641	2,082305498	0,072819687	17,087928	0,033346933
18,23593772	0,035619656	14,09557666	0,033760696	20,95657751	0,029396253	2,307237577	0,07930271	17,42307681	0,033614222
18,39805516	0,035745457	14,35296367	0,034118418	21,03388456	0,029655389	2,613251911	0,085992007	17,38874338	0,033546163
18,52095063	0,035934629	14,37365467	0,034096223	21,1821322	0,02972689	2,827406389	0,092932717	17,48514982	0,033613742
18,41726823	0,035966199	14,23313774	0,034280694	21,36175741	0,029757155	3,023432257	0,099884356	17,58030571	0,033817854
18,52743078	0,036211821	14,25996783	0,034521346	21,43724547	0,029660192	3,236454751	0,106707036	17,61077378	0,03402383
18,63531959	0,036403782	14,28384207	0,034722727	21,32810611	0,029744986	3,328797332	0,113965109	17,6685267	0,034097455
18,63088581	0,036591862	14,3681977	0,034659171	21,32765136	0,030135137	3,399361777	0,121272149	17,85019827	0,034273748
18,73127129	0,036743981	14,62512997	0,034672875	21,60413776	0,030316821	3,772856356	0,128853594	18,26958903	0,034409288
18,73343134	0,036799696	14,73927155	0,034924009	21,71736985	0,030385164	4,166797247	0,136680414	18,3337084	0,034599722
18,6240646	0,036835861	14,6844745	0,035290484	21,84469911	0,030375287	4,446943384	0,144223996	18,08587109	0,034760102
18,53197825	0,037063868	14,57897311	0,035364088	22,09481016	0,030382585	4,743487515	0,152069515	17,98116551	0,034802677
18,56778961	0,037399184	14,64968632	0,035523249	22,04069523	0,030431294	4,977612241	0,160552059	17,89078447	0,034916517
18,7155825	0,037432621	14,71880792	0,035707134	22,07662027	0,0306985	5,223523983	0,168867227	17,82643772	0,035091645
18,65794327	0,037476797	14,56919604	0,035831011	22,08435097	0,031013614	5,480530851	0,17725137	17,84201282	0,035349585
18,6171297	0,037618984	14,46142091	0,03589958	21,96566191	0,031085734	5,723495617	0,185880103	17,59406182	0,035401161
18,81960596	0,037828946	14,23768521	0,035867853	22,26170244	0,031138222	6,135774729	0,194667858	17,49344896	0,035361518
18,94045507	0,038001859	14,1055811	0,035980005	22,26579517	0,03127258	6,60945184	0,203514957	17,68467023	0,03550034
18,88474852	0,038174281	14,09216606	0,036400886	22,12482349	0,031279238	6,723203518	0,212196629	17,82677878	0,035892528
18,86746812	0,038363569	14,15242008	0,036514336	22,29762749	0,031504294	6,921713176	0,22101052	17,90499533	0,036238424
18,72990704	0,038484572	14,2049434	0,036681465	22,41449756	0,031805748	7,13544799	0,225575252	17,76186359	0,036254525
18,67022145	0,038719541	14,28929904	0,036694023	22,50544703	0,031731169	6,977478348	0,225627231	17,64055973	0,036345118
18,76662789	0,038744971	14,39048033	0,036690196	22,56410944	0,031760026	7,054099726	0,226063556	17,55177031	0,036291385
18,81994702	0,038668031	14,63308804	0,03686988	22,72781849	0,031935682	7,211404122	0,226735418	17,58326157	0,03644247
18,91044175	0,038951808	14,64377461	0,037253159	22,66915608	0,032208705	7,24948655	0,227899804	17,84030751	0,036814792
18,91703558	0,039380806	14,50075656	0,037342184	22,56410944	0,032332887	7,332556103	0,229211455	17,74265052	0,036824822
18,89213817	0,039595214	14,51485373	0,037409581	22,70417163	0,032227138	7,409686408	0,230351481	17,52994244	0,036983369
18,7251322	0,039557339	14,77974407	0,037527575	22,68461749	0,032445821	7,387566323	0,231510832	17,75958986	0,03727767
18,71046659	0,039671164	14,94640898	0,037589377	22,70280739	0,032706089	7,4235038	0,232385548	18,08803114	0,037392339
18,84996035	0,040116536	15,08055945	0,037858064	22,78693565	0,032891095	7,650213124	0,233316696	18,03846368	0,037473128
18,87735888	0,040159468	15,18765245	0,038238291	22,83013665	0,032999518	7,736029813	0,234568248	17,91352184	0,037613452
18,85018772	0,040266981	15,22289538	0,038494052	22,8296819	0,033007816	7,781521425	0,236002688	17,85690579	0,037787784
18,8979362	0,040503966	15,1449062	0,038659089	22,76783626	0,033067453	7,798456324	0,237098447	17,78209985	0,038011218
18,93170119	0,040658544	14,96709998	0,038523694	22,77647646	0,033299665	7,734096249	0,237944641	17,831781	0,03810435
18,99707112	0,040878052	14,93435817	0,03864868	23,06887902	0,033589249	7,866421515	0,239146862	17,98014233	0,038271224
19,17146673	0,041203615	15,11807611	0,038962365	23,08388568	0,033677826	7,709066492	0,240373588	18,06779488	0,038449711
19,23865566	0,041139597	15,0464534	0,039145122	23,0111261	0,033752274	7,514587387	0,241501391	18,04835443	0,038553724
19,24365788	0,041165573	14,98438038	0,039345419	23,05068912	0,034019825	7,740857952	0,242839701	18,13555224	0,038823535
19,39417926	0,041568446	15,10284207	0,039366992	22,95519217	0,034139657	7,967220886	0,244005455	18,21513303	0,039143546
19,73137443	0,041668843	15,12944479	0,039408687	23,05023437	0,034216101	7,859130458	0,245121616	18,27061221	0,039265978
19,53185402	0,041840698	15,29861081	0,039676697	23,35764359	0,034389447	7,862568597	0,246225641	18,3060825	0,039354327
18,98502032	0,042125832	15,39569937	0,039942717	23,44859306	0,034362337	8,027250203	0,247405888	18,40692273	0,039546023
19,01651157	0,04236142	15,32816939	0,040065178	23,44404559	0,034453516	8,2406857	0,248633808	18,41056071	0,03961808
19,16305391	0,042405931	15,48869521	0,040422868	23,65641261	0,034676036	8,099595002	0,249842781	18,26299519	0,039823579
19,24786429	0,042535028	15,55849893	0,040583052	24,01930101	0,034912556	7,788028221	0,251117674	18,31188053	0,039990056
19,38462956	0,042770827	15,65945284	0,040599484	24,24803893	0,03513667	7,775113218	0,252378336	18,49434791	0,040129387
19,39702143	0,043248217	15,75540454	0,040931188	24,09115109	0,035236885	8,027502446	0,25360902	18,68556918	0,040526986
19,3903139	0,04322329	15,75949726	0,04107161	23,99610889	0,035289523	8,251427331	0,254775414	18,88895493	0,04074318
19,30607195	0,043235124	15,92707167	0,041108263	24,09342483	0,035623537	8,505504097	0,255946523	18,72388164	0,040894061
19,35382043	0,043567395	16,06895285	0,041474738	24,16482016	0,035621121	8,577077957	0,25729665	18,61906237	0,040785409
19,16942037	0,043654048	16,26358472	0,041595043	24,16118218	0,035711402	8,516626756	0,25845539	18,66942564	0,040890547
19,27003323	0,043899499	16,44571104	0,041581342	24,16072744	0,036148912	8,494837962	0,259649782	18,77731446	0,041333558
19,48808459	0,044363432	16,43297811	0,042000285	24,21666136	0,036276783	8,620190139	0,26081248	18,68227226	0,041598316
19,50581973	0,044336584	16,3320242	0,042248289	24,21393288	0,036366045	8,588666021	0,262331496	18,74832431	0,041773954
19,4404498	0,044283517	16,23107028	0,042304019	24,20620217	0,036407358	8,678445763	0,263797456	18,74025255	0,041860148
19,49877115	0,04482372	16,14830626	0,042436052	24,35581405	0,036487935	9,044694139	0,2648752	18,77640496	0,042158946
19,69419883	0,045136437	16,06372325	0,042458146	24,32125326	0,036851733	9,173774	0,266013858	18,92567578	0,04215887
19,67794161	0,045151251	16,06281376	0,04290915	24,25940761	0,036985618	8,981390996	0,267428188	19,02503808	0,042274685
19,62700991	0,045357463	16,02234124	0,04317685	24,08523937	0,037126652	8,864943697	0,268884078	18,94818578	0,042517888
19,76127407	0,04556609	15,96777156	0,043106095	23,96609556	0,037472005	9,032341353	0,270016304	18,86178378	0,042779418
20,05856515	0,045619324	16,11624657	0,043524769	23,95336264	0,037439234	9,314997926	0,271346145	18,84802767	0,043080519
19,95863442	0,045926741	16,08441426	0,043790996	23,92562305	0,037639836	9,2139321	0,272807972	18,92544841	0,043195359
19,89019494	0,046356088	16,04576073	0,043860147	23,91561861	0,037968291	9,078257514	0,274080072	18,95853128	0,04342568
19,91975352	0,04649739	16,12193091	0,044195335	23,8828768	0,03807604	9,182941778	0,275292974	18,97001365	0,04359697
19,97295896	0,046529463	16,28814107	0,044311812	23,85468246	0,038270978	9,390281707	0,276650143	19,18704183	0,043857864
19,76161513	0,046713992	16,43547922	0,044526868	23,94745092	0,038303636	9,429469916	0,277909292	19,15043467	0,04410143
20,02775602	0,047083225	16,32929571	0,044554025	24,10297452	0,038282856	9,308853507	0,279292858	19,19022506	0,04422176
20,52445383	0,047404877	16,3622649	0,044590845	24,05931877	0,038439042	9,333043047	0,280636	19,24149783	0,044275093
20,58311624	0,047551327	16,44616578	0,045000569	24,05067857	0,038662573	9,389858934	0,282100738	19,33915482	0,044553988
20,33095883	0,047662289	16,2672227	0,045395046	24,21256864	0,039067128	9,358833973	0,283667513	19,3859938	0,044793301
20,18714497	0,047781124	16,31769965	0,045492311	24,28987569	0,039269105	9,139794069	0,284857918	19,35734472	0,045003038
20,5515113	0,048070103	16,47822547	0,045667865	24,51497563	0,039345371	9,221984326	0,286184965	19,52821604	0,045219654
20,78513775	0,048208972	16,52642869	0,045937869	24,64867136	0,039529544	9,470970054	0,287763935	19,73830932	0,045440945
20,84470966	0,048492145	16,43729821	0,046100865	24,76872466	0,039772808	9,438640359	0,289219098	19,76752684	0,045779688
20,76114983	0,048880012	16,50255446	0,046334903	24,82329434	0,039867647	9,445077876	0,290509009	19,69408514	0,045767737
20,74250519	0,049083611	16,57417717	0,046461207	24,66004004	0,04002229	9,529189263	0,291807942	19,69351671	0,046003559
20,88177157	0,049199939	16,57281292	0,046770373	24,39674132	0,040269239	9,516931512	0,293205711	19,60847895	0,046229299
21,01785472	0,049434771	16,42979488	0,046917788	24,42038818	0,040487598	9,501772971	0,294781713	19,61552754	0,0463186
21,06435264	0,049718919	16,42843064	0,046942933	24,47313887	0,040746175	9,657053208	0,296226456	19,70761388	0,046612091
21,16655711	0,050010852	16,60441787	0,047323928	24,66231378	0,04078134	9,735368343	0,297651583	19,82039122	0,047181114
21,2382935	0,050193864	16,60146201	0,04775186	24,71415498	0,040834778	9,697491973	0,299148306	19,76343412	0,047180776
21,23010805	0,050384603	16,6335217	0,048046099	24,81738263	0,041100823	9,86540122	0,300684871	19,55504614	0,047408721
21,23204073	0,050257896	16,80450671	0,048204439	25,05885348	0,041440552	9,984839016	0,301991459	19,59256279	0,04747654
21,31355419	0,050774613	16,94343203	0,048184892	25,2885009	0,041618635	10,16616065	0,303330671	19,62178031	0,047675726
21,10311985	0,051373555	16,91319133	0,048178489	25,19982516	0,041749038	10,05704615	0,305042937	19,66373076	0,048092246
20,87676935	0,051481767	16,89909416	0,04867046	25,17572355	0,04194132	9,978206099	0,306513961	19,86916288	0,048449961
20,72840802	0,051489021	17,00709666	0,048796312	25,18254476	0,042113182	10,16794056	0,308011731	19,78355669	0,048558329
20,72636166	0,0515277	17,05052503	0,049158746	25,10842094	0,042410106	10,37324656	0,309584211	19,64042495	0,048604215
20,775247	0,052005323	16,91069022	0,049468775	25,06567469	0,042392738	10,58638362	0,310879244	19,84619814	0,048770663
20,78445563	0,052246543	16,70082431	0,049476189	24,94198341	0,042592689	10,50182371	0,31264119	20,0357141	0,049053076
20,64871355	0,052510511	16,91228183	0,049760715	24,96290179	0,042958491	10,38874616	0,314105986	19,89167287	0,049131453
20,76615205	0,052885073	17,0896333	0,050005664	25,08841206	0,043215911	10,58898865	0,315430559	19,84585707	0,049503425
20,97851907	0,052875105	17,16443924	0,050266074	25,10751145	0,043370605	10,99270217	0,316933917	20,04640066	0,050006197
20,87983889	0,052964138	17,10509471	0,05064104	24,99518885	0,043450805	10,76672204	0,318559657	20,04571854	0,050333946
20,55333029	0,053302073	17,17376157	0,050796433	24,9515331	0,043669884	10,68592622	0,320197883	19,88985388	0,050433933
20,59948714	0,053794983	16,98981626	0,050984222	25,06294621	0,04391329	10,7787613	0,321896586	20,12711832	0,050662245
20,8088983	0,054119145	16,98572353	0,051141328	25,04793954	0,044131099	10,93101285	0,323447675	20,12711832	0,050783892
20,87949783	0,054119341	17,1812649	0,051449086	25,01929046	0,044410809	10,980559	0,324750449	19,94044453	0,051118415
20,85846577	0,054377565	17,3540689	0,05173386	25,1675381	0,04456017	10,77936437	0,326187538	19,88041787	0,0511383
20,73147757	0,054693098	17,29858972	0,052053184	25,3221522	0,044806879	10,62913787	0,328366134	20,16713609	0,051431659
20,77467857	0,055008991	17,20991398	0,052218522	25,39081905	0,044917456	10,78984221	0,33000177	20,54071105	0,051755781
20,96805988	0,055186735	17,22651226	0,052429205	25,32169746	0,045160505	10,88279275	0,331274422	20,3518772	0,051875842
20,98306654	0,055428312	17,24242842	0,052675362	25,49222772	0,045272311	11,07891854	0,33281707	20,39007598	0,052079019
21,04798173	0,055747701	17,32223658	0,053143151	25,50632489	0,045634912	11,30191972	0,334547089	20,50910611	0,052474304
21,06594425	0,056034752	17,32405557	0,053384928	25,38945481	0,045953275	11,25871517	0,33620039	20,40417315	0,05279012
21,05105128	0,056317113	17,3229187	0,053139149	25,5649873	0,045913352	11,19967883	0,337820339	20,44316774	0,05285767
20,92076616	0,056683425	17,3843096	0,053565095	25,81646259	0,046164631	11,34076865	0,339737233	20,42713789	0,053096114
21,10402934	0,056922699	17,28722103	0,05386672	25,98244538	0,046545986	11,35514914	0,341536374	20,45396799	0,05357059
21,22283209	0,057116381	17,39090343	0,054148725	25,91423327	0,04658652	11,38982629	0,342967729	20,53275297	0,053907547
21,05127865	0,057167389	17,7894895	0,054525441	25,84602117	0,04664861	11,56128026	0,344246493	20,51047035	0,05400236
20,82697451	0,057620485	18,04301115	0,054754739	25,93014943	0,047006685	11,60207163	0,34611493	20,50239858	0,053975421
20,87017551	0,057680246	18,20581071	0,054882847	25,82055531	0,047384645	11,57007234	0,348041138	20,56219786	0,054361549
20,98738664	0,05809348	18,16215496	0,055212332	25,81100562	0,047623381	11,83749576	0,349695254	20,72135944	0,054874598
21,04297951	0,058639843	17,83291787	0,055488902	25,87285126	0,047881841	11,93302291	0,351360779	20,83982113	0,055036154
21,06423895	0,058704351	17,71104558	0,055536876	25,92833044	0,047926744	11,98211519	0,353032706	20,89859722	0,055243879
21,20225477	0,058836424	17,9743443	0,055771703	26,13933322	0,048208287	12,20640512	0,354869827	20,98352129	0,05543663
21,40348048	0,059118837	17,94001087	0,056319128	26,17798674	0,048425962	12,19410918	0,356579823	20,84880239	0,055725613
21,62096341	0,059240058	17,76948061	0,056702986	26,0383793	0,048523125	12,41559601	0,358338946	20,74523367	0,055937674
21,7082749	0,059903134	17,78198616	0,056874629	26,07475909	0,048781316	12,3493006	0,360226067	20,97601796	0,056161617
21,75488651	0,060191106	17,9743443	0,056818557	25,97289568	0,049071929	12,19000402	0,361885451	21,07469814	0,056450422
21,83037457	0,060239458	18,06597589	0,057318583	26,05702394	0,049378469	12,23195269	0,36352257	20,80992149	0,056987362
21,97191469	0,060516941	18,1428282	0,057867539	26,13796897	0,049657789	12,36480997	0,365351047	20,74625686	0,057121341
22,09481016	0,06082387	18,2551508	0,057912807	26,28166914	0,049911502	12,4277907	0,367168873	20,97431266	0,057433607
22,00658917	0,061234249	18,44387095	0,057977123	26,49358141	0,050028081	12,33708282	0,36913408	20,95805544	0,057640263
21,82957876	0,061547282	18,60939899	0,058228249	26,57361695	0,050222229	12,29405235	0,371049344	20,88177157	0,057770841
21,9338296	0,061723899	18,57893092	0,058640344	26,60363027	0,050601226	12,36839466	0,372701423	20,89336763	0,058025394
22,07207279	0,062057145	18,43864136	0,059151604	26,66638541	0,05086319	12,44531091	0,374399981	21,0949344	0,058436481
22,11481905	0,062400549	18,29812442	0,059392835	26,57634543	0,050774976	12,69486241	0,376282766	21,36926074	0,058874487
22,42609362	0,062673048	18,29562331	0,059406146	26,34669801	0,050984742	12,87731025	0,378175533	21,5001143	0,058966793
22,61322216	0,062796244	18,22559222	0,059778722	26,42400507	0,051542044	12,94063204	0,380197726	21,52023687	0,059222132
22,66688235	0,063148873	18,36201643	0,060118731	26,64774077	0,051688662	13,13029544	0,381815928	21,43076532	0,059536446
22,75828657	0,063414184	18,36451754	0,060353687	26,69912722	0,052141914	13,03374334	0,383594142	21,22078573	0,059902474
22,640507	0,063890606	18,47115579	0,060717383	26,78461972	0,052396467	12,86987442	0,385550647	21,15359681	0,060294266
22,41938609	0,064189947	18,62986262	0,060959519	26,81008558	0,052500833	12,90374599	0,387535645	21,06719481	0,06044689
21,90586263	0,064452958	18,58870799	0,061172661	26,95833322	0,05253865	12,92771971	0,38962725	21,12062762	0,060586298
21,80081599	0,064840584	18,30289927	0,061379	26,89239485	0,052673295	12,96247235	0,391409306	21,23340497	0,06081063
22,14915247	0,06500139	18,29857917	0,061463226	26,97333988	0,053299224	13,07172896	0,393388687	21,282404	0,061314497
22,26147507	0,065251356	18,33268522	0,06169717	27,13977742	0,053566612	13,38729521	0,395400489	21,28547354	0,061692243
22,4098364	0,065694433	18,29971604	0,062391886	27,29439152	0,053701792	13,45585548	0,39706418	21,43804128	0,061915542
22,46554295	0,065877008	18,26447312	0,06293874	27,31667414	0,053801603	13,37555704	0,39906763	21,61641594	0,062026319
22,31536263	0,066158551	18,43795924	0,063192074	27,20253255	0,054065455	13,50323269	0,401227076	21,46202921	0,062452341
22,2914884	0,066677371	18,32268078	0,063291311	27,04109724	0,054388005	13,6501303	0,403165041	21,3644859	0,06278678
22,4461025	0,06703633	18,28402725	0,063605057	27,17934044	0,054782209	13,70948727	0,40507271	21,36437221	0,063074253
22,32718607	0,067051748	18,38748228	0,063844698	27,22163194	0,055293498	13,86791521	0,407019203	21,45282057	0,063432608
22,30342552	0,067468267	18,63190899	0,064119075	27,14114166	0,055287597	13,88547094	0,409018054	21,51500727	0,063716742
22,27886916	0,067902351	18,8633754	0,064533891	26,93923383	0,055231358	13,81774911	0,41112456	21,68974395	0,063858739
22,50783446	0,068218193	18,94864053	0,064782023	27,00562694	0,055711124	13,84314569	0,413014097	21,86004684	0,064323935
22,8037613	0,068381749	18,89429822	0,065090735	27,13795843	0,055982135	13,70324337	0,415232915	21,767051	0,064605405
22,92222299	0,068781308	18,94750366	0,06545048	27,15296509	0,056241024	13,7224227	0,41751419	21,76159403	0,064829614
23,00817024	0,069062262	19,0050292	0,065740231	27,05883239	0,056639237	13,83130094	0,419498896	21,84401699	0,065262548
22,79227893	0,069500653	19,02321909	0,066098433	26,95969746	0,05677313	13,99486966	0,421259445	21,83230725	0,065573443
22,70201158	0,069905313	18,91317023	0,066492164	27,03609502	0,05693681	14,18419022	0,423222149	21,86243426	0,065838426
22,8582173	0,070329465	18,89566246	0,066654084	26,9351411	0,057401787	14,42844463	0,42542851	21,94303823	0,066106901
22,75066955	0,070608847	18,95045952	0,066875353	26,98561806	0,057664045	14,41850946	0,427608736	22,1091347	0,06626933
22,59275853	0,070790571	18,98592981	0,067183439	27,30985293	0,057978934	14,56675355	0,429882153	22,20656433	0,06662468
22,73236597	0,071064897	19,0775614	0,067606033	27,31940262	0,058226062	14,73631747	0,431730712	22,09651547	0,067046635
23,09138901	0,071527415	19,22921965	0,067957273	27,54404782	0,058474878	14,68297703	0,433790622	22,11470536	0,067291274
23,19302505	0,071792871	19,23558611	0,068340891	27,5822466	0,058773789	14,72247788	0,435942967	22,1575653	0,067817486
23,05546397	0,071933646	19,18920188	0,068737794	27,4967541	0,058903595	14,64949981	0,438157012	22,18018898	0,068066899
23,33195037	0,07247668	19,42930849	0,068724828	27,53449813	0,05930991	14,62949092	0,440395329	22,2266869	0,068346637
23,86843857	0,073014184	19,5916533	0,069075784	27,5658757	0,059584199	14,74604658	0,442511119	22,1463103	0,068640266
24,04738166	0,073445452	19,8033382	0,069500111	27,78324494	0,059715487	14,91681665	0,44472301	22,27670911	0,068894786
23,80875298	0,073570867	19,6564548	0,069945719	27,78415443	0,060183469	15,11017487	0,446968138	22,16040747	0,069316137
23,40698368	0,073830241	19,54822493	0,070284728	27,63818053	0,060545222	15,1088959	0,449109248	22,16540969	0,069562028
23,14459445	0,074189607	19,46818939	0,070461759	27,67592456	0,060771003	15,30531301	0,451328182	22,3147942	0,069964606
23,14459445	0,074606833	19,39247395	0,071032711	27,8146225	0,061047671	15,35091564	0,4534119	22,51863471	0,070658645
23,0543271	0,075033	19,44863525	0,07135473	27,93012833	0,061311555	15,50058614	0,455717564	22,54137207	0,070905177
23,19075131	0,075470321	19,62303087	0,071595986	27,98560751	0,061468527	15,63278973	0,458277071	22,4729326	0,070975433
23,61787277	0,07577466	19,75649922	0,072058308	27,96514388	0,061682105	15,65314678	0,460387564	22,58832474	0,071442142
23,51760098	0,076027507	19,90110888	0,072115235	27,97560307	0,062070445	15,70886932	0,462636999	22,69757779	0,071715755
23,37412818	0,076291057	20,20578961	0,072450642	27,95513944	0,062531319	15,94245137	0,464849006	22,54694273	0,072012723
23,52715067	0,076596661	20,22966385	0,072900362	27,93740429	0,062764862	16,21498359	0,467073645	22,67950159	0,072454075
23,68096897	0,076993368	20,25717607	0,073308572	27,92649036	0,063024759	16,16785329	0,469262602	22,79671272	0,072848468
23,6728972	0,077644261	20,23739456	0,073874169	27,85600451	0,063389758	16,11354296	0,471694052	22,93086319	0,07292846
23,38515581	0,077936769	20,25262859	0,074112966	27,85554977	0,063605395	16,16647661	0,474077714	22,99782474	0,073300298
23,45586902	0,078165227	20,24671688	0,074455496	27,95877742	0,063982814	16,29182169	0,476439548	22,95109945	0,073907317
23,43927074	0,078538185	20,27491121	0,074581872	28,12385071	0,064314081	16,35899995	0,47887257	23,01897049	0,074052123
23,55727768	0,078920973	20,5532166	0,075018095	28,2725531	0,064523112	16,33255888	0,481302391	23,09047952	0,074529702
23,89140331	0,079532023	20,66099172	0,075368192	28,33030601	0,06478402	16,26832581	0,483409217	23,25055059	0,075089878
24,00963762	0,079845238	20,70964969	0,075737665	28,26891512	0,065227737	16,29552717	0,485781412	23,32728921	0,075378384
23,99201616	0,080088313	20,85334986	0,076188658	28,3580456	0,065489243	16,44670935	0,488132244	23,25578018	0,075630358
24,15743052	0,080499689	20,90200783	0,076432672	28,48492012	0,0657528	16,44125416	0,490653509	23,19393454	0,075770864
24,12412027	0,081030484	20,81969855	0,07678875	28,41898175	0,066357432	16,56315665	0,49329212	23,12072022	0,076234452
23,98633182	0,081246638	20,7173804	0,077198939	28,26891512	0,066505548	16,89942278	0,495651277	23,48167593	0,076855062
24,0029301	0,081416379	20,8167427	0,078038017	28,42625771	0,066758839	17,14544999	0,49804658	23,65015983	0,077271712
23,90265831	0,081936741	20,99682265	0,078611683	28,66454533	0,067021079	17,00481759	0,500497472	23,33047244	0,077474435
23,90413624	0,082569997	21,04525325	0,078689696	28,80233378	0,067237299	16,97695721	0,50288189	23,29693482	0,077592298
24,19597036	0,082950719	20,91837873	0,078714194	28,78187015	0,067752349	17,12160595	0,505345064	23,66891816	0,078031067
24,42391247	0,083240636	20,86380905	0,078859196	28,50720274	0,068127541	17,24661884	0,507927214	23,73030906	0,078826599
24,35217608	0,083491933	20,73647979	0,079163681	28,504929	0,068240027	17,30427051	0,510552263	23,8603668	0,079182902
24,40401728	0,083926039	20,76785735	0,079690191	28,56495565	0,068713961	17,3348345	0,512955017	24,15083668	0,079359359
24,5679537	0,084344443	20,89336763	0,080484092	28,42307448	0,069062916	17,21745462	0,515266326	24,11661694	0,079764768
24,66197272	0,084827741	20,8115131	0,080885645	28,56313666	0,069482906	17,35597493	0,517994345	24,12173285	0,080163607
24,76633724	0,085339859	20,6646297	0,081015957	28,77095621	0,069838912	17,53508322	0,520897684	24,2871472	0,08049969
24,93641275	0,085738378	20,59368911	0,081571317	28,9533099	0,070140486	17,48929939	0,523398576	24,27430059	0,080910338
25,06340095	0,086216772	20,88609167	0,082190944	29,0915531	0,070311485	17,38869009	0,525751213	23,98940137	0,081214066
25,05066803	0,086704647	21,0914101	0,08245178	29,37440596	0,070581816	17,62448903	0,528202862	23,75986763	0,08151951
24,99609834	0,087046937	21,02956446	0,083080758	29,583135	0,071147864	17,9068978	0,530904687	23,99929212	0,082078952
25,03497924	0,087232299	20,99523104	0,083425005	29,71728547	0,071585905	18,0514897	0,533581249	24,21541081	0,082689819
25,04725742	0,087632019	21,0957302	0,083653477	29,77003617	0,07184362	17,82756393	0,53633127	24,13287416	0,08294773
25,28270287	0,088258799	21,09322909	0,083629132	29,69500285	0,071954374	17,78824072	0,539104574	24,15788526	0,083166263
25,31362569	0,088690088	21,06617163	0,083624774	29,47445038	0,072501272	18,3793217	0,541478515	24,34296744	0,083618711
25,15423674	0,089172259	20,98454447	0,08418276	29,46535543	0,073052535	18,52592088	0,544344544	24,55351547	0,084198576
25,13161306	0,089402535	20,90587318	0,084839655	29,72774466	0,073476621	18,57299611	0,547067265	24,43755489	0,084559544
25,03111389	0,089761859	21,12346979	0,085211929	29,85370968	0,073716808	18,59111495	0,549668275	24,28942094	0,08480633
24,82147536	0,09042333	21,2858146	0,085732749	29,88326826	0,073847579	18,53898421	0,552363464	24,38980642	0,085108267
24,88127463	0,090917972	21,22328684	0,086542229	30,09518053	0,074140181	18,40690497	0,554886475	24,45358474	0,085583038
24,91935973	0,091239882	21,19986735	0,087210125	30,19249647	0,074515097	18,42526006	0,55773085	24,64582919	0,086134577
25,10501034	0,091650268	21,27831127	0,087676747	30,14611224	0,074907052	18,68427244	0,560764342	24,73098063	0,086589165
25,18004365	0,092203968	21,37335347	0,087926298	30,06061973	0,075345276	19,0200181	0,563470591	24,63650687	0,087012378
25,17038027	0,092472669	21,51864525	0,088223295	30,02924217	0,075851326	19,21855618	0,566178586	24,79157572	0,087322181
25,33636306	0,092899033	21,5657116	0,088429539	30,23387848	0,076182026	19,32128112	0,569015452	24,92231558	0,087793998
25,38718108	0,093354464	21,69667885	0,088711577	30,38758309	0,076313495	19,2799755	0,571962564	24,75087583	0,088277565
25,35478033	0,093967347	21,67621521	0,089072858	30,41395843	0,0768397	19,21078995	0,5747329	24,710517	0,088606096
25,43765803	0,094533184	21,74260833	0,089434538	30,3416536	0,0772704	19,36400783	0,577265689	24,76269926	0,088980626
25,46016803	0,094868424	22,00749867	0,090181073	30,29754311	0,077338052	19,40549465	0,580313326	24,83420828	0,089471994
25,57158113	0,095143309	22,07275492	0,090851982	30,05652701	0,077912612	19,50851624	0,583177783	24,85967413	0,089962306
25,47687999	0,095736176	22,07275492	0,09129078	29,74866304	0,078325334	19,76472553	0,585997246	24,6915313	0,090404568
25,36546689	0,096285198	22,13209945	0,091506753	29,72365194	0,078589931	20,02544498	0,588943659	24,59444273	0,090802977
25,43265581	0,096718809	22,05001755	0,092242825	29,97558198	0,079115233	20,160441	0,591890305	24,77304476	0,09121874
25,4906361	0,097126291	22,13437318	0,092374185	30,24979464	0,079555014	20,27344749	0,594930957	24,82875131	0,091746538
25,59920703	0,097682291	22,3251397	0,092144534	30,46170691	0,07992934	20,34212678	0,597794483	24,78850617	0,092418829
25,86250576	0,098119132	22,51977157	0,093408506	30,51945982	0,080311357	20,38186566	0,600769185	24,99405198	0,092581978
25,99131295	0,098379088	22,73668607	0,093948193	30,53674022	0,080562523	20,53127326	0,603829278	25,00519329	0,092895863
25,89445176	0,098861724	22,83718523	0,093759287	30,45897842	0,080782206	20,6671166	0,606637565	24,96949562	0,093683805
25,9373117	0,099471915	22,74168829	0,093950863	30,47398509	0,081263896	20,65008667	0,609734096	25,05851242	0,094120581
26,02223577	0,100156022	22,63982488	0,094966318	30,4203249	0,081967008	20,46647176	0,612756412	25,26405823	0,094515607
25,99563305	0,100477379	22,58570994	0,095852136	30,34028936	0,082154466	20,35304072	0,61593554	25,52064943	0,095128214
26,01257239	0,100922602	22,69439456	0,096496975	30,38394511	0,082568825	20,4184142	0,618942606	25,65843788	0,095397693
26,14172064	0,101378012	22,85855836	0,09722794	30,44760974	0,082953221	20,64628704	0,621950952	25,69720509	0,095750628
26,10067969	0,101801232	22,99111722	0,09761123	30,42487237	0,083226586	20,88782006	0,624994456	25,42015026	0,096418801
26,12546342	0,102459685	22,91813026	0,097362501	30,39940652	0,083915175	21,14824287	0,628132838	25,1968693	0,096993456
26,36181836	0,102974531	22,75646758	0,096703431	30,31073078	0,084372156	21,28953074	0,631283619	25,22529101	0,097190089
26,40649729	0,103462137	22,63482266	0,097070903	30,22250979	0,084648235	21,30854309	0,634523631	25,56782947	0,097557583
26,55554074	0,104073375	22,84218745	0,099539439	30,34711057	0,085106111	21,49908401	0,637609976	25,82203324	0,098235375
26,50540484	0,104558645	23,12845092	0,100723899	30,56220608	0,085293132	21,68088703	0,64065802	25,73290276	0,098705147
26,5222305	0,104965321	23,30602977	0,100796579	30,63814889	0,085592705	21,60999441	0,643738777	25,92150923	0,099233418
26,58566775	0,105500082	23,23031433	0,100810366	30,58721718	0,086129285	21,33122006	0,646889034	26,15252089	0,099782651
26,34328741	0,105922465	22,8383221	0,100802668	30,5758485	0,086637453	21,18487667	0,650146858	26,02450951	0,100059254
26,20936431	0,106321457	22,61936125	0,101221363	30,86052035	0,087224855	21,24291025	0,653457535	26,02223577	0,100458354
26,42741567	0,106936108	22,83354725	0,101565567	30,94828659	0,087703766	21,33593096	0,656634567	26,13626367	0,101130987
26,5187062	0,10758238	23,19302505	0,101902386	30,89144317	0,087918079	21,4876798	0,659886047	26,05043011	0,101700324
26,49596884	0,108082297	23,27874492	0,102595071	30,95101507	0,088266932	21,8686675	0,663177632	25,90309196	0,102084
26,49574146	0,108606479	23,24281988	0,103119864	30,93737265	0,088550644	22,00718603	0,666211939	25,76734987	0,102491708
26,51654615	0,109021739	23,20166525	0,103979657	31,08652979	0,089213745	22,09902546	0,669664817	25,74529462	0,103286766
26,66024632	0,109616061	23,17824576	0,104584522	31,32299841	0,089693486	22,19115088	0,673108033	25,8422695	0,103667124
26,65672203	0,110087049	23,17665414	0,104895656	31,3170867	0,090056403	22,50296368	0,676559456	25,78099229	0,10409642
26,70697161	0,110764324	23,28465664	0,105270288	31,21067582	0,090576176	22,65283669	0,679828514	25,88365151	0,104817941
26,92638722	0,111467334	23,48588235	0,105818888	31,2134043	0,090979715	22,725662	0,683038434	26,05691026	0,105273394
27,20344205	0,111839623	23,70711694	0,106404988	31,43395677	0,091433727	22,73257735	0,68658427	25,96459654	0,105479449
27,0318886	0,112267086	23,94153921	0,106658577	31,53445594	0,091940003	22,69006736	0,69005496	26,02087153	0,105851025
26,90819732	0,112838306	24,12002755	0,107322021	31,48215999	0,092356733	22,9613508	0,69329928	26,28064596	0,106613057
27,16115054	0,113240696	23,99110667	0,108068461	31,39575799	0,092712157	22,95509625	0,696752449	26,22402991	0,107310887
27,06190193	0,113852786	23,73326491	0,108407477	31,29616832	0,093172012	23,07439105	0,700359985	26,20561264	0,10773875
27,09009627	0,11464743	23,92403143	0,109015922	31,27706893	0,093650093	23,22403846	0,703856577	26,34908544	0,108311804
27,21276437	0,11514883	24,12616664	0,109599861	31,24205338	0,094096153	23,22453051	0,707263646	26,46038485	0,10890916
27,18763958	0,115671244	24,32625548	0,110043098	31,39939597	0,09454879	23,39799531	0,710792777	26,61181573	0,109378467
27,27654269	0,116216104	24,40560889	0,110383591	31,54491513	0,095016612	23,47304817	0,714299846	26,8530592	0,11004592
27,40228033	0,116588058	24,32898396	0,110953902	31,67588237	0,095469228	23,52530504	0,717744575	27,04348466	0,11054513
27,43399896	0,117229092	24,28896619	0,11172212	31,61221774	0,096027679	23,87596322	0,721224811	27,1554662	0,110957022
27,51323869	0,117994683	24,13412472	0,112196221	31,57492845	0,096479465	24,2122933	0,725046959	27,13272883	0,111429829
27,5321107	0,11854711	24,08864998	0,112751595	31,60357754	0,096903392	24,20131897	0,728790468	27,19843983	0,111905371
27,79768316	0,119087008	24,30351811	0,113585703	31,63722884	0,097432492	24,22860559	0,732435839	27,31951631	0,112517271
27,89522647	0,119670423	24,39196647	0,11400076	31,67952035	0,097775619	24,28842263	0,736012234	27,51562611	0,113173403
27,85805088	0,12021003	24,22621106	0,114259893	31,78411224	0,098225768	24,46793237	0,739288161	27,7144644	0,113786315
27,76721509	0,120892769	24,48950978	0,114915625	31,87051424	0,098760391	24,58594287	0,743040867	27,65489249	0,114261988
27,86293941	0,121541938	24,80010223	0,115542812	31,91326049	0,099248142	24,71147268	0,746999046	27,5390456	0,114800387
27,75391373	0,122147224	25,00064582	0,11624986	31,91053201	0,099719413	24,88042554	0,750527245	27,49163819	0,115356117
27,5839519	0,122568619	24,95062361	0,116777615	31,9373621	0,100230818	24,87607879	0,754161033	27,46151118	0,115861207
27,9372906	0,123178606	24,80419496	0,117267243	31,94736655	0,100743664	25,15121871	0,758085626	27,4802695	0,116611511
28,25913805	0,123787225	25,00564804	0,117594567	31,9037108	0,101258743	25,1990187	0,761711497	27,44957406	0,117214113
28,22741942	0,124168398	25,03838985	0,118316662	31,88097343	0,101733914	25,19429359	0,765457102	27,28734294	0,117692456
28,20138514	0,124887816	24,96290179	0,119110534	31,99193179	0,102299373	25,33308923	0,769433034	27,34918858	0,118109448
28,09622481	0,125692027	25,09750701	0,119734302	32,18565416	0,102799435	25,48988115	0,773542495	27,49891415	0,118705844
28,01391554	0,126280434	25,15685154	0,120240454	32,4635048	0,103208984	25,67538255	0,777372268	27,54438888	0,119225318
28,11668844	0,12690231	25,0422552	0,120898819	32,63358032	0,103678057	25,7400295	0,780907626	27,59839013	0,119888165
28,18148994	0,127386845	25,24484515	0,12133331	32,53990236	0,104210534	25,89592791	0,784782976	27,80620968	0,120544922
28,45683947	0,128033925	25,41605753	0,121673432	32,55490902	0,104785909	26,04745293	0,788624448	28,03506129	0,121095254
28,55597439	0,128844219	25,53451922	0,122321909	32,67905505	0,105348181	26,01553357	0,792523023	27,97071454	0,121590055
28,50106365	0,129342244	25,75893705	0,123085593	32,61766416	0,105777855	26,08134049	0,796587605	27,96707656	0,122322584
28,43705796	0,129921279	25,80350229	0,123864368	32,6890595	0,106339704	26,134466	0,800476517	28,07848966	0,122990706
28,39681282	0,130630292	25,84784016	0,12460637	32,61948315	0,106916899	26,28346681	0,804504894	28,16341373	0,123631878
28,27471315	0,131216763	26,19640401	0,124989595	32,64313001	0,107338875	26,49567041	0,808362374	28,31222981	0,124223588
28,0668936	0,131805679	26,35943094	0,125625368	32,78546594	0,107797523	26,57895312	0,812472941	28,5291443	0,124827041
28,29722314	0,132470062	26,12068857	0,126094551	32,90370025	0,108333535	26,66602481	0,816542005	28,58496454	0,125416438
28,63271301	0,133009443	25,96721134	0,126661493	32,99146649	0,108891485	26,88345089	0,820658917	28,4280767	0,125999853
28,69558183	0,133740575	26,07339485	0,127552711	32,86049925	0,109425569	27,24627356	0,824736945	28,35827298	0,126744242
28,86759002	0,134691935	26,11113888	0,128291963	32,7140706	0,10999393	27,28126779	0,828663459	28,42307448	0,127221966
28,9023782	0,135393367	26,07566858	0,128737513	32,81411502	0,110573278	27,29970638	0,832863782	28,57257267	0,127811159
28,86838583	0,135787592	26,18549007	0,129217755	33,11606727	0,111112136	27,39501503	0,836876385	28,89385168	0,128334795
28,93898536	0,13639106	26,48425909	0,129737404	33,20383351	0,111642175	27,31216219	0,84129941	29,03391387	0,12900865
29,02379574	0,137066284	26,60885987	0,130479101	33,37390903	0,112156738	27,50427519	0,845524413	29,00787959	0,129826541
28,95888056	0,137760206	26,63659946	0,131367961	33,37936599	0,112667779	27,95090105	0,849564025	29,13680046	0,130571395
28,94057698	0,138634878	26,81736153	0,131933448	33,16154201	0,113244231	28,04487744	0,853789901	28,87088694	0,131090826
29,04687417	0,139219662	26,83441456	0,132607828	33,17291069	0,113870146	28,01862999	0,857920782	28,86861321	0,131761407
29,02970746	0,139952583	26,8184984	0,133353759	33,41529104	0,114497893	28,17119773	0,862578908	29,10871981	0,132241606
28,96217748	0,140495108	27,02836431	0,133795409	33,47941041	0,114982865	28,37783067	0,866831792	29,30801285	0,132905784
28,97468303	0,140998822	27,12658974	0,134423994	33,44166638	0,115496984	28,47300076	0,870989041	29,29277881	0,13377206
28,97252298	0,14198355	26,90785626	0,135283605	33,54989626	0,11593269	28,35480198	0,875106826	29,36064985	0,134399189
28,93023147	0,142787936	26,7114054	0,136058887	33,52215667	0,11659035	28,36494853	0,879338639	29,54755102	0,134996458
29,07722856	0,14335226	26,77575215	0,136657305	33,45212557	0,117485554	28,52951023	0,883796996	29,55960183	0,13554134
29,03243594	0,143877438	26,94264443	0,137115356	33,66904006	0,1180546	28,3982339	0,888261815	29,42169969	0,136200891
29,04937528	0,144668393	26,90262667	0,137958217	33,84366305	0,118337722	28,3701497	0,892710335	29,37997662	0,137024034
29,03834766	0,145545961	26,99766886	0,138674666	33,96735434	0,118851317	28,58132656	0,897116072	29,44079908	0,137461072
29,26492553	0,14623268	27,31121717	0,139019605	34,08058643	0,119544024	28,93179822	0,901540029	29,48877492	0,138274291
29,32427006	0,146968018	27,39420857	0,139650227	34,09195511	0,120131209	29,24517955	0,906060902	29,51640083	0,139053924
29,41510585	0,147778428	27,18547953	0,140547454	34,17972135	0,120631256	29,42719929	0,910662333	29,41703853	0,139822338
29,5382287	0,148362091	26,93923383	0,141172284	34,37344373	0,121149901	29,59771179	0,915340948	29,36781212	0,14047016
29,51276285	0,148995478	26,99380351	0,141948381	34,4998635	0,121838163	29,71604913	0,919797443	29,45796579	0,140824019
29,64066054	0,149688091	27,469924	0,142680008	34,4825831	0,122453389	29,786773	0,924243577	29,40555616	0,14143715
29,90475507	0,150423064	27,85418552	0,143461344	34,56398288	0,123029848	29,92994026	0,928700537	29,47183558	0,142467993
30,11348411	0,151370292	27,96809974	0,144042839	34,46348371	0,123733492	30,08068901	0,9333958	29,65873675	0,14321714
30,17305602	0,152128825	27,82030685	0,14475725	34,37071525	0,124581912	30,22362535	0,938134136	29,80050424	0,14401198
30,29538306	0,152843702	27,87214805	0,145404345	34,43301564	0,125154166	30,5602734	0,94278714	29,84688847	0,144595977
30,36257198	0,153721823	27,81507725	0,146015118	34,58990348	0,125587929	30,8662189	0,947729901	29,90043497	0,145218843
30,31254977	0,1544812	27,8880642	0,146855549	34,70813779	0,125996794	31,02247791	0,952362532	29,80141374	0,145880329
30,07653589	0,155000398	28,0099365	0,14770151	34,63765195	0,126548559	31,20813918	0,95686082	29,93761057	0,146656572
30,11257462	0,155709469	28,03472023	0,148444181	34,56170914	0,127552743	31,33070425	0,961676456	29,95693733	0,147617362
30,176694	0,156472251	28,03858558	0,149114457	34,55034046	0,128159776	31,12501989	0,966603734	29,77299203	0,148197576
30,46636807	0,157347476	28,11953061	0,149745326	34,54124551	0,128629323	30,89967125	0,971360814	29,77833531	0,148673351
30,68157726	0,158181024	28,16045787	0,150595013	34,60718388	0,129328091	31,12420987	0,976266089	29,96262168	0,149450103
30,71602437	0,158971324	28,37759974	0,151232095	34,59626994	0,129931297	31,51958073	0,980997557	30,07335266	0,1502918
30,74149022	0,159782885	28,56154505	0,151897482	34,76452646	0,130661804	31,8203819	0,98577303	30,14463431	0,150974416
30,70806629	0,160564701	28,634532	0,152640823	35,11331769	0,131404722	32,05666223	0,990578188	30,35018012	0,151862781
30,50115624	0,161109495	28,68660057	0,153456094	35,31658976	0,131979261	32,17771385	0,995670776	30,66145469	0,152564766
30,49478978	0,161985914	28,76390763	0,154317058	35,40844873	0,132568861	32,38816595	1,000737869	30,73898911	0,153327039
30,80674647	0,162896543	28,76504449	0,1550339	35,33341542	0,133083038	32,5055263	1,005745358	30,52321149	0,154173509
31,08084544	0,163851018	29,03334544	0,155759633	35,36479298	0,133788515	32,59902662	1,010748655	30,52161987	0,154878608
30,95044664	0,164677319	29,07882017	0,156544723	35,38980409	0,134537429	32,66203755	1,01577186	30,65372398	0,155654908
31,10096801	0,165149383	28,97695677	0,157327209	35,2843027	0,135196093	32,77531583	1,020717299	30,46830074	0,156278822
31,11733892	0,165859473	28,90874466	0,158035305	35,35251481	0,135802893	32,71811714	1,025679502	30,34483684	0,157170432
30,96238376	0,166880668	28,58155393	0,158729082	35,51849759	0,13652656	32,7947101	1,030828551	30,48398953	0,157913511
31,24023439	0,167663561	28,66318108	0,159770373	35,70721775	0,1372269	33,08866874	1,036062002	30,78003006	0,15876685
31,50796691	0,168587651	28,92375132	0,16043803	35,67083796	0,137841485	33,37822557	1,041340854	30,89189791	0,159438756
31,47158712	0,169609036	28,88600729	0,161134746	35,76315167	0,138421059	33,54377138	1,046486528	31,01388389	0,160246067
31,43452521	0,170293587	28,85372023	0,162000163	35,90412336	0,139259817	33,58396323	1,051597393	31,12643387	0,161121408
31,68907004	0,170980117	28,87168275	0,162845687	35,9650595	0,140006126	33,6810056	1,056829446	31,26899717	0,161908128
31,84811793	0,171798109	28,98605171	0,163594602	35,83773024	0,140466913	33,88688537	1,06211249	31,42599869	0,162698617
31,84618526	0,172647272	29,13020663	0,164552045	35,77361086	0,141071064	33,98286904	1,067551064	31,52342832	0,163331262
31,97942623	0,173656564	29,17954672	0,165481956	36,00416778	0,141861452	34,00726552	1,072909428	31,73147523	0,164255687
31,88131449	0,174654796	29,38281879	0,166120174	36,24336489	0,142643573	34,1284024	1,078195499	31,86460253	0,16499325
31,82640375	0,175423151	29,45512362	0,16690784	36,28974912	0,143415116	34,43254312	1,08347505	31,76990139	0,165825023
31,94225064	0,176111573	29,56335349	0,16761045	36,34750204	0,144181653	34,77019659	1,088735741	31,76160225	0,166806448
32,10391333	0,176883378	29,72888153	0,168637961	36,40661919	0,144754416	34,93970367	1,094351733	31,88199661	0,167475036
32,22146552	0,177742799	29,72501618	0,169620055	36,3288574	0,145280613	35,07488799	1,099784835	31,88301979	0,168163632
32,12767388	0,178678982	29,58177076	0,170618374	36,37524163	0,146126589	35,00020284	1,105202339	32,01012168	0,169143995
31,99397815	0,179803772	29,68863639	0,171063517	36,34113557	0,14691408	35,04103773	1,110632531	32,10425439	0,169947944
32,17530866	0,180670746	29,71683073	0,171463579	36,43617777	0,147805341	35,27642989	1,116049918	32,11141666	0,170802753
32,27808157	0,181340338	29,7300184	0,172608261	36,69447428	0,148299801	35,59468909	1,121726678	32,39858962	0,171802702
32,27751313	0,182186183	29,84893484	0,173641622	36,72266861	0,148872448	35,77853137	1,127307162	32,45816152	0,172558383
32,40609295	0,183027967	29,96807864	0,174427556	36,56578077	0,149775132	35,90300425	1,133034097	32,38540194	0,173477351
32,58253493	0,18389497	30,10404811	0,175464657	36,54986461	0,150639137	36,23918335	1,138901197	32,40245497	0,174352882
32,45497829	0,18511819	30,24183656	0,176258173	36,57032825	0,151499272	36,37009019	1,144538375	32,42223648	0,175182399
32,54570039	0,186105334	30,39053895	0,17704741	36,60307006	0,152242657	36,62377882	1,149959604	32,47419137	0,175981678
32,88789778	0,186828011	30,55515749	0,177949934	36,6735559	0,152818447	36,75663256	1,155613081	32,60311224	0,176739643
33,02636835	0,187812535	30,6579304	0,178695298	36,78451425	0,15363641	36,90642918	1,161703814	32,84776633	0,177528415
33,2548789	0,188801614	30,73182684	0,179575456	36,9750534	0,154456658	37,06071999	1,167610261	32,77523412	0,178539453
33,34446413	0,189662898	31,00899536	0,180597699	37,16832103	0,155029159	37,09209045	1,173227067	32,57457685	0,179478837
33,20667568	0,190538094	31,22249925	0,181668953	37,36659088	0,155748649	37,40365989	1,178841313	32,62368956	0,180393454
33,34344095	0,19146994	31,25069358	0,182459747	37,56849871	0,156804434	37,78303644	1,184767667	32,68792263	0,181139007
33,44052951	0,192410882	31,20953895	0,183172646	37,67536434	0,157540616	37,90184984	1,190735931	32,98714639	0,182036642
33,46645011	0,19348151	31,2090842	0,184083465	37,49573913	0,158122605	37,92507038	1,196682076	33,2661339	0,183073015
33,46281214	0,194450522	31,29844206	0,184922601	37,18332769	0,158690479	38,12472934	1,202703426	33,26192749	0,184075278
33,57865903	0,195290298	31,29207559	0,185885093	37,1824182	0,15959977	38,48136496	1,20854666	33,52966	0,1850347
33,69803021	0,196152601	31,34323467	0,186885494	37,38478077	0,160790466	38,75742503	1,214529359	33,56956408	0,185835608
33,67881713	0,19715175	31,38734517	0,187962889	37,56986295	0,161538798	39,13983914	1,220781211	33,46497219	0,186742702
33,82695109	0,198271127	31,37279325	0,188950192	37,74266695	0,162089297	39,44329774	1,226809079	33,62242846	0,187593058
33,90050647	0,19933087	31,44737182	0,189698437	37,85180632	0,162795399	39,50311834	1,233163144	33,75657893	0,188459479
34,05443846	0,200281809	31,57219997	0,190444718	37,80996956	0,16361572	39,66192109	1,238979369	33,7732909	0,189489594
34,04170553	0,201338219	31,60084905	0,191385848	37,90091903	0,164458363	39,97668443	1,245049497	33,72849828	0,19054714
34,08160961	0,202204189	31,66746954	0,192556506	38,2078735	0,165414293	40,3299201	1,251519045	33,73520581	0,191439463
34,10548385	0,203020799	31,78047426	0,193583245	38,23197511	0,166356689	40,53482642	1,257839698	33,77363196	0,192304196
34,2718077	0,203945966	31,96601119	0,194574449	38,25562198	0,167249449	40,88088916	1,264280725	33,91744581	0,19315608
34,4635974	0,20512521	32,14722801	0,195265127	38,32565307	0,167888875	40,97458133	1,270541308	34,12878965	0,194116754
34,65754715	0,206320533	32,22567193	0,196222774	38,27199288	0,168502864	41,21342317	1,276511318	34,34036086	0,195251701
34,89606214	0,207423146	32,21544012	0,197203296	38,36794457	0,169365109	41,41462757	1,282922659	34,51077743	0,196282675
35,0250967	0,208247265	32,27614889	0,198249724	38,35657589	0,17024125	41,47893524	1,289344011	34,50441097	0,197148907
35,06011225	0,209043604	32,29797676	0,199284394	38,35111892	0,171308691	41,54407069	1,295591672	34,5992258	0,197883007
35,0795527	0,210003142	32,26455283	0,200373998	38,13647817	0,172218957	41,6654314	1,30236425	34,48872219	0,198845282
35,14799218	0,21114944	32,06923884	0,201328822	38,09600565	0,17277877	41,72498909	1,308927396	34,36844151	0,200147766
35,24246594	0,21265504	32,0367244	0,202239379	38,35430215	0,173455128	41,72714203	1,315132449	34,29670511	0,201053797
35,34387461	0,213762149	32,28251535	0,203191234	38,43069971	0,174561481	41,90563037	1,321726445	34,36696358	0,202031555
35,52804729	0,214549539	32,49942984	0,204151661	38,50209505	0,175468007	42,20838198	1,328289824	34,61059448	0,203192172
35,64912377	0,21538089	32,63358032	0,20534304	38,57349038	0,176362309	42,2038807	1,335096162	34,89049148	0,203990533
35,6911879	0,216513363	32,66836849	0,206314948	38,69445318	0,17719772	42,20078983	1,341809251	35,1088839	0,204971463
35,71449371	0,217473775	32,63107921	0,207308189	38,70354813	0,178068652	42,41468452	1,348483458	35,06465972	0,206068721
35,89343679	0,218700749	32,8393535	0,208379006	38,71491681	0,179019082	42,62730733	1,355172682	34,93187349	0,207126893
35,74211961	0,219975817	33,12288848	0,20923559	38,64306673	0,179769946	42,77726028	1,361749798	34,94574329	0,208185166
35,6575366	0,220983755	33,21133684	0,210155068	38,82496567	0,180628538	42,88163901	1,368590245	34,97211864	0,20921844
35,67152008	0,221926821	33,29228187	0,211392431	38,96320887	0,181619931	43,13453183	1,375581451	35,11161239	0,210091365
35,84205034	0,222943112	33,20792624	0,212600299	39,30881687	0,182445665	43,29173942	1,382462178	35,36183713	0,211337256
35,82852161	0,224151969	33,38891569	0,213582378	39,47707339	0,183488236	43,46688466	1,389143253	35,40071803	0,212311915
36,0290652	0,225309938	33,54307504	0,214511401	39,29653869	0,184251033	43,58780127	1,395902908	35,4069708	0,2134388
36,24370595	0,22642508	33,23134573	0,215631375	39,27562031	0,185192455	43,76408337	1,403071414	35,45267291	0,214583789
36,42912919	0,227414406	33,22838987	0,216719742	39,45479077	0,18625879	44,06769829	1,410280433	35,53179895	0,21547796
36,62739904	0,228499688	33,44530436	0,217825149	39,75765252	0,187049919	44,44859895	1,417137644	35,52565986	0,21637561
36,61068707	0,230022226	33,71860753	0,218920937	39,8813438	0,188021682	44,64549035	1,424240841	35,67470331	0,217596952
36,71948538	0,231223297	33,68245511	0,21997144	39,90226218	0,189101434	44,73127417	1,431157774	36,00257616	0,218678974
36,84874732	0,231801896	33,71224106	0,22109121	40,00412559	0,189967651	44,77657127	1,438300668	36,29668402	0,219758027
36,96971012	0,232968756	33,88959254	0,222235034	39,95001065	0,190872533	44,74270325	1,445769991	36,39513682	0,220857439
37,02371137	0,234157822	33,80114417	0,223149069	39,86224441	0,191770662	45,09287293	1,453266672	36,42185323	0,221864592
37,18082658	0,23547413	33,78932074	0,224198713	39,89362198	0,19268103	45,51091011	1,460475458	36,60363849	0,223031437
37,39762739	0,236717998	33,98690847	0,225528583	40,13054536	0,193535926	45,68811947	1,467475976	36,75381881	0,224059064
37,52700301	0,237970452	34,07353784	0,226672087	40,31108006	0,194414411	45,80133735	1,474606531	37,06691237	0,22528857
37,58839391	0,239239976	34,15812085	0,227720363	40,31608228	0,19554182	45,89672061	1,481920323	37,36579507	0,226567087
37,50528883	0,240241701	34,42596705	0,228747481	40,25560088	0,196833259	46,26435188	1,489311531	37,55326467	0,227562641
37,57611573	0,241180721	34,67880659	0,230010704	40,24241321	0,197853566	46,58429507	1,496839528	37,7664275	0,228600265
37,65160379	0,242529509	34,83774079	0,231146626	40,46478467	0,198585062	46,89437238	1,504374044	37,59373719	0,229598978
37,44878647	0,243882604	34,62400953	0,23218361	40,44932326	0,199296054	47,06123269	1,511899479	37,54166861	0,230934276
37,6048785	0,245281116	34,34684101	0,233235481	40,5707408	0,200310715	47,10757784	1,519296159	37,55485629	0,232281376
37,64694263	0,246324459	34,56193651	0,234605616	40,82858256	0,201593045	47,26583703	1,526970839	37,57236406	0,233406224
37,65251328	0,247242656	34,67153063	0,235871808	40,90498012	0,202673291	47,58711249	1,534781608	37,89716737	0,234339264
37,82020137	0,248335388	34,70245345	0,237031653	40,86723609	0,203572192	47,94047961	1,542527417	38,07815682	0,235255642
38,05917111	0,249825883	34,85001897	0,238215757	40,78538156	0,204459946	48,14655833	1,550024214	38,08452328	0,236445974
38,20480396	0,251450138	34,98007671	0,239310338	40,91180133	0,205325392	48,22126479	1,557678754	38,24027425	0,237869559
38,20821456	0,252621946	35,17038849	0,240272903	40,93408395	0,206478501	48,53057471	1,565692435	38,48504202	0,239262322
38,14250357	0,253575649	35,22768665	0,241519842	40,90043264	0,207559242	48,86923005	1,57322602	38,64624996	0,240346527
38,05519207	0,254853336	35,34569359	0,24294155	40,99183686	0,208620455	49,00460265	1,580986614	38,33213322	0,241305571
38,2649443	0,256052589	35,45756145	0,244091631	41,28423942	0,209688085	49,24765801	1,588978409	37,94070943	0,242424468
38,49697914	0,257157079	35,60194373	0,245029851	41,44794847	0,210947932	49,46838457	1,597050065	38,02836198	0,243695301
38,49754757	0,258586775	35,68538988	0,246316939	41,43021332	0,211678249	49,53123563	1,605003792	38,28836379	0,24514831
38,3953431	0,260074214	35,66060614	0,247664941	41,28833214	0,212548686	49,74458319	1,613052398	38,60759643	0,246279663
38,41501093	0,261465173	35,80567055	0,248881714	41,37109616	0,213524392	49,92515342	1,620952574	38,575082	0,247541809
38,53301787	0,262576823	35,92936184	0,250136293	41,68259811	0,214827924	50,14429902	1,629104091	38,38386073	0,248674355
38,68467611	0,263723485	36,0826117	0,25156465	41,72125163	0,216176653	50,46991945	1,637536518	38,50812045	0,249652389
38,82985421	0,265172419	36,24518388	0,252660963	41,51843431	0,217113345	50,67117713	1,645603285	38,67387586	0,25101081
38,9663921	0,266467277	36,22562974	0,253715365	41,54935713	0,217954373	50,91648491	1,65347424	38,79961351	0,252518214
38,99902023	0,26795393	36,32635628	0,25502821	41,74262476	0,219147456	51,13675317	1,661851487	39,01868805	0,253810948
38,99731493	0,269292328	36,36205395	0,256314017	41,86949927	0,220130467	51,37293403	1,670215345	39,2670938	0,254888576
38,98117139	0,270548071	36,29065862	0,257647904	41,84403342	0,221369751	51,6386486	1,678642883	39,35031257	0,256087508
38,7918828	0,271677212	36,30316417	0,258970207	42,16917779	0,222648079	51,90207877	1,68704737	39,68239183	0,257313448
38,87089516	0,272936447	36,27792569	0,260384944	42,68622554	0,223707618	52,11124479	1,695298306	39,64862684	0,258786742
39,17739488	0,274535034	36,47665029	0,261499563	42,88904286	0,224519091	52,27646375	1,703837136	39,37714266	0,260192894
39,20365654	0,275855154	36,92093846	0,262778676	42,84538712	0,225499701	52,40676663	1,712134754	39,52050177	0,261509755
39,2575441	0,277251905	37,1383077	0,264134769	42,91405397	0,22680786	52,80364029	1,72078709	39,39612836	0,262546753
39,25788516	0,278570047	37,22652869	0,265677912	43,02001011	0,228056298	53,32765136	1,729509158	39,3258699	0,263610906
39,37839322	0,280039091	37,40433491	0,266976583	43,04411172	0,22912857	53,63108509	1,738068361	39,62816321	0,265032948
39,68807617	0,281302896	37,36931936	0,268119752	43,00182021	0,230321289	53,73388286	1,746655155	39,80176301	0,26662062
39,80494624	0,282658552	37,37886906	0,269288126	42,81400955	0,231406687	53,75270869	1,755362206	39,76322317	0,268103256
39,93466293	0,284241655	37,60124052	0,270548409	42,87994792	0,23260658	54,09981949	1,764318036	39,73923525	0,269389093
39,99503064	0,285561659	37,77790987	0,272060324	43,03183354	0,233952923	54,41970939	1,773183877	39,9893463	0,270480166
40,14532465	0,286930995	37,80473996	0,273489205	43,01546263	0,234893617	54,72323549	1,782105598	40,0524425	0,271728371
40,42033311	0,28854163	38,01824385	0,274971347	43,07912726	0,235975944	54,89217769	1,791003686	39,9089697	0,27318528
40,53834005	0,289990506	38,04984879	0,276221938	43,27375913	0,236877872	55,00905487	1,799743101	40,13566126	0,27471812
40,5577805	0,291204514	38,02438294	0,277332249	43,39199345	0,23806867	55,34844562	1,808601375	40,46444361	0,276068451
40,54584339	0,292579117	38,18695512	0,278821056	43,20009006	0,239629726	55,55316009	1,817616926	40,60245943	0,277395061
40,73899733	0,294152819	38,20650926	0,280369117	43,10186463	0,240883068	55,67731322	1,826905588	40,66316821	0,27866265
40,8359722	0,295695525	38,13215807	0,281702539	43,3224171	0,241949505	55,77979836	1,836037787	40,67135366	0,279938852
40,91532562	0,29713113	38,08804757	0,283104557	43,38926496	0,243186142	56,08037926	1,845343678	40,64986685	0,281477572
41,15327218	0,29870524	38,16057978	0,284444265	43,24192682	0,244244764	56,46217165	1,854363071	40,78970166	0,282943939
41,26786851	0,30013677	38,46980798	0,285846313	43,13915391	0,24552542	56,72576525	1,863505865	40,8628023	0,284159664
41,27594028	0,301598684	38,52483241	0,287367017	43,0900412	0,246866321	57,13348178	1,872923747	40,9578445	0,285680456
41,29140169	0,303082456	38,44638849	0,288947849	43,23192238	0,247884024	57,39557969	1,882448034	40,97921762	0,2871151
41,07676093	0,304570825	38,6355634	0,290117008	43,25602399	0,249249459	57,57465778	1,891809455	40,93919986	0,288422095
41,24979231	0,305924968	38,70150177	0,291485645	43,24647429	0,250354589	57,87725663	1,901182751	41,01889433	0,290050803
41,61620499	0,307605598	38,88635657	0,293097532	43,18781188	0,251426891	57,97274647	1,910496674	41,29344805	0,291553318
41,67031993	0,309279883	39,00049816	0,294681333	43,39017446	0,253006821	58,20714031	1,92019733	41,58721485	0,292920644
41,93111754	0,310854575	39,16920943	0,296108788	43,61800289	0,254340999	58,4486609	1,92979717	41,95112643	0,294255783
42,04571388	0,312194952	39,44933381	0,297472303	43,71941155	0,255616678	58,67831542	1,939522505	42,0584468	0,295531316
41,89030397	0,313550026	39,38589655	0,298961138	43,86083798	0,257002573	58,95226518	1,949325839	42,07584089	0,297102836
41,88666599	0,315256442	39,45820138	0,300410334	43,99589795	0,258072372	59,38603732	1,958737086	42,21249247	0,298718564
42,05969736	0,316818502	39,6178177	0,301979758	44,05865308	0,259283382	59,68625585	1,968418416	42,2934375	0,300326725
41,97522804	0,318494214	39,61236074	0,303597727	44,08457368	0,260550796	60,17129365	1,978407316	42,37972582	0,301720449
41,80094611	0,320019691	39,68080021	0,304924222	44,20098901	0,261959101	60,35825877	1,988646975	42,67212837	0,30323283
41,86893084	0,321705879	39,77629716	0,306319052	44,23554981	0,263431376	60,39856786	1,998607469	42,69884478	0,304684325
42,21726732	0,323376294	39,78311837	0,307981754	44,51521944	0,264419742	60,46834316	2,008329778	42,71544306	0,306190972
42,48534089	0,324686926	39,74423747	0,309383685	44,62481355	0,265585933	60,65420693	2,01834359	42,63961394	0,307831642
42,65007312	0,326212258	39,90976551	0,310849121	44,65391738	0,267060362	61,12473545	2,028396519	42,72817598	0,309429762
42,87028454	0,328005025	40,05187406	0,312584699	44,75896402	0,268443201	61,59551266	2,038371682	42,90234422	0,310921916
43,06366585	0,329873403	39,96297095	0,314257994	44,84854925	0,269997142	61,89644172	2,048643238	43,02751344	0,312328737
43,05957313	0,331355661	40,02868195	0,315685333	44,92813004	0,271132802	61,9231155	2,058994189	43,1496131	0,313774586
43,07980938	0,332892285	40,15942181	0,317135257	44,92130883	0,272263079	62,1581062	2,069143742	43,22316849	0,315286268
43,02649026	0,334680366	40,31494541	0,318998251	44,91676136	0,273736373	62,40204974	2,079548943	43,37744153	0,317048214
43,0364947	0,33618777	40,37997429	0,320545149	44,91630661	0,275154981	62,59869245	2,090079174	43,40006521	0,318734664
43,05798151	0,337798463	40,56596596	0,321962098	44,97042155	0,276608222	62,98632194	2,100717904	43,3975641	0,320388285
43,19599734	0,339522749	40,78197095	0,323642495	45,10184354	0,277928663	63,25610081	2,110995747	43,59083173	0,321791177
43,46429828	0,341274566	40,93476607	0,32515083	45,09547707	0,279155069	63,57414686	2,121212588	43,75999775	0,323368343
43,73043917	0,34305834	41,02139544	0,32679898	45,0995698	0,280601093	63,91628741	2,13181942	43,88789545	0,324854035
43,92882271	0,344786322	41,44158201	0,328495442	45,34240489	0,282210942	64,00426681	2,142741505	44,00192335	0,326577447
43,94473887	0,346550188	41,59073914	0,330188208	45,52566808	0,283669277	64,13658408	2,153524357	44,16517765	0,328196232
44,0360294	0,348238356	41,82788989	0,331735368	45,57887352	0,285008693	64,29310954	2,164183576	44,26374415	0,32983859
44,16483659	0,349960808	42,00251288	0,33319053	45,62207452	0,286202299	64,77653441	2,174767359	44,20508174	0,331453037
44,28750469	0,351537974	41,91974886	0,334966067	45,69938157	0,287700856	65,35452542	2,185574658	44,12356827	0,333221735
44,36924553	0,353210047	41,87336463	0,336896582	45,9972411	0,289239488	65,67252172	2,196620143	44,23680036	0,335134846
44,5362515	0,355034857	42,20396596	0,338402124	46,17368307	0,29053845	65,92097721	2,207712195	44,39311977	0,336580608
44,72019681	0,356718281	42,26922221	0,340067532	46,02998291	0,292011395	66,26554071	2,219056634	44,50271388	0,338007132
44,92710686	0,358673534	42,34334603	0,341680059	46,06454371	0,293452238	66,59860762	2,230109337	44,70587227	0,339658804
45,03533673	0,360563391	42,55366668	0,343230973	46,3496703	0,29499151	66,92599731	2,241073099	44,91835298	0,341324212
45,04727385	0,362249201	42,54843709	0,345244812	46,48200179	0,296306014	67,20271108	2,252093206	45,03203982	0,343115844
45,18813185	0,363925902	42,60096041	0,347005594	46,76758313	0,297885595	67,38686955	2,263202486	45,13663171	0,345041033
45,1799464	0,365815381	42,63961394	0,348673709	46,82670029	0,299434006	67,73227859	2,27452178	45,24918168	0,346872479
45,19108771	0,367682653	42,91564559	0,350433152	46,83897847	0,300853051	68,00372014	2,286123265	45,49588213	0,34853259
45,36696125	0,369516282	43,0036392	0,352175773	46,9881356	0,302472591	68,20716274	2,297628125	45,73507924	0,350053236
45,53715045	0,371456372	43,01887324	0,35386915	47,14729718	0,304079414	68,44392979	2,309138806	45,87957522	0,351675164
45,6464035	0,373206153	43,29695125	0,35568974	47,23097069	0,305321856	68,79021281	2,320656937	46,01997846	0,353613711
45,82932563	0,374922085	43,67712005	0,357363908	47,35466198	0,306726785	69,04030965	2,332254697	46,28509618	0,355487853
46,01770473	0,376914155	43,74601427	0,359080802	47,28826886	0,308305668	69,36711668	2,343939302	46,40185256	0,357166882
46,32022541	0,378843564	43,69508257	0,360887538	47,46198235	0,309948987	69,85115972	2,355590613	46,47483951	0,358968059
46,43243432	0,380571692	43,85242515	0,36284154	47,72027886	0,311526618	70,11418844	2,367229583	46,82306231	0,360803289
46,50030537	0,382465449	44,05569723	0,364848715	47,80668086	0,312984225	70,61043861	2,378900684	47,08260937	0,362558366
46,51610784	0,384540086	44,05137713	0,366385048	47,90718002	0,314575593	70,8795851	2,390905199	47,18197167	0,364391907
46,43675442	0,386156163	44,17552316	0,368254358	48,10272139	0,316209511	71,04517709	2,403183988	47,04247791	0,366161769
46,64377816	0,388170498	44,48293237	0,370055477	48,15046986	0,317875473	71,00366718	2,415406665	46,94538935	0,36801804
47,03110923	0,39028815	44,83627108	0,37187403	48,03450929	0,319423418	71,02185707	2,427262866	47,17367253	0,369832984
47,13661062	0,392116773	45,09320334	0,373929226	47,99449152	0,320815163	71,62889506	2,439077857	47,45516114	0,371607823
47,22017044	0,394088266	44,95632438	0,375599407	48,15046986	0,322374721	72,11534685	2,451236272	47,50848027	0,373500882
47,3570494	0,395929433	45,00793821	0,377408094	48,3851195	0,324082243	72,20493918	2,463749755	47,35773152	0,375362392
47,49995376	0,398005816	45,2205326	0,379235465	48,82440546	0,325790084	72,40764993	2,475966844	47,66195751	0,377295148
47,56373208	0,399938689	45,48496819	0,381040863	49,11271528	0,327304153	72,55221695	2,488359021	47,96766142	0,379222898
47,50370542	0,401911725	45,57523554	0,383026821	49,16364699	0,32878091	73,15366298	2,500752363	48,27416115	0,38113665
47,74165198	0,404063633	45,27442016	0,385193281	49,14636659	0,330693847	73,90099764	2,513168755	48,60498985	0,383069726
47,97891642	0,406039783	45,11002899	0,387157062	49,19684355	0,332400932	74,51720873	2,525739747	48,57747764	0,384746921
48,13455371	0,408027051	45,20143321	0,38888711	49,34054371	0,333875157	74,74239395	2,538749624	48,62863672	0,386732734
48,1933298	0,409947234	45,45563699	0,390662763	49,3078019	0,335614548	74,92054122	2,551429347	48,64932772	0,388721631
48,02791545	0,412027256	45,69756258	0,392624362	49,27051262	0,33741005	75,25903669	2,563976357	48,80541975	0,390432675
48,14524027	0,414115775	45,85240406	0,394481128	49,41284854	0,33901207	75,422426	2,576737804	49,04575374	0,392391682
48,49334938	0,416165325	45,84808396	0,39668909	49,45604954	0,340593369	75,56257345	2,589546749	49,2844961	0,394485004
48,55894668	0,418226924	45,96222555	0,398732499	49,44422611	0,342331653	76,05857492	2,602597837	49,2559607	0,396288598
48,73993613	0,420331829	46,01997846	0,400706117	49,59156426	0,344009198	76,37338089	2,61602029	49,13442947	0,398493795
48,87351817	0,422444971	46,39605453	0,402818152	49,71616504	0,345825975	76,55102369	2,629177316	49,15045932	0,400697828
49,08111034	0,424433257	46,85375776	0,404550005	49,95081468	0,347478898	77,03211087	2,64193853	48,98152067	0,402461636
49,19104552	0,426504926	46,90059673	0,406438087	50,110431	0,349202776	77,49495132	2,655043868	48,91580968	0,404314939
49,27392323	0,428787423	46,80487241	0,408668895	50,09542434	0,350913354	77,95267585	2,668158985	49,27824333	0,406223132
49,49242933	0,430983191	46,92401622	0,410721181	50,06723	0,352581149	78,29547721	2,681539761	49,65477414	0,408313514
49,58724416	0,433017636	47,11273638	0,412852192	49,93944599	0,35446536	78,61289797	2,69507537	49,905681	0,41059799
49,71582398	0,435176761	47,22528635	0,414707474	49,88123833	0,356193778	78,67759289	2,708816103	49,89158383	0,412636888
49,6188491	0,4373202	47,29236159	0,4167604	50,01266032	0,358056423	78,86870757	2,722393155	49,81529996	0,414539493
49,64010854	0,439437009	47,25689129	0,418949997	50,16545543	0,359906786	79,27987735	2,735642848	50,01618461	0,416553332
49,72412312	0,441688627	47,48858508	0,420966281	50,41602123	0,361633807	79,48811612	2,749158434	50,29244363	0,418665688
49,96934563	0,443955582	47,8426059	0,423345811	50,5674521	0,363419327	79,7624922	2,763073789	50,6253187	0,420868644
50,12987145	0,446261275	48,03587353	0,425345855	50,72024722	0,365072483	80,18082425	2,776781227	50,95637478	0,422971221
50,34473958	0,4483493	48,20162894	0,427218744	50,89259647	0,36709226	80,52504669	2,790893092	51,0486885	0,425170801
50,56165407	0,450643147	48,35374193	0,42950875	51,02583744	0,369153335	80,96728139	2,805011243	51,08893364	0,42723729
50,67897889	0,452789322	48,36238213	0,431618894	51,23411174	0,370829511	81,4304629	2,818915888	51,10450874	0,429194144
50,79266573	0,455022022	48,44605565	0,433799353	51,51378137	0,372604117	81,86566323	2,832988637	51,13634105	0,431348031
50,89623445	0,457493898	48,51244876	0,436083538	51,66339325	0,374341209	82,28879144	2,847084437	51,08370405	0,433589666
50,95660216	0,459835359	48,67047347	0,438032068	51,57017004	0,376040057	82,89033694	2,861133903	51,35382398	0,435782436
50,93329636	0,461951498	48,8291803	0,4401134	51,45057148	0,377909978	83,2465036	2,875616434	51,54072515	0,437852504
50,98900291	0,464061526	48,87829302	0,442351106	51,31460202	0,380042532	83,41419169	2,890098732	51,60188867	0,439916664
51,45455052	0,466533954	48,91853816	0,444703772	51,61519003	0,3821399	83,70083175	2,904506524	51,67498931	0,442214935
52,04685896	0,468955247	48,96219391	0,446955302	52,06084244	0,383806443	84,03611556	2,918949008	51,61996487	0,444583143
52,26661563	0,471303635	49,04336631	0,44912639	52,27593795	0,385434337	84,41523275	2,933500457	51,67817254	0,446792996
52,22466518	0,473687443	49,28119918	0,451155247	52,34324056	0,387421342	84,99157529	2,948110579	51,87712451	0,44906714
52,23376013	0,475998054	49,59429274	0,453395194	52,44192073	0,389577471	85,25016312	2,962988923	52,17862201	0,451222308
52,35711035	0,478238001	49,75049846	0,455742534	52,58516615	0,391793873	85,37560234	2,977813947	52,36904747	0,453401283
52,21056801	0,480778038	49,7475426	0,458286063	52,5087686	0,393666384	85,74109843	2,992736063	52,47375305	0,45558602
52,30811132	0,483044266	49,88214782	0,460713701	52,52013728	0,395244219	86,20081959	3,007667258	52,57709439	0,457937842
52,4094063	0,48554929	49,87350762	0,462869654	52,66474694	0,397239956	86,5669978	3,022730003	52,54196515	0,460293768
52,57425222	0,48824707	50,14567392	0,464940363	52,71476915	0,399231502	86,74401531	3,037914751	52,59619378	0,462515205
52,73114006	0,490276276	50,2477647	0,467254001	52,70567421	0,401221243	87,25928671	3,053046414	52,71363228	0,464872237
52,91428956	0,492753361	50,39373861	0,469612546	52,84073417	0,403496028	87,94329069	3,068583435	53,07470169	0,467280287
52,9338437	0,495371251	50,80323861	0,472220191	53,02490686	0,405708268	88,35444626	3,083773771	53,30162063	0,469345699
52,95589894	0,497954448	51,08768309	0,474648702	53,10084966	0,407437792	88,74607611	3,098922664	53,31355774	0,471706107
52,94464395	0,500416166	51,09336743	0,476762513	53,258647	0,409245926	89,05693857	3,114414981	53,4219013	0,474213373
53,15917101	0,502766475	51,1161048	0,479054119	53,431451	0,411301849	89,4006352	3,129982037	53,3865447	0,476557279
53,37995086	0,505109683	51,20569003	0,481430709	53,58742934	0,413546016	89,79748044	3,145998689	53,34448056	0,479006715
53,64859286	0,507761507	51,44716088	0,483842601	53,76205233	0,415708664	90,24274206	3,161883093	53,60527818	0,481517648
53,90723043	0,510425963	51,63224305	0,486512237	53,86709897	0,41768397	90,55646089	3,177549801	53,62983454	0,48377139
54,17143865	0,512950371	51,66998708	0,488758238	53,91803068	0,419740941	90,77556386	3,193121048	53,71691866	0,485947571
54,48748806	0,515360342	51,84733856	0,491159711	53,96259592	0,421737085	90,99538447	3,208956791	54,10299917	0,488458038
54,58559981	0,517808789	52,09517587	0,493503443	53,95304622	0,423797898	91,2242574	3,225174608	54,27568948	0,490901304
54,83934884	0,520444549	52,13360202	0,4960087	53,9221234	0,426146374	91,81343234	3,24140919	54,42939409	0,493333802
55,14073265	0,52294253	52,26115866	0,498662504	54,02080358	0,428384778	92,2583458	3,257858208	54,61015617	0,495819328
55,37992977	0,525949421	52,25320058	0,501320498	54,21179747	0,430346493	92,42579941	3,274039937	54,70269725	0,498354911
55,38208982	0,528680175	52,58766726	0,503723136	54,45326832	0,432147176	92,89329391	3,290142737	54,70940478	0,500843172
55,45575889	0,531035141	52,8621073	0,506028683	54,54694628	0,434202372	93,50919237	3,306622955	54,62755025	0,503543076
55,608554	0,533672821	52,87802346	0,508343369	54,52102568	0,436680766	94,08650125	3,323233092	54,85412813	0,50597703
55,52760897	0,53613809	52,89189325	0,511105322	54,63744101	0,439218853	94,22841085	3,339867444	55,02363521	0,508336768
55,38038451	0,538866283	52,85665033	0,513868498	54,90937993	0,441222157	94,21962854	3,356738817	54,98680067	0,51079674
55,58615769	0,541683417	52,95760425	0,516272707	55,15767199	0,443252615	94,70571084	3,373668398	55,13141033	0,513523885
56,03237855	0,544404974	53,23659175	0,518792982	55,01579081	0,445402165	95,21960379	3,390372832	55,40778304	0,515974253
56,21393643	0,547195682	53,52490158	0,521404061	54,99760092	0,447579976	95,49543648	3,407119408	55,6094635	0,518443597
56,46916339	0,549894189	53,77478526	0,524040694	55,13311563	0,449943207	96,07774759	3,4241675	55,72906205	0,521120741
56,68641894	0,552562719	53,81548515	0,526819003	55,14039159	0,452390228	96,76828146	3,441416524	55,74725195	0,523822625
56,92482025	0,555340331	53,96941713	0,529643705	55,18404734	0,454777702	97,26667036	3,458766132	55,7909077	0,526507162
57,2613333	0,55813488	54,30206483	0,531994654	55,36139881	0,456755947	97,7160176	3,476171385	56,01964562	0,528974817
57,67344809	0,560853236	54,59151152	0,534259223	55,66426055	0,458771126	98,10990698	3,493568258	56,27146197	0,531536478
57,83556553	0,563658321	54,57036577	0,537161864	56,06580248	0,461300219	98,54459572	3,510732997	56,56556983	0,534022993
57,7493909	0,56619862	54,62379859	0,539755364	56,00714007	0,463626401	98,89931998	3,528971552	56,82352527	0,536800197
57,79316034	0,569326292	54,85390075	0,542521509	56,0103233	0,465953369	99,10780743	3,546591243	56,83489396	0,539764887
58,07533108	0,572367293	55,24816672	0,545420832	56,09490631	0,468459034	99,52763873	3,563882643	56,88878152	0,542402102
58,39820171	0,575134718	55,43370364	0,548025217	56,20631941	0,470718044	99,87736787	3,581893256	56,98780276	0,5451626
58,62125529	0,577960467	55,49918726	0,550829313	56,41686744	0,472996699	100,3844396	3,599663822	57,10865187	0,547850106
58,70629304	0,580665959	55,72883468	0,553607506	56,48098682	0,475279603	101,032348	3,61734335	57,22711356	0,550455946
58,65865826	0,583549508	55,99713562	0,556433314	56,73564534	0,477666292	101,5161495	3,635316245	57,33807191	0,553174127
58,65160967	0,586568215	56,18403679	0,559325885	57,00622002	0,479979464	101,6967126	3,653669585	57,69186536	0,555966756
58,86943366	0,589613349	56,1735776	0,56178772	57,11990687	0,482335739	102,1149523	3,672449704	57,80873543	0,558830747
59,27961578	0,59250365	56,13719781	0,564537333	57,13127555	0,484838552	102,6363699	3,690996527	58,05941492	0,561518079
59,56440132	0,595170376	56,41413896	0,567410696	57,23131997	0,487463339	102,9833918	3,708996663	58,22528402	0,564333467
59,90023225	0,597981457	56,80090159	0,570232719	57,13764201	0,489831576	103,4264721	3,727336732	58,17901348	0,567178948
59,95048183	0,601114717	57,19971503	0,573252882	57,24769087	0,49217391	104,0250902	3,745971332	58,37773807	0,569908421
59,81132914	0,604111247	57,24860037	0,576024498	57,63922836	0,494479574	104,4442322	3,764774501	58,69583385	0,572948025
59,94218269	0,607092527	57,44414174	0,5788953	57,75746267	0,496943679	104,9085861	3,78402843	58,82657372	0,575643098
60,31484816	0,610165367	57,71267005	0,581809	57,96664646	0,499605108	105,5470585	3,80295756	58,98300681	0,578415587
60,42830762	0,613207416	57,83090437	0,584724156	58,1321745	0,502142147	106,1158835	3,821542334	59,1153383	0,581445936
60,67830499	0,616405345	57,84045406	0,587778894	58,12398904	0,504734366	106,371885	3,839795557	59,24050751	0,584500616
60,94421851	0,619623762	57,93640576	0,590452663	58,1485454	0,507106969	106,6193244	3,859384064	59,446167	0,587340451
60,77221032	0,622639094	58,2099363	0,593527424	58,21130054	0,509613158	107,3099719	3,879252433	59,63340923	0,59025031
60,6885368	0,625685391	58,22607983	0,596312661	58,25586578	0,51221341	107,8086522	3,898946179	60,0008451	0,592954114
60,80824905	0,628661607	58,20879943	0,598895276	58,59556206	0,514486536	108,2774114	3,918775899	60,27551251	0,595914264
60,96684219	0,631803773	58,4466323	0,601990294	58,83566867	0,51735012	108,6381043	3,937922959	60,26925973	0,598860678
61,05347156	0,635088315	58,713569	0,605129549	58,87523169	0,519963178	109,1330044	3,957367576	60,52664674	0,601914077
61,15181068	0,638177395	58,84476362	0,608340342	59,10897183	0,522436596	109,7584596	3,977153989	60,92216326	0,605099549
61,42602334	0,641536443	59,02120559	0,611688679	59,29450876	0,52509168	110,2188203	3,997336214	61,06574974	0,608031585
61,45512717	0,644898168	59,2881423	0,614437245	59,53052264	0,527839722	110,449093	4,017509591	61,32404624	0,61102084
61,4695654	0,647857969	59,73766007	0,617479177	59,51642547	0,530304467	110,8719725	4,037668067	61,52788675	0,61430381
61,72104069	0,651037795	59,72106179	0,620712613	59,64284524	0,53281182	111,6286792	4,057818162	61,6078086	0,617271469
61,99002376	0,654400975	59,7451634	0,623897095	59,79473086	0,535463353	112,1216254	4,077752189	61,73263675	0,620388198
62,25991632	0,657693201	59,99277334	0,627186119	59,75971531	0,538231418	112,4722995	4,098291576	61,85053	0,623454461
62,56868978	0,660848056	60,18717783	0,630197958	59,94479749	0,541155247	112,8130474	4,119003724	61,99081957	0,626691913
62,85677223	0,664218978	60,51641493	0,633119575	60,07485524	0,543794324	113,2418529	4,139630189	62,18647462	0,629886989
63,0350332	0,667687688	60,84383303	0,636206385	60,25993741	0,546329326	113,7738007	4,1601896	62,34177084	0,632786138
63,12859747	0,670895396	60,87702958	0,63943237	60,51686967	0,548873816	114,0602418	4,180944122	62,46966854	0,635969399
63,25751835	0,674060554	60,88498766	0,642758297	60,5891745	0,551731171	114,6389007	4,201778273	62,63405971	0,639402021
63,51558748	0,677608136	61,16420255	0,645973863	60,85565646	0,554975608	115,2119535	4,222937455	62,59722518	0,642447853
63,69839592	0,681024227	61,52072448	0,649260384	61,21809011	0,557636455	115,7855817	4,244323415	62,76127529	0,645523371
64,0208118	0,684367384	61,56619921	0,652521875	61,322682	0,560219536	116,4366378	4,265224155	63,00263245	0,648868856
64,37938009	0,687747211	61,48639105	0,655671259	61,23491576	0,562865947	117,348115	4,286590556	63,30094672	0,652188381
64,55513995	0,691202243	61,797893	0,658883914	61,33405069	0,565592568	117,9784233	4,308041242	63,51320005	0,655609594
64,82832943	0,694741385	62,13235968	0,662219737	61,55369366	0,568565874	118,3299998	4,32963023	63,57629625	0,65882644
65,18814828	0,698142575	62,20125391	0,665461438	61,81562814	0,571624104	118,8832284	4,351896289	63,66326668	0,661877627
65,37436733	0,70166507	62,423398	0,668928053	61,80835219	0,574239607	119,5306892	4,373531377	63,74944131	0,665245639
65,31877446	0,705340243	62,84085608	0,672413411	61,81289966	0,577228396	119,97691	4,395003949	63,81015008	0,668609285
65,32627779	0,708632701	62,96181887	0,675628628	62,01389799	0,580156532	120,3865521	4,416804347	64,04707346	0,671900171
65,62390994	0,712142448	62,88314758	0,679038781	62,17396907	0,582963946	120,7926557	4,438963304	64,4415668	0,675245656
65,67995755	0,715736189	63,17577751	0,68230557	62,11439716	0,585952443	121,4056268	4,461708994	64,66939522	0,678485611
65,75248976	0,719358277	63,59982943	0,685855539	62,23308622	0,588945248	121,9547911	4,483905204	64,81548282	0,681955311
65,92734012	0,722969131	63,90541965	0,689193573	62,72148489	0,591706212	122,5130077	4,505949608	65,10492951	0,685490029
65,83343479	0,726500182	63,96135358	0,692517463	62,87746324	0,594270143	122,8596815	4,528655717	65,42632221	0,688966948
65,92859068	0,730037694	64,05844214	0,696094033	63,03707956	0,597296359	123,2678741	4,551108507	65,71906583	0,692529838
66,12651947	0,733844184	64,32606097	0,699674037	63,12348156	0,600326824	123,8350719	4,573987842	65,93859512	0,695825265
66,10298629	0,737431464	64,49795547	0,703015564	63,23489467	0,603355427	124,3459664	4,597210835	65,98600253	0,699241589
66,23031555	0,740986089	64,57003293	0,706413145	63,56322226	0,60663572	124,7391807	4,62018563	66,11446866	0,702795166
66,61048435	0,744986003	64,82628307	0,710247167	63,75739939	0,60958644	125,0895067	4,64308592	66,31728598	0,706360735
66,79556652	0,748676485	65,05820422	0,71368299	63,85016785	0,612659979	125,3744344	4,666297271	66,37947269	0,709912682
66,96052613	0,752290599	65,40199323	0,717239769	63,92383692	0,615832355	125,7875439	4,689938428	66,50486927	0,713426737
67,18926405	0,756069556	65,57820783	0,720944337	64,12392576	0,618836452	126,6154968	4,7131712	66,73599462	0,716917101
67,44210359	0,759619001	65,73282193	0,724482897	64,33401904	0,621940026	127,2657713	4,736572075	67,07102974	0,720360026
67,71904473	0,763656517	65,9888447	0,727890664	64,56002848	0,625108851	127,73355	4,76084234	67,4436952	0,724100566
68,18504709	0,767507186	66,41335136	0,731482834	64,72555652	0,628108641	128,1949623	4,784965922	67,80465092	0,727575389
68,34886983	0,771238123	66,53567841	0,73518746	65,09071866	0,631220772	128,5348149	4,80840731	68,01315259	0,731422566
68,38172533	0,775103111	66,60525475	0,738892203	65,14938107	0,634415092	129,0560975	4,832172333	68,09102808	0,735169102
68,63285956	0,779115481	67,02294021	0,742877681	64,87380416	0,637658946	129,6690401	4,856441201	68,11876767	0,738579896
68,7698522	0,782993392	67,45358596	0,74653254	64,89927002	0,640962347	130,3714542	4,880952679	68,22699754	0,742347736
68,93071908	0,786744876	67,59205653	0,750002531	65,10981805	0,644099449	131,0997037	4,905387322	68,33852433	0,746052828
69,07021284	0,790644207	67,72597963	0,753751512	65,25078973	0,647154245	131,7395901	4,930017078	68,21119507	0,749837315
69,33123782	0,794633701	67,8956004	0,75755515	65,28535053	0,650321324	132,2362453	4,954559755	68,15446533	0,753634375
69,68639552	0,798604046	68,05817258	0,761451861	65,48680361	0,653716518	132,7806063	4,979306392	68,52372019	0,757424159
69,87306931	0,802697266	68,15526114	0,765370983	65,79648657	0,656987905	133,4462001	5,004408328	69,01962219	0,760999216
70,0493976	0,806737693	68,19141356	0,769122234	65,90744492	0,660289327	134,0829601	5,029478599	69,22914704	0,764717637
70,16967828	0,810630446	68,26553738	0,772848513	66,08797963	0,663679399	134,6550749	5,054744448	69,34544868	0,768615862
70,3042835	0,814697648	68,36740079	0,776526772	66,09980306	0,666976863	135,0286783	5,080366993	69,47095895	0,772698373
70,48197603	0,818771777	68,60182305	0,780393099	66,11526447	0,670123394	135,4510249	5,105398615	69,54417328	0,77649002
70,71935415	0,822944451	68,91264288	0,784485621	66,30216563	0,673544142	135,9268043	5,130603462	69,56133999	0,780204541
70,9764001	0,827119512	69,08749324	0,788522148	66,40948601	0,676980548	136,601891	5,156376416	69,79428433	0,783984081
70,97708222	0,831206621	69,22369007	0,792460012	66,70961927	0,680388257	137,0978072	5,182553564	70,11101587	0,787873691
71,1120285	0,835379702	69,4437878	0,796527913	66,96564204	0,683681588	137,7689433	5,208349336	70,19014191	0,792058589
71,33565052	0,839430722	69,52473283	0,800271946	67,09479029	0,687235806	138,4761038	5,23435838	70,47310845	0,796167293
71,48185179	0,843532616	69,62500462	0,804200089	67,08978807	0,690589731	139,1616213	5,260632851	70,82008069	0,799950674
71,59167328	0,847842544	69,75369813	0,808071946	67,3089763	0,693796391	139,7775055	5,286932002	71,12874047	0,80399826
71,80551823	0,852176453	70,12318036	0,812337753	67,5336215	0,697469003	140,2620957	5,313383891	71,35213511	0,808075881
72,17590996	0,856579688	70,41126281	0,816591569	67,705516	0,701204829	140,623023	5,339831122	71,6225961	0,812165551
72,45853544	0,860671395	70,44082139	0,820563426	67,87240828	0,70472354	141,1579196	5,366825971	71,93227906	0,816223557
72,70819175	0,864801927	70,63454377	0,824769919	68,27986192	0,708158723	141,761952	5,393892532	72,11645174	0,820178825
72,95989441	0,869228503	70,81166787	0,828833046	68,49495742	0,711501472	142,5092582	5,420798906	72,0961018	0,824351907
73,20295688	0,873559153	71,09543022	0,832971786	68,47722228	0,714801555	143,2141308	5,447510633	72,00810818	0,828479295
73,4568196	0,877969431	71,42807792	0,837002375	68,69413677	0,718394656	143,9210925	5,474645181	72,14214497	0,832424319
73,77707543	0,882266786	71,8628164	0,841023942	69,01791689	0,722243812	144,643416	5,502386485	72,36087845	0,836676855
73,78537457	0,88664406	72,10496937	0,845522754	69,18480917	0,725986215	145,2748611	5,530190188	72,6585106	0,840733695
73,77195952	0,891166446	72,28050185	0,849957246	69,08476475	0,729613949	145,8587852	5,557848604	73,15373048	0,845041353
74,05208389	0,89565251	72,37827254	0,854026718	69,32941883	0,733303849	146,2378597	5,585398056	73,45124894	0,849275495
74,31742898	0,900016862	72,6308847	0,858068483	69,47175476	0,736889965	146,7038479	5,613383367	73,5233264	0,853451603
74,56083251	0,904788842	73,06903378	0,862207048	69,4740285	0,740309723	147,2432351	5,641522811	73,5198021	0,857770146
74,70646535	0,909235267	73,26684888	0,866606382	69,58680584	0,744245026	147,8094524	5,66989788	73,70499797	0,862000853
74,87028809	0,913774184	73,34915816	0,871040933	69,63455432	0,747999013	148,3725576	5,698258514	74,05265233	0,866380397
75,03149603	0,918353438	73,60677254	0,875412212	69,69594521	0,751739495	148,8698522	5,726720662	74,454649	0,870847369
75,2978643	0,922969131	73,80777087	0,880068591	69,95378697	0,755497498	149,5886515	5,755396083	74,98818134	0,875048216
75,4628239	0,927638026	73,91872923	0,884205642	70,38170423	0,759312486	150,3888363	5,783909919	75,20850644	0,879252962
75,5907216	0,932283695	74,12654878	0,888361553	70,80598352	0,762991908	150,822239	5,8129127	75,30855086	0,883738794
75,83162402	0,936867374	74,21204128	0,893042263	70,8796526	0,766766908	151,2809369	5,842439349	75,08492884	0,88826118
76,03296341	0,941477711	74,38393578	0,89774713	70,93967925	0,770648195	151,9784768	5,871651212	75,19304503	0,892693926
76,28000492	0,945941657	74,9203103	0,902176966	71,09201962	0,77440125	152,7032446	5,900943168	75,52944439	0,897289013
76,51215345	0,950633718	75,19907043	0,90655133	71,34258541	0,778396623	153,3421646	5,930297057	75,71816455	0,901712038
76,69109653	0,955588994	75,44918148	0,911094728	71,46855043	0,782444268	153,9362779	5,959926152	76,09389956	0,906300082
76,83093135	0,960424711	75,66814234	0,915843134	71,67727947	0,7861422	154,5424703	5,990010664	76,34048632	0,910702677
77,0006658	0,965251698	75,89710764	0,920496487	71,93239274	0,790106724	155,2182249	6,020253035	76,30422021	0,9154278
77,12367496	0,970072922	76,1142495	0,924914623	72,1738636	0,793960303	156,1291549	6,050424625	76,48952976	0,9202407
77,46064276	0,974785297	76,19701352	0,929340908	72,41351546	0,798002418	156,7916223	6,080485854	76,74259667	0,924626239
77,82341747	0,979530036	76,22475311	0,93396638	72,72046993	0,80194849	157,4109883	6,110452553	77,16255586	0,928971616
78,08978574	0,984756502	76,5981007	0,938766824	72,87462928	0,805926576	158,0941609	6,141225778	77,46166594	0,933623455
78,47723049	0,98983838	76,87845245	0,943354751	72,82233334	0,810035512	158,9713828	6,172520543	77,57796758	0,938260685
78,63809737	0,994511873	77,14766289	0,948072249	72,96194078	0,814216685	159,7477076	6,203217865	77,84513166	0,942882955
78,68232155	0,999202944	77,29045356	0,952869666	73,12883306	0,818299778	160,4154899	6,234287716	78,08842149	0,947680314
78,85228338	1,004371202	77,49531725	0,957689318	73,30027282	0,822343871	161,1777175	6,265416706	78,13037194	0,952686172
79,18845537	1,009514897	77,65766205	0,962386909	73,4412445	0,826495416	162,0044766	6,296681203	78,21086222	0,957413391
79,58999729	1,014795495	77,99485722	0,967173558	73,84778864	0,830576995	162,4561971	6,328240464	78,31181614	0,961957837
79,9985878	1,019798793	78,23337222	0,972002698	74,22431946	0,83466684	163,0459334	6,359881681	78,24530934	0,966867013
80,24813041	1,024699761	78,38116511	0,977224914	74,28070813	0,838963496	163,7501239	6,392165045	78,24826519	0,971688179
80,38353144	1,029692814	78,43414318	0,981956964	74,22704794	0,84288547	164,4120797	6,423856554	78,55328699	0,976642465
80,36454574	1,034853272	78,59239526	0,986643728	74,26979419	0,847065129	165,1299411	6,455870766	78,81374354	0,98166241
80,33544191	1,040037712	79,02463263	0,991569377	74,35028448	0,851512718	165,6936715	6,488139229	78,98927602	0,986422516
80,56611251	1,045373724	79,15332613	0,996566854	74,45123839	0,855711004	166,3449408	6,520995822	79,50837014	0,991060153
81,0784991	1,050738026	79,18720481	1,001675274	74,72817954	0,85994922	167,0858947	6,55363728	79,82555642	0,996000237
81,36851423	1,055893245	79,44345495	1,006749818	74,98556655	0,864223233	167,7393099	6,586420299	79,92992094	1,00131902
81,59668372	1,061092702	79,59920592	1,011655792	75,34345272	0,868590205	168,2742064	6,619616359	80,27370995	1,006231164
81,7264004	1,066299494	79,75677589	1,01684873	75,48124117	0,872859445	168,9460246	6,652288085	80,76767928	1,011190922
81,9873117	1,071567753	80,0296243	1,021630605	75,53126338	0,877353018	169,7420172	6,685526055	81,19775659	1,016372568
82,21843705	1,077162789	80,25358738	1,026668711	75,71316233	0,881692923	170,7870125	6,719407568	81,42217442	1,021708115
82,43171357	1,082534192	80,49073813	1,032157111	76,06877477	0,88607986	171,3770045	6,753148918	81,53972661	1,026767292
82,65306185	1,087913627	80,7770016	1,037432238	76,28296077	0,890385538	171,893697	6,78686419	81,65102603	1,031683743
82,97877464	1,093372691	80,94252964	1,042486991	76,51260819	0,894692498	172,693484	6,820708451	81,94524757	1,036651069
83,02140721	1,098772964	81,20332725	1,047589009	76,82592913	0,899503244	173,4095974	6,85452291	82,16068414	1,041871248
83,29141346	1,104362879	81,46753547	1,052815824	77,07876866	0,904036631	174,078886	6,888815602	82,22616776	1,04719655
83,93851896	1,109863386	81,5994122	1,058129135	77,28113124	0,908571939	174,7697467	6,923809581	82,66545371	1,05266027
84,28696912	1,115214998	81,95888999	1,063556068	77,40482252	0,913271218	175,5271285	6,958607981	82,92852506	1,057789762
84,42350702	1,120793969	82,31791304	1,068863443	77,55352491	0,91785414	176,2638618	6,993270875	83,07540846	1,062985494
84,8003789	1,126570614	82,51845663	1,074103645	77,60172813	0,922190086	176,8829577	7,028082314	83,28391013	1,068323602
84,97363764	1,132363323	82,76265596	1,079461893	77,80818343	0,926790994	177,5272921	7,063386423	83,48001993	1,073645062
85,14132573	1,138269072	83,07120205	1,08478184	78,08785306	0,931336139	178,2913814	7,098583895	83,48968331	1,07904324
85,39166416	1,143637681	83,09166568	1,089974196	78,1333278	0,935865394	178,9705466	7,134268915	83,7558242	1,084429195
85,65939667	1,149108968	82,98525479	1,095652819	78,40754046	0,940685104	179,6170126	7,17029247	83,94931921	1,089692215
85,89336419	1,155060352	83,34450521	1,101293024	78,6421901	0,945494395	180,4296177	7,205879701	84,10211432	1,095321012
86,20634406	1,160757019	83,87974286	1,106655114	78,79589471	0,950172894	181,3599597	7,241959602	84,55549744	1,101045269
86,57707685	1,166689078	83,90589083	1,11215015	79,03418232	0,954939752	182,1284544	7,278336594	84,70761043	1,106415508
86,73282782	1,172368283	83,89042942	1,117719691	79,24973258	0,959897589	182,7091952	7,314685647	84,72238972	1,111655827
86,98521261	1,178176126	84,18419622	1,12344779	79,28156489	0,964474283	183,5511883	7,35138022	84,84494414	1,117269723
87,09662571	1,184037172	84,43567151	1,129245622	79,48074424	0,969166519	184,342534	7,388351862	85,16815583	1,123141711
87,13527924	1,189958753	84,5757337	1,134852184	79,70447994	0,974116964	185,0882913	7,425187996	85,44111793	1,128935352
87,35253479	1,19609873	84,73307629	1,140480748	79,86637	0,979106699	185,8083695	7,462344971	85,59436779	1,134465313
87,61799356	1,202102151	84,99842137	1,146012105	79,96641442	0,984209298	186,6086822	7,499935011	85,94031685	1,140018207
88,14288571	1,207862381	85,40655713	1,151552194	80,20151881	0,98908384	187,3449466	7,53777744	86,07151147	1,14546493
88,43085448	1,214103988	85,85721177	1,157613008	80,36704685	0,993748835	188,0115494	7,575337212	86,15143331	1,151221901
88,50088557	1,220234186	86,13006019	1,163499432	80,36386362	0,998581351	188,7173315	7,612955657	86,60572593	1,157018336
88,58535489	1,226139935	86,0841307	1,169245459	80,48528116	1,003605953	189,3686719	7,651068634	86,86572774	1,162961105
88,90299593	1,23242415	86,39858851	1,174940729	80,77313624	1,008817517	190,1909972	7,689474979	87,08844026	1,168933327
89,2289361	1,238562497	86,78580589	1,180668945	80,73493747	1,014021747	191,0780104	7,727891567	87,22554659	1,174668527
89,54112016	1,244729598	87,01045108	1,186799376	80,76858877	1,019091635	191,8718287	7,766732839	87,36253923	1,180413507
89,73063613	1,251014745	87,22350022	1,192732366	81,01324285	1,024129507	192,552955	7,805563401	87,85673593	1,186096204
90,00371192	1,257333885	87,55751216	1,198830549	81,2210624	1,029113014	193,333401	7,844693848	88,22337599	1,192105563
90,22585601	1,263518332	87,76965181	1,204802306	81,54802575	1,034201993	194,1606149	7,883924878	88,40231908	1,198357065
90,48881367	1,269846669	88,00134559	1,210564515	81,78403963	1,039507738	195,0139341	7,923495841	88,65584073	1,204352338
90,8107748	1,276186763	88,27373926	1,216669683	81,86225618	1,044778558	196,0264859	7,963255863	88,78476161	1,210367633
91,09510559	1,282539896	88,56227646	1,222897321	82,04233614	1,049840412	196,8020718	8,003055	88,9792798	1,216378156
91,19753744	1,288995591	88,8712773	1,2290976	82,09554158	1,055172466	197,7149771	8,043032951	89,16709046	1,222371915
91,20663238	1,295452334	89,0008803	1,235353527	82,21695912	1,060554346	198,8262518	8,08343931	89,37536475	1,228492683
91,54541917	1,301869728	89,30760739	1,241436925	82,60258489	1,065869055	199,6272324	8,123827043	89,82169929	1,234771078
92,20878189	1,308311104	89,5174733	1,247715087	82,91908905	1,071112284	200,3109735	8,164500692	90,28167625	1,241083698
92,63237906	1,314902306	89,58022844	1,253936205	83,17965929	1,076568554	200,9749331	8,205548732	90,3218077	1,247149635
92,62260199	1,321545896	89,71733477	1,259963957	83,32017623	1,081813995	201,7709541	8,246467319	90,4540255	1,253293802
92,74708908	1,32810974	90,33283532	1,266381701	83,47660932	1,087063977	202,5933931	8,28769138	90,63183172	1,259556364
93,13635282	1,33473936	90,82441722	1,272666149	83,69079533	1,092536311	203,3796513	8,329526388	90,80588627	1,265901464
93,51265627	1,341470144	91,08157686	1,279236396	84,02048717	1,098116097	204,2547558	8,371153711	91,00506561	1,272221419
93,76208519	1,348161231	91,3767079	1,285585921	84,29197134	1,103710203	205,2216908	8,413059499	91,23778258	1,278613668
94,11428703	1,354999583	91,56201745	1,29194697	84,57709794	1,109282305	206,4228065	8,455358306	91,60544582	1,28494538
94,42522054	1,361813022	91,6911657	1,298287064	84,83812293	1,114640553	207,2131858	8,497470848	91,77881825	1,291528317
94,8221013	1,368672096	92,00471401	1,304767905	84,84039666	1,120132911	207,8963158	8,539929842	91,99596012	1,297999961
95,06891543	1,375504395	92,06837864	1,311392868	84,97090916	1,126104551	208,6367724	8,582829352	92,26448844	1,304372419
94,93749344	1,382299091	92,30029979	1,318089775	85,30469372	1,131882244	209,6073028	8,625889981	92,4825398	1,310947556
95,00900247	1,38920834	92,51857853	1,324644773	85,57981588	1,137336883	210,3951242	8,669115453	92,9309207	1,317385323
95,40849802	1,396074981	92,8332637	1,331082307	85,74716291	1,14285788	210,9843062	8,712278527	93,21968528	1,323925303
95,52195749	1,403034754	93,30574621	1,337593532	86,1100513	1,148469913	212,0940745	8,755456502	93,59371498	1,33077064
95,50081174	1,410122119	93,64998997	1,3444937	86,56252493	1,154146207	212,9628552	8,799548105	94,00571609	1,337409922
95,80321874	1,417037771	93,94375677	1,351490494	86,70304187	1,160119361	213,4805992	8,844080223	94,00833089	1,344274817
96,40291682	1,424176824	94,50832562	1,358160277	86,80445053	1,165962478	214,6047063	8,888452154	94,04050427	1,350812119
96,77580966	1,431543352	94,62474094	1,364939606	87,00090139	1,171772068	215,8006492	8,932857612	94,40157367	1,357409025
97,05491086	1,43865202	94,58495055	1,371690414	87,20690195	1,177726479	216,6383649	8,977740839	94,76071041	1,364447146
97,25750081	1,44571389	94,88576593	1,378487322	87,41654048	1,183686477	217,4630351	9,02247226	95,05788781	1,371196324
97,63039364	1,452977973	95,22159686	1,385464907	87,84263876	1,1894268	218,2285312	9,067673067	95,35893056	1,378032697
98,04512324	1,460167434	95,42850691	1,392507335	88,09638779	1,195460839	219,1528621	9,113414973	95,65337948	1,385056848
98,29989545	1,467672729	95,68748553	1,399255931	88,16732838	1,201514552	220,0496665	9,15890356	95,93975663	1,391973781
98,51590045	1,475052878	95,82004439	1,406259244	88,21371261	1,207374084	221,1293362	9,204650122	96,22658853	1,398624471
98,76191877	1,482333725	96,19475622	1,413350333	88,61343554	1,213487518	222,2679526	9,250692846	96,44941474	1,405491112
99,0165773	1,489731569	96,6554153	1,420267964	89,12593582	1,219676156	223,0597103	9,297277599	96,67883479	1,412864393
99,35968418	1,497190182	96,91985089	1,427657776	89,20597136	1,225667121	223,7080664	9,343807404	97,01102773	1,420057579
99,72359576	1,504559038	97,08242307	1,434828377	89,53702744	1,231674966	224,6160548	9,390454555	97,34276594	1,42705216
100,1919855	1,512108106	97,17769264	1,441865683	89,74530173	1,238010986	225,5292301	9,43762511	97,52466488	1,434249188
100,5569203	1,519837967	97,58537366	1,44885456	89,80441889	1,244357367	226,510106	9,484772382	97,90449262	1,441331081
100,8186274	1,527387383	97,93325539	1,456176501	90,24279535	1,250540767	227,5404214	9,532365757	98,20860492	1,448476653
101,1486603	1,534924111	98,30910408	1,463781215	90,62569263	1,256650592	228,5966148	9,580098831	98,58524942	1,455902669
101,2600734	1,54262219	98,65312047	1,471280923	90,82487197	1,263028987	229,2586275	9,628255656	98,95825595	1,463344635
101,3396542	1,550321084	99,01032452	1,478447799	90,79076592	1,269265122	230,049291	9,6764041	99,24110881	1,470601966
101,8170252	1,558063867	99,2852193	1,485729228	90,9576582	1,275570874	231,0946131	9,724706211	99,26816627	1,477813545
102,2147018	1,566024812	99,54146944	1,493005651	91,3205466	1,282039608	232,083717	9,773368745	99,29078996	1,485079607
102,4137675	1,573950716	99,90617683	1,50041665	91,68116126	1,28852918	233,0308847	9,822513704	99,56386575	1,492473493
102,6452339	1,581802696	100,2406435	1,508132075	92,00948885	1,294831789	234,017786	9,871867278	99,95199262	1,500104401
103,0805408	1,589509856	100,5182668	1,515875556	92,29370596	1,30133987	235,1815129	9,921096987	100,1358242	1,507732282
103,3403152	1,597416435	100,9905219	1,523417522	92,56382589	1,307848301	236,2330878	9,971166749	100,2968048	1,515247822
103,5958832	1,605470861	101,3697812	1,530912806	92,81666543	1,314473381	237,3585022	10,02114804	100,7827024	1,522744502
103,8648663	1,61353658	101,6126163	1,538471769	92,88214905	1,321074595	238,5548857	10,07106785	101,0743091	1,530275758
104,3084724	1,621603812	101,8881932	1,546074038	93,1149797	1,327596646	239,3892903	10,12136952	101,2646209	1,537957889
104,7302505	1,629829719	102,3040597	1,553724737	93,5624511	1,334133949	240,085139	10,17197293	101,4128685	1,545680066
105,1039392	1,637882399	102,6153342	1,561689756	93,85576315	1,340786618	240,8721362	10,22288833	101,7979259	1,553616098
105,3053923	1,645986651	102,6585352	1,569919504	94,05585199	1,347636146	241,6017783	10,2743113	102,125685	1,561408357
105,5620972	1,654295445	102,7863193	1,577448665	94,25503134	1,354383927	242,5675764	10,32590471	102,3618126	1,569227159
105,9482914	1,662604239	103,0853156	1,585212286	94,63110741	1,361031824	243,5225743	10,37760801	102,5715648	1,576889033
106,0482221	1,671202791	103,4111421	1,593386154	94,90622956	1,368122914	244,4324954	10,42925077	102,8431627	1,584747882
106,1810083	1,679490397	104,0477884	1,601276435	94,99536004	1,374960567	245,4671877	10,4816358	103,3561177	1,592623378
106,3789371	1,687762753	104,2785727	1,609366252	95,1763495	1,381711957	246,4395229	10,53422293	103,7387876	1,600621343
106,7026036	1,696240582	104,4222729	1,617353623	95,43237226	1,388478481	247,4342543	10,58695348	103,8868079	1,608785433
106,8925743	1,704488956	104,68398	1,625283136	95,9435083	1,395476322	248,6093215	10,63996622	104,1568141	1,616840791
107,236477	1,713127904	104,9611485	1,633204151	96,04127898	1,402558098	249,7216904	10,6932537	104,597578	1,624780199
107,8901763	1,721876632	105,3790613	1,641677323	96,27774761	1,409570259	250,77426	10,74684014	104,7139933	1,632985267
108,2530647	1,730227801	105,6484992	1,64988146	96,60834894	1,416519205	251,6840958	10,80080935	104,8996439	1,64111222
108,4772551	1,738927634	105,7185303	1,658137401	96,92076038	1,423493996	252,7286221	10,85477204	105,4667139	1,649318918
108,7763652	1,747707328	106,0464031	1,666699515	97,13767488	1,430679382	253,8092155	10,9094267	105,7910625	1,657546221
109,2755641	1,756447557	106,4529472	1,674840088	97,41779925	1,438044514	254,7492351	10,96406181	106,039923	1,665876668
109,6160562	1,765305016	106,7510341	1,683313959	97,66745555	1,445235721	255,8039932	11,01884965	106,3516523	1,674502344
109,7901108	1,774096584	107,0391166	1,691993885	97,80478926	1,452495962	256,7251409	11,07385914	106,6218859	1,682892163
109,9235791	1,783016326	107,3694906	1,700023282	98,15630897	1,459823142	257,6036275	11,12937156	106,9279309	1,691215626
110,1683469	1,792098001	107,6605289	1,708487724	98,47235839	1,467172674	258,540606	11,18404298	107,420877	1,69957541
110,5187297	1,800939512	108,1475633	1,717012352	98,77522013	1,474526513	259,5524757	11,24006203	107,803888	1,707874075
110,6133172	1,809959254	108,4877143	1,725707062	99,2213273	1,481606659	260,785438	11,29733185	107,991585	1,716322684
110,8189767	1,81883208	108,635962	1,734454859	99,63742113	1,489108928	261,9287865	11,35417605	108,2055436	1,725186663
111,2662207	1,827978016	108,8419625	1,743053992	99,76702413	1,496764632	262,8356096	11,41103515	108,4098388	1,733962515
111,5506652	1,837430591	109,1771113	1,751838343	99,91890975	1,504081218	263,8320748	11,46837389	108,7557879	1,742652686
111,9893827	1,846611103	109,7139406	1,760583229	100,2231357	1,511614104	265,0244224	11,525721	108,9804331	1,751267419
112,3149818	1,85574144	110,1759639	1,769214959	100,6615122	1,519213114	266,2461864	11,58344531	109,3160367	1,759815912
112,5897629	1,865128472	110,4290308	1,778268345	101,0234911	1,526730167	267,4006479	11,6414341	109,7265598	1,768671974
113,2640396	1,874451593	110,5570422	1,787212184	101,3668254	1,534528946	268,4127734	11,69973582	110,0896756	1,777812789
113,7091236	1,883605562	110,5570422	1,796025289	101,6264861	1,541996639	269,3501782	11,75844547	110,4519956	1,786887595
114,1621656	1,893028683	110,5822807	1,805189038	101,6742346	1,549914627	270,2830072	11,81757886	110,7655439	1,795642493
114,5251677	1,902516066	111,1038759	1,814149641	102,0121119	1,557789308	271,4226041	11,87634531	111,1581045	1,804524632
114,8297347	1,912096814	111,5363407	1,823143888	102,2581302	1,565411717	272,7684289	11,93595554	111,4890469	1,813510032
115,1433967	1,921579423	111,8412488	1,832201465	102,6260208	1,573071961	273,9783411	11,99588521	111,6599182	1,822621393
115,6852282	1,931200916	112,1654836	1,841350545	103,149435	1,580990415	275,0901416	12,05587449	111,9788098	1,831962209
116,1566876	1,940933353	112,4090008	1,850725471	103,3718065	1,589319116	276,4439813	12,11621767	112,4109335	1,841177296
116,5882428	1,950554148	112,6441052	1,860199465	103,3731707	1,597211376	277,6945934	12,17696132	112,8165682	1,85016223
116,8806454	1,960553409	112,8103154	1,869472295	103,6182796	1,604928547	278,4765883	12,23801324	113,2121984	1,859524816
117,5694739	1,970549293	113,0915766	1,87858319	104,1230491	1,612929073	279,4771178	12,29922441	113,4898216	1,868782744
118,1106233	1,980252277	113,4797035	1,88790049	104,4099947	1,621076981	280,7245467	12,36097668	113,8330422	1,877943116
118,3522078	1,990075867	113,9130778	1,897345032	104,4254561	1,62905143	281,8891547	12,42308286	114,0829259	1,887291731
118,5262624	2,000119948	114,491289	1,90701798	104,6641985	1,637284554	283,0566048	12,48520114	114,3652103	1,896920093
119,0002228	2,01009092	114,8278021	1,916742152	104,9006671	1,645445734	284,2545799	12,54760999	114,8657735	1,906629596
119,3119521	2,019941984	114,73708	1,926253632	105,2844739	1,653827171	285,4021065	12,61042956	115,4977586	1,915984498
119,4645199	2,030087578	115,2116088	1,93565219	105,6555477	1,662008607	286,5782253	12,67361514	116,0644875	1,925453952
119,6749542	2,040253895	115,5635833	1,945324557	106,0088864	1,670355818	287,6328128	12,7372226	116,2281966	1,935119101
119,9083533	2,050420445	115,7393432	1,95508342	106,2389886	1,679039585	288,668102	12,80108525	116,2937939	1,944899734
120,2702185	2,060819592	116,1424767	1,965138211	106,4045167	1,687455016	289,8689477	12,86506245	116,4658021	1,954694919
120,6542527	2,071099065	116,4680758	1,975147134	106,7896877	1,69576183	290,9614214	12,9294839	116,7336483	1,964719674
120,9152777	2,081780868	116,7975403	1,985092261	107,1744039	1,704033372	291,9553855	12,99430767	117,2051076	1,974561891
121,3777557	2,092100853	117,1415567	1,994684651	107,5700341	1,712479768	293,0183006	13,05951142	117,474318	1,984211789
121,8171554	2,102284167	117,5542399	2,004509871	107,93747	1,720986236	294,4184677	13,12494335	117,5293425	1,994154356
122,0664706	2,112780404	117,9278149	2,014556745	108,3190031	1,729739154	295,7415267	13,19060997	117,8304989	2,00408272
122,4242431	2,123361625	118,3327674	2,024654377	108,4326899	1,738597894	296,900422	13,25651873	118,2855873	2,014128197
122,846135	2,134123756	118,7536361	2,034706141	108,4436038	1,747378053	298,0589477	13,3229807	118,6758743	2,024077516
123,1966315	2,144871916	119,0692307	2,045175836	108,5240941	1,755881843	299,198772	13,38991858	119,0214823	2,034133704
123,6217066	2,155376303	119,4609956	2,055556823	108,880616	1,76471113	300,5586372	13,45724761	119,3055857	2,044502583
123,8071298	2,166351706	119,6274331	2,065588563	109,328997	1,773606657	301,9902387	13,52458782	119,6569917	2,054963431
124,0357541	2,177256329	119,7672679	2,076094813	109,6236732	1,782451078	303,2166355	13,59177249	120,0584199	2,065260133
124,4990279	2,188261767	120,0987788	2,086579642	109,8083007	1,79139515	304,3587051	13,65916485	120,4623493	2,075516555
124,9743526	2,199166623	120,3907266	2,096989965	110,1207121	1,800497547	305,8215989	13,72808086	120,9786012	2,08587193
125,3424706	2,210032828	120,8052288	2,107394467	110,3931058	1,809356287	307,1246775	13,79746532	121,3319399	2,096258039
125,7229805	2,221117662	121,1044526	2,117807818	110,7264356	1,818385808	308,2310778	13,86669611	121,668794	2,106642983
126,0499438	2,23220366	121,5057671	2,128494045	111,1043307	1,827563759	309,4471291	13,93605822	122,0053071	2,117322692
126,2823197	2,243381393	121,8832074	2,139116477	111,4876827	1,8366381	310,3321528	14,00584967	122,1791343	2,128050363
126,5659684	2,25469603	122,0753382	2,149889783	111,9419753	1,84599079	311,7512488	14,07596801	122,4444794	2,138656497
126,8077803	2,265835579	122,4264031	2,160643997	112,0879492	1,855261058	313,1883641	14,14653152	122,7001611	2,149277765
127,1735109	2,277210752	122,8575036	2,171452228	112,1829914	1,864537846	314,3939278	14,21755045	123,113299	2,159801011
127,4437445	2,288755426	123,1342174	2,182505862	112,6009042	1,87374653	315,662815	14,28884319	123,5998787	2,17076454
127,8463096	2,300203476	123,5705475	2,193359495	113,0529231	1,883075239	316,7727113	14,36031102	123,8686344	2,182010725
128,4120153	2,311779815	123,9348002	2,204092522	113,504942	1,892384971	318,1285405	14,43216069	124,1916187	2,192913019
128,7267005	2,323213429	124,3947771	2,215259544	113,9483207	1,901844414	319,5438564	14,50442201	124,6869523	2,203796687
129,1791741	2,334823528	124,7294712	2,226461958	114,0670097	1,911280341	320,7642847	14,57711546	125,1587527	2,214613766
129,7120243	2,346478564	125,1044104	2,237369141	114,3830592	1,921025235	322,1718699	14,65040402	125,5938322	2,225675782
129,9833948	2,358109851	125,4973121	2,248508224	114,7864201	1,9306671	323,4750337	14,72377826	125,8995361	2,236890535
130,4194976	2,370044516	125,7603834	2,260058486	115,234801	1,940471948	324,7614003	14,79731735	126,2388914	2,248235207
131,0651251	2,382186168	126,2246805	2,271328653	115,6481663	1,95026818	326,0716411	14,87168625	126,7794723	2,259546818
131,5382898	2,394027934	126,695344	2,282619775	115,9733107	1,959976053	327,2637045	14,94621534	127,3087982	2,270804179
131,627875	2,406153055	126,9324948	2,294262005	116,3016383	1,969872985	328,5504122	15,02095025	127,5277591	2,282008222
131,9770073	2,41805396	127,3563193	2,305693989	116,5867649	1,979526376	329,8538034	15,09629331	127,6212097	2,293410171
132,6157	2,429971163	127,7524043	2,317116893	116,9169115	1,989470805	331,1965302	15,17194743	127,9942162	2,305040527
133,0979595	2,442260895	128,0188862	2,328699052	117,3643829	1,999475537	332,3799534	15,24793217	128,3799556	2,316631767
133,2096	2,454481011	128,3553993	2,340581331	117,5449176	2,009348255	333,7048599	15,32417396	128,8353851	2,32820019
133,5432709	2,466821733	128,5834551	2,352192362	117,8041236	2,019361602	335,1419752	15,40099037	129,0922037	2,339858252
133,9225302	2,479132653	128,8183321	2,36388046	118,1924778	2,029479722	336,706363	15,47828828	129,1978188	2,351413637
134,4150216	2,491376983	129,3597088	2,37562141	118,6981569	2,039757565	338,1042848	15,55578549	129,3723281	2,363226066
134,815313	2,504040641	130,2032652	2,387452931	118,9346255	2,05004216	339,385365	15,63378375	129,6933797	2,375022663
135,1515986	2,516626766	130,5179504	2,399741499	119,3975583	2,060299746	340,7940018	15,71208935	130,1109515	2,387179914
135,657164	2,529265279	130,7494168	2,411939729	119,9546239	2,070677939	342,280713	15,79079914	130,4637217	2,399362777
136,1672769	2,5417762	131,1552788	2,423853207	120,1992779	2,081027959	343,5623048	15,86997274	130,9634891	2,411062749
136,5186829	2,554402605	131,3567319	2,435781353	120,4580292	2,091324195	344,8862165	15,9494369	131,477581	2,423070523
136,8955548	2,56714985	131,7153002	2,447894367	120,6235572	2,101637195	346,2689611	16,02956044	131,8078413	2,435254783
137,4789956	2,580052392	132,2371228	2,460202259	121,0569315	2,112079649	347,560671	16,10964486	132,088193	2,447543584
137,7592337	2,593124435	132,764175	2,472631224	121,5016744	2,122911861	348,9474231	16,19013721	132,4843917	2,459796063
138,0457245	2,606174825	133,0938668	2,485077419	121,7144961	2,133704492	350,2268832	16,27151431	132,8963928	2,472080906
138,5263925	2,619223352	133,3662605	2,497540377	122,1001219	2,14434462	351,4556958	16,3527722	133,1485502	2,484345492
138,8025378	2,632522638	133,7793985	2,510008923	122,3388643	2,154954944	352,7112249	16,43489808	133,4489108	2,496727658
139,1588324	2,645721573	134,1863973	2,522621591	122,7658721	2,165562475	354,3215706	16,517471	133,8529538	2,509382469
139,6570081	2,658523533	134,5495131	2,535087343	123,0564556	2,176633572	356,1615637	16,6000998	134,2411944	2,522073368
140,1206231	2,671828639	134,8717016	2,547624108	123,1937893	2,18786602	357,7686124	16,68327249	134,6142009	2,534569155
140,4032486	2,685457613	135,3494137	2,560493589	123,7049254	2,198559698	359,1395905	16,76698348	135,1713801	2,547191602
140,6626819	2,698783442	135,6247633	2,573394967	124,1096505	2,209413796	360,4985745	16,8508826	135,6640989	2,559820336
141,2748856	2,712132786	135,8994307	2,5864407	124,4352496	2,220557769	361,7680871	16,93521013	136,0233493	2,5728053
141,9431368	2,725616474	136,3707763	2,599374209	124,8686239	2,231475896	363,2501656	17,02007969	136,3409904	2,585712033
142,3842418	2,739593064	136,9203385	2,612395029	125,2315123	2,242786575	364,6068759	17,10549873	136,6055396	2,598680467
142,8229593	2,753726349	137,3662183	2,625356012	125,6048598	2,254030199	365,8783211	17,19118413	136,9278418	2,611709902
143,1162713	2,767406545	137,8391555	2,638368916	126,0195894	2,265537155	367,1622434	17,27747675	137,3917978	2,624759593
143,6639008	2,781003156	138,3934926	2,651815351	126,3724734	2,276886717	368,5049703	17,36415308	137,8921336	2,63789031
144,3211245	2,794794645	138,7359173	2,665019874	126,6134895	2,288328945	370,044887	17,45078842	138,4037244	2,651105776
144,7518839	2,808683226	139,1272275	2,678226959	127,0182147	2,299656621	371,4695252	17,53838489	138,923728	2,66436874
145,1389876	2,823014649	139,6379087	2,691702265	127,4474962	2,311015031	373,1123853	17,62643026	139,3531232	2,677823557
145,5333673	2,837155851	140,1515459	2,705033448	127,6780531	2,322649578	374,6295931	17,71460416	139,6348392	2,69109467
146,0042581	2,851337565	140,6356245	2,718695484	127,8667732	2,334236627	376,0225127	17,80338713	139,9309934	2,704360894
146,3844269	2,865597044	140,9464443	2,732635054	128,3060592	2,345873036	377,6129063	17,89249235	140,2000902	2,718026422
146,6569343	2,879874218	141,4157436	2,746471247	128,9481625	2,357625628	379,2203814	17,98237428	140,6209589	2,73196413
146,9886725	2,894337657	141,9355198	2,760066927	129,3979076	2,369497429	380,7910504	18,07228416	140,9875989	2,745680648
147,5236828	2,909058141	142,1879046	2,773759929	129,6207338	2,381436751	382,3043927	18,16272117	141,4557613	2,759284243
148,043118	2,923490846	142,6221883	2,787446645	130,0572913	2,393373046	383,8743512	18,25385666	142,132198	2,773089004
148,5308345	2,938188746	143,0712513	2,801417181	130,4028993	2,40548769	385,3631088	18,34550625	142,6182093	2,78688678
148,9148687	2,95307291	143,390484	2,8157358	130,703942	2,417570901	386,938581	18,43742406	143,0248671	2,80059515
149,2665021	2,96773635	143,6733368	2,829879096	131,190067	2,429500444	388,5836012	18,52883709	143,4040127	2,8148062
149,8025355	2,982473132	144,0350884	2,843791658	131,4624606	2,44182417	390,0776452	18,62151113	143,7860005	2,829211897
150,3710834	2,997350544	144,4555023	2,857863243	131,7557727	2,454006567	391,5432107	18,71562873	144,2217622	2,84333517
151,0179615	3,012652639	144,8247572	2,872405611	132,1700475	2,466019463	392,9698385	18,80964387	144,7172094	2,857267057
151,3050208	3,027527256	145,2958754	2,887046933	132,4997394	2,478534343	394,5869485	18,90402224	145,1065869	2,871568446
151,644035	3,042487323	145,9118307	2,901507811	133,0558954	2,490871339	396,1840781	18,99856265	145,464132	2,886064248
152,0319345	3,057751699	146,3122358	2,915754484	133,4665323	2,503400887	397,8002786	19,093809	145,8953462	2,900481121
152,5170362	3,073191397	146,7335592	2,930307796	133,7962241	2,516196793	399,3848174	19,18972032	146,1488678	2,915050265
152,9923609	3,08856404	147,2083155	2,945269026	134,0704368	2,528801778	400,8484218	19,28565027	146,478787	2,929997526
153,4847386	3,103915262	147,4713868	2,960104296	134,3960359	2,541407927	402,5946233	19,3823141	146,9459263	2,944726392
153,9436924	3,119633192	147,7315023	2,974845269	134,935821	2,553861106	404,194794	19,47945849	147,3468997	2,959022658
154,2678136	3,135425395	148,1296336	2,989555741	135,4360431	2,56661161	405,6443296	19,57708903	147,6507847	2,973790407
154,8608041	3,1509389	148,7060259	3,004566565	135,6816067	2,579542325	407,1945349	19,67521876	148,2710601	2,988709262
155,4676645	3,166602814	149,2985617	3,01964328	135,8730553	2,592574321	408,8784076	19,7738216	149,0121846	3,003754545
155,7208451	3,182599443	149,7717264	3,034622206	136,3023368	2,605550903	410,4867638	19,87319744	149,3378974	3,018986325
156,008018	3,198455907	150,0795903	3,049925232	136,798921	2,618823646	412,0442451	19,96497741	149,7549007	3,03407538
156,5819092	3,214525412	150,5216048	3,065223136	137,3168782	2,632066354	413,0714909	20,01302993	150,1282483	3,049153259
157,065533	3,230836362	151,0691206	3,080604626	137,7065967	2,64495516	413,2559478	20,02089961	150,468172	3,064428112
157,4301267	3,246926123	151,6214113	3,095756079	138,2245539	2,657996702	413,3846413	20,02119577	150,9465662	3,079724386
157,8365572	3,263145803	152,0738849	3,111341529	138,5083163	2,67143848	413,5181949	20,02009494	151,7105418	3,095081429
158,3695211	3,27944744	152,3503713	3,127291358	138,8548338	2,684917045	413,5405628	20,01899226	151,972931	3,110727881
158,8135819	3,295970266	152,9660992	3,143146892	139,1717927	2,698324364	413,5542053	20,01783742	152,3363878	3,126396451
159,3243769	3,312384825	153,6293483	3,158656206	139,590615	2,711842744	413,6309154	20,0169508	152,8244454	3,141874333
159,8166409	3,328934194	153,8671811	3,174145264	140,0781042	2,725308503	413,8317148	20,01626907	153,4233477	3,157622531
160,3351666	3,345833507	154,2991911	3,189847827	140,6479026	2,739192893	414,0080147	20,0156693	154,0228184	3,173428471
160,8692673	3,362426647	154,8787666	3,206048648	141,1790476	2,752902892	414,026233	20,01515148	154,4819996	3,18942836
161,2870665	3,379245401	155,1356989	3,222419436	141,5646733	2,766509747	414,0695761	20,01486464	154,9029819	3,205463172
161,7639828	3,396074166	155,4119579	3,238515483	141,9603035	2,780617187	414,2872296	20,0144623	155,3544324	3,221315213
162,2796663	3,41303937	155,8253233	3,254603148	142,357298	2,794542322	414,3918215	20,01403017	155,7912172	3,237477384
162,7522625	3,430438338	156,4315015	3,27088546	142,87571	2,808261634	414,4388878	20,01365578	156,2873466	3,253935949
163,3683315	3,447662449	157,1372694	3,287225747	143,4896189	2,822297363	414,6955927	20,01349	156,5550791	3,270309763
163,8719642	3,464914035	157,5110718	3,303874068	143,7429132	2,836636703	414,752834	20,01331491	156,8676042	3,286494286
164,4012901	3,482183083	157,7707325	3,320566861	143,8679687	2,850734132	415,1178541	20,01305787	157,3254211	3,302819206
164,9681327	3,499443517	158,156813	3,337314601	144,1944773	2,864975684	415,4254054	20,01271514	157,8530418	3,319445874
165,3165829	3,51719499	158,8471195	3,353667926	144,643313	2,879437027	415,174129	20,01232212	158,134303	3,336140296
165,8029352	3,534741106	159,5128697	3,370313919	145,161725	2,894039699	414,7560457	20,01231281	158,3631546	3,35293274
166,5489482	3,552405733	159,9755751	3,387326155	145,5077877	2,908387188	414,9234496	20,01222527	158,5452809	3,369726348
167,0487156	3,570336253	160,531049	3,404495551	146,0207427	2,923107439	415,1574739	20,0121489	159,1664658	3,386539281
167,5088062	3,588202046	160,9425954	3,421437705	146,5668943	2,937880776	415,0372785	20,01196636	159,7721893	3,403335683
167,9785603	3,60608763	161,4184885	3,438732132	146,884308	2,952257834	414,8197387	20,0116255	160,1363283	3,420390526
168,35475	3,623887299	161,977373	3,455864741	147,1739821	2,966919645	414,9900985	20,01157334	160,8270895	3,438069356
168,9302328	3,642147274	162,5107916	3,473034603	147,6191797	2,981784949	415,1241068	20,01154354	161,7316957	3,455081359
169,410105	3,660880128	162,9914596	3,490398181	148,0621037	2,997065158	415,1825135	20,01135914	162,315705	3,472207217
169,9817224	3,678974561	163,5708078	3,508078407	148,3840648	3,012148858	415,0560653	20,0112362	162,7533994	3,489560782
170,4042964	3,697361429	164,1196878	3,525816842	148,7824235	3,026900308	415,0169286	20,01114866	163,1334545	3,506967899
170,8605217	3,715705456	164,4616578	3,543409525	149,3435817	3,042037326	415,0128643	20,01111327	163,7147353	3,524524958
171,4266821	3,73440129	164,8818444	3,560936083	149,8979188	3,057129175	415,2124415	20,01100337	164,2573626	3,542383068
172,0355889	3,753146251	165,3868413	3,578683133	150,3176506	3,072624752	415,3336601	20,01094749	164,673229	3,560246998
172,4844245	3,771957802	165,9416331	3,596770813	150,7719432	3,088073065	415,6819966	20,01081897	165,0814785	3,57802059
173,0206853	3,790811495	166,2497245	3,614898075	151,3030881	3,103604032	415,9171578	20,01078172	165,5245161	3,595878234
173,4739548	3,809790684	166,8759116	3,632973183	151,7919415	3,11924443	415,9063007	20,01086181	165,8182829	3,613766844
173,7715869	3,829005265	167,6369313	3,651285079	152,1975762	3,134808692	415,9799982	20,01062339	166,1146645	3,631855689
174,2803355	3,847951392	168,2237828	3,66960885	152,7555512	3,150461895	415,9680611	20,01060663	166,5612264	3,650419974
174,8750314	3,867267487	168,807451	3,687823423	153,4213013	3,166170047	416,116394	20,01039429	167,0262056	3,668723023
175,3359179	3,88684994	169,2212711	3,706227288	153,9328921	3,182075638	416,2160405	20,01037007	167,6172635	3,686737361
175,7659952	3,906252183	169,4909363	3,724761072	154,1375284	3,197939088	416,1273079	20,0103887	168,0128937	3,705275336
176,4091216	3,925803204	169,9620546	3,743469246	154,4176528	3,214018139	416,1132108	20,01040546	168,3642997	3,723844743
177,1442208	3,945365634	170,520257	3,762216303	154,8314729	3,230337936	416,2025402	20,01022479	168,8436034	3,742459785
177,5913511	3,96519349	170,9052006	3,781059519	155,466755	3,24635063	416,3073595	20,0100944	169,2607205	3,761490663
177,9955078	3,985278392	171,3860959	3,799871535	155,9983546	3,262711871	416,455465	20,01010371	169,7716291	3,780289408
178,571218	4,005135585	171,9929563	3,819035126	156,3348677	3,279020027	416,3451888	20,00997333	170,3305136	3,799140773
179,1274877	4,02492712	172,458845	3,838323747	156,6299987	3,295342619	416,4281233	20,00994725	170,8198218	3,818092954
179,6429438	4,045239265	172,9220052	3,857502705	157,0933863	3,311847517	416,479794	20,01010558	171,4222484	3,837180409
180,2670846	4,065486217	173,3938056	3,87671682	157,7182092	3,328570344	416,4967049	20,01010558	172,0884532	3,856389169
180,7129644	4,08587147	173,7662436	3,896165628	158,4376195	3,345200272	416,4326992	20,00999754	172,6710983	3,875810736
181,0789223	4,106342405	174,2771523	3,915656579	159,0174224	3,361960352	416,4503491	20,00979824	173,2637478	3,895367112
181,7759363	4,126863165	174,9801917	3,935290255	159,6854463	3,378767232	416,5099494	20,00976844	173,85833	3,914584254
182,3713143	4,147760646	175,6373017	3,955080393	160,2074962	3,395633483	416,6874999	20,00988392	174,337179	3,934057277
182,9489572	4,168494214	176,0686295	3,975010229	160,6040359	3,412572377	417,0362627	20,00982432	174,8095478	3,953882805
183,6430153	4,189157001	176,3767209	3,995042046	160,8509638	3,429834207	417,0266561	20,00982618	175,2052917	3,974127429
184,2975105	4,210387895	176,9387886	4,014777701	161,4130315	3,447237366	416,9036185	20,00967344	175,8610374	3,994076823
184,6373204	4,231295155	177,6848017	4,034615803	162,065594	3,464217936	416,8703083	20,00955796	176,5517986	4,013491638
185,1643726	4,252439436	178,3887506	4,055101639	162,7145185	3,481520512	416,9710633	20,00974422	177,267571	4,033694818
185,8228468	4,27411457	179,033355	4,075617743	163,2088288	3,498892704	417,1613466	20,00968462	177,8738629	4,054050735
186,3978749	4,295683535	179,4248925	4,095915917	163,7981814	3,516460241	417,4034996	20,00943502	178,3810199	4,074383368
186,9318619	4,316905115	180,0237947	4,116360775	164,3798033	3,534360493	417,395371	20,00934562	178,8312198	4,094838005
187,674237	4,338329725	180,628154	4,136964423	164,8559238	3,552100557	417,4494859	20,00941267	179,1801247	4,115403003
188,369091	4,359927094	180,9901329	4,157747351	165,2974835	3,569602669	417,4065407	20,00966599	179,6735256	4,135963345
188,8673804	4,382017133	181,6274613	4,178359847	165,7044824	3,587570907	417,3582238	20,00951884	180,2234288	4,156523687
189,4027317	4,40408063	182,1717939	4,199319261	166,1301259	3,605547527	417,4889637	20,00936611	180,7584391	4,177463077
189,7786941	4,42594948	182,6470049	4,220537116	166,6330765	3,623547198	417,457245	20,00930836	181,3895148	4,198573365
190,2402627	4,448076306	183,2577306	4,241604563	167,2979171	3,641854671	417,463981	20,00941081	182,0076301	4,219592849
190,6519228	4,470244576	183,6813278	4,262966774	167,9568461	3,660373553	417,5535662	20,0093866	182,6441627	4,240498245
191,1777244	4,492871988	184,0396687	4,284654482	168,565298	3,678526659	417,7452138	20,00917425	183,1310835	4,261862784
192,0296936	4,515611625	184,3932348	4,305798297	169,0673391	3,69677639	417,8864413	20,00927484	183,5161408	4,283726046
192,5902834	4,537968954	184,7818164	4,327268541	169,4925279	3,715199347	417,9453026	20,00942757	183,8857367	4,304815379
193,1183588	4,560737461	185,2120074	4,348978135	169,823584	3,733895181	417,9474911	20,00933444	184,4420064	4,325918682
193,9270133	4,583655912	185,7756668	4,370719394	170,336539	3,752607313	418,0475355	20,00924317	184,9921371	4,347829442
194,6492658	4,606736878	186,3568339	4,392640863	170,6753258	3,771549016	418,2602436	20,0092171	185,6140041	4,369801669
194,9207499	4,629490019	186,8511443	4,414728109	171,0850532	3,790415748	418,3433203	20,00901965	186,2403049	4,391589959
195,4143782	4,652553755	187,3229447	4,436902898	171,7767239	3,809381433	418,3650629	20,00908298	186,6727696	4,413579415
196,111847	4,676081291	188,0605449	4,458875125	172,4583902	3,82858251	418,2910527	20,00921337	187,2441597	4,435774694
196,49338	4,699828618	188,4875527	4,481014524	172,8544752	3,847618044	418,1684131	20,00919847	187,9738018	4,457820961
197,0407822	4,72327606	188,861355	4,503923196	173,4315496	3,866712949	418,2554119	20,00910161	188,448217	4,480046507
197,4882536	4,746862734	189,4029591	4,526630236	174,0231759	3,886212049	418,2509213	20,00918916	189,0844086	4,50292072
198,0353146	4,770576069	190,1682989	4,548995481	174,6570937	3,9057803	418,3197871	20,00904387	189,6211242	4,525442427
198,7001553	4,794394177	190,6537417	4,571636863	175,0991082	3,925398143	418,2077203	20,00896564	190,3274605	4,547882644
199,3955777	4,818481437	191,0441424	4,594956713	175,4642703	3,944933565	418,3335716	20,00909044	191,1145145	4,570696786
199,9785638	4,842578476	191,665782	4,617727549	175,8612648	3,96476375	418,5484398	20,00916122	191,782311	4,593775424
200,6310126	4,866813817	192,3115233	4,640511424	176,3169216	3,984762038	418,6663899	20,00907181	192,3541558	4,616618437
201,2875541	4,891230765	192,8256152	4,6640045	176,8144152	4,00455823	418,6295269	20,00890045	192,9017853	4,639630486
201,9214719	4,915641194	193,5211512	4,687752759	177,4979005	4,024557916	418,7059244	20,00888554	193,6846329	4,662973619
202,5317429	4,940412977	194,2171421	4,711270515	178,1013503	4,044864938	418,8808032	20,00891907	194,2080471	4,686523506
203,0534518	4,965086039	194,7910333	4,734622497	178,701162	4,065047628	418,7732271	20,00915004	194,7408974	4,710202847
203,4684088	4,990004504	195,5202207	4,758239439	179,1850132	4,085450111	418,67071	20,00894329	195,4615582	4,733582303
204,1496203	5,014959292	196,110028	4,781986767	179,5901931	4,105910801	418,7015475	20,00883153	195,8360427	4,757019965
204,9690751	5,040374618	196,833531	4,806314774	179,9212492	4,126448326	418,8394212	20,00895633	196,2456564	4,780811996
205,6020834	5,065617649	197,3498967	4,830485387	180,5992775	4,147279682	418,8730441	20,00875888	196,9480137	4,805105079
206,3640126	5,090520283	198,0213312	4,854331901	181,4064541	4,167964822	418,8087542	20,00905691	197,5065571	4,829151827
207,166528	5,115969602	198,9508348	4,878542561	181,858473	4,188886051	418,7502055	20,00897123	197,90196	4,853167841
207,7066542	5,142033129	199,6834328	4,902963701	182,2709288	4,209923696	418,7275818	20,00879241	198,4880156	4,877331469
208,2467804	5,167986294	200,2520944	4,927983215	183,0276285	4,230744808	418,8558205	20,00870859	199,2801855	4,901849932
208,8618262	5,193609305	200,9362618	4,952682819	183,9825979	4,251849042	418,9584229	20,00873467	200,0291545	4,926818223
209,4005881	5,219725917	201,5481243	4,977326545	184,6656285	4,273614049	419,0886228	20,00888741	200,9260299	4,951503393
209,9628832	5,245828559	202,0942759	5,002102053	185,2022303	4,295200243	419,2958455	20,008798	201,4850281	4,976026512
210,6885464	5,272094648	202,7043195	5,02709549	185,7552031	4,316335211	419,270408	20,00882967	201,782774	5,0007955
211,4088662	5,298466443	203,36052	5,052501037	186,4154963	4,337825944	419,2758366	20,00887251	202,6295136	5,026034341
212,1585172	5,324825199	203,79253	5,077700762	187,0635113	4,359549042	419,3051962	20,00872536	203,5673163	5,051307175
212,7094436	5,351708289	204,2088512	5,103124936	187,5214419	4,381655379	419,2491202	20,00874585	204,1933898	5,076374652
213,1911348	5,378612334	205,0071602	5,12877123	188,1094302	4,403501877	419,2889106	20,00874585	204,7829697	5,101868209
213,6823756	5,405199264	205,5892368	5,154410074	188,7679044	4,425550007	419,449408	20,0086434	205,2346475	5,127425097
214,2875307	5,432348247	206,0819556	5,18024822	189,323151	4,447620023	419,3941846	20,00878496	205,7046289	5,153453699
215,0792458	5,459873951	206,6203764	5,206329442	189,7506135	4,469741261	419,336119	20,0087384	206,2392981	5,178919782
215,6642783	5,487095577	207,3297823	5,232546171	190,2672065	4,492449698	419,2162078	20,00862105	206,6660785	5,204947453
216,3224114	5,513889726	208,0346407	5,258633912	190,6846646	4,515060347	419,1316817	20,00864899	207,1747135	5,231368141
217,0342048	5,541682719	208,7053931	5,284722585	191,0584669	4,53756529	419,0910386	20,00872349	207,9490345	5,257657514
217,7411095	5,569804002	209,3538628	5,311118128	191,5873381	4,560147999	419,2926907	20,00877192	208,7055068	5,283625114
218,4209568	5,597990479	210,2742715	5,337975607	192,3895124	4,583167032	419,6597002	20,00868065	209,6975382	5,309958259
219,0020103	5,625964148	211,1196469	5,365046825	193,1021016	4,606155332	419,5946429	20,00858566	210,5679246	5,336622954
219,6982285	5,654108715	211,6269175	5,391648656	193,41997	4,628770637	419,4596114	20,00862291	211,1086192	5,363615941
220,2924696	5,682550839	212,1739786	5,418614168	193,7887701	4,652110511	419,3757105	20,00860615	211,6413558	5,390341172
220,8177028	5,710993895	212,953643	5,445771533	194,399041	4,675776813	419,4635051	20,00855772	212,1086087	5,417388641
221,502325	5,73957013	213,8858751	5,472949853	194,8469672	4,699357434	419,5367479	20,00866762	212,8744032	5,444708987
222,1414724	5,768257658	214,5409386	5,499744933	195,1716568	4,722735026	419,3851749	20,00872163	213,7092057	5,471882185
222,8916919	5,797269286	215,1355208	5,527398228	195,6764264	4,746273272	419,4002953	20,00847576	214,3874614	5,498480756
223,7134203	5,826435979	215,7437454	5,55564524	196,3339911	4,76997543	419,4110671	20,00834538	215,0044399	5,525965481
224,2979981	5,855351681	216,469977	5,583671063	197,1034236	4,793932306	419,58461	20,0086583	215,4847668	5,554137056
224,9365771	5,884710693	217,0552368	5,611438445	197,8405691	4,818100125	419,7352735	20,00867134	216,1256195	5,582502347
225,798437	5,914411965	217,7500908	5,63930408	198,3503409	4,842115208	419,8735451	20,00863968	216,6374377	5,610540277
226,653021	5,943886461	218,3312579	5,667691722	199,0529256	4,866256951	419,7127635	20,00858566	217,1835893	5,638314178
227,4357549	5,973623589	218,9303876	5,696484955	199,5576951	4,890533269	419,6237752	20,00844969	217,7697586	5,666512761
228,0807003	6,003892968	219,5611222	5,725178071	200,0983897	4,915295738	419,6981264	20,00845714	218,2823726	5,695050812
228,792721	6,033997038	220,177987	5,753566645	200,8409922	4,940088476	419,8726925	20,00849625	219,0446428	5,723522739
229,4864381	6,063881781	220,8237282	5,782367328	201,4967379	4,964728941	419,9642957	20,00861919	219,7485918	5,752336926
230,1005744	6,094008667	221,5263129	5,811358002	201,946483	4,9894807	419,8751368	20,00865271	220,4276433	5,780997446
230,8218038	6,124918331	222,4553618	5,840293261	202,4803564	5,014439213	420,1583875	20,00849066	221,0050587	5,810196736
231,4191144	6,155657562	223,2293418	5,869830621	203,2629766	5,039621708	420,1455978	20,00843478	221,8043909	5,839220937
232,1323857	6,186403313	223,9755822	5,899312567	203,8568767	5,064926207	420,186724	20,00860801	222,8767989	5,868338736
232,7960894	6,217518333	224,6779395	5,928662731	204,5321765	5,090219064	420,3112679	20,00858007	223,6206519	5,898042336
233,5043585	6,248580268	225,4660167	5,958406379	205,3147968	5,115608314	420,2777587	20,00855772	224,1678266	5,927281207
234,3391609	6,279935103	226,1515483	5,988236174	205,8609483	5,141489301	420,3231766	20,00855772	224,8135679	5,956816239
235,1292845	6,311295993	226,9728221	6,018483667	206,3616252	5,167347471	420,4075038	20,0081498	225,5196769	5,986905407
235,6646358	6,342800771	227,7975064	6,048649669	206,8941343	5,19315535	420,386557	20,00827087	226,3062761	6,017069081
236,3563065	6,374699034	228,488495	6,07869134	207,5835314	5,219244022	420,0263687	20,00859125	227,1567674	6,047217854
237,3097981	6,406612663	229,1244592	6,109232665	208,3361382	5,245391368	419,961624	20,00848321	227,9038036	6,077188744
238,2038314	6,438869019	229,5971691	6,139950476	208,9054819	5,271577363	420,3115521	20,00855958	228,5457932	6,107775239
238,8779944	6,471232011	230,3259018	6,17031485	209,4861943	5,297958471	420,5927281	20,00833606	229,0553376	6,138626229
239,4008402	6,503465084	231,086012	6,201272943	210,1119267	5,324286028	420,4255516	20,00820009	229,645145	6,16917128
240,1260485	6,536066029	231,779047	6,23278005	210,7876813	5,351064344	420,092705	20,00849998	230,1999367	6,200012957
240,9500507	6,568973845	232,6212391	6,26398308	211,6044075	5,378031254	420,1387481	20,0085186	230,9080921	6,231326348
241,7372184	6,601761986	233,309954	6,295117192	212,3351866	5,404936231	420,1671698	20,00845714	231,724932	6,262434384
242,285189	6,634763865	234,09553	6,326601016	212,8144903	5,432027937	420,213952	20,00841802	232,4128511	6,293838114
242,976405	6,668045607	234,6150789	6,358420581	213,3788318	5,4592789	420,2338756	20,00828205	232,88954	6,325153834
244,0875802	6,701423275	235,2562727	6,390409647	214,0291205	5,48653126	420,1020273	20,00828764	233,3719133	6,35684348
244,9536465	6,73521771	236,1639484	6,422333056	215,0850439	5,513438099	420,2605352	20,00837518	233,9853675	6,388816714
245,608028	6,76920167	236,8840409	6,454532601	215,9467901	5,541160777	420,3408549	20,00840684	234,779129	6,420918936
246,1629334	6,802814962	237,6657516	6,48681969	216,5916219	5,569377521	420,5784888	20,00842733	235,5174114	6,453293104
247,0155848	6,837044791	238,3935747	6,519221798	217,2746524	5,597491355	420,6553696	20,00826715	236,3796124	6,485625362
247,7405657	6,871165654	238,9590531	6,552050917	218,0095242	5,625395175	420,5815584	20,00839753	237,1921322	6,517789983
248,3144569	6,905353573	239,6734612	6,584908442	218,5252077	5,653649172	420,4314633	20,00857635	237,8699332	6,550468693
249,0162458	6,940016466	240,4060592	6,617794837	219,1936863	5,68215742	420,4940195	20,00827273	238,6376604	6,583448687
249,7339508	6,974837219	241,1798118	6,650857718	219,9617546	5,710681501	420,6420682	20,00825597	239,563526	6,616352778
250,6019498	7,009690567	242,0472424	6,68413201	220,7307324	5,738995569	420,6744689	20,00844596	240,4772272	6,64946921
251,3716098	7,04488152	242,7600589	6,717763929	221,4646946	5,767604865	420,7493317	20,00830812	241,1760602	6,682816144
252,3570473	7,080350473	243,5360853	6,751936481	222,1809217	5,796729649	420,8176291	20,00830812	241,7896281	6,71640336
253,2076522	7,115791952	244,4205689	6,78558563	222,9762749	5,825956879	420,8355064	20,00824666	242,5990784	6,750431557
253,8531661	7,151332617	245,2284276	6,819356782	223,683407	5,855028577	420,8663155	20,00822244	243,211282	6,78367558
254,6625027	7,187185275	245,9239637	6,853482302	224,2613909	5,884378741	421,1549664	20,00835842	243,9319429	6,81768096
255,2808455	7,223129202	246,6977163	6,887612944	225,0121788	5,913813655	421,4591924	20,00848508	244,8126748	6,852018356
255,7988027	7,259385588	247,4028021	6,922189224	225,9839739	5,943205728	421,5926039	20,00834165	245,7064808	6,886400921
256,6255334	7,295972128	248,0553646	6,956954097	226,6460861	5,973147748	421,4075785	20,00823548	246,4264595	6,920783486
257,4890987	7,33229976	249,0701333	6,991984397	227,1626791	6,003326323	421,2212174	20,00821685	247,1537143	6,955473388
258,4413396	7,368764297	249,913235	7,026981635	227,8579878	6,033408972	421,1690067	20,00831371	247,9517959	6,990443618
259,3710706	7,405932914	250,6371928	7,062090632	228,2945453	6,063432482	421,1216561	20,00829695	248,6374412	7,025277874
260,0867293	7,443210495	251,6410476	7,097656443	228,7506569	6,093747962	420,9786097	20,00829136	249,4471189	7,06058338
261,0005441	7,480467587	252,6323968	7,133066722	229,4891666	6,12449185	421,1923693	20,00826528	250,1605038	7,095992263
262,136503	7,517994297	253,4650392	7,168803896	230,3049834	6,155245983	421,2408568	20,00821685	250,8201149	7,131575303
263,2398338	7,555461868	254,248569	7,204889385	231,1999262	6,185877181	421,1733268	20,00818146	251,7184683	7,167263582
264,0790701	7,59347566	255,0330082	7,240782555	232,0630367	6,216928871	421,2838588	20,00830626	252,6121606	7,203139057
264,6905916	7,631798185	255,6266808	7,277255939	232,7219656	6,248117931	421,2524244	20,00813117	253,4236572	7,239089969
265,3248505	7,669695096	256,2765148	7,313542128	233,4422854	6,279470438	421,2652142	20,00823921	254,2541396	7,275502352
266,2506024	7,70796733	257,1532677	7,350180822	234,2781111	6,310792678	421,2516286	20,00811255	255,1411243	7,311945934
267,1154182	7,746884038	258,0561686	7,387129646	235,0229873	6,342471148	421,1845818	20,00797657	256,0324292	7,348546444
267,9418079	7,7855912	258,7198724	7,424094303	235,7001061	6,374146358	421,1721615	20,00828577	256,8884911	7,385686655
268,8547132	7,824651798	259,5170445	7,461105992	236,5022805	6,406113073	421,3164017	20,00833793	257,6661091	7,422678786
269,7523845	7,864001106	260,615032	7,498661573	237,3703932	6,43832426	421,3048341	20,00825783	258,3498217	7,459562418
270,6376639	7,903177189	261,5315754	7,536402952	238,1325498	6,470591326	421,5041839	20,00827087	259,2030415	7,497025798
271,5845616	7,94290182	262,2734957	7,574175997	238,7687413	6,502895179	421,9690778	20,00801941	259,9960072	7,534506873
272,553742	7,982638558	263,12069	7,612184201	239,4867874	6,535660503	422,0682128	20,00812745	260,8304686	7,572254307
273,4742643	8,022508476	263,9380984	7,650143976	240,3330722	6,568426292	421,9729716	20,00822431	261,670728	7,610601512
274,2775755	8,063004242	264,8284937	7,688324475	241,0165575	6,601190684	421,7811819	20,00830067	262,2740641	7,64850401
275,0190411	8,103182427	265,6438558	7,726948748	241,8169129	6,634224229	421,541729	20,00830812	263,0746468	7,686762274
275,788701	8,143794609	266,3698599	7,765580007	242,6400056	6,66775929	421,4306285	20,00821127	264,1702469	7,725330669
276,6613612	8,184837061	267,343474	7,804749104	243,3153055	6,701192838	421,4928721	20,00814607	265,1889947	7,76398521
277,7168298	8,225603843	268,4230443	7,843879551	244,1961511	6,734873186	421,5876017	20,00821685	265,8017668	7,802848834
278,6113179	8,266743153	269,1595076	7,882935493	244,9182899	6,768668552	421,636288	20,00834724	266,6254279	7,842108735
279,3847295	8,3084366	269,9043838	7,922508319	245,6477047	6,802349366	421,6660456	20,00830999	267,6137077	7,881455249
280,1508651	8,349939126	270,8741326	7,962556119	246,5044487	6,836317958	421,8380253	20,00819637	268,6417778	7,920973127
281,0956028	8,391966917	271,7638458	8,002202519	247,2043049	6,870597612	421,8925382	20,00810696	269,4507733	7,960572961
282,0858151	8,4338755	272,5871659	8,042219585	247,9464526	6,905029072	421,6862534	20,00807902	270,2231617	8,000132748
282,6457228	8,476109114	273,3904771	8,082724665	248,8245698	6,939566702	421,5188495	20,00812745	270,8974384	8,04036495
283,4624491	8,518707807	274,1576359	8,122981081	249,6858613	6,974525756	421,5560536	20,00832861	271,6503863	8,080889587
284,4670997	8,561117441	275,027795	8,163614683	250,4875809	7,009188184	421,638647	20,00837518	272,5430554	8,121254968
285,5449646	8,604228361	275,8854485	8,204605913	251,2542849	7,044333502	421,6027504	20,00806412	273,5550957	8,162006848
286,4201259	8,647337418	276,7062675	8,245854188	252,2456342	7,079863456	421,7507138	20,00803804	274,5571315	8,202910534
287,2690256	8,690563822	277,6439566	8,287249612	253,0023338	7,115435786	421,6500157	20,00798402	275,3931845	8,24411038
288,2579874	8,734188832	278,6257561	8,328522101	253,5771345	7,15096155	421,6353217	20,00798961	276,133968	8,28540429
289,1174599	8,77779149	279,2894599	8,370348727	254,1369285	7,186906408	421,7251059	20,00824107	277,0657453	8,326778293
289,9897791	8,821884955	280,0384288	8,412450094	255,0705248	7,222780952	421,9220968	20,00830626	278,0656211	8,368658005
290,8001389	8,866147921	280,895855	8,454476954	255,9568274	7,258892518	421,928918	20,00806226	279,1008534	8,410694178
291,7208886	8,910556173	281,8592373	8,496910803	256,6130279	7,295418522	421,8573237	20,00805667	280,0526397	8,452682855
292,7802226	8,955322053	282,8546792	8,539427539	257,3424426	7,33180669	421,9566576	20,00813304	280,9708883	8,495111115
293,8209119	9,000101903	283,7862292	8,582174312	258,2878624	7,368626992	422,0028997	20,00807157	281,8936844	8,537669761
294,5637417	9,045368835	284,68481	8,625282438	259,1682533	7,405554862	421,9072322	20,0082895	282,802838	8,580330852
295,5580468	9,090570574	285,5274569	8,668471589	259,9754299	7,442735585	421,9182314	20,00846831	283,6955071	8,623431527
296,723678	9,135984654	286,4023908	8,712254923	260,7416792	7,479885575	421,8046583	20,00806598	284,3278333	8,666420444
297,6755779	9,181840182	287,3405346	8,755607056	261,5406703	7,517414148	421,7109519	20,00795422	284,9506098	8,710145105
298,4880978	9,227948098	288,330747	8,799188294	262,451984	7,555122466	421,7541813	20,00805667	286,042913	8,753836239
299,3699666	9,274191055	289,4739819	8,843625417	263,4333288	7,593139052	421,8397306	20,00812931	287,130555	8,797593497
300,4775038	9,320580231	290,3700615	8,888057883	264,3969385	7,631078338	421,8537141	20,0082746	288,1588525	8,841679512
301,4712405	9,367275811	291,2140727	8,932590933	265,090883	7,66920156	421,8528899	20,00814794	289,0532269	8,885893118
302,2346476	9,414197703	292,3736784	8,977221771	265,7029729	7,707829093	421,645184	20,00801569	289,8832545	8,93058356
303,1087858	9,461429725	293,3964053	9,02219068	266,6629446	7,746381189	421,7721722	20,00802128	290,6384762	8,975286111
304,1922214	9,508809827	294,2106304	9,067316981	267,6024527	7,785086488	422,008243	20,0080399	291,4529287	9,020339769
305,1604922	9,55640134	294,9543697	9,112690084	268,5428702	7,824451628	422,1163876	20,00817774	292,3900493	9,065526607
305,9248088	9,604341167	295,8922862	9,158645263	269,4528197	7,863502914	422,2149825	20,00817029	293,4975865	9,110706926
306,953561	9,652513825	296,7845005	9,204875182	270,2800051	7,902734875	422,3123553	20,00814421	294,5176986	9,156600637
308,1264682	9,700904412	297,9713911	9,250835949	271,1149213	7,942410146	422,1242604	20,00823921	295,527124	9,202715073
309,1346431	9,749413278	299,0666501	9,296889848	272,0075904	7,982214871	421,8665607	20,00785364	296,3281615	9,248737307
310,143159	9,798293741	299,8761004	9,343265053	272,8566037	8,022243114	421,9959648	20,0078555	297,0684902	9,294908552
311,1936255	9,847353949	300,9026926	9,390150623	273,6151223	8,062434337	422,0086124	20,00826528	298,1011078	9,341549185
312,1756524	9,896884475	301,8017282	9,437499061	274,4313938	8,102911477	422,0069356	20,00835283	299,1988679	9,387961643
313,0028378	9,946237119	302,6884855	9,484907103	275,3900013	8,143246125	422,0184179	20,00817215	300,1789622	9,435167588
314,0547822	9,996139242	303,7462279	9,532369162	276,4104543	8,184092068	422,0344478	20,00787599	301,1589428	9,482693908
314,947906	10,04636454	304,7980585	9,580091059	277,3540551	8,225197851	422,0667633	20,00793187	302,2602272	9,53022116
315,7633817	10,09677423	305,7887257	9,627833446	278,1880618	8,266429362	421,9774054	20,008025	303,2081481	9,57790301
316,8530701	10,14739068	306,8094061	9,676143009	279,4367981	8,307818266	421,9971869	20,00800265	304,3802594	9,62602072
317,8959195	10,19802016	307,7298148	9,724717998	280,5363772	8,349641167	422,2521581	20,00825783	305,2949837	9,674360085
318,8372465	10,24903242	308,4856049	9,773663653	281,4813422	8,391701555	422,2881968	20,00818333	305,8334046	9,722621218
319,9026059	10,30052432	309,5499411	9,82249755	282,4458614	8,4332879	422,3622638	20,00815725	306,7319854	9,771361983
321,0306067	10,35221365	310,6820347	9,871541926	283,2621329	8,475504751	422,318608	20,00805108	307,791092	9,820374694
322,1566749	10,40363848	311,6704281	9,920994221	284,1125104	8,518428475	422,246758	20,00808461	308,7243473	9,869485194
323,3204871	10,45551222	312,5906094	9,970826496	285,101586	8,561002021	422,3025213	20,00804363	309,7385476	9,918989643
324,4069922	10,50840668	313,5105633	10,02107507	286,1056681	8,603697572	422,2490885	20,00788717	310,8176631	9,968671974
325,6141191	10,5613356	314,7256482	10,07099303	286,8050696	8,646811285	422,0799509	20,00802314	311,9653317	10,01863091
326,6279784	10,61422541	315,7426907	10,12145581	287,4603605	8,690233267	422,0534903	20,00807529	312,9861259	10,06883758
327,3818358	10,66747005	316,5844281	10,17227249	288,462169	8,733982143	422,1775227	20,00797285	313,9593989	10,11945309
328,5114282	10,72081434	317,7624511	10,2232298	289,2547936	8,77761181	422,5257455	20,00799334	315,0835344	10,17014498
329,7035485	10,77464758	318,8718073	10,27442088	289,9323672	8,821657777	422,598704	20,00807529	316,0995537	10,22101009
330,8376884	10,8285339	319,8447393	10,3259612	290,9528203	8,86565811	422,6224077	20,00808274	316,8942247	10,27214621
331,8340399	10,88292127	320,9329497	10,37727334	292,0628586	8,910148319	422,6527337	20,00817029	317,7165216	10,32382996
332,8231154	10,93759829	322,1218867	10,42887141	292,9555277	8,954886259	422,60814	20,00785736	318,6502317	10,37525107
333,8523223	10,99236005	323,3503867	10,48158892	293,7072251	8,999737821	422,5989029	20,00794491	319,726505	10,42668801
335,039554	11,04714231	324,4113123	10,53470038	294,8472767	9,044865986	422,5425995	20,00797657	320,8998669	10,47922671
336,2694183	11,10252619	325,3437718	10,58738716	295,9063833	9,08999415	422,5276213	20,0080548	322,1520137	10,53219195
337,2284805	11,15812615	326,2496285	10,6403524	296,9009158	9,135607534	422,3036014	20,00817588	323,4018869	10,58501564
338,1230822	11,21427465	327,3291988	10,69361939	297,9063622	9,181784367	422,1575422	20,00820195	324,8608301	10,63815504
339,2447166	11,27042968	328,5004006	10,74727102	298,6621524	9,227860618	422,1620897	20,00807157	326,2191605	10,69140527
340,4826526	11,32685571	329,6131674	10,8011322	299,5761946	9,273781338	422,2378904	20,0079803	327,0546451	10,74504199
341,5625639	11,38378467	330,8212038	10,85530071	300,3683645	9,320124879	422,2632994	20,00798961	327,8524993	10,79887337
342,6861309	11,440722	331,9942246	10,90962475	301,2037354	9,366954569	422,1576559	20,00808461	328,9877761	10,85291336
344,0053531	11,49795456	332,9878476	10,96427848	302,3988114	9,413881118	422,2667668	20,00796726	330,0349456	10,90738362
345,122781	11,5558344	333,8327682	11,01915573	303,3951629	9,460971579	422,4408214	20,00794677	331,139868	10,96214818
346,2826142	11,61373565	334,8925569	11,0743487	304,4260752	9,508317222	422,5304066	20,00795981	332,2898104	11,01688573
347,5929687	11,67220408	336,1335625	11,12992071	305,717103	9,556184406	422,674931	20,00794863	333,5095565	11,07205262
348,6440035	11,73038473	337,2631549	11,18587457	306,8080419	9,604068354	422,7014485	20,00798589	334,6492671	11,12774757
349,6768485	11,78890717	338,1897027	11,24200631	307,7179914	9,652322037	422,6270689	20,00809392	335,6575557	11,18345649
350,6840002	11,84829947	339,3247521	11,29826844	308,72844	9,700565476	422,5070724	20,00800638	336,7849881	11,23943549
351,781874	11,9076331	340,5691683	11,35468144	309,8080102	9,748964445	422,7320587	20,00800265	337,8329534	11,29573673
352,6131522	11,9670878	341,7167233	11,4114679	310,7088648	9,798022791	422,9207788	20,00809392	338,9678891	11,35236393
353,6411086	12,02709477	342,8529095	11,46881874	311,570611	9,84708393	423,0370236	20,00796167	340,1096461	11,40946053
354,8668801	12,08728615	343,911334	11,52656446	312,4996599	9,896523187	422,9320907	20,00806039	341,200585	11,46645933
355,9463367	12,14800651	345,1577966	11,58423475	313,4609958	9,945921465	422,8739114	20,00798216	342,1781781	11,52381669
356,8960766	12,20915622	346,3126275	11,64254299	314,7802179	9,995922309	422,9603134	20,00802314	343,1320107	11,58152981
358,051817	12,27013922	347,5036108	11,70088755	315,9434617	10,0458859	422,988792	20,00796167	344,2136273	11,63987438
359,2086943	12,33151617	348,6527574	11,75916413	316,8147576	10,09630584	423,0948902	20,00785923	345,4865789	11,69816027
360,5411041	12,39335226	349,8107716	11,81780485	317,8393034	10,14700238	422,8602406	20,00795236	346,6051437	11,7567358
361,8213316	12,45545564	351,06019	11,87721205	318,8815844	10,19779392	422,8227808	20,00821685	347,7488333	11,81575743
363,0336881	12,51800699	352,3368932	11,9370905	319,8838476	10,24888255	422,9523838	20,00812559	348,8787669	11,87489175
364,0684657	12,58083307	353,5831283	11,99682273	321,1239436	10,30011832	422,9994785	20,0080902	349,7581346	11,93436601
365,0972179	12,64364705	354,7174956	12,05658198	322,3413023	10,35187192	422,9616208	20,00780707	350,636138	11,99410197
366,2993426	12,70712041	355,8029776	12,11706113	323,5832174	10,40328837	422,8135437	20,00782942	351,8848743	12,05435667
367,4544009	12,77063381	356,7206578	12,17796031	324,645962	10,45523195	422,9471826	20,00813676	353,1043931	12,11465143
368,7448602	12,83405501	357,7113249	12,23901968	325,7273512	10,50805843	423,0881543	20,00809392	354,1876013	12,17534199
370,0169023	12,89788786	359,0369135	12,30047579	326,8428465	10,56094358	423,0606136	20,00807902	355,4996611	12,23638925
371,3512447	12,96349301	360,3352172	12,36214983	327,8110036	10,61413979	423,0561798	20,00798216	356,9372312	12,29773081
372,7260597	13,02862598	361,5669004	12,42397288	328,9792496	10,66734252	423,0166168	20,00782942	358,2429246	12,35931637
373,8537195	13,09392101	362,7569743	12,48614239	330,0956544	10,72035899	423,0510924	20,00779217	359,3427311	12,42122138
375,1949968	13,15969007	363,8931606	12,54884647	331,0865489	10,77419502	422,9829087	20,00785923	360,508817	12,48361813
376,590048	13,22576368	364,9274834	12,61178431	332,1492935	10,82822942	422,9943342	20,00801755	361,6878632	12,54620859
377,797516	13,29185126	366,0359301	12,67490563	333,3189037	10,88261121	423,0517461	20,00807343	362,7859644	12,60897321
378,9299506	13,35850136	367,4442827	12,73844511	334,4321252	10,93711872	423,1357606	20,00799334	364,0939315	12,672183
380,2728196	13,42553329	368,8198935	12,80192964	335,5535322	10,9919522	423,3512256	20,0078704	365,2959425	12,73578209
381,6854922	13,49286791	370,1206983	12,86493082	336,5844445	11,04697753	423,3704955	20,00780521	366,2144185	12,79945195
382,9723136	13,56036645	371,286898	12,92995296	337,6030786	11,10216304	423,2583435	20,00786295	367,4068798	12,86233205
384,1188454	13,62822074	372,4953891	12,99572482	338,7754173	11,15786172	423,2529718	20,00802687	368,820803	12,92712044
385,1103083	13,6965584	373,8596312	13,06093882	339,9968687	11,2138491	423,3110373	20,00806412	370,2127847	12,99275074
386,4236187	13,7652099	375,2245554	13,12632045	341,1405583	11,2699855	423,3269251	20,00797099	371,4481059	13,05797777
387,7899072	13,83411566	376,5067156	13,19198149	342,1555545	11,32678127	423,5467386	20,00799147	372,6031642	13,12355312
388,9935097	13,90364355	377,5649127	13,25829817	343,1478132	11,38341872	423,6608517	20,00804549	373,7811872	13,18936689
390,0697831	13,97317702	378,635388	13,32481229	344,3015073	11,44036816	423,3773736	20,00800451	375,0713055	13,25542001
391,3526254	14,04361108	379,7474727	13,39164027	345,7757982	11,4977367	423,2576329	20,00812186	376,4531691	13,32189968
392,5853318	14,1140647	380,8490981	13,45885941	346,9358588	11,55537159	423,3636459	20,00798216	377,805474	13,38851625
393,8006441	14,18438048	382,1776426	13,52609531	347,9749565	11,61330451	423,4855182	20,00769904	378,855372	13,4557242
395,1299844	14,25550931	383,3442969	13,59353796	349,2773529	11,67174314	423,4985069	20,00788344	379,8546794	13,52332798
396,4614846	14,32689145	384,4882139	13,66177782	350,4114929	11,73023019	423,4991322	20,00804363	380,9942762	13,59086004
397,8241351	14,39877838	385,8790587	13,7304461	351,0827	11,7888644	423,4473194	20,00807529	382,1870786	13,65897697
399,1377866	14,47106204	387,079137	13,7993472	351,8239382	11,84786461	423,5221822	20,00810323	383,5899742	13,72756142
400,4476863	14,54345095	388,363571	13,86837031	353,0976855	11,90720662	423,5374162	20,00783688	384,7841408	13,7961496
401,6508342	14,61624871	389,9085751	13,93786466	354,6360959	11,96692675	423,6907798	20,00806598	386,0810803	13,86520158
402,8954777	14,68945159	391,2307531	14,00787125	356,156771	12,02690299	423,8063709	20,00791138	387,3875694	13,93504983
404,255286	14,76331385	392,4615268	14,07811904	357,4014146	12,08713906	423,6479767	20,008025	388,5906036	14,00501078
405,6100921	14,83719473	393,7596032	14,14855683	358,701992	12,14766665	423,6370343	20,00768228	390,0552312	14,07519432
407,0135562	14,91150123	394,9665027	14,21948635	359,8042996	12,20867479	423,7853957	20,00785923	391,4085593	14,1454179
408,4400986	14,98625384	396,1245168	14,29071576	360,7892824	12,26983661	424,1119895	20,00797844	392,7912187	14,21642658
410,0250069	15,06154009	397,5737967	14,36231025	361,9466145	12,33128527	424,0941407	20,00799334	394,1971838	14,28975333
411,3228559	15,13678722	399,031262	14,434186	363,1953507	12,39299377	423,7360556	20,00781266	395,3789585	14,36119695
412,557495	15,21260805	400,4584866	14,50640261	364,447725	12,45513533	423,7265059	20,0079952	396,4621668	14,43178002
413,9234423	15,28863936	401,7986271	14,57932423	365,6919138	12,51757864	423,8695523	20,00803618	397,7383016	14,50357008
415,1685406	15,36472003	403,1615049	14,65245633	366,7996783	12,58045316	424,0430953	20,00798961	399,1108428	14,57606982
416,5269847	15,44236066	404,6089658	14,72565642	368,0415934	12,64514934	424,0537534	20,00784991	400,687793	14,64905943
418,2169396	15,51995101	406,0039033	14,79949633	369,3830981	12,70847368	424,1473746	20,0078853	402,0657912	14,72290958
419,8574407	15,597763	407,3006154	14,87377954	370,5590748	12,77075495	424,1710783	20,00799706	403,3565915	14,7965865
421,2275945	15,67611237	408,6587184	14,94828442	371,9383236	12,83369931	424,3268008	20,00790952	404,5778156	14,87051675
422,7374694	15,75453532	409,9938567	15,02328941	373,193881	12,89749956	424,2308207	20,00781825	405,9254594	14,94515946
424,1509379	15,83354127	411,3767434	15,09872188	374,3489393	12,9630507	423,9701652	20,00792814	407,0548245	15,0200173
425,51518	15,91302592	412,8824119	15,17408822	375,613137	13,02832616	423,9079217	20,00800451	408,2858256	15,09533615
426,9446784	15,99261489	414,445606	15,24993792	376,7386367	13,09373294	423,9539364	20,00808647	409,9509968	15,17094743
428,2474159	16,07272539	415,7727862	15,32565631	377,7841009	13,15931854	424,1268825	20,0079505	411,3254707	15,24688933
429,5781203	16,15322704	417,0644961	15,40296725	379,0864974	13,22531392	424,2962191	20,00773816	412,5817103	15,32282285
431,0271728	16,23415152	418,6217784	15,48078297	380,4289116	13,29167065	424,5112861	20,00787599	414,0014315	15,39956848
432,3910739	16,31574469	420,0962968	15,55824107	381,6580937	13,35817732	424,5335972	20,0081647	415,5025526	15,47716162
433,8575204	16,39757441	421,4848678	15,63605027	382,8522603	13,42506397	424,5447101	20,00801383	417,0542643	15,55492426
435,3510244	16,47961275	422,979395	15,71455704	384,0768949	13,49258765	424,5168284	20,00784433	418,5262815	15,63294487
436,81929	16,56227694	424,4900658	15,79339908	385,1864785	13,56009084	424,5440564	20,0078853	419,8813149	15,71150379
438,2681151	16,64541237	425,8672682	15,87262855	386,4111132	13,62804479	424,7993118	20,00791324	421,1426704	15,79034024
439,5251505	16,7286633	427,2424242	15,95241495	387,7935451	13,69619152	424,9652093	20,00796726	422,7571373	15,86915434
440,8903021	16,81238174	428,4766085	16,03212498	389,1827983	13,76493057	424,899953	20,00795422	424,2675806	15,94867997
442,4611132	16,89671486	429,7076097	16,11230626	390,3851504	13,83391829	424,587769	20,00791511	425,5016513	16,0285297
443,8460463	16,98131433	430,9756727	16,19291223	391,6279749	13,90310438	424,3213438	20,00786482	426,8832875	16,10895127
445,2293877	17,06639624	432,5068071	16,27424835	393,0490604	13,97288465	424,4157892	20,00793187	428,5642611	16,18983849
446,7760972	17,15196429	433,9197071	16,3561116	394,4455896	14,04308122	424,6912808	20,00790207	430,0794793	16,27085424
448,3085958	17,23795888	435,2014126	16,4380121	396,007192	14,11374066	424,5734444	20,00787227	431,3199164	16,35245486
449,7454838	17,32444894	436,6813879	16,52016593	397,5292315	14,1843405	424,6099947	20,00800079	432,8582131	16,4344131
451,2694559	17,41130967	438,2966505	16,60310392	398,727036	14,25527934	424,7356187	20,00794118	434,3953729	16,51693386
452,8593664	17,49865841	439,9175975	16,68636602	399,7993303	14,3267304	424,7970949	20,00788344	435,7081148	16,59971912
454,3752667	17,58622136	441,5053479	16,77004349	401,0858106	14,39834258	424,6396954	20,00780149	437,2378849	16,6826683
455,9509663	17,67422016	443,0919614	16,85391467	402,5887506	14,47049866	424,4733716	20,0077307	438,8335934	16,76623773
457,5547466	17,76302549	444,631736	16,93838562	404,0671343	14,54313437	424,6768994	20,0080101	440,1741887	16,85058761
459,0447263	17,85191091	445,952095	17,02327008	405,3490671	14,61604854	424,7581571	20,00791511	441,5369528	16,93486485
460,3465544	17,94135513	447,4316155	17,10840786	406,4236351	14,68943955	424,6440439	20,00794863	443,0464867	17,0196152
461,8701854	18,03138421	448,8877166	17,19413796	407,7269411	14,76314534	424,7406493	20,00802873	444,6591345	17,10501561
463,3917701	18,121892	450,3565506	17,28054048	409,2639872	14,83675801	424,8265113	20,00776423	446,1439984	17,19080159
464,8492354	18,21253017	451,8606275	17,36722612	410,7573775	14,91117347	424,8336452	20,0078704	447,5549658	17,27686138
466,2139322	18,30373645	453,4702058	17,45450967	412,0761449	14,98594098	424,855473	20,0078853	448,8678214	17,36336262
467,8743285	18,39573062	455,2346255	17,54174106	413,4681266	15,06122723	424,8736914	20,00790766	450,3794016	17,45047853
469,6187394	18,48797998	456,7982744	17,62931518	414,7091321	15,13665597	424,8980772	20,00798216	452,0777693	17,53794834
471,1046264	18,58033924	458,1709293	17,71789327	415,9483187	15,21227563	424,8547057	20,00796354	453,6052657	17,62586146
472,574711	18,673451	459,8328035	17,80674516	417,2002382	15,28802568	424,7524728	20,00771394	455,2052943	17,71416202
474,0619622	18,76722959	461,3973618	17,89596958	418,6758934	15,36452731	424,8080088	20,00784805	456,9146897	17,8030046
475,7441864	18,86124288	462,6010781	17,98571369	419,9878395	15,44213069	424,7318102	20,00783315	458,4925493	17,8921303
477,3007866	18,9557032	464,0505853	18,07593276	421,2661343	15,51971545	424,8183259	20,00794118	459,8689559	17,9816453
478,961524	19,05086387	465,696316	18,16653554	422,7040455	15,59750509	424,785783	20,00802687	461,2552533	18,07219592
480,9293295	19,14634492	467,2902055	18,2574289	424,1301332	15,67569334	424,8554162	20,00793932	462,8908659	18,16269067
482,6906798	19,24234565	468,8306622	18,34904682	425,6294353	15,75439569	424,8252892	20,00782011	464,6617658	18,25352256
484,2204499	19,33862949	470,5346006	18,44130363	427,0546135	15,83316694	424,7197025	20,0077959	466,2353053	18,34510137
485,6621127	19,43555782	472,2026139	18,53340211	428,4998007	15,91263111	424,6565779	20,00797657	467,7679176	18,43710486
487,1187822	19,53317346	474,0559368	18,6260389	430,0864142	15,99249388	424,504266	20,00808647	469,310307	18,52947156
488,9671029	19,63104055	475,770107	18,71952692	431,6511999	16,07263604	424,514981	20,00793932	470,8180219	18,6222704
490,7643781	19,72919077	477,0981967	18,81354207	433,1891555	16,15307437	424,8443602	20,00775119	472,3953131	18,71564107
492,4237513	19,82827976	478,598863	18,9078869	434,5452121	16,23399512	424,8039445	20,00795981	474,1929295	18,80951466
494,0192324	19,92668703	480,3444107	19,00261172	435,7525664	16,31539085	424,7105792	20,00790766	475,8951625	18,90385577
495,2080557	19,998492	481,966722	19,09780033	437,1199917	16,39714234	424,9079964	20,00789089	477,5929618	18,99872401
495,6629167	20,01930333	483,4926267	19,19349372	438,7129717	16,47923283	424,9858434	20,00772884	479,2199342	19,09393683
495,9545235	20,02077854	485,1665518	19,28986325	440,335965	16,56221926	425,0369741	20,00778658	480,8149606	19,18933779
496,1622293	20,02012662	486,9330179	19,38646375	441,9043887	16,6451349	425,0721317	20,00787227	482,5406131	19,28565516
495,9938591	20,01874454	488,6142189	19,48351873	443,5005519	16,7283821	425,3781767	20,0077959	484,2127192	19,38232272
496,0593428	20,01747421	490,2640424	19,58125172	444,9439201	16,81221044	425,4853266	20,00773257	485,7521527	19,47939447
496,0123901	20,01659504	491,7549316	19,67924734	446,1912921	16,89655287	425,3672344	20,00792814	487,3999298	19,5770455
496,1203926	20,01591704	493,3665562	19,77805135	447,6169251	16,98134979	425,3102773	20,00804363	489,1550272	19,67508954
496,2319194	20,0151161	495,0880024	19,87771031	449,2944881	17,06628454	425,2912631	20,00800824	490,8372514	19,77383953
496,2049756	20,01489259	496,6048122	19,96808398	450,9238479	17,15195131	425,3054171	20,00774002	492,4704766	19,8733886
496,2970619	20,01422576	497,3337722	20,01311157	452,459075	17,23805394	425,4507658	20,00772139	494,1281444	19,96388335
496,3508358	20,0136502	497,6048017	20,01996051	453,8737941	17,32427578	425,5186937	20,00795981	494,9903454	20,00899102
496,293424	20,01330189	497,6837003	20,01986924	455,2521333	17,4108627	425,5549029	20,0080399	495,0448014	20,016043
496,3326459	20,01311003	497,8285374	20,01867342	456,8100978	17,49821703	425,3906539	20,00786854	495,1932764	20,01603555
496,4921486	20,01270957	497,8119391	20,01731369	458,4822038	17,58572596	425,2692079	20,00782942	495,2550084	20,01495894
496,6939427	20,01250095	498,0465887	20,0163358	459,8000617	17,67377878	425,2277975	20,00787227	495,6637125	20,01372959
496,8709531	20,01232959	498,1022953	20,01563172	461,2293327	17,76274057	425,0937607	20,00783874	496,2660254	20,01276847
496,864473	20,01197755	498,2073419	20,01505803	462,7390939	17,85194078	424,877642	20,00781639	496,3246878	20,01200478
496,9969181	20,01171864	498,5052015	20,01439307	464,3293454	17,94115961	424,7949348	20,00792069	496,4082477	20,01131374
497,3162645	20,01151934	498,497016	20,01370947	465,9077735	18,03109557	424,7381198	20,00805108	496,3381029	20,01074005
497,3648087	20,01126043	498,6780054	20,01317676	467,5394071	18,12177844	424,9402834	20,00782197	496,1976996	20,01032281
497,3403661	20,01103691	498,9526729	20,01282286	469,3797697	18,21240171	425,0698012	20,00776237	496,0989058	20,00982921
497,3910704	20,01111142	499,0593111	20,01263845	471,0350501	18,30358378	425,1946293	20,00790021	496,1000426	20,00935238
497,4709923	20,01096054	499,0802295	20,01227896	472,6093854	18,39564128	425,1292025	20,0078406	495,8104823	20,00901151
497,3681057	20,01072212	499,1923247	20,01193065	474,2132794	18,48794466	424,918285	20,00774747	495,7500009	20,00863339
497,4929338	20,01063085	499,2628106	20,01166988	475,6948463	18,58043802	424,8252608	20,00787227	496,0824212	20,00859428
497,6260611	20,01050233	499,4374335	20,01134205	477,3805948	18,67343244	425,0922827	20,00796912	496,3294627	20,00833537
497,7907933	20,01029558	499,426747	20,01131598	478,9385593	18,76710486	425,2931105	20,00797471	496,4196164	20,00786785
498,0189628	20,01019127	499,3394355	20,01112971	480,5438175	18,86118706	425,2042927	20,0077959	496,5159091	20,00759963
498,1507259	20,01015402	499,2268855	20,01085218	482,1840912	18,95576287	425,1217561	20,00783501	496,5823022	20,00770207
498,2823752	20,00992491	499,3326143	20,01056719	483,9112217	19,05094217	425,1279804	20,0078257	496,6060628	20,00744689
498,4747334	20,00977031	499,4988244	20,0103325	485,5687758	19,14646606	424,9669998	20,00779776	496,7961472	20,00711161
498,4169805	20,00987462	499,6739022	20,01036603	487,0471595	19,242491	424,9507426	20,00783874	496,7258887	20,00710416
498,4448337	20,00990442	499,7468891	20,01023005	488,650144	19,33856064	424,961145	20,00776982	497,0662671	20,00703338
498,3095464	20,00973865	499,7334741	20,01010153	490,5937342	19,43549828	424,8577468	20,00791324	497,3575328	20,00680241
498,1237821	20,00956542	499,6245621	20,01002703	492,4209091	19,53303569	425,0414647	20,00780149	497,2881838	20,00672791
498,2915839	20,00945739	499,8546643	20,00976812	493,9720524	19,63109091	425,2898989	20,00777913	497,2671518	20,00656586
498,4522234	20,00930838	500,0879497	20,00965263	495,5832223	19,72946651	425,4717694	20,00796167	497,4557582	20,00641126
498,3850345	20,00938102	500,2309677	20,00953342	497,2125821	19,82849217	425,4656303	20,00782756	497,3518484	20,00629019
498,5037235	20,00930651	500,2552967	20,00946823	498,951536	19,92669268	425,5814488	20,00768786	497,2691981	20,00615794
498,7329162	20,00930093	500,3123675	20,00956323	500,0924971	19,99829835	425,7584876	20,00764316	497,1217463	20,00607971
498,8043115	20,0092376	500,6425141	20,00946637	500,3980874	20,0189588	425,6767184	20,00765247	497,315355	20,00599403
498,9077666	20,00928975	500,7784835	20,0091907	500,580441	20,02023099	425,5704496	20,0078704	497,6062796	20,00588599
498,7781636	20,00908113	501,0317778	20,00898208	500,6982206	20,01919536	425,5724107	20,0079505	497,754982	20,00589903
498,7276866	20,00895261	501,1836634	20,00883866	500,7168653	20,01822492	425,7080391	20,00793746	497,9140299	20,00575188
499,019407	20,00882036	501,1313675	20,00898953	500,6586576	20,01714645	425,8722029	20,00792628	498,0888802	20,00569414
499,2254076	20,00892281	501,3321384	20,00918511	500,8169097	20,01599347	426,1531231	20,00791138	498,226555	20,00569228
499,2817963	20,00896192	501,2848447	20,00902865	501,1661556	20,01534527	426,2751659	20,00767483	498,3796912	20,00565875
499,4922306	20,00876821	500,931506	20,00863935	501,3971673	20,01473246	426,2293217	20,00793746	498,4434695	20,0056662
499,6054627	20,00871047	500,8737531	20,00856671	501,5304083	20,01402652	426,1553968	20,00814049	498,3684362	20,00536818
499,3818407	20,00854469	500,9628836	20,00871386	501,584978	20,01356272	426,2235805	20,00784433	498,4490402	20,005357
499,3193129	20,00870488	501,0949877	20,00854622	501,6700157	20,01315853	426,1258951	20,007686	498,6085428	20,00520985
499,3816133	20,00872723	501,2441448	20,008617	501,7427753	20,01288099	426,0158746	20,00766179	498,6387835	20,00512603
499,3561475	20,00872351	501,2248181	20,00863377	501,6936626	20,01256434	425,9377149	20,00775678	498,7655443	20,00534955
499,2590589	20,00870488	501,2559683	20,00843074	501,7568725	20,01253454	425,8208733	20,00800451	498,9499444	20,00530112
499,6137618	20,00855028	501,510172	20,00819046	501,7532345	20,01217878	425,8344589	20,00803618	499,158446	20,00523966
499,6505964	20,0083547	501,3394144	20,00820163	501,790069	20,01158087	426,0695632	20,00797099	499,0805706	20,00503476
499,3098769	20,00853538	501,3103106	20,0084773	502,0419991	20,01126981	426,4042289	20,00762826	498,9042423	20,0049882
499,2936197	20,00860243	501,4822051	20,00844191	502,0228997	20,01110589	426,3223744	20,00754817	498,9507402	20,00509996
499,2713371	20,00836215	501,3882997	20,00823516	501,9783344	20,01090473	426,1453639	20,00773629	498,8223877	20,00497143
499,3062389	20,00834166	501,3059905	20,00802282	502,1929752	20,01069052	426,1856944	20,00782384	498,6251411	20,00484291
499,5140585	20,00849999	501,4608319	20,00816997	502,3735099	20,01079856	426,153322	20,00777913	498,7268908	20,00474419
499,6831108	20,00821314	501,579521	20,00799674	502,5799652	20,01054896	426,1251561	20,0077959	498,946079	20,00479821
499,675039	20,00821128	501,7138988	20,00806193	502,8291668	20,01031799	426,2372513	20,00786668	499,0754546	20,00478144
499,7509819	20,00838264	501,726177	20,00813644	503,0369863	20,01021182	426,1274298	20,00800265	499,1803876	20,00485409
499,8313585	20,00837333	501,7502786	20,00803213	502,8660013	20,00987096	425,9868845	20,0079505	499,3314774	20,00476468
499,9542539	20,00815726	501,9537781	20,00787008	502,8591801	20,00966979	426,0099913	20,00780707	499,2487134	20,00460822
499,9558455	20,00805482	502,1472731	20,00783842	502,8582706	20,00970705	425,8557183	20,00776423	499,3456883	20,00466596
500,0537299	20,00804923	502,3691898	20,00773411	502,9269374	20,00995105	425,8350273	20,00764875	499,3674025	20,00454116
500,2681433	20,00833608	502,5401748	20,00787381	502,9455821	20,00968469	425,9402729	20,00775119	499,4843862	20,00469763
500,3197571	20,00824481	502,4833314	20,00790361	502,7595904	20,00948353	426,0081155	20,00789089	499,5229261	20,00456351
500,2085714	20,00791512	502,4705985	20,00786822	502,8150696	20,00934942	426,0734854	20,00783501	499,5431623	20,00454303
500,0944298	20,0080753	502,6136165	20,00768009	502,9983328	20,00927119	425,8065203	20,00781639	499,5238355	20,00457842
500,0330389	20,0079561	502,7470849	20,00772852	503,1856887	20,00878504	425,4833655	20,00795422	499,7801994	20,00457655
500,0404286	20,00808089	502,7857384	20,00756088	503,2952828	20,00916688	425,5270781	20,00778472	500,0649849	20,00437911
500,1336518	20,00798031	502,789149	20,00756647	503,1120196	20,0087571	425,8643869	20,00783688	500,1011373	20,00441078
500,1253526	20,00806599	502,7893764	20,00772852	502,9692289	20,0089415	425,957667	20,00794491	500,1702589	20,00447411
500,0082552	20,00797472	502,9662731	20,00775832	502,9769597	20,00925815	425,8745903	20,00789275	500,2178937	20,00428598
500,1626419	20,00792071	503,2802761	20,00766333	503,1020152	20,00907188	425,8871243	20,00789834	499,9136677	20,00439215
500,2723497	20,00795423	503,1966026	20,00743236	503,2016048	20,00891356	425,7161393	20,00765992	499,7457523	20,00433068
500,362276	20,00795423	502,984463	20,00727404	503,3962367	20,00860809	425,744362	20,00749042	499,7051661	20,00443686
500,4836935	20,00807717	502,8389438	20,00759255	503,4990096	20,00877386	426,0244011	20,00781639	499,7040292	20,00434745
500,3845586	20,00786296	502,7896037	20,00752736	503,2916448	20,0083231	426,2220173	20,0078704	499,796684	20,0040755
500,3885377	20,00782944	502,8746415	20,0075553	503,3071062	20,00834359	426,2438168	20,00783315	499,9631215	20,00426363
500,3253278	20,00790953	502,8957872	20,00753667	503,6222462	20,00854476	426,305975	20,00784433	500,0882907	20,00443499
500,3412439	20,00771209	503,0499466	20,00737276	504,0265166	20,00825046	426,350455	20,00777168	500,1729874	20,00416491
500,4710743	20,0078909	503,3457598	20,00733923	504,2343361	20,00846652	426,3472434	20,00770276	500,2650737	20,00410158
500,6979932	20,00793188	503,3955546	20,00734482	504,1170113	20,00834918	426,2237226	20,00778472	500,3286247	20,00419285
500,8619297	20,00783689	503,3380291	20,00756647	504,1497531	20,00782019	426,3171732	20,00794677	500,1728737	20,00413511
500,9589045	20,00787228	503,224797	20,00739883	504,3261951	20,00820948	426,2481653	20,00792628	500,3057736	20,00413697
500,8258909	20,00783689	503,2641326	20,00713993	504,4576171	20,008338	426,1058009	20,00776982	500,7109535	20,00404197
500,940601	20,00760592	503,5169721	20,00710454	504,3716698	20,00827281	426,242083	20,00769531	500,5907865	20,00413697
501,0822548	20,00763572	503,4041948	20,00730756	504,2175105	20,00791518	426,3524445	20,00771953	500,5430381	20,00402707
500,9393504	20,00781453	503,440802	20,00733178	504,3175549	20,00790214	426,4363454	20,00775119	500,7481291	20,00401776
500,7316445	20,00776424	503,5081046	20,00710454	504,5803989	20,0080437	426,4886982	20,00791324	500,8516978	20,00392463
500,7334635	20,00772699	503,5501687	20,00730011	504,6527037	20,00803625	426,1163454	20,00783688	500,7352825	20,00396561
500,8373733	20,00772885	503,5481223	20,00725541	504,520827	20,008094	426,0669769	20,0078853	500,7276655	20,00403639
500,8773911	20,00767111	503,5008286	20,00705238	504,6645271	20,00836408	426,1680445	20,00784619	500,8045178	20,00420961
500,8249814	20,00760033	503,51629	20,00716041	504,7522934	20,00801949	426,2478811	20,00766179	500,6885572	20,00402335
500,7431269	20,00779963	503,6649924	20,00726286	504,7072734	20,00753334	426,4998111	20,00791138	500,5786221	20,00382404
500,8719341	20,00760964	503,7798161	20,00718649	504,8559758	20,00800831	426,5631915	20,00777355	500,3833081	20,00385944
501,2099251	20,00739171	503,7502575	20,00716787	505,1611112	20,00782391	426,3316967	20,00758542	500,3203256	20,00396747
501,2216348	20,00765621	503,7020543	20,00707101	505,3948514	20,00740482	426,1484051	20,00777541	500,4502696	20,00397864
501,098853	20,00763013	503,7748139	20,0071511	505,4012178	20,00789656	426,2156224	20,00791324	500,3947904	20,00398237
501,241189	20,00747181	503,8080105	20,00697974	505,5358231	20,00725953	426,3305882	20,00792069	500,4071823	20,00394698
501,3171318	20,00749788	503,7543503	20,00700209	505,6135849	20,0076749	426,1832785	20,00770276	500,3910388	20,00379983
501,3278183	20,00768415	503,6372528	20,00709336	505,5708386	20,00784626	426,1667655	20,00765247	500,4981318	20,0037663
501,6680831	20,00753141	503,7309308	20,0069518	505,4544233	20,00764324	426,3091867	20,00764316	500,6493353	20,00387992
501,8446387	20,00752396	503,7727675	20,00685867	505,4048558	20,00749236	426,4398413	20,00776237	500,7483565	20,00384081
501,5651965	20,00769533	503,8184696	20,00698346	505,5049002	20,00766931	426,3432359	20,0077959	500,9958528	20,00390414
501,5971425	20,00775307	503,9405693	20,00716041	505,4985338	20,00751285	426,1993652	20,00783129	501,2758635	20,00385944
501,6562596	20,00739916	504,0556204	20,00711944	505,2961712	20,00786862	426,4077248	20,00784433	501,1066974	20,0038911
501,5792936	20,00731721	504,145433	20,00700395	505,3261845	20,0073806	426,3855274	20,00778658	501,0539467	20,00372719
501,5148332	20,00741779	504,0058256	20,00696856	505,42441	20,0074607	426,2731195	20,00759846	501,1151103	20,00378493
501,3520336	20,00735074	504,0917728	20,00697042	505,4012178	20,00708258	426,0935512	20,00771767	500,8472641	20,00388551
501,2795014	20,00733397	504,2175105	20,0069816	505,2225021	20,00773451	425,9992479	20,00781452	500,4908558	20,00376258
501,4160393	20,00735446	504,0940466	20,00697229	505,3039019	20,00694661	426,1811185	20,00793932	500,4317387	20,00381101
501,6722895	20,00747181	504,2727623	20,0069667	505,5658364	20,00711238	426,3114604	20,00787227	500,5959025	20,00389296
501,6113533	20,00746622	504,15089	20,00683631	505,7259075	20,00765441	426,4576049	20,00795608	500,6125007	20,00374395
501,4512822	20,00740475	504,0769935	20,00678043	505,7227242	20,00739178	426,3747271	20,00779217	500,5910139	20,00381659
501,5745188	20,00741034	504,1895435	20,00683073	505,6554216	20,00748677	426,2853124	20,00764875	500,7954229	20,00378493
501,5595121	20,00733583	503,9912736	20,00697415	505,4967148	20,0069969	426,2332155	20,00780894	500,9504917	20,00365268
501,5110815	20,00724643	503,870993	20,00690523	505,4526043	20,00749795	426,1706308	20,00773629	500,8272552	20,00370111
501,6662641	20,00725015	504,0935918	20,00667799	505,5567414	20,00665603	426,3013707	20,00764316	500,754723	20,00366758
501,6570554	20,00731907	504,2213758	20,00687729	505,8168569	20,00764696	426,3608289	20,00761895	500,7076566	20,00368621
501,6479605	20,00746063	504,2186473	20,00691455	506,1078953	20,00799341	426,4540237	20,00755748	500,7320993	20,00374023
501,7177642	20,0072725	504,2718528	20,00685494	506,1979352	20,00727629	426,6735246	20,00786295	500,726756	20,00376444
501,6403435	20,00712908	504,3696235	20,00671338	506,1229019	20,0069019	426,7431294	20,00780335	500,9886905	20,00359121
501,6917299	20,00727064	504,4812639	20,00685494	506,3716487	20,00732845	426,5918122	20,00759287	501,1735453	20,00369366
501,8157623	20,00731348	504,5051382	20,00688102	506,6131196	20,00741972	426,5513112	20,0078257	501,140235	20,00374768
501,9681026	20,00734515	504,53788	20,00678602	506,6049341	20,00738805	426,5820067	20,0079356	501,203786	20,00342544
502,1181693	20,00731535	504,6624808	20,00680465	506,5158036	20,00759853	426,5763223	20,00782756	501,091236	20,00339005
502,2026386	20,00730044	504,8114105	20,00674318	506,3220813	20,0063785	426,5760665	20,00769531	501,1189756	20,00372346
502,4237595	20,00732838	504,7634347	20,00690151	506,1974805	20,00682367	426,641067	20,00779403	501,3120159	20,00384081
502,6063406	20,00720917	504,7195515	20,00689406	506,4535032	20,00742717	426,5936596	20,0076413	501,2569914	20,00352043
502,6329433	20,00725202	504,6336043	20,00658486	506,5594594	20,00681436	426,8411843	20,00766737	501,2361867	20,00355769
502,4884473	20,00724829	504,5904033	20,00662211	506,5749208	20,00746256	426,745062	20,00788344	501,4261575	20,00360053
502,3002956	20,00720359	504,5451559	20,00685122	506,4685099	20,00699317	426,8058845	20,00785923	501,62852	20,00358749
502,3509999	20,0072129	504,6411076	20,00667985	506,3757414	20,00722042	427,0014259	20,00774747	501,8656708	20,00363033
502,3566842	20,00716447	505,0615216	20,0066873	506,4616887	20,00745511	426,8195269	20,00766179	501,8074631	20,00374581
502,3546379	20,00718682	505,1295063	20,00677298	506,531265	20,00651634	426,7676573	20,00766551	501,7948439	20,00363592
502,5265324	20,00720359	505,1008572	20,00671152	506,7531818	20,007226	426,9628576	20,00782197	501,8522557	20,00365268
502,741969	20,0071831	505,3014008	20,00654202	506,8100252	20,00722787	426,9782053	20,00776423	501,8546432	20,00344593
502,7165031	20,00724643	505,3152706	20,00653643	506,8359458	20,00712728	427,0962975	20,00783501	501,8806774	20,00356141
502,5518846	20,00714398	505,0990382	20,00677857	506,7741001	20,00720551	427,2217794	20,00784246	501,7366362	20,00350553
502,6120249	20,00705458	505,1945352	20,00682514	506,6526826	20,00679201	427,2828292	20,00774561	501,7497102	20,00339191
502,6755758	20,00720545	505,3784805	20,00672269	506,5876537	20,00709748	427,4623692	20,00759287	501,9095539	20,00346455
502,5463139	20,00717006	505,4664741	20,00685308	506,6299452	20,00706209	427,3399284	20,00755562	502,0542773	20,00358376
502,5903107	20,00710487	505,5685649	20,00664819	506,714983	20,00678456	427,2308743	20,00772698	501,8378175	20,00351485
502,6554533	20,00724084	505,6672451	20,00649545	506,8295793	20,00739178	427,0436321	20,00775119	501,6694473	20,00351485
502,4893568	20,00719427	505,4337323	20,00673201	506,878692	20,00692984	426,9195429	20,00775864	501,5554194	20,00358749
502,5881507	20,00709742	505,1990826	20,00661466	506,8423122	20,00680505	426,8653996	20,00781825	501,6878646	20,00357631
502,6453351	20,00700242	505,1727073	20,00662025	506,7950185	20,00705464	426,9159618	20,00765806	501,8885218	20,00342916
502,5689376	20,00713467	505,0799388	20,00670593	506,8618664	20,00673985	426,8497676	20,00765992	501,9317228	20,00352975
502,663525	20,0072576	505,2711601	20,0066277	507,1233461	20,00695219	426,93094	20,00767483	501,9285396	20,00348504
502,7581125	20,0070136	505,5239996	20,0065979	507,1274388	20,00728375	427,039113	20,00776609	501,8803364	20,00351857
502,7910817	20,00700242	505,5678828	20,00662025	506,965094	20,00669515	427,0062007	20,00784619	502,0051645	20,00354279
502,8663424	20,00713839	505,5049002	20,00643771	506,9382639	20,00638409	426,9129775	20,00784805	502,1154408	20,00344779
502,8704351	20,0072278	505,3687034	20,00660535	506,9796459	20,00696523	426,7812144	20,00776796	502,1430667	20,00324104
502,777894	20,00720731	505,4246373	20,00661466	506,8700518	20,00722787	426,9452361	20,00766179	502,1972953	20,00342358
502,8296215	20,00704154	505,6688367	20,00656809	506,842767	20,00646791	427,1157096	20,00768414	502,007893	20,00348504
502,9710479	20,00717751	505,8200402	20,00654202	507,1369885	20,00690935	426,7967043	20,00783688	502,0898612	20,00350181
503,319157	20,00705271	505,7152209	20,00659976	507,1679114	20,00699317	426,6094336	20,00779031	502,1652356	20,00354837
503,6126965	20,00703595	505,6206335	20,00655505	507,1683661	20,00709189	426,3639269	20,00759846	502,0176701	20,00349622
503,689094	20,00712908	505,5051276	20,00649359	507,3034261	20,00715895	426,4686893	20,0077009	502,126241	20,00320565
503,5985993	20,00709555	505,4646551	20,00652339	507,5412589	20,00660202	426,6860586	20,00767483	502,3091631	20,00344407
503,2496944	20,00708997	505,6108564	20,00649731	507,7231579	20,00630958	426,6013903	20,00768041	502,4512717	20,0036769
503,1511279	20,00703595	505,5690196	20,00646006	507,6676787	20,0059594	426,5825183	20,00782197	502,4343324	20,00342358
503,3960093	20,00701732	505,6481457	20,0065327	507,6044688	20,00714777	426,6867123	20,00778286	502,2469764	20,00341613
503,7786793	20,00703967	505,8598306	20,00655878	507,5567204	20,00703601	426,6695171	20,00781639	502,2339025	20,00336956
503,7832267	20,007103	505,9194025	20,00641536	507,4825965	20,00688328	426,6758552	20,00769718	502,1777412	20,00335652
503,5258397	20,00729486	505,7393225	20,00650104	507,3375321	20,00704346	426,6308068	20,00780335	502,1718294	20,00329319
503,5616511	20,00713281	505,4880746	20,00654202	507,227938	20,00665045	426,8756882	20,00763571	502,2085503	20,0034124
503,645552	20,00700615	505,4839819	20,00655319	507,2593156	20,0062239	427,186707	20,00761895	502,3745331	20,00333417
503,7792477	20,00697076	505,4312312	20,0066575	507,2811434	20,00650143	427,3662185	20,00783688	502,3707814	20,00343289
503,8495062	20,00703036	505,5469644	20,00652712	507,5448969	20,00729492	427,5924837	20,00793373	502,4431999	20,00349994
503,8197202	20,00706016	505,78889	20,0065029	507,795008	20,00668956	427,5676432	20,00778658	502,571325	20,00352043
503,8234719	20,00707693	505,8757467	20,00662584	507,7772728	20,00706582	427,3603352	20,00766924	502,4751459	20,00338074
503,9926379	20,00700428	505,8239055	20,00651221	507,6435771	20,006982	427,2573918	20,00766179	502,5155048	20,00326898
504,1400897	20,00691301	505,9462326	20,0065327	507,5971929	20,00619224	427,1463197	20,00772139	502,6193009	20,00339005
504,2923164	20,00701732	505,9037137	20,00641908	507,6613122	20,0065927	427,1221897	20,00765992	502,8343964	20,00332672
504,3817879	20,00705644	505,7018059	20,00618439	507,6908708	20,00641203	427,0099524	20,00766737	502,8117727	20,00337701
504,3010703	20,00705085	506,0083056	20,0063781	507,7063322	20,00700062	426,9901993	20,00783501	502,7657295	20,00326339
504,201708	20,00697821	506,3216265	20,00656996	507,7627209	20,00658153	426,9369086	20,00772512	502,855201	20,00329878
504,0799494	20,00696889	506,60789	20,00657182	507,8841385	20,00660947	426,9638239	20,00772698	502,7786898	20,00330995
504,0598268	20,00698193	506,6199408	20,00651221	507,9382534	20,0068125	426,9015804	20,00784805	502,6693231	20,0032876
504,2771961	20,00702664	506,6417687	20,00646751	508,0692206	20,00690377	426,8361536	20,00779217	502,8149559	20,00332299
504,3941798	20,00703967	506,711345	20,00643771	508,1237903	20,00643252	426,9248578	20,00771394	503,1446477	20,00326153
504,4039569	20,00711791	506,5164858	20,00649172	507,9682667	20,00612332	426,8439127	20,00770276	503,5629016	20,00326339
504,3373364	20,00692792	506,3686929	20,00640604	507,7904605	20,0064381	426,6506167	20,00756493	503,4521706	20,00341426
504,2421805	20,00692233	506,3289025	20,00646751	507,8463944	20,00699504	426,8086414	20,00771953	503,6307727	20,00343289
504,3583685	20,00708624	506,3741498	20,00645633	508,1347043	20,00663927	426,8469539	20,00773443	503,7501439	20,00333231
504,3301741	20,00689253	506,3950682	20,00631105	508,0674016	20,00662809	426,8295314	20,00779776	503,5486908	20,00346083
504,1699894	20,00680684	506,255006	20,00637065	508,0710396	20,00660015	427,0563082	20,00774933	503,2280939	20,00337142
504,3837206	20,00700056	506,1513236	20,00637438	508,2070091	20,00679014	427,1545905	20,00763198	503,3443955	20,00320006
504,5633458	20,00717006	506,2781981	20,00648427	508,1497109	20,0067175	426,8657122	20,0077959	503,5077635	20,00336583
504,6311032	20,0070881	506,3461829	20,00651408	507,9100591	20,00654055	426,8391095	20,00783501	503,5548299	20,00330995
504,8076589	20,00676773	506,4266732	20,00646937	507,7595377	20,00643624	426,8775072	20,00785923	503,5530109	20,00319633
504,853702	20,00696144	506,4573686	20,00644516	507,7413478	20,00654241	426,783005	20,0079952	503,6601039	20,00335093
504,892924	20,00692978	506,553775	20,00646751	507,7072417	20,00622018	426,7874672	20,0076711	503,6938689	20,00323731
504,9040653	20,00686086	506,8216212	20,00646937	507,8791362	20,00598921	426,8548835	20,00752395	503,7345688	20,00335466
504,6348549	20,00714026	506,8759635	20,00641163	508,0755871	20,00644183	426,897374	20,00768786	503,7496891	20,00339191
504,7600241	20,00713467	506,7763739	20,00633526	508,2365677	20,00714591	426,9066679	20,00792628	503,5998499	20,00340122
505,1827117	20,00679753	506,7129366	20,00638742	508,2388414	20,00671005	427,1383617	20,00783688	503,5855253	20,00338446
505,1954447	20,00670067	506,7047512	20,00649172	508,3557115	20,00615312	427,2268669	20,0076115	503,6646514	20,00297654
504,8750751	20,00676028	506,7161199	20,00634085	508,4084622	20,00651075	427,1686024	20,00753885	503,5245892	20,00318888
504,8218697	20,00702291	506,7668242	20,00639487	508,3011418	20,00705278	427,2191646	20,00780521	503,5117426	20,00339377
504,7585461	20,00699311	506,944403	20,00639859	508,1283378	20,00657408	427,2735637	20,00790579	503,6585123	20,00328202
504,9058843	20,00697262	507,0610457	20,00621605	508,3397953	20,0057899	427,2860977	20,00780707	503,6743147	20,00309575
504,9536328	20,00704154	507,2290749	20,00622537	508,6076415	20,00593705	427,3121604	20,00774747	503,5958708	20,00326339
504,9911494	20,00691674	507,3031987	20,00656996	508,689496	20,00699504	427,3731818	20,0078555	503,6300906	20,00336397
505,0086572	20,00698752	507,3707287	20,00663142	508,6753989	20,0069969	427,4384949	20,00758356	503,700008	20,00318888
505,1529258	20,00687762	507,5435327	20,00635575	508,4489347	20,00645859	427,446453	20,00756865	503,6994395	20,00313859
505,1755495	20,00687204	507,5005591	20,00613782	508,5926348	20,00610097	427,5015911	20,00796354	503,5178816	20,00319633
505,2230706	20,00696144	507,3720929	20,00629056	508,5226038	20,00618665	427,527057	20,00793932	503,5553983	20,00318516
505,2542208	20,00680312	507,252267	20,00640791	508,3411596	20,00676593	427,5155462	20,00770463	503,6718136	20,0031982
505,10927	20,00692046	507,0480854	20,00643026	508,4389302	20,00663368	427,4156154	20,00770835	503,8936167	20,00333044
505,0665238	20,00704154	507,2338497	20,00650104	508,5344272	20,00626115	427,2528159	20,0076711	503,9536433	20,00328388
505,1450814	20,00690743	507,4875988	20,00643398	508,6008203	20,00604881	427,3699133	20,00771767	503,8443902	20,00324662
505,2496733	20,00681616	507,6206124	20,00608008	508,4889524	20,00683857	427,5653126	20,00769904	503,8343858	20,00326153
505,0411716	20,00686831	507,4939652	20,0062738	508,4039147	20,00688328	427,5441384	20,00782011	503,8930482	20,00327456
505,0763009	20,00709183	507,3614064	20,0063334	508,5949086	20,00626674	427,2808113	20,00779776	504,0491402	20,00325221
505,2957165	20,00693723	507,5448969	20,00635761	508,747249	20,00615498	427,1859112	20,00767669	504,0398179	20,00320006
505,4254331	20,00688135	507,6144733	20,00624958	508,7536154	20,00584392	427,1258277	20,00774747	504,1303127	20,00317026
505,5257049	20,00678822	507,3657265	20,00628125	508,90732	20,00631703	427,0756065	20,00789648	504,337109	20,00323917
505,4920536	20,0067938	507,3475366	20,00619929	508,955978	20,00703415	426,983037	20,00775306	504,2624168	20,00331182
505,3369848	20,00682547	507,590599	20,00637065	509,0114572	20,00666535	427,2390882	20,00768786	504,383948	20,00324104
505,5836852	20,00672861	507,6317537	20,00645447	509,1024066	20,00602832	427,531576	20,00776609	504,5152563	20,00312183
505,672361	20,00714584	507,3991504	20,00630919	509,2083628	20,00592215	427,5363224	20,00778658	504,4162351	20,00307712
505,5865274	20,00698566	507,3363953	20,00631291	509,1092279	20,00646977	427,4242272	20,00781639	504,5692575	20,0031032
505,5602657	20,00676214	507,4600865	20,0061937	509,0296471	20,00699876	427,0988839	20,00767669	504,6780559	20,00316467
505,6225661	20,00687204	507,4364397	20,00624027	509,1828969	20,00658712	427,155102	20,00762453	504,466371	20,00310693
505,668723	20,00680498	507,4912367	20,0062738	509,0328303	20,00607489	427,3727271	20,00679752	504,4720553	20,00314604
505,6920288	20,00689811	507,6460782	20,00625517	508,8004544	20,00644928	427,7750648	20,0301048	504,6490657	20,00318329
505,5036497	20,00695586	507,4116559	20,00645075	508,730878	20,00648653	429,6310025	20,17978323	504,6974963	20,00316653
505,5235449	20,00675469	507,1017456	20,00641908	508,6890413	20,00671005	432,8761649	20,41925233	504,6315579	20,00306781
505,4393029	20,00680126	507,2920574	20,00629428	508,7477037	20,0063189	435,8934137	20,62763761	504,5848326	20,00313859
505,233075	20,00670999	507,5794577	20,00629242	508,8482029	20,00614008	437,9526803	20,76934019	504,3922471	20,00330809
505,2988997	20,00666156	507,5658153	20,00623095	508,8723045	20,00583647	438,8408587	20,82898209	504,1499805	20,00330995
505,507174	20,00679753	507,5408042	20,00618439	508,8336509	20,00622763	438,4536129	20,7982056	504,2275149	20,00303242
505,5642448	20,00702477	507,5746829	20,00633713	508,9655277	20,0069168	436,6848731	20,67841145	504,2657137	20,00300262
505,3766615	20,00691115	507,4607687	20,00629428	509,2361024	20,00654614	433,8625404	20,48026699	504,1880656	20,0029337
505,2292097	20,00678822	507,3650443	20,0062887	509,3761646	20,0062835	430,4625649	20,2221584	504,3268772	20,00320006
505,2974218	20,00683106	507,4575854	20,00605214	509,344787	20,00571912	426,3777683	19,92828144	504,4511369	20,00326711
505,4192941	20,00686272	507,6503983	20,00629615	509,2424688	20,00585323	422,1932967	19,62517135	504,7152314	20,00316839
505,4586297	20,00691301	507,7665863	20,00660721	509,3197759	20,00681622	418,3494594	19,3422337	504,7791235	20,00317212
505,5180879	20,00679567	507,5605857	20,00632967	509,4466504	20,00702111	414,9043502	19,10574856	504,7303518	20,00313114
505,4329365	20,00673606	507,5933275	20,00621233	509,479847	20,00624811	412,12357	18,93788885	504,7272823	20,003133
505,5410527	20,00675283	507,6810938	20,00617321	509,3020407	20,00599293	410,7508014	18,85517251	504,7399015	20,00292811
505,6368907	20,00681057	507,7095155	20,00610429	509,0814883	20,00615871	411,0786174	18,86564244	504,5540235	20,00313487
505,4669288	20,00690556	507,7036038	20,00629987	509,1765305	20,00642693	412,6317502	18,96706718	504,5275345	20,00335838
505,4736364	20,00673048	507,7483964	20,00637624	509,3397848	20,0069671	415,2173016	19,14945366	504,6342864	20,00323917
505,4051969	20,00670067	507,8423017	20,00635389	509,4375554	20,00655359	418,5647822	19,3952334	504,6654366	20,00296909
505,4737501	20,00679939	507,857081	20,00629615	509,508496	20,00613822	422,3942098	19,68008958	504,5582299	20,00296723
505,7113556	20,00680498	507,6485793	20,00623282	509,7076754	20,00576383	426,399653	19,97763222	504,7612746	20,00316653
505,9455504	20,00680684	507,8805005	20,00635016	509,7549691	20,00629282	430,4085352	20,26105602	504,9718226	20,00308085
506,0483233	20,00680684	507,9302953	20,0061788	509,6617459	20,00697082	434,1922891	20,50614286	504,9029284	20,00315722
505,9123539	20,006764	507,8347984	20,00623468	509,4616571	20,00651075	437,0048163	20,69221365	504,6940857	20,00310506
505,7927553	20,00686086	507,7524891	20,0062086	509,4029946	20,006114	438,7851806	20,80316583	504,6419034	20,00318516
505,6816833	20,00669136	507,7413478	20,00621605	509,4243678	20,00555335	439,3059516	20,83003634	504,5884706	20,00310693
505,7206779	20,00670254	507,7515796	20,00624958	509,7413267	20,00565952	438,6525933	20,77207269	504,6124585	20,00293556
505,8750646	20,00688135	507,8000102	20,00601675	509,7099491	20,00646418	436,8443473	20,6374761	504,6969279	20,00313859
505,7712685	20,0068292	507,7975091	20,00623654	509,6180902	20,00707699	433,9323725	20,44158544	504,9503358	20,00318516
505,8776794	20,00671185	507,8586726	20,00651035	509,6162712	20,00666907	430,8134025	20,20576526	505,2408057	20,00304173
505,9306575	20,00678449	508,0783156	20,0061937	509,5244122	20,00626674	427,490393	19,95530656	505,2611557	20,00302683
505,7505775	20,00665224	508,0430727	20,00619556	509,5876221	20,00578245	424,3370895	19,71570335	505,2398962	20,00325966
505,5297977	20,00666342	507,9653109	20,00620115	509,5034938	20,00582716	421,6701667	19,51203056	505,2954891	20,00312369
505,6049447	20,00681243	508,0492117	20,00620674	509,4475599	20,00647536	419,4817235	19,3656546	505,0465149	20,00316094
505,8709719	20,00681616	508,3595768	20,00622164	509,7836182	20,00690749	418,289859	19,29147476	504,8742793	20,00325035
506,0061455	20,00682547	508,6324252	20,00633899	509,6699314	20,00630399	418,4046259	19,29728249	504,9825092	20,00292811
505,9536222	20,00681243	508,4693983	20,00626448	509,7008542	20,00603577	419,4208726	19,38346708	505,0641364	20,00293929
505,9578286	20,00676959	508,1476646	20,00624958	509,819998	20,00638223	421,3919182	19,54177142	505,1781643	20,00315908
506,1896361	20,00652	508,1904108	20,00629615	509,9177687	20,00584206	424,3565868	19,75651018	505,0379884	20,00296909
506,2091902	20,00661127	508,3795857	20,00628125	509,989164	20,00602646	427,7194719	20,00683105	504,8726877	20,0031181
506,0289966	20,0068739	508,4684888	20,00616204	509,8859363	20,00681436	431,2389607	20,27015318	504,8945156	20,00322614
506,142115	20,00684968	508,3357026	20,00621419	509,8509208	20,00660202	434,7627412	20,52120048	504,9424914	20,00295791
506,0985729	20,00678822	508,3648064	20,00615459	509,9632434	20,00604695	437,8435409	20,73218415	504,8563168	20,00306409
505,9673783	20,00682733	508,5000938	20,00611175	509,9509652	20,00613449	439,7904849	20,88051589	504,8807595	20,00323545
505,9387292	20,00669136	508,7706684	20,00612851	509,9509652	20,00568187	440,675537	20,95105798	504,9916042	20,00298027
506,0424116	20,00663548	508,92983	20,00602979	509,9200424	20,00627047	440,6450973	20,93549372	505,2873036	20,00302124
506,1973668	20,00658146	508,9359691	20,00610988	509,7922584	20,00677338	439,4257207	20,83366291	505,467611	20,00304732
506,1948657	20,00688507	508,8593442	20,00631477	509,7717948	20,00644742	437,0955668	20,65475399	505,362678	20,00291694
506,0915243	20,00695586	508,6960899	20,00630546	509,566249	20,00615498	433,9675018	20,41573565	505,4387345	20,00305105
506,1240388	20,0067789	508,5307892	20,00621233	509,5198647	20,00615498	430,0421225	20,13911982	505,5072877	20,00326525
506,2140788	20,00671557	508,4578023	20,00615645	509,6240019	20,00571726	426,0797098	19,85054581	505,3783668	20,00314045
506,2331782	20,00657774	508,4464336	20,00618625	509,724501	20,00620341	422,2956433	19,57728461	505,3430102	20,00318329
506,2484122	20,00662989	508,6337895	20,00625703	509,7417814	20,00644369	418,9385846	19,34519158	505,396443	20,00306595
506,2855878	20,0066094	508,7847656	20,00632781	509,8345499	20,00678269	416,3824212	19,17561824	505,390986	20,00284616
506,2255611	20,00674724	508,8054566	20,00625331	509,9978042	20,00623508	415,0698214	19,08457774	505,5246818	20,00279028
506,1499594	20,00692419	508,7124608	20,00603724	510,1046698	20,00583833	414,9845562	19,08059354	505,7285223	20,00299703
506,1997542	20,0067938	508,5739902	20,00605773	510,0164488	20,00578804	416,0862386	19,16339742	505,6252946	20,00306595
506,3123042	20,00678635	508,7054122	20,00622909	510,0723828	20,00589794	418,2730334	19,32432251	505,4541959	20,00304546
506,2545513	20,00666901	508,7990902	20,00629242	510,2183567	20,00653869	421,1443082	19,54722152	505,360859	20,00322241
506,2069165	20,00644922	508,721101	20,00625331	510,2929352	20,00710307	424,786863	19,81005005	505,5047866	20,00306967
506,0744713	20,00679567	508,8040924	20,00629801	510,4202645	20,00634497	428,8641279	20,08743329	505,5012623	20,0029486
506,1524605	20,00704712	508,9507484	20,00628311	510,4343617	20,00590911	432,7649224	20,35249327	505,5697017	20,00289831
506,2834277	20,00679939	509,142197	20,00610802	510,3074872	20,00588862	435,860814	20,57912315	505,7252253	20,00310693
506,224879	20,00677704	509,0914927	20,00610802	510,2279064	20,00566138	438,0693798	20,74515747	505,7224969	20,00325221
506,0675364	20,00674724	508,9591612	20,00617508	510,1524183	20,00588304	439,3495221	20,83470413	505,6431434	20,00317212
506,0181963	20,00652558	509,0542034	20,00616576	510,2665599	20,00663741	439,4238449	20,83936261	505,6989637	20,00305291
506,2216958	20,00658333	509,0371504	20,00608008	510,3115799	20,00700807	438,4291418	20,75877154	505,768199	20,002889
506,4287195	20,00670254	509,0476096	20,00612106	510,2974827	20,00619969	436,5123817	20,60120854	505,8058293	20,00296164
506,4876093	20,00667832	509,0967223	20,00607636	510,5175804	20,00586068	433,6711202	20,38306486	505,5745903	20,00292439
506,692473	20,00679753	509,1706187	20,00622909	510,4561895	20,00592215	430,1015807	20,12653952	505,5150184	20,00311065
506,824236	20,00670999	509,241332	20,00636134	510,3443217	20,00572099	426,3884548	19,85692724	505,4976243	20,00311251
506,6732599	20,00662617	509,2367845	20,0062235	510,6440002	20,00608606	423,0080903	19,60083217	505,5228628	20,00301193
506,6288084	20,00649019	509,1703914	20,00603165	510,6826537	20,00669887	420,2168226	19,38441144	505,6977131	20,00300262
506,662687	20,00662617	509,0928569	20,00601675	510,5698764	20,00680691	417,8656934	19,22924751	505,7528512	20,00292066
506,6920182	20,00692978	509,1055899	20,00609312	510,5153067	20,00627233	416,3223377	19,15082084	505,738413	20,0030287
506,6828096	20,00677145	509,0023622	20,00630546	510,5334966	20,00622763	416,2059508	19,15693218	505,9519169	20,00309575
506,9378092	20,00673234	509,0103203	20,00602793	510,5612362	20,00597058	417,656936	19,24773427	506,0403653	20,00303987
507,0351251	20,00662058	509,1919919	20,00611547	510,6476382	20,00531307	420,0526019	19,41469618	505,6920288	20,00304732
507,015912	20,00647343	509,2367845	20,00609498	510,808164	20,00611214	423,2060191	19,64170605	505,5209301	20,00304732
506,9264405	20,00663548	509,0924022	20,00605773	511,0514538	20,0065927	426,656301	19,90699886	505,445101	20,00283498
506,9797596	20,00681616	508,9543864	20,00615831	511,0546371	20,00684602	430,4788505	20,18610132	505,5179742	20,00293556
507,0278492	20,00686272	508,9684835	20,00615459	511,2410835	20,00630958	434,212639	20,45234594	505,8760878	20,0031181
507,0087498	20,00697448	508,9653003	20,00618439	511,3052029	20,00590539	437,3442283	20,67803147	506,20055	20,00307526
506,8813068	20,00664852	509,1599322	20,00618998	511,4197992	20,00596499	439,9514939	20,84101477	506,2362477	20,00311065
506,85982	20,00654607	509,434827	20,00619556	511,4338964	20,00630213	441,4096982	20,92529201	506,2888847	20,00304732
506,9336028	20,00663362	509,5239574	20,00605214	511,2942889	20,006548	441,4999939	20,92236952	506,4469094	20,0029486
507,1638186	20,0066243	509,4148181	20,00611733	511,2738253	20,00676034	440,2209601	20,83202565	506,3071883	20,00306036
507,2436268	20,00663362	509,3829858	20,00616949	511,4388986	20,00605999	437,9186879	20,66278199	506,1480267	20,00289086
507,2806887	20,00658333	509,3179569	20,00605587	511,4998347	20,00577314	434,8006274	20,43108012	506,2082807	20,0029039
507,2886468	20,00653676	509,2022237	20,00614155	511,4238919	20,00591284	431,0604156	20,16006154	506,1991858	20,00300262
507,2844404	20,00677145	509,2706632	20,00594783	511,420254	20,00571912	427,1245487	19,87630806	506,1325653	20,00313487
507,1435824	20,00681243	509,2708905	20,00601116	511,3884216	20,00570609	423,2171036	19,6068988	506,0446854	20,00304546
507,3494692	20,00667273	509,4532442	20,00624213	511,3947881	20,00599107	419,903189	19,37782512	505,843687	20,00285361
507,6341411	20,00668205	509,5692048	20,00625703	511,4357154	20,00649585	417,4130777	19,21110535	505,9448683	20,00302311
507,6484656	20,00667087	509,6024014	20,00618439	511,4116138	20,00693357	416,0912408	19,12270235	506,1356348	20,00289831
507,4946473	20,00668391	509,6703861	20,00620674	511,4643644	20,00624066	415,9012701	19,1211545	506,1115332	20,00308644
507,4407598	20,00663362	509,5657942	20,00611175	511,5544044	20,00593519	417,1703847	19,20643198	506,1024383	20,00303056
507,3820974	20,00666901	509,5275954	20,00622164	511,6353495	20,00585882	419,5225086	19,36986604	506,2701264	20,00301752
507,5504676	20,00677332	509,6551521	20,00628497	511,4739141	20,00621086	422,65478	19,59535226	506,4647582	20,00303428
507,8005786	20,00656284	509,7340507	20,00618066	511,5002895	20,00646046	426,3439464	19,86062645	506,3944998	20,00304732
507,635619	20,00653117	509,5705691	20,00596087	511,4248014	20,00662251	430,43312	20,14008654	506,1514373	20,00295791
507,3893733	20,00677332	509,6851654	20,00604469	511,4002451	20,00630772	434,2335574	20,40690672	506,1952067	20,00296537
507,402561	20,00676214	509,9054905	20,00618811	511,7194777	20,00579549	437,3398798	20,6339557	506,2600082	20,00294115
507,622545	20,00653117	509,7097217	20,00623095	511,9873239	20,00579735	439,7312541	20,79888919	506,4133718	20,00296537
507,6772284	20,0065796	509,487805	20,00613223	511,7326654	20,00608234	441,0300694	20,88553944	506,5427474	20,00317584
507,6622217	20,00669508	509,5655668	20,00609684	511,6121573	20,00595009	441,0942172	20,88519299	506,3339047	20,0032727
507,6735904	20,00662989	509,7072206	20,00595156	511,6953761	20,00558315	440,0122595	20,79743633	506,1695135	20,00297654
507,5860516	20,00650509	509,7927131	20,00600371	511,6244355	20,00627605	437,80358	20,63096802	506,2412499	20,00282753
507,6782516	20,00669881	509,7911215	20,00621419	511,7085638	20,00680132	434,5429561	20,40260587	506,3811984	20,00296909
507,74635	20,00681988	509,7881657	20,00613782	511,8127009	20,00666535	430,7925978	20,1350574	506,3195801	20,00310693
507,5289808	20,00673979	509,8077198	20,00609126	511,8649969	20,00595754	427,0343666	19,85444992	506,2882026	20,003133
507,4677036	20,00662803	509,7770244	20,00623468	511,8954649	20,00584951	423,4315169	19,58816804	506,2144198	20,00301566
507,5256838	20,00655725	509,7265474	20,00610243	512,0514433	20,00568001	420,2302945	19,36251977	506,136658	20,00305291
507,5637689	20,00662803	509,8313667	20,00606145	512,2065121	20,00607675	417,7613858	19,19962587	506,2672842	20,00299889
507,6053783	20,00671185	509,8768414	20,00604469	512,2892762	20,00641948	416,2396305	19,11514374	506,2417047	20,00289645
507,6956457	20,00667273	510,04578	20,0060689	512,1687681	20,00661878	416,1892104	19,11765831	506,3066198	20,00280145
507,7257727	20,00678822	509,9602875	20,00613037	512,051898	20,00661319	417,3926425	19,20740614	506,391885	20,00302497
507,6043551	20,00679194	509,833413	20,0060242	512,0559908	20,00600225	419,6161581	19,37543907	506,3045735	20,00312928
507,5402358	20,00648647	509,9218614	20,00618253	512,0787281	20,00602832	422,8563468	19,60535467	506,1637155	20,00297468
507,5390989	20,00646598	510,1178575	20,00610802	512,2933689	20,00587559	426,7205909	19,87491852	505,9423672	20,00284057
507,6117448	20,00681429	509,9764311	20,00606332	512,3115588	20,00638968	430,5583745	20,15848575	505,9956863	20,00293556
507,648693	20,00664293	509,7861193	20,00618811	512,2046932	20,00627419	434,2922198	20,4291467	506,145753	20,00294488
507,8734519	20,00631511	509,7370066	20,00623841	512,1173817	20,00660015	437,5737336	20,65977755	506,401321	20,00306222
508,0221543	20,00658705	509,8902564	20,00608381	512,2142429	20,00613822	440,0023688	20,82719581	506,5038665	20,00299331
508,024087	20,00668763	510,0300913	20,00594224	512,1169269	20,00573589	441,316276	20,91510893	506,5428611	20,00295791
507,9395039	20,00664107	510,0910274	20,00601861	511,9545821	20,00591843	441,5048541	20,91487424	506,5492276	20,00301752
508,0288618	20,00660382	510,1569658	20,00609871	512,140119	20,00587372	440,5709167	20,82616018	506,5660532	20,00284057
508,0458011	20,00669881	510,2752001	20,00615086	512,1292051	20,00605254	438,2370111	20,65784412	506,6122101	20,00289272
507,9675846	20,00671557	510,224041	20,00604096	512,0941895	20,00581039	434,9517172	20,4267532	506,5814009	20,00298213
508,1850675	20,00659078	510,1567384	20,00611175	512,0191562	20,00619782	431,286425	20,15551296	506,7047512	20,00304732
508,3280856	20,0065647	510,3718339	20,00603165	512,062812	20,00686279	427,3921391	19,8707909	506,826055	20,00301938
508,4442735	20,00675283	510,5207637	20,00621233	512,2815455	20,00634125	423,771668	19,59993437	506,816278	20,00297654
508,3781078	20,00672675	510,4859755	20,00609684	512,2101501	20,00594078	420,3931793	19,36985487	506,7493164	20,00274744
508,2658989	20,00652558	510,5098497	20,00595901	511,9786837	20,00597617	417,7780125	19,20295442	506,8769867	20,00283312
508,2931837	20,00643804	510,3390921	20,00608008	512,1569447	20,00597989	416,5762857	19,11523874	506,9395145	20,00303801
508,2594187	20,00666342	510,1556015	20,00593293	512,2383445	20,00592401	416,4788277	19,1154697	506,7461332	20,00297654
508,1847265	20,00671185	510,0000779	20,00602234	512,1578542	20,005436	417,7438211	19,20345361	506,4467957	20,00309203
508,1070783	20,0067193	509,9841618	20,00615831	512,2287948	20,00562599	419,8626028	19,37019387	506,5131888	20,00305477
508,2128071	20,00647529	510,2238136	20,00604283	512,2801812	20,00610655	422,8616332	19,59961772	506,8251455	20,00279959
508,2770402	20,00650323	510,4125338	20,00614714	512,1933245	20,00672868	426,3645238	19,86934363	506,7552281	20,00287596
508,2721516	20,00668018	510,5503222	20,00602048	512,1951435	20,00683857	430,0445384	20,15341004	506,5353578	20,00284988
508,2769265	20,00678449	510,4000282	20,00601861	512,2201546	20,00594823	433,8493527	20,42446215	506,3996157	20,00294488
508,2543028	20,00681429	510,5500949	20,00631291	512,3684022	20,00587745	437,2678592	20,65537984	506,4990917	20,00302311
508,387089	20,00664666	510,8372678	20,00604096	512,4206982	20,0058551	439,9140057	20,8231576	506,5097782	20,00289458
508,4482526	20,00645667	510,9320827	20,00602793	512,5839525	20,00597617	441,3991537	20,91094406	506,4281511	20,00280145
508,3856111	20,00647902	510,9982484	20,00610429	512,7858603	20,00622018	441,5163933	20,91025302	506,5560488	20,00282008
508,2283822	20,00665038	510,9145749	20,00601116	512,8940902	20,00626674	440,2927534	20,82111241	506,7246464	20,00282008
508,1722209	20,00669136	510,9923367	20,00612106	512,6471623	20,00668397	438,2979188	20,65211463	506,8167327	20,00284802
508,2435026	20,00669136	510,9971115	20,00614527	512,4525305	20,00597803	435,1882426	20,41973848	506,7447689	20,00298027
508,3567347	20,00655911	510,7581418	20,00597391	512,5512106	20,00573589	431,2742605	20,14725586	506,7092986	20,00305664
508,1844991	20,00662803	510,5064391	20,00602793	512,8240591	20,00582529	427,1636001	19,86090771	506,6120964	20,00290576
508,0775198	20,00663921	510,5503222	20,00609871	512,788134	20,00608793	423,4665325	19,58905652	506,6458614	20,00290017
508,1555089	20,00642686	510,5109866	20,00605214	512,8772645	20,00585882	420,3339769	19,35847038	506,6346064	20,00278096
508,2976175	20,00663548	510,4530063	20,00606332	512,971852	20,00577314	418,0484734	19,19147307	506,4263321	20,0029039
508,4356333	20,00657588	510,5780618	20,00615272	512,827697	20,00561854	416,7414158	19,10373131	506,1971394	20,00298027
508,3488903	20,00662989	510,7244905	20,00613037	512,6289724	20,00582902	416,5455334	19,10437952	506,3473197	20,00300262
508,399822	20,0065945	510,614669	20,00602793	512,4793606	20,00627047	417,5978472	19,19370452	506,5445664	20,00287037
508,6220797	20,00672302	510,502119	20,00601116	512,4502567	20,00690935	419,8350622	19,36271535	506,6221008	20,00293556
508,7370171	20,0066094	510,8420427	20,0060242	512,4943672	20,00647163	422,9737	19,59497415	506,6710999	20,00316094
508,6326526	20,00644922	510,9402681	20,00605214	512,7435688	20,00596127	426,8018202	19,867535	506,7854688	20,00298958
508,7222378	20,00668205	510,8083914	20,00610616	513,056435	20,00596872	430,7677288	20,15416627	506,9204151	20,00275116
508,8754877	20,00668577	510,7379055	20,00610429	513,0787176	20,00586627	434,4418885	20,42814273	506,8688013	20,0026096
508,7843109	20,00650696	510,8281729	20,00598509	512,926832	20,00604509	437,6986186	20,66138315	506,7701211	20,00287968
508,5957044	20,0065945	510,7274463	20,00594597	512,8399752	20,00551051	440,2962493	20,83075905	506,8701655	20,00304732
508,7749885	20,00657774	510,7592787	20,00606332	512,5803145	20,00574334	441,6878615	20,9202517	506,6548426	20,00294488
508,7747612	20,00653117	510,9370849	20,00618625	512,4579874	20,00635242	441,688373	20,92056835	506,608231	20,00289645
508,9435861	20,00652558	510,8659169	20,00611547	512,5753123	20,00668211	440,588595	20,83106825	506,8686876	20,00277724
508,9995201	20,00652558	510,8168042	20,00610243	512,7226504	20,00634125	438,358116	20,66102179	506,8557273	20,00265058
508,6175323	20,00665224	511,0434958	20,00609498	512,8186021	20,00588676	435,1292676	20,42734552	506,7017953	20,00272322
508,4211951	20,00665783	511,20243	20,00604469	512,7685799	20,00589421	431,4163406	20,15311201	506,6430192	20,00303801
508,4324501	20,00658519	511,1642312	20,00603538	512,7067342	20,00590166	427,2328638	19,86517503	506,8828984	20,0030883
508,4022094	20,00648274	511,1908339	20,00618998	512,7876793	20,00569305	423,6650297	19,5916456	507,0832147	20,00307154
508,473491	20,00647902	511,0464516	20,00606332	512,7185577	20,00606371	420,6887651	19,35920054	507,059113	20,00282194
508,7249663	20,00658705	511,029626	20,00612292	512,7644872	20,0059948	418,3385738	19,19010962	506,9519064	20,00265617
508,8316046	20,00669695	510,9921093	20,00591803	512,7012773	20,0058402	416,7468444	19,10091127	506,8797152	20,0027493
508,6614154	20,00670067	510,9368575	20,0060391	512,8986376	20,00615498	416,6205383	19,10119253	506,8643675	20,00292811
508,6694872	20,00663548	510,879332	20,00607636	512,9868586	20,0065778	417,8233167	19,19067959	506,8585695	20,00282567
508,8302403	20,00648461	510,907981	20,00605214	512,7872245	20,00624811	420,1200751	19,35988599	506,7976333	20,00288155
508,7057533	20,00653303	510,9448156	20,00604842	512,5503012	20,00595382	423,3918687	19,59258065	506,6655292	20,00287596
508,5901337	20,00669695	510,8986587	20,00604096	512,5639436	20,00605254	427,1350363	19,8659741	506,7435184	20,00293556
508,6723293	20,00668391	510,934129	20,00592921	512,7335643	20,00558315	431,1590673	20,15346033	506,9712331	20,00309761
508,9363102	20,00669136	511,0580477	20,00599812	512,7026415	20,00551796	434,7174654	20,42775158	506,8567505	20,00299517
509,0244175	20,00651255	511,0473611	20,00616017	512,7563017	20,00576569	438,069124	20,66188606	506,7215768	20,00303801
508,7936332	20,00649951	511,0932906	20,00602234	512,755847	20,00634311	440,7810384	20,83216535	506,8617527	20,00293743
508,5706933	20,00651813	511,2501784	20,00604096	512,6539836	20,00609165	442,0787452	20,92173436	507,0763934	20,00270273
508,4729226	20,00653676	511,283375	20,00614714	512,7931362	20,0063934	442,0482772	20,92178652	507,1726862	20,0029188
508,5829715	20,00638589	511,0653236	20,00589568	512,9818564	20,00658339	441,0216281	20,83199026	507,1049288	20,00294488
508,6932477	20,00651068	510,7949763	20,00600744	512,9818564	20,00601901	438,7661949	20,66130305	507,074006	20,00290762
508,8204633	20,00678449	510,7228989	20,00606332	512,9895871	20,00567069	435,4022297	20,4267979	507,015912	20,00294301
508,8104588	20,00670999	510,764963	20,00617135	512,9727615	20,00589049	431,7366249	20,15148593	507,0084087	20,002794
508,8468386	20,00644177	510,6123953	20,00620301	512,9695782	20,00582343	427,8535656	19,8619601	507,2281654	20,00280518
508,8864016	20,00653862	510,6173975	20,00595901	512,842249	20,00587186	423,9740306	19,58638549	507,6224313	20,00289831
508,7999996	20,00645667	510,8397689	20,00607077	512,8777193	20,00552727	420,6269194	19,35247639	507,7240674	20,00295233
508,983945	20,00654421	510,9261709	20,00607822	513,0468853	20,00561295	418,2890916	19,1829403	507,4885082	20,00295046
509,0304429	20,00667087	510,7213073	20,00602793	513,1910402	20,00596686	416,9745307	19,09376244	507,4079043	20,00311996
508,9498389	20,00672302	510,8031618	20,00613037	513,3261002	20,00621086	416,845553	19,0940288	507,4241615	20,00278841
508,8214865	20,00652745	511,0173478	20,00602606	513,4134116	20,0067175	418,125951	19,18355124	507,7315707	20,00263381
508,8142105	20,0065647	511,0128003	20,00578578	513,3638442	20,00668025	420,3560321	19,35356603	507,9463252	20,00269714
509,0303292	20,00656097	511,020531	20,00593479	513,4484272	20,00589794	423,3589847	19,58779365	507,6782516	20,00288713
509,0520434	20,0064399	511,1019308	20,00602793	513,4666171	20,00569863	426,9331001	19,86329189	507,5841189	20,0029337
508,9851955	20,00660382	511,2372181	20,0060093	513,4679813	20,00595568	430,9600301	20,15338396	507,6735904	20,00294301
508,9128907	20,0067044	511,2904236	20,0060242	513,3683917	20,00578432	435,0247326	20,43051016	507,6519899	20,00287037
509,1188912	20,00666901	511,1310346	20,00611361	513,4293278	20,00598921	438,538736	20,66641415	507,6463056	20,0027642
509,1234387	20,00669881	510,8761487	20,00621233	513,3870363	20,00617175	441,0508741	20,83794141	507,6034456	20,00272508
509,0656858	20,00652372	510,9691446	20,00604655	513,2656188	20,00572844	442,4477159	20,92865595	507,5752513	20,00288527
509,0085013	20,00646039	510,9007051	20,00599067	513,2283295	20,00591098	442,5064351	20,92933023	507,5577435	20,00300634
509,0302155	20,0063654	511,0707806	20,00596087	513,347928	20,00618292	441,1308528	20,83962338	507,5052202	20,00302311
509,1352621	20,00669322	511,071008	20,00608381	513,3988597	20,00654241	438,8648467	20,66860276	507,4757753	20,00287223
509,0602288	20,00680871	511,0603214	20,00604096	513,3502018	20,00615312	435,7443703	20,43297443	507,8952798	20,00276793
509,0179373	20,00665224	511,1699155	20,00608008	513,3620252	20,00578618	431,9698534	20,15620959	508,1381149	20,00287037
509,1477677	20,00651441	511,086242	20,00603351	513,5075444	20,00564462	427,8919633	19,86534639	507,8544662	20,00311251
509,2952195	20,00640637	511,2167545	20,00591244	513,4761668	20,00561482	423,9682609	19,58857224	507,6490341	20,00298585
509,4580191	20,00649578	511,3738697	20,00617135	513,439787	20,00570795	420,6538348	19,35335742	507,5318229	20,00284616
509,5969444	20,00664293	511,3465849	20,00615459	513,5339197	20,00591843	418,1445104	19,18223435	507,4964663	20,00278096
509,4920114	20,00670626	511,2219841	20,00601675	513,4566126	20,00583274	416,5588632	19,09190352	507,2476058	20,00287596
509,5706827	20,00679939	511,4964241	20,00598695	513,3188242	20,00583833	416,6730616	19,09147697	507,2304391	20,00289645
509,5736386	20,00668763	511,2688231	20,00598509	513,4215971	20,00598734	418,0230076	19,18133097	507,4334838	20,00278841
509,5188415	20,00652745	511,0114361	20,00584352	513,4925377	20,00621645	420,3349148	19,35209082	507,5804809	20,00283125
509,4996285	20,00651068	510,9191224	20,00591989	513,3206432	20,0065629	423,4603081	19,586799	507,579003	20,00311438
509,5960349	20,00657588	511,0678247	20,00617508	513,4097737	20,00647722	427,0912669	19,86296407	507,4409871	20,00294115
509,5761397	20,00657401	511,3727329	20,00599254	513,4557032	20,00592588	431,179332	20,15406196	507,2121355	20,00274185
509,4565412	20,00667087	511,4400355	20,00578951	513,5366482	20,00571726	435,0944226	20,4322629	507,3436712	20,00284243
509,4231172	20,00670626	511,4227551	20,00585656	513,6339641	20,00567256	438,4419032	20,66906842	507,3290056	20,00280704
509,4210709	20,0065498	511,2654125	20,00603724	513,6216859	20,00577687	440,950176	20,84141897	507,3086557	20,00279586
509,373095	20,00642873	511,2238031	20,00596646	513,7381013	20,00582343	442,4780987	20,93251163	507,3413975	20,00301752
509,4352817	20,00660195	511,411159	20,0058696	513,6398758	20,00571167	442,7564041	20,93285621	507,3208202	20,00307712
509,3442186	20,00663921	511,4163886	20,00609126	513,6225954	20,00594078	441,7857174	20,84273772	507,4569033	20,00261705
509,2703221	20,00668391	511,3240749	20,00616017	513,6771651	20,0056353	439,5882076	20,67109684	507,417454	20,002794
509,4128854	20,00666715	511,4755058	20,00601116	513,6885338	20,00563344	436,2201213	20,43457631	507,5910538	20,00307526
509,5588593	20,00651813	511,6410338	20,00609684	513,657611	20,00582716	432,2871534	20,15641821	507,8199054	20,00311624
509,5900095	20,00649019	511,6394422	20,0060093	513,7317348	20,00640085	428,2929368	19,86388608	507,7407793	20,00285919
509,4588149	20,00650323	511,5732764	20,0058696	514,0800713	20,00695592	424,5350467	19,58572984	507,6151554	20,00268224
509,4085653	20,00664293	511,6899191	20,00603165	514,1473739	20,00625929	421,1774195	19,34933783	507,5769566	20,00276979
509,5354398	20,00666342	511,6901465	20,0058845	513,9841196	20,00584765	418,5590126	19,1773654	507,4741837	20,00292811
509,7511038	20,00659823	511,5741859	20,00580255	514,0368703	20,00570795	417,2041213	19,08665831	507,6120858	20,00302311
509,7198399	20,00670067	511,5691837	20,00604469	514,0655194	20,00580108	417,2869137	19,0862597	507,8731108	20,0029039
509,6686808	20,00648833	511,7010605	20,00594597	513,8413289	20,00570609	418,522377	19,1759889	507,9056253	20,00280704
509,7265474	20,00657029	511,7688178	20,00578206	514,0432367	20,00586068	420,7491896	19,3470058	507,7940985	20,00280145
509,7962374	20,00669695	511,7344844	20,0060093	514,0950779	20,00555521	423,9261968	19,58273471	507,6851865	20,00277538
509,7362108	20,00662803	511,8131557	20,00621233	513,9763889	20,00561668	427,6527093	19,86035636	507,6767737	20,00274185
509,5187279	20,00653676	511,8311182	20,00607636	514,0455105	20,00568932	431,5930668	20,15273762	507,9543969	20,00287037
509,3609305	20,00658519	511,8331646	20,00580627	513,9172717	20,00590353	435,5918594	20,43219399	508,0888885	20,00291694
509,5155446	20,00660382	511,8834141	20,00588823	513,9613822	20,00647536	438,905916	20,67020836	508,1971183	20,00297095
509,5754576	20,0066094	511,8440785	20,0060391	514,0782523	20,00688886	441,1547554	20,84345298	508,3329741	20,00288341
509,5191826	20,0065349	511,6919655	20,00602234	514,0377798	20,00626674	442,5000402	20,9353503	508,185977	20,00287223
509,63628	20,00659823	511,5530402	20,00601675	513,918636	20,00587186	442,6405856	20,93643622	508,0668332	20,00289831
509,6222966	20,00654794	511,4848281	20,00601675	513,920455	20,00564089	441,4505686	20,846314	508,0764966	20,00299889
509,6578805	20,00652931	511,4775521	20,00592921	514,1009897	20,00571167	439,1753538	20,67412364	508,1098068	20,00303801
509,6315052	20,00651813	511,4127506	20,00588637	514,2310474	20,0058998	436,0182703	20,4370648	508,2247442	20,00282194
509,8792288	20,00669322	511,4486757	20,00604842	514,1491929	20,00584765	432,3318323	20,15832742	508,2865899	20,00273999
510,0114466	20,00670254	511,4000177	20,00600185	514,1646543	20,00627233	428,1556031	19,86480995	508,3171716	20,00266734
510,0200868	20,00659264	511,3524966	20,00588823	514,1541951	20,0057303	424,2528191	19,58504252	508,2972764	20,00292625
509,9409608	20,00646412	511,4420818	20,0059497	514,131003	20,00551237	420,8694987	19,34713432	508,2595324	20,00310506
509,7848687	20,0064399	511,6876454	20,0058398	514,0509675	20,00594078	418,2367673	19,1742287	508,3917502	20,0029784
509,8350046	20,00651627	512,0096065	20,00591058	514,0277753	20,0064232	416,7139036	19,08296468	508,3029608	20,00292252
509,9827975	20,00654235	512,109651	20,00607077	514,0596077	20,00658898	416,5758025	19,08223453	508,296708	20,00287037
510,2439362	20,00651068	511,9400302	20,00599254	514,0532412	20,00589049	417,9015048	19,17193579	508,3778804	20,00280704
510,5328145	20,00670812	511,9884608	20,00600185	514,0295943	20,00570609	420,3427592	19,34368843	508,328654	20,00273999
510,4461851	20,00656842	511,9379838	20,00608567	514,0641551	20,0058402	423,7644204	19,58058708	508,493841	20,00294301
510,1558289	20,0063952	511,9577653	20,00595901	513,9190907	20,0058998	427,8024065	19,85938593	508,6166228	20,00313114
510,1484393	20,00640824	511,8654516	20,00575784	513,9313689	20,00580294	431,8009716	20,15260165	508,6777863	20,00311438
510,2510985	20,00671744	512,098737	20,00587891	514,0077665	20,0056856	435,3868251	20,43265406	508,7242842	20,00274371
510,3811562	20,00661313	512,2624461	20,00605214	514,3197231	20,00560178	438,8093959	20,67169848	508,734516	20,00265058
510,327496	20,00638961	512,0207478	20,00619556	514,4120369	20,00572844	441,5601627	20,84584834	508,6040035	20,0027791
510,2960048	20,00642873	511,9993747	20,00602606	514,4861607	20,00581412	442,9627741	20,93821691	508,6017298	20,00292998
510,2902068	20,00650696	512,1542162	20,00596646	514,5812029	20,00603205	443,1533417	20,93959713	508,6566405	20,00291135
510,4034388	20,00651813	512,2935963	20,0058547	514,7444572	20,00640644	442,0149385	20,84939481	508,5395431	20,00284429
510,2994154	20,00667832	512,2467573	20,00589568	514,6394105	20,00665231	439,533439	20,67681516	508,4736047	20,00281635
510,2605345	20,00671185	512,0355271	20,00605028	514,2933478	20,00627792	436,3032263	20,43873001	508,4286984	20,00279028
510,3060092	20,00663734	511,882732	20,00619743	514,3069902	20,00563344	432,45865	20,15868505	508,4399534	20,00293743
510,2601934	20,00643059	511,8947828	20,00597391	514,4925271	20,0057899	428,4463003	19,86425861	508,2961396	20,00292066
510,3431848	20,0063952	511,8820499	20,00588264	514,4506904	20,00589607	424,7197878	19,58380014	508,1685829	20,00285919
510,2183567	20,00657774	511,7920099	20,00602606	514,4579663	20,00592215	421,4751085	19,34510776	508,204849	20,00265244
510,1651512	20,00662803	511,8274802	20,00602979	514,3729286	20,00590539	418,92156	19,1714962	508,2271317	20,00280332
510,2183567	20,00662244	512,0375735	20,0059795	514,4302268	20,00562599	417,595943	19,07937723	508,144595	20,00283871
510,2531448	20,00646598	512,1262492	20,00605959	514,4520546	20,00564648	417,5670665	19,07807524	508,1882508	20,00284429
510,3035081	20,00652558	512,1976446	20,00583794	514,4743372	20,00566138	418,5132253	19,16814717	508,2266769	20,00310506
510,1675387	20,00648274	512,4184244	20,0059143	514,5998475	20,00605067	420,6579275	19,34021646	508,3790173	20,00311065
510,261785	20,00650696	512,3572609	20,0060242	514,4538736	20,00643624	424,0559703	19,57769998	508,5323808	20,00282008
510,2472331	20,00646784	512,301327	20,00600371	514,2578775	20,00663182	427,9583848	19,85765925	508,4599623	20,00293184
510,0511233	20,0067789	512,2799538	20,00596087	514,4493261	20,0062239	432,0751843	20,15219932	508,4523453	20,00264313
510,1949372	20,00643618	512,2469847	20,00596273	514,7094416	20,00552913	436,1369878	20,43372136	508,5180563	20,00272881
510,2198346	20,00623315	512,0830482	20,0059795	514,8181263	20,00572844	439,6307549	20,6738815	508,5638721	20,00303801
510,33841	20,00651441	512,1064677	20,00601303	515,0191246	20,00593892	442,245268	20,84880994	508,5849041	20,00288713
510,4800638	20,00667087	512,3443006	20,00602793	515,0332218	20,00591656	443,4441242	20,94211542	508,5974097	20,00292439
510,5259933	20,00653676	512,5509833	20,0058845	514,9718309	20,00586441	443,3892419	20,94400601	508,6382233	20,00273253
510,4740384	20,00639706	512,5507559	20,00594411	514,9704666	20,00581226	442,0695934	20,85390428	508,4949779	20,00273626
510,4505052	20,00646784	512,4361596	20,00611547	515,0000252	20,00569118	439,9347251	20,68063917	508,0882063	20,00279214
510,4823375	20,0065945	512,4595791	20,00607263	514,8922501	20,00558874	436,7550747	20,44156309	508,0736544	20,00293184
510,6508214	20,00681243	512,5850893	20,00586774	515,0782417	20,00575824	432,8734649	20,16074886	508,2146261	20,00285174
510,6534362	20,00665597	512,6296546	20,00578206	515,2478625	20,00595009	428,8422432	19,86543207	508,3209233	20,0029039
510,4786995	20,00635981	512,7347012	20,0057951	515,0750585	20,00640271	424,8518351	19,58385974	508,343888	20,00272136
510,5014369	20,00638589	512,733337	20,00616949	515,0073012	20,00668025	421,3050046	19,34407027	508,454619	20,00292625
510,6133048	20,00647716	512,8615757	20,00612106	514,8467753	20,00624253	418,5435796	19,16938769	508,4115317	20,00300634
510,6955003	20,0064399	512,6915002	20,0059795	514,6021213	20,00565021	417,1379271	19,07672482	508,399822	20,00288527
510,8554577	20,00649764	512,4104663	20,00575784	514,6576004	20,00578059	417,139803	19,07551783	508,4098264	20,00285547
511,0046149	20,00652186	512,2008278	20,00591989	514,771742	20,00600597	418,3645797	19,16550221	508,3434333	20,00286106
510,9935872	20,00649206	512,483908	20,00614155	514,5889336	20,00567628	420,6187908	19,33797756	508,3371805	20,00279028
510,9416324	20,00646412	512,5687184	20,00595528	514,5639225	20,00568932	423,888197	19,5759286	508,5795609	20,00290762
510,9267394	20,00653117	512,5384777	20,00591244	514,8304044	20,00577873	427,9665135	19,85594376	508,7752159	20,00282939
510,911619	20,00651255	512,6239702	20,00586215	514,869058	20,00618292	432,2002967	20,15123074	508,6339032	20,00281635
510,877854	20,00649019	512,6298819	20,00576529	514,6776093	20,00565579	436,1698433	20,43349598	508,4102812	20,0028238
510,8863805	20,00660382	512,6348842	20,00597018	514,7076226	20,00545649	439,6303002	20,67434157	508,4012999	20,00285919
510,7905425	20,00650137	512,7165113	20,00600557	514,7208103	20,00575079	442,3069431	20,85021997	508,439726	20,00275116
510,789292	20,00637471	512,7474341	20,00593666	514,7262673	20,006209	443,6204809	20,94403395	508,4518905	20,0028238
510,7769001	20,00646784	512,7158292	20,00591989	514,6716976	20,00674917	443,6769833	20,94579601	508,546478	20,00302497
510,6852685	20,00659636	512,5530296	20,00609312	514,6012118	20,006548	442,5457708	20,85521931	508,8420638	20,00300262
510,8515924	20,00663921	512,4520757	20,00596832	514,7349075	20,00587559	440,3378018	20,68199332	508,9195982	20,00267666
510,979149	20,00667646	512,4400249	20,00573922	514,9404533	20,00572657	437,1062533	20,44274215	508,8835595	20,00257421
511,1906065	20,00647716	512,5227889	20,00581745	514,9845638	20,0059445	432,946736	20,1611605	508,7088228	20,00298585
511,3897859	20,00637285	512,491184	20,00591803	515,1701007	20,00594637	428,7134076	19,86476338	508,6991594	20,00305664
511,3132746	20,00656656	512,7444783	20,00604842	515,3233506	20,00573589	424,8225607	19,58234355	508,6916561	20,00298399
511,328395	20,00664107	512,9334258	20,00597763	515,4997926	20,00572099	421,5994251	19,34165256	508,7077996	20,00267479
511,3139568	20,00652558	512,9138717	20,00587705	515,4788742	20,00575265	419,1444714	19,16611316	508,8900396	20,00270087
511,1457002	20,00650137	512,8674874	20,00593293	515,4584105	20,00553286	417,5788615	19,07318394	508,9189161	20,00280704
511,0798756	20,00666528	512,5855441	20,00598695	515,5598192	20,00575265	417,5055335	19,07180185	508,8366068	20,00280518
510,9649382	20,00660009	512,6394316	20,00595156	515,560274	20,00607303	418,8975152	19,16151429	508,8364931	20,00289458
510,9118464	20,00647716	512,7335643	20,00599999	515,3720085	20,00639526	421,389815	19,33432864	508,6721019	20,00294488
510,9668708	20,00636353	512,6978667	20,00605028	515,3374477	20,00669329	424,6253993	19,57271554	508,5179426	20,00277538
511,1287609	20,00648833	512,8979555	20,00583607	515,2069353	20,00616802	428,5051617	19,85355398	508,6364043	20,00269156
511,178101	20,00654421	513,0653025	20,00595156	515,2032973	20,00559619	432,6788614	20,1499362	508,7554344	20,00284243
511,1186428	20,00650323	512,7676704	20,00590499	515,5270774	20,00574148	436,7535683	20,43346058	508,8544556	20,0027493
510,9728962	20,00658891	512,6994583	20,00594597	515,7112501	20,0057005	440,0203029	20,6755765	508,843428	20,00285547
510,6982288	20,00635981	512,9554811	20,006054	515,8272107	20,00596127	442,4772745	20,85211241	508,8746919	20,00285174
510,6827674	20,00643618	513,0457484	20,00593107	515,9681823	20,00585882	444,0791789	20,94617599	508,8522956	20,00271577
510,7264232	20,00655725	512,9241035	20,00595901	516,0573128	20,00590353	444,4709437	20,94844097	508,8726455	20,00273626
510,7271053	20,00650696	513,0730332	20,00595156	516,0022884	20,00538944	443,0709471	20,85842492	509,0830799	20,00282753
510,7832666	20,00644363	513,3190516	20,00579137	515,9463545	20,00572657	440,6180399	20,68495865	509,1608417	20,00294115
510,8386321	20,00645667	513,1760335	20,00587146	515,9308931	20,00591656	437,3675341	20,44529397	508,9169834	20,00295046
511,0245101	20,006425	512,8765824	20,00602234	515,8672284	20,00612332	433,2909798	20,16332676	508,8533188	20,00285733
511,1552499	20,0065796	512,9786732	20,00608194	515,7044289	20,00656476	428,9583175	19,86608586	508,9227814	20,00261146
511,043041	20,00646598	513,2528858	20,00599254	515,5298059	20,00655173	425,0412942	19,58276637	509,164366	20,00267293
510,8870627	20,00648088	513,2105943	20,00590127	515,4956998	20,00594078	421,6137496	19,3414607	509,1773263	20,00281635
511,1493382	20,00653117	513,2040005	20,00587146	515,3087987	20,00555894	418,9161598	19,16543143	509,0299881	20,0028741
511,3222559	20,00653117	513,2735768	20,00595901	515,4052051	20,00579549	417,3907667	19,07162118	509,0953581	20,00290949
511,4407176	20,00655539	513,1467023	20,00615831	515,1869264	20,00588676	417,4077913	19,06979578	509,2212094	20,00287596
511,4788027	20,00661685	512,9306973	20,00602048	514,9509125	20,00585696	418,6717616	19,15997016	508,9691657	20,00266734
511,4333279	20,00645853	512,7292442	20,00591058	515,0173056	20,00605812	420,8342558	19,33278637	508,8298993	20,00276793
511,4977884	20,0063654	512,8813572	20,00582117	515,0191246	20,00575451	424,2055254	19,5715905	508,980307	20,00298213
511,4665245	20,00647716	513,0111876	20,00578392	515,0063917	20,00562785	428,5214189	19,85347203	509,0006569	20,00283684
511,559634	20,00645667	513,0580266	20,00597577	515,030948	20,00591656	432,7494894	20,15074087	508,9365375	20,00263009
511,4772111	20,00640637	513,1114594	20,00597763	514,948184	20,00553286	436,7663581	20,43438632	508,9518853	20,00297468
511,38467	20,00651068	512,9695782	20,00597763	515,0564139	20,00579922	440,3005694	20,67675369	509,1220745	20,00299331
511,4669792	20,00649392	512,9732162	20,00606704	515,2342201	20,00622949	442,8342511	20,85394898	509,151292	20,00276606
511,5191615	20,00638589	512,9482051	20,00590127	515,1964761	20,00658525	444,2019038	20,94856018	508,9676877	20,00278655
511,6807105	20,00645108	513,1487487	20,00575971	515,113712	20,00635242	444,2867426	20,95120327	508,7910184	20,00275861
511,6768452	20,006425	512,90796	20,00592362	515,2846971	20,00554403	443,1193777	20,86111085	508,8179622	20,00265803
511,3735287	20,00654235	512,7610766	20,00597205	515,3920174	20,00581784	440,820573	20,68728695	509,1143438	20,00274371
511,3631832	20,00660754	512,7851782	20,00596273	515,5307154	20,00585323	437,4449833	20,44729259	509,2208683	20,00284057
511,5079065	20,00657774	512,8947723	20,00586029	515,5639119	20,00593892	433,5568933	20,16434004	508,8945871	20,00278469
511,5697522	20,00643245	513,0221015	20,00590313	515,6039297	20,00590725	429,3465296	19,86632987	508,8886754	20,00289831
511,6211386	20,0063505	513,0207373	20,00594224	515,5329891	20,00558315	425,4577575	19,58237708	509,0099792	20,00284802
511,7727968	20,00657401	512,9516157	20,0061192	515,3979291	20,00575265	422,1929272	19,34032449	509,0382873	20,00282753
511,6957172	20,00672489	512,9502515	20,00611175	515,4502251	20,00590166	419,6648445	19,16346634	509,2076807	20,00287596
511,4956283	20,00636726	513,0896315	20,00597205	515,513435	20,00578432	418,2231249	19,06911219	509,4994011	20,00276047
511,4639097	20,00657215	513,111232	20,00591617	515,641219	20,00572285	417,8107827	19,06677085	509,2970385	20,00278841
511,4359427	20,0066094	513,1553425	20,00583607	515,5375366	20,00570422	419,0383732	19,15693032	509,1709598	20,00276047
511,5210942	20,00638775	513,1989983	20,0059944	515,5734616	20,00581971	421,4769275	19,33014327	509,3181843	20,00277351
511,5359872	20,00633187	513,1141879	20,00600744	515,6744155	20,00605254	424,6875576	19,56944101	509,4255046	20,00288155
511,4722088	20,00635608	513,0589361	20,00605028	515,6484949	20,00663927	428,5519723	19,85179751	509,4438082	20,002889
511,4356017	20,00649764	513,1073667	20,00626262	515,6012012	20,00616243	432,5954721	20,14942398	509,6012645	20,00281635
511,493582	20,00655166	513,2149144	20,00607449	515,8263012	20,00576196	436,5704188	20,43385174	509,6894855	20,00265803
511,7084501	20,00662989	513,2915394	20,00578019	515,939988	20,00580481	440,1116787	20,67723053	509,6390085	20,00278096
511,6757083	20,00649019	513,4231887	20,00592176	516,0545843	20,00561854	442,5732261	20,85523607	509,5828472	20,00290762
511,6113615	20,00647157	513,648516	20,00594411	516,1987393	20,00577128	444,0626375	20,95019185	509,4281194	20,00283498
511,8262297	20,00576562	513,7139997	20,0060689	516,3142451	20,0059948	444,1465383	20,95277907	509,3104536	20,00279773
512,2042384	20,0322543	513,6671607	20,00606332	516,2401213	20,00592588	442,916333	20,86236441	509,3605895	20,00283498
514,1782967	20,18286405	513,5891715	20,00585656	516,0700457	20,00578432	440,6223315	20,68858708	509,3358057	20,00284802
517,4615727	20,42103675	513,6642048	20,00577274	516,067772	20,00568001	437,3226847	20,44848095	509,4079969	20,00265989
520,4259571	20,62992681	513,5366482	20,00584166	516,0973306	20,00574334	433,4447697	20,16542037	509,6067215	20,0027493
522,4644758	20,77180448	513,3490649	20,00598881	516,1696354	20,00559991	429,482698	19,867196	509,5439663	20,00283125
523,551322	20,83098072	513,4447892	20,00622537	516,064134	20,00552355	425,5786066	19,58257452	509,561133	20,00281263
523,3217883	20,79997326	513,3629347	20,00587519	515,9026987	20,00587931	421,9622282	19,33933356	509,5620425	20,00284616
521,460621	20,6792869	513,4950388	20,00580627	515,9158864	20,00628909	419,4555755	19,16158321	509,5340756	20,00269342
518,6608552	20,47935431	513,6150921	20,00470359	515,8945133	20,00647349	418,1341649	19,06721788	509,4813249	20,00258352
515,2331969	20,22058634	513,6394211	20,02723042	515,806747	20,0064083	417,8090205	19,06490634	509,4258457	20,00158701
511,2072048	19,92585256	515,6616826	20,17602595	515,7380802	20,00597989	419,0885375	19,15487955	509,6631101	20,02369288
506,8982462	19,6215094	519,4056177	20,4167244	515,975913	20,00590353	421,553723	19,3280627	511,6485371	20,17058107
502,5756451	19,33696988	522,5465577	20,62739142	516,1655427	20,00565952	424,6833796	19,56769012	515,0361776	20,40958451
499,0501025	19,09904491	524,614294	20,77123604	516,2055605	20,00577128	428,6304446	19,85070786	517,9179117	20,61944128
496,475664	18,93056494	525,6013231	20,83236619	516,2769558	20,00574893	433,0073027	20,14948172	520,0246425	20,76299906
495,0866381	18,84768841	525,3564417	20,80272033	516,3037859	20,00571912	437,277352	20,43518353	521,0965957	20,8239746
495,173836	18,85842097	523,7611879	20,68313293	516,283777	20,0057601	440,8385923	20,67966501	520,8998038	20,79484284
496,5934435	18,96120731	520,9408448	20,48387275	516,2678609	20,00586627	443,3035788	20,85826659	519,5078221	20,67641959
499,1420751	19,14525527	517,249433	20,22510665	516,2169291	20,00573402	444,612626	20,95365451	516,6396168	20,47886745
502,4857188	19,39292187	513,0289228	19,92972653	516,3115166	20,00550492	444,6721695	20,95659935	512,7137828	20,22199194
506,5002285	19,67998528	508,6351537	19,62389325	516,4483956	20,00564834	443,5103468	20,86655723	508,4559833	19,92883209
510,815781	19,97898638	504,5090035	19,33773323	516,2628586	20,0055608	441,2249286	20,69256196	504,2925438	19,62561397
514,8508681	20,26245302	500,9508328	19,09818404	516,1946465	20,00610283	438,0353022	20,45178156	500,4709606	19,34134639
518,1086782	20,5079366	498,2787373	18,92800533	516,1223417	20,00697268	434,272552	20,16827208	496,9654269	19,10262421
520,6745902	20,69497596	496,8376429	18,84340958	515,9731846	20,00636919	430,100927	19,86886493	494,1852152	18,93280872
522,39615	20,80599147	496,7962609	18,85257007	515,9590874	20,00565579	425,9568427	19,58291725	492,75458	18,84811798
522,9885721	20,83215605	498,1125271	18,95428167	516,0286637	20,00603391	422,4835392	19,33912495	492,8766796	18,85671408
522,4418521	20,77356282	500,5317831	19,13803905	516,0027431	20,00582902	419,8775242	19,16094805	494,3713205	18,95722055
520,6836851	20,63788403	504,0854064	19,38580996	516,0436704	20,00581784	418,2469423	19,06572218	497,0667219	19,13953438
518,0994695	20,44097637	508,174722	19,67321796	516,0291185	20,00588304	417,9289602	19,06273636	500,6550196	19,38501424
515,1600963	20,20522883	512,6835421	19,97323792	515,9408975	20,00583833	419,2193342	19,15234076	504,7671863	19,67035097
511,7258442	19,95413124	516,9347479	20,25858211	516,0286637	20,00564648	421,5848163	19,32572322	509,085581	19,96880259
508,0892295	19,71357622	520,5715899	20,50609411	516,0845977	20,0055608	424,741502	19,56565611	513,148635	20,25240707
505,0403758	19,50895721	523,4137609	20,69507808	516,2328453	20,0058998	428,3694765	19,84900727	516,7268146	20,49820357
503,1219104	19,36204481	525,2304766	20,80837346	516,0682268	20,00598548	432,539794	20,14822071	519,4322204	20,68580546
502,0923623	19,28816485	525,6997759	20,83672851	516,0477631	20,00588862	436,8372987	20,43448318	521,1084192	20,79782493
502,0230134	19,29472881	524,8237051	20,77964775	516,0468536	20,00629468	440,3505063	20,67929621	521,7099362	20,82629919
503,2357109	19,381407	522,89785	20,64476431	515,8940585	20,00638968	442,8368944	20,85828708	520,9156063	20,77015348
505,5556046	19,54004476	520,3217062	20,44790135	515,9945577	20,00581412	444,1201914	20,95401586	518,7302041	20,63614734
508,4239236	19,75581915	517,2392012	20,21188001	516,1609952	20,00807723	444,1211293	20,95706315	515,8707527	20,44040942
511,8024691	20,00776983	513,7435582	19,96045273	517,0886798	20,08574208	443,0721124	20,86692044	512,4867502	20,20577016
515,5267363	20,27180163	510,3947986	19,71834426	520,0900124	20,30165431	440,8530306	20,69273519	508,773738	19,95563742
519,1906358	20,52277256	507,297287	19,51191103	523,7157132	20,53673129	437,5857844	20,45174617	505,5174058	19,71519415
522,18924	20,73391456	504,7809424	19,36253621	526,2381968	20,71556384	433,7859155	20,16762574	502,4486569	19,51024173
524,1665952	20,8826449	503,7036459	19,2873077	527,6601918	20,81801118	429,6856859	19,86766352	500,4217342	19,36242781
525,2440054	20,95285358	503,6809086	19,29202578	528,0098925	20,83154889	425,7855735	19,58105646	499,5196291	19,28675226
525,1579444	20,93619409	504,7682095	19,37727346	527,1349586	20,75249823	422,1597023	19,33671468	499,4260649	19,29094321
523,6917253	20,83308551	507,0073855	19,53560388	525,044485	20,58694261	419,5280508	19,1583273	500,6022689	19,37568984
521,1726522	20,65293234	510,1535552	19,75265232	521,753933	20,3509846	418,1808902	19,06270469	502,6187324	19,53292688
517,8853972	20,41281131	513,5498359	20,00334013	517,7266904	20,06691074	418,1250984	19,05945252	505,443282	19,74731547
514,0763196	20,13593099	517,4029103	20,26764201	513,2306032	19,75934147	419,3809116	19,1489135	509,0078192	19,99765683
510,0405505	19,84668642	521,2414328	20,51988327	508,8686665	19,45782394	421,6994411	19,32249153	512,9364954	20,26036801
506,2008911	19,57198167	524,3455383	20,7324297	504,7459269	19,19138747	425,0004806	19,56282862	516,5949379	20,51163883
502,8621359	19,33894987	526,5690255	20,88331512	501,3098558	18,98484434	428,7376229	19,84673298	519,5447704	20,7239785
500,3293068	19,16917163	527,7684217	20,95496177	499,1743622	18,85814723	432,6515482	20,14649404	521,5868134	20,8743517
498,8792312	19,07822613	527,8880202	20,94019844	498,7378047	18,82200632	436,7814785	20,43340843	522,739598	20,94654224
498,750765	19,0745623	526,532191	20,8382596	499,6477542	18,88146754	440,5259819	20,67896093	522,6657015	20,93204155
499,9740354	19,15835525	524,0651865	20,65837838	501,5472339	19,03057228	443,1003636	20,85861305	521,4262876	20,83114579
502,2657348	19,32046684	520,7248398	20,41685292	504,7218253	19,25389411	444,4962391	20,95516884	518,9620116	20,65310672
505,2169315	19,54465853	516,7362506	20,14044012	508,7195094	19,52873484	444,7839805	20,95862218	515,4210076	20,41462296
508,8345604	19,8093199	512,3936407	19,85004072	513,0482495	19,82953712	443,837907	20,86891161	511,5342819	20,13901296
512,8155326	20,08739977	508,2538481	19,57406564	517,4979525	20,12834264	441,5656197	20,69525721	507,5654742	19,85034768
516,6116499	20,35164391	504,6872645	19,33911904	521,5943167	20,39908182	438,220356	20,45432035	503,7220632	19,57558518
520,0448788	20,57829429	502,0892928	19,16633077	525,0162906	20,62083903	434,1449954	20,16973426	500,4242353	19,34184744
522,4961944	20,74520964	500,7505166	19,07423228	527,3891624	20,77383669	430,0259506	19,8692803	497,8934526	19,1708231
523,7931339	20,83542313	500,6020415	19,0692553	528,4946532	20,84446261	426,211217	19,58266765	496,3702763	19,07839679
523,9933364	20,84003131	501,7216296	19,1517593	528,3059331	20,82732627	422,9646051	19,33781737	496,2601137	19,07307707
523,0904356	20,75868029	504,0021876	19,31316867	527,0594705	20,72693902	420,4245568	19,15867934	497,5256756	19,15468141
521,3174893	20,59997548	507,1976973	19,53867724	524,7598131	20,55572282	418,7081413	19,062809	499,7334741	19,31499369
518,1506286	20,38094891	510,9393586	19,80202545	521,676626	20,33338633	418,4564103	19,05946742	502,9505843	19,53757418
514,1761367	20,12445523	514,9777426	20,08086528	518,0240952	20,0844494	419,5480029	19,14889487	506,8894923	19,80037478
510,2618987	19,85439405	518,808307	20,34702049	514,2501468	19,83277439	421,7369577	19,32197744	510,892747	20,07765743
506,7372656	19,59778116	522,1497906	20,57574772	511,0605488	19,60465066	425,1525368	19,56231639	514,7445709	20,34229645
503,7366151	19,3805446	524,5419891	20,74497647	508,5944538	19,42502835	429,193166	19,84663426	518,1004927	20,56994521
501,6860456	19,2244568	525,9944522	20,83671361	507,0742334	19,31257674	433,1844552	20,14695225	520,5286163	20,73817931
500,5828285	19,14569672	526,2118215	20,84300003	506,5135299	19,27825751	436,9483139	20,43397095	521,8971785	20,82994997
500,4292375	19,15250282	525,2066024	20,76304786	507,0078403	19,32590769	440,6387024	20,67970412	522,0918103	20,83622522
501,554851	19,24457709	523,0131285	20,60566925	508,6472045	19,45177966	443,4600688	20,86001562	520,9764287	20,75679272
504,0427738	19,41290992	519,8710516	20,38583057	511,2615471	19,64364514	444,814477	20,95685267	518,9944124	20,599809
507,374253	19,64151607	516,3433489	20,13014155	514,6125804	19,88293915	444,9551644	20,96042709	515,990806	20,38235822
511,1303525	19,90844428	512,6619416	19,85938933	518,4688381	20,14546221	443,8112758	20,87066436	512,2176535	20,12701753
515,1105288	20,18839611	508,9446093	19,60131054	522,3528353	20,40791821	441,6305917	20,6968833	508,2751075	19,85736799
518,9010755	20,4542086	505,5490107	19,38255033	525,8780369	20,64387809	438,4032212	20,45567076	504,5296945	19,6002317
522,1896947	20,68063732	503,048355	19,22452725	528,4250769	20,82662964	434,3206984	20,17066186	501,2000343	19,38211969
524,5383512	20,84439921	501,7646032	19,1450128	530,0717171	20,93769544	430,32165	19,86979066	498,9688164	19,22472432
525,6801081	20,92873047	501,8510052	19,15068269	530,6228709	20,96416549	426,3797578	19,58248697	497,8095517	19,14440148
525,7421811	20,92495861	503,0072004	19,24123145	529,8125111	20,90199599	422,6834291	19,33694751	497,9163036	19,14941572
524,6566992	20,83304453	505,3534694	19,40838708	527,8275388	20,75578394	419,996668	19,15722276	499,1571955	19,23952676
522,3995606	20,66236291	508,7768075	19,63758742	524,9048775	20,5389944	418,5499461	19,06088675	501,3399828	19,40583675
519,1786987	20,42994578	512,6687628	19,90296219	521,0608981	20,27322476	418,4098839	19,05716146	504,4219194	19,63259143
515,4220308	20,15921591	517,012737	20,18341693	516,897686	19,9830973	419,5216844	19,14638402	508,0978697	19,89791963
511,3966071	19,87476207	521,1450263	20,45123362	512,5143761	19,69415262	421,9754443	19,3201241	512,151033	20,17687495
507,5486486	19,6040471	524,520616	20,67947656	508,4562106	19,43441049	425,2392514	19,56088961	516,1986256	20,44349955
504,1136007	19,37408681	526,8675672	20,84554813	505,5781146	19,22883967	429,2057853	19,84574019	519,6715312	20,6709788
[truncated: 1,143 more rows]
