# Supplementary material for: Thermomechanical and microhardness data of melamine-formaldehyde-based self-healing resin film able to undergo reversible crosslinking via Diels-Alder reaction
Source: Data Brief. 2020 Nov 21;33:106559. doi: 10.1016/j.dib.2020.106559 (PMC7708790; doi:10.1016/j.dib.2020.106559)
Supplement: Supplementary file 11 [file mmc11.zip]

Archive with 1 entries (1 files):
- Nanoondent_HT1_curves.csv
