# Supplementary material for: Thermomechanical and microhardness data of melamine-formaldehyde-based self-healing resin film able to undergo reversible crosslinking via Diels-Alder reaction
Source: Data Brief. 2020 Nov 21;33:106559. doi: 10.1016/j.dib.2020.106559 (PMC7708790; doi:10.1016/j.dib.2020.106559)
Supplement: Supplementary file 11 [file mmc11.zip › Nanoondent_HT1_curves.csv]

X_WoodkPlus	R92_HT1_2_Pd_[nm]	Y_WoodkPlus	R92_HT1_2_Fn_[mN]	X_WoodkPlus	R92_HT1_3_Pd_[nm]	Y_WoodkPlus	R92_HT1_3_Fn_[mN]	X_WoodkPlus	R92_HT1_4_Pd_[nm]	Y_WoodkPlus	R92_HT1_4_Fn_[mN]	X_WoodkPlus	R92_HT1_5_Pd_[nm]	Y_WoodkPlus	R92_HT1_5_Fn_[mN]	X_WoodkPlus	R92_HT1_6_Pd_[nm]	Y_WoodkPlus	R92_HT1_6_Fn_[mN]
0	0	0	0	0	0	0	0	0	0
3,771674635	0,000880424	2,165506946	0,004763706	2,124579683	0,005199491	2,601154921	0,004040556	2,612978352	0,003627701
7,661583584	0,002275816	4,161847873	0,01070777	3,718014446	0,011426975	4,833964477	0,009322128	4,176399789	0,009402522
10,8839234	0,004222454	5,957190465	0,017415529	5,210495294	0,018766447	6,648406458	0,01559769	5,653419226	0,016144942
13,83705278	0,006885714	7,290509736	0,025003404	6,506525281	0,026646013	8,180905074	0,022662825	7,156814011	0,023227577
16,95752919	0,009738104	8,173629116	0,0333239	7,615199353	0,034702872	9,536961713	0,030171882	8,832103299	0,030701529
20,12438984	0,012535245	8,992174371	0,041608319	8,92669075	0,04310749	11,17496172	0,037914887	10,28456638	0,038471868
23,38856641	0,015437375	10,10084844	0,05031195	10,0917535	0,051696874	12,83206111	0,04577833	11,53057416	0,04640026
26,58816886	0,018621286	11,00124822	0,058497195	10,953045	0,058413663	13,92709276	0,050794805	12,4546208	0,051886263
29,4630817	0,02156886	11,33139481	0,061295917	11,37686955	0,059614203	14,41821991	0,051354999	12,7474781	0,052314104
30,84642318	0,022726791	11,29319603	0,060854165	11,5051083	0,059206146	14,76382791	0,051196088	12,59013551	0,051889992
31,26206227	0,022582631	11,40870186	0,06095278	11,46236205	0,059535943	14,84568244	0,051173493	12,64652419	0,052105844
31,71408115	0,022506488	11,6606319	0,061103603	11,64698948	0,05976506	14,83294951	0,051350473	12,69108943	0,052317971
32,14972912	0,022925635	11,90619548	0,061114881	11,93438981	0,059948075	15,15309165	0,051648267	12,70109387	0,052416709
32,52535044	0,023105152	11,97895506	0,061442713	11,93529931	0,060083586	15,32134818	0,051942565	12,7820389	0,052593995
32,66905061	0,023218411	12,04352918	0,06174675	12,02442979	0,060329306	15,17310054	0,052293801	13,10490953	0,052735713
32,91552368	0,023497046	12,0926419	0,062011821	12,06990453	0,060652061	15,07487511	0,052373324	13,35320159	0,052987545
33,14562585	0,023415262	12,1790439	0,062158515	12,02806777	0,060971268	15,18674296	0,052298927	13,29772241	0,053128054
33,30296844	0,023388566	12,23179459	0,062399396	11,79432763	0,060973349	15,16036761	0,052526774	13,16311719	0,053380101
33,67949925	0,023654352	12,33002002	0,062512239	11,84344034	0,06118692	15,1103454	0,052850907	13,35774906	0,053710986
34,05330159	0,023825733	12,47644867	0,062885859	12,15721602	0,061586705	15,48141925	0,053133185	13,63150698	0,053794699
34,34615889	0,023731091	12,52010442	0,063302364	12,29364023	0,061805227	15,88341592	0,053232891	13,67789121	0,054045622
34,6208263	0,023817373	12,44279737	0,063438356	12,18813884	0,061936289	15,87250198	0,05337089	13,69426211	0,054244157
34,56443762	0,023939065	12,66926155	0,063556273	12,13084068	0,062227145	15,67332264	0,053671423	13,92527377	0,054300779
34,48804007	0,024140242	12,90482069	0,063720394	12,19450531	0,062339773	15,56145479	0,053884653	13,8170439	0,054590358
34,47621664	0,024158421	12,82569465	0,06411709	12,15266855	0,062732766	15,5760067	0,054034403	13,52873407	0,054907313
34,66448204	0,02416942	12,82296616	0,064426769	12,11719825	0,063019275	15,60056306	0,05423013	13,57148032	0,054977956
34,81454867	0,024179443	13,03760692	0,064624988	12,44279737	0,063132005	15,47414329	0,054445829	13,68061969	0,05516701
34,77998787	0,024242869	13,04215439	0,064786125	12,83933707	0,063422072	15,58055418	0,054799779	13,67607222	0,055488531
34,93823996	0,024356134	13,13037538	0,06509675	12,89117827	0,063551766	15,73880626	0,054966722	13,57966578	0,055710237
35,06465972	0,024469976	13,13492285	0,065472	12,76930597	0,063958587	15,69424102	0,055174018	13,6960811	0,055924612
35,20563141	0,024600181	13,18312608	0,065798462	12,74565911	0,064310103	15,67605112	0,055317947	13,82341036	0,056184971
35,44937599	0,024877875	13,35956805	0,066021859	12,61196339	0,064382477	15,8870539	0,055567425	13,96892952	0,056403577
35,49212225	0,024885034	13,5760278	0,066054914	12,61923934	0,064607744	16,05076295	0,055911891	14,06533596	0,056633105
35,57943374	0,02475965	13,79703502	0,066406175	12,79386233	0,064979174	15,8015614	0,05614705	14,18447977	0,056965649
35,77224662	0,02495398	13,84341925	0,066806425	12,92937705	0,065370966	15,64785679	0,056208655	14,22813552	0,057183724
35,90958033	0,025178206	13,98166245	0,066968988	13,18312608	0,065525435	15,54326489	0,056444287	14,20994562	0,057329323
36,09966472	0,025308519	13,97529598	0,067316092	13,39230986	0,065718743	15,48232875	0,056843985	14,23813996	0,057506369
36,15241542	0,025316497	13,94528266	0,06765124	13,08035317	0,065913596	15,60783902	0,057113755	14,21813107	0,057834722
36,26792125	0,025451868	14,08716383	0,067803854	12,92301058	0,066215774	15,79792342	0,057248903	14,45914718	0,057971928
36,13331603	0,025497117	14,04805556	0,068056351	12,9884942	0,066582213	15,87886845	0,057409421	14,72199115	0,058383718
36,14422997	0,025571816	14,00439981	0,068370665	13,03214995	0,066862632	15,89160137	0,057565552	14,75018549	0,058628456
36,14877744	0,025818227	13,97984346	0,068593008	13,08035317	0,067225841	16,02893508	0,057733845	14,92662747	0,058752402
36,14513946	0,025780999	13,9725675	0,069028386	13,03942591	0,067442904	16,11806556	0,058069176	14,92935595	0,059005129
36,2933871	0,025720845	13,96438205	0,069295727	13,09763357	0,067776238	16,27631764	0,058349427	14,83022103	0,059370673
36,45072969	0,025911154	14,08079737	0,069374584	13,31864079	0,067953305	16,26904169	0,058512416	14,77837983	0,059658502
36,48801897	0,026130707	14,15628543	0,06986371	13,62150253	0,068029987	16,26267522	0,058865347	14,92207999	0,059846837
36,75813891	0,026506942	14,00985678	0,070142103	13,68607666	0,068596653	16,23902836	0,059103206	14,83931597	0,059992269
36,62535268	0,026556316	14,10626322	0,070463169	13,6269595	0,068960181	16,21265301	0,059315227	14,6965253	0,060234907
36,46801009	0,026307102	14,45278071	0,070738978	13,5405575	0,06902047	16,13989343	0,059603555	14,81385012	0,060504387
36,55714057	0,026465225	14,49370798	0,070871139	13,37684845	0,069357434	16,3527152	0,059919466	14,96209776	0,060954809
36,90092958	0,026506105	14,21267411	0,071254204	13,32591675	0,069648567	16,70468966	0,060159395	15,1103454	0,061091
37,01370692	0,026622637	14,30362358	0,071504249	13,51691064	0,069777286	16,89568355	0,060403539	15,19492841	0,061199594
37,01370692	0,026953082	14,65377905	0,071891184	13,74155584	0,070058116	16,7665353	0,060546996	15,1458157	0,061418182
37,35476745	0,027086202	14,75291397	0,072318305	13,68152919	0,070432028	16,76198783	0,060799501	15,24222214	0,061889053
37,39569471	0,02697718	14,54009221	0,072535834	13,5923987	0,070792129	16,83292842	0,06114055	15,21038982	0,062053209
37,6221589	0,026992255	14,44186678	0,072771597	13,61422658	0,071126772	16,90568799	0,061501747	15,14399671	0,062371929
37,67036212	0,027226527	14,49643646	0,072981108	13,50508721	0,071420736	16,89477406	0,061592256	15,15945812	0,062763866
37,62306839	0,027379897	14,46096617	0,073376913	13,59421769	0,071720105	16,97480959	0,061801054	15,37864635	0,063083186
37,77040654	0,027628276	14,56282958	0,073761644	13,73791786	0,071996184	16,94297728	0,062214554	15,48232875	0,063304375
37,92320165	0,027673467	14,79293174	0,074046141	13,91072186	0,072432392	17,03028877	0,062632809	15,59783458	0,063423956
38,02961254	0,027686531	14,64923158	0,074346842	14,21995006	0,07276371	17,09759138	0,062732089	15,44503946	0,063725741
38,16239877	0,027908546	14,4727896	0,074615528	14,18538926	0,072938398	17,27585235	0,062994177	15,47869077	0,064192097
38,44343264	0,027900207	14,25360137	0,075088167	14,07079293	0,073257718	17,28949477	0,063340745	15,53416995	0,064340024
38,67262531	0,028003293	14,26087733	0,075278172	13,92709276	0,073627912	17,23947256	0,063543821	15,41684513	0,064593431
38,77994569	0,028167406	14,54282069	0,075549601	13,99257638	0,073744953	17,34315496	0,06389888	15,19583791	0,06479822
38,89181354	0,028295536	14,86023435	0,075974241	14,11444868	0,074052027	17,3713493	0,064107336	15,41320715	0,06513127
39,05916057	0,028440214	14,9893826	0,076333513	14,42731486	0,074420635	17,32223658	0,064368776	15,57964468	0,06558772
39,25288294	0,028554472	14,90752808	0,076594611	14,48006556	0,075088662	17,55415774	0,064731584	15,4559534	0,065686862
39,30472414	0,028656041	15,0766941	0,076929407	14,43186234	0,075415062	17,58962803	0,064992289	15,49324268	0,066111356
39,2947197	0,028805598	14,88115273	0,077215366	14,50098394	0,075394842	17,67239205	0,065098285	15,57873519	0,066437748
39,25197345	0,028856054	14,70380126	0,077684345	14,22722602	0,075841818	17,80972575	0,065397836	15,46050087	0,066515397
39,3993116	0,029016412	14,7147152	0,077966689	14,25723935	0,076128324	17,84792453	0,065805668	15,18674296	0,066837628
39,5702966	0,029310379	14,72835762	0,078339924	14,55100615	0,076434394	17,79881182	0,06607434	15,45686289	0,067443591
39,75583353	0,029432935	14,78019882	0,078607941	14,48097505	0,076766687	17,66056862	0,066363916	15,60511053	0,067553938
40,09598456	0,029426118	14,88297172	0,078984202	14,48097505	0,077205587	17,81427323	0,066663089	15,54872186	0,067613397
40,30516834	0,029573561	14,9893826	0,079237311	14,52281181	0,077448015	18,01254308	0,067098671	15,73607778	0,068134996
40,52799455	0,029611283	15,05577572	0,079670376	14,6974348	0,077728372	18,04528489	0,067364884	15,97891287	0,068516686
40,82267084	0,029755271	15,18492397	0,079906241	14,75564246	0,078206803	18,22718383	0,067493094	16,29632653	0,068829006
41,17828328	0,029951136	15,35863746	0,080405619	14,71107722	0,078415252	18,40453531	0,067818591	16,55644202	0,069199665
41,42930383	0,0301569	15,30224879	0,080720442	14,96027877	0,078755745	18,47001893	0,068176059	16,53643314	0,069378181
41,24285741	0,030246995	15,38774129	0,081018582	15,19038094	0,079270089	18,457286	0,068439587	16,58645535	0,069462175
41,18192126	0,030378133	15,48505723	0,081469597	15,26041203	0,079579405	18,47183792	0,068868119	16,63193008	0,070023689
41,27741821	0,030536611	15,29315384	0,081658095	15,23585567	0,079807455	18,27447756	0,069166848	16,33907278	0,070350569
41,38928606	0,030731275	15,29315384	0,082178508	15,19856639	0,080310507	18,22900282	0,06936228	16,06713386	0,070639148
41,52298178	0,030838425	15,39137927	0,08264152	15,1967474	0,080485087	18,26083514	0,069736526	16,17900171	0,07094711
41,85767584	0,030795675	15,43503502	0,082814812	15,46231986	0,080846855	18,32904724	0,070079464	16,4209273	0,071200139
42,00046652	0,030929247	15,47869077	0,083140033	15,70970243	0,081471343	18,42181571	0,070253519	16,92751587	0,071532024
42,23784464	0,03114256	15,62057194	0,083619482	15,56054529	0,081678358	18,34723714	0,07062257	17,1285142	0,071851315
42,38063531	0,031270129	15,84976462	0,083898668	15,35136151	0,081939805	18,28084402	0,070866577	17,00482292	0,07226189
42,49250316	0,031445327	15,86340704	0,084248743	15,62420992	0,082219959	18,28084402	0,07117582	17,21673519	0,072587336
42,68167807	0,031721315	15,89887733	0,084735294	15,66513719	0,08258658	18,36087956	0,071616823	17,54506279	0,072902291
42,92269417	0,031837199	15,94435207	0,085125096	15,63512386	0,083198786	18,42454419	0,071908778	17,37407778	0,073123291
43,21555147	0,032028476	15,95162803	0,085563247	15,71334041	0,08366118	18,61735707	0,072253112	16,9729906	0,073630119
43,36834659	0,032072241	15,97891287	0,085845612	15,57964468	0,083873486	19,14304502	0,072583448	16,91387345	0,073942323
43,41291183	0,032012026	16,09623769	0,086250497	15,76063413	0,08423067	19,34222437	0,072875032	16,9729906	0,074099957
43,4874904	0,032174505	16,31178794	0,086616943	15,75335817	0,084602318	19,12758361	0,073299417	16,66830987	0,074480788
43,76488629	0,032444046	16,32088288	0,086892709	15,70788344	0,085035099	18,98661193	0,073415861	16,6810428	0,074926528
43,99407896	0,032778187	16,15808333	0,087288594	16,03893952	0,085230779	18,95023214	0,073771736	16,99390898	0,075245607
43,9695226	0,032932685	15,96617994	0,087745095	16,01347367	0,085693079	18,88565802	0,074265657	17,03847422	0,075497057
44,06320056	0,032964514	16,17172575	0,088301095	15,91433874	0,086030101	19,10939372	0,074535187	17,0775825	0,0758426
44,246009	0,032944349	16,34816773	0,088591646	15,89978683	0,086432789	19,06300949	0,074812525	17,11850976	0,076229331
44,4533738	0,032989841	16,29086956	0,088914676	15,92707167	0,086828725	19,06846646	0,075159581	17,04847867	0,076612025
44,68984242	0,033225819	16,12534152	0,089401561	16,06440537	0,087271823	19,15668745	0,075544966	17,10759582	0,07689701
44,75896402	0,033381408	16,19992009	0,089871268	16,14807889	0,087634246	19,19033875	0,075758072	17,21855418	0,077136963
44,98997569	0,033522201	16,31724491	0,090140602	16,15171687	0,088070039	19,35222881	0,076172976	17,50504502	0,077742985
45,34831661	0,033788105	16,47185901	0,090531416	16,05349144	0,088435678	19,46682515	0,07663313	17,90977017	0,078034707
45,5047497	0,033897724	16,55280404	0,090927592	16,0944187	0,088790206	19,46682515	0,077038975	17,95797339	0,078239227
45,72393793	0,033970881	16,62283513	0,091355185	16,06531487	0,089183268	19,51593786	0,077296289	17,96524935	0,078593756
46,05317502	0,034298495	16,74652642	0,091839364	15,94162358	0,089620801	19,72239317	0,077640551	18,14169133	0,078947935
46,24234992	0,034514024	16,97662858	0,09220111	16,22083846	0,089938454	19,66691399	0,077865582	18,14987678	0,079413603
46,47881855	0,034516465	17,13306168	0,092617658	16,50278183	0,090254995	19,74331154	0,07820211	18,18534708	0,079814268
46,74257202	0,034584622	17,1467041	0,092856855	16,6455725	0,090763511	19,96249977	0,07871783	18,32995674	0,080211521
46,83624998	0,0347062	17,12214774	0,093371811	16,63556806	0,091164162	19,81698062	0,079163395	18,39271187	0,080587921
46,86626331	0,035042305	17,06212109	0,094037452	16,60282625	0,09158854	19,56596007	0,079539736	18,22718383	0,080833579
47,17458202	0,035328076	17,25857195	0,09429214	16,66194341	0,091805669	19,5095714	0,079877042	18,14532931	0,081134622
47,37194238	0,035439674	17,46502725	0,094726674	16,78836317	0,09236062	19,85154142	0,080033097	18,20444647	0,081614078
47,23097069	0,035601976	17,24220104	0,095035612	16,87294618	0,092902599	19,97068523	0,080418927	18,24719272	0,082105606
47,13911173	0,035664407	17,32496506	0,095452204	16,75471187	0,093331459	19,91429655	0,080871979	18,23991676	0,082473376
47,29554482	0,03590917	17,48594563	0,095934789	16,67103835	0,093804636	19,96795674	0,081265659	18,24810221	0,082866787
47,60568252	0,036002121	17,41409555	0,096459713	16,77017328	0,094120776	19,91975352	0,08152138	18,46910943	0,083161092
47,83578469	0,036134245	17,42409999	0,096831405	16,87658416	0,09445953	19,88155474	0,081825667	18,50548922	0,083570889
48,18321167	0,036529627	17,6114559	0,097350115	16,98845201	0,094960866	19,81061415	0,082309948	18,25901615	0,08400498
48,57156592	0,036662374	17,59963247	0,097875127	17,06666856	0,095504001	19,89883514	0,082840125	18,24810221	0,084401112
48,87988463	0,036517811	17,57234763	0,098259406	17,17398894	0,095915071	19,84153698	0,083094129	18,27993453	0,084713229
49,03086076	0,036676682	17,69603891	0,098611243	17,05393564	0,096151685	19,95704281	0,083400556	18,40726379	0,084946474
49,15273305	0,037147211	17,80972575	0,099285527	17,04938816	0,096702119	20,21352032	0,083964195	18,53641204	0,085445568
49,03722722	0,037477488	17,72514274	0,099613709	17,26948589	0,097158707	20,28082293	0,084279338	18,57097284	0,085687676
49,04541267	0,037562235	17,70149588	0,100029137	17,50595451	0,097502248	20,17532154	0,084664258	18,73104391	0,086160227
49,2300401	0,037483051	17,77061748	0,100431331	17,57234763	0,097969365	20,03798784	0,085068692	18,64100393	0,086635522
49,30461867	0,037605225	17,80426879	0,100924226	17,52232542	0,098525736	19,9415814	0,085333239	18,60735263	0,086980249
49,334632	0,037947784	17,97161582	0,101398735	17,32951254	0,098890457	19,82880405	0,085806496	18,63736596	0,087618846
49,64931717	0,038262513	18,0261855	0,101718433	17,38044424	0,099352161	19,96340927	0,086297078	18,61826657	0,087939483
49,85850096	0,038372151	18,04619438	0,102316589	17,39408666	0,09983233	20,32629766	0,086690343	18,52367911	0,088199103
49,99128719	0,038421558	18,21172242	0,10271788	17,24856751	0,10020133	20,42543259	0,086897723	18,57915829	0,088781216
50,26959258	0,038602449	18,1462388	0,10331859	17,3013182	0,100620193	20,41815663	0,087352419	18,57370132	0,089238306
50,67795571	0,038935659	18,16533819	0,103801641	17,28039982	0,100981488	20,50364914	0,087832065	18,66737928	0,089520403
50,75526276	0,039191016	18,30994785	0,10414383	17,36043536	0,101722318	20,43998451	0,088268782	18,78652309	0,08990258
50,61247209	0,039339548	18,47183792	0,104715873	17,54506279	0,10232687	20,41269966	0,088612819	18,98297395	0,090382669
50,87349708	0,039212346	18,40089733	0,105197672	17,43501393	0,10258775	20,43543703	0,088964546	19,15395896	0,09084916
51,22001457	0,039322416	18,24264524	0,105623745	17,62782681	0,103131919	20,44726046	0,089476708	19,22762803	0,091134887
51,2663988	0,039813402	18,28993897	0,106059858	17,88612331	0,103393125	20,49728267	0,089953872	19,39406557	0,091572688
51,40282301	0,040000979	18,3717935	0,106564075	17,69603891	0,103916987	20,67827212	0,090244539	19,57960249	0,092223624
51,67930941	0,040337394	18,37361248	0,107107283	17,55142925	0,104534789	20,63370688	0,09060443	19,42862637	0,092540878
52,08130608	0,040303299	18,37725046	0,107600688	17,61509388	0,10487697	20,34266857	0,091204973	19,14213553	0,092927908
52,36779691	0,040380883	18,40089733	0,108036539	17,80881626	0,105407278	20,38086735	0,091700393	19,17851532	0,093247861
52,39781024	0,040753906	18,5955292	0,108580803	17,89612775	0,105963052	20,47818328	0,091825459	19,40134153	0,093760991
52,63245988	0,040999448	18,94750366	0,109110784	17,7324187	0,106459418	20,70282848	0,09238394	19,35677629	0,094246159
52,90076082	0,041156314	18,97024103	0,109438391	17,63692176	0,106810373	20,86471854	0,092719194	19,65145258	0,09460773
53,14814339	0,04133121	18,85291621	0,110060936	17,84974352	0,107416148	20,83106724	0,093043935	19,61689178	0,094923579
53,34368476	0,041417837	18,8365453	0,110738066	17,9743443	0,107971354	20,86744703	0,093335431	19,48501504	0,095555598
53,66564589	0,041529978	18,91112387	0,110953463	18,01254308	0,108534237	21,29309056	0,093721938	19,35131932	0,096082217
53,98124056	0,041768393	18,95568911	0,111540968	17,97252531	0,108819221	21,50773132	0,094408046	19,34586235	0,096451028
53,95486521	0,041938378	19,15032098	0,112135646	17,81700171	0,109346052	21,56048201	0,095012743	19,4913815	0,096810533
53,93758481	0,042347737	19,41862193	0,112824636	17,94433097	0,109944128	21,77057529	0,095489508	19,47228212	0,097325293
54,04126721	0,042458285	19,28401671	0,113268666	18,00162914	0,110386572	21,65961694	0,095864089	19,66054752	0,097723928
54,51329498	0,042596623	19,1994337	0,113699366	17,90340371	0,110921056	21,51864525	0,096265765	19,86882182	0,098227759
55,07081524	0,04266649	19,23581349	0,114237329	18,1298679	0,111405286	21,48863193	0,096659634	19,91884403	0,098855208
55,33274973	0,042863956	19,20943814	0,114561254	18,40089733	0,111897053	21,74601893	0,097237214	20,0780056	0,09929536
55,53738604	0,0432133	19,31493953	0,115313523	18,28630099	0,112222769	21,93246535	0,097627271	20,05799672	0,099656175
55,9230118	0,043597812	19,45591121	0,11583678	18,36997451	0,112835659	21,99794897	0,098235243	20,12166135	0,100084314
56,14492852	0,043743626	19,6814659	0,11620076	18,50003225	0,11355774	22,08798895	0,098654062	20,2853704	0,100461565
56,36047877	0,043798825	19,66782348	0,116791968	18,54732598	0,113883884	22,01977685	0,099055483	20,34084958	0,101016364
56,77975584	0,044081856	19,67418995	0,117400085	18,83381682	0,114477959	21,79058418	0,09964397	20,39178129	0,101664586
57,14355373	0,044177997	19,55140816	0,117807124	18,98570244	0,115122136	22,00249645	0,100106394	20,44544147	0,102081746
57,614672	0,044255017	19,43590233	0,118416973	19,13485957	0,115606838	22,46270078	0,100384386	20,48545924	0,10250178
57,91116728	0,044640468	19,52412332	0,119094801	19,24127045	0,11611323	22,97019884	0,100823381	20,33084514	0,10304298
58,2003866	0,044820621	19,67964691	0,119700197	19,13122159	0,116672322	23,08934265	0,101279292	20,13166579	0,103408044
58,34954374	0,044922342	19,85245091	0,120153031	19,06482848	0,117175709	23,00385014	0,101772588	20,09073853	0,103903959
58,36955262	0,045265997	19,89519716	0,120682881	19,41953142	0,117754184	23,22485736	0,102453938	20,06527268	0,104381611
58,43958372	0,04562596	20,02252643	0,121404008	19,89883514	0,118268289	23,33581572	0,103044323	20,18714497	0,105091628
58,73789799	0,045982391	20,2162488	0,121835567	19,60324936	0,118778115	23,23122382	0,103307255	20,26536152	0,105450915
59,11260981	0,046186856	20,32993564	0,122344658	19,24399894	0,119419978	23,35218662	0,103690494	20,25262859	0,105944072
59,57463314	0,046209386	20,49364469	0,122970267	19,07301393	0,119863652	23,51043871	0,104132865	20,32265969	0,106312104
59,99936717	0,046258666	20,45999339	0,123393728	18,95841759	0,120483207	23,61230212	0,104776692	20,53093398	0,106878807
60,22946934	0,046679711	20,42816107	0,124088676	19,03390566	0,121187672	23,4776969	0,105229439	20,67827212	0,107415183
60,29677195	0,047049061	20,20260638	0,124786543	19,17669633	0,121602802	23,36946702	0,105635401	20,78923048	0,107939277
60,60509066	0,047314873	20,14167024	0,125169527	19,12849311	0,122119329	23,58865525	0,106273742	20,85835208	0,108352661
60,98162148	0,047433908	20,15713165	0,125848367	19,13485957	0,122770448	24,04976908	0,106847488	20,77104059	0,108869458
61,24082748	0,04751748	20,16622659	0,126503399	19,25218439	0,123316341	24,21984459	0,107275183	20,58641316	0,109476374
61,41999794	0,047577226	20,27991343	0,127029509	19,32858195	0,123929377	24,04340262	0,107719279	20,47090733	0,110127609
61,79198128	0,047981719	20,51092509	0,127539401	19,41771243	0,124501056	23,84422327	0,108223088	20,63461638	0,110498581
62,32585469	0,048220894	20,45271743	0,128257582	19,49320049	0,124977529	23,88060306	0,108806336	20,92929267	0,110958734
62,72421338	0,048414209	20,32629766	0,128914411	19,67055197	0,125605706	23,74508835	0,109377964	21,03570355	0,111940385
62,90338384	0,048707132	20,23989567	0,129383259	19,78878628	0,126189922	23,71325603	0,109734551	21,1657613	0,112419157
63,10529167	0,048867221	20,13166579	0,129979641	19,751497	0,126792371	24,14435653	0,110275002	21,48772243	0,112120916
63,52911621	0,049123374	20,16713609	0,130547253	19,78151032	0,127301477	24,2698668	0,110744018	21,78512721	0,11240216
63,96476418	0,049365471	20,62461194	0,131305451	19,86882182	0,127888771	24,30624659	0,111382796	21,89790455	0,113084129
64,35038995	0,049584932	20,872904	0,131813109	19,84972243	0,128652717	24,31079407	0,111878245	21,75875186	0,113664292
64,5823111	0,04983982	20,98295286	0,13234568	20,05163026	0,129223443	24,15163249	0,112364257	21,80968357	0,114342738
64,58049212	0,050121188	20,89291288	0,13294663	20,58004669	0,129834332	23,81148146	0,11303446	22,01795786	0,115310783
64,8078658	0,050351258	20,7855925	0,133800333	20,85926158	0,130334394	24,01975575	0,113424153	22,17075297	0,116391371
65,00340716	0,050781962	20,70555697	0,134507309	20,78104503	0,1309001	24,16072744	0,113878602	22,17711944	0,116878926
65,22714287	0,0510414	20,61096951	0,135036038	20,6646297	0,131642466	24,06977796	0,114554357	22,1489251	0,117017373
65,66551933	0,051149237	20,74648423	0,135477092	20,7855925	0,132277875	23,91789234	0,115217749	22,15711055	0,117252728
66,04295964	0,051177028	21,08663526	0,136234548	20,55276185	0,132736785	23,91971133	0,115684778	22,02523382	0,117553378
66,38674864	0,051413056	21,26398673	0,136870685	20,40360472	0,1333538	24,17164137	0,116090544	22,08435097	0,11839223
66,46678418	0,051870354	21,10755364	0,137562658	20,79104947	0,134203894	24,20529268	0,116600807	22,28989678	0,119597311
66,84968146	0,052157347	21,03843204	0,138250905	20,92201671	0,134853826	24,03612666	0,11710164	23,04386791	0,123806932
67,3953783	0,052348774	21,24033987	0,138878631	21,13756696	0,135274478	23,93972022	0,117782386	24,71733821	0,125534157
67,72916286	0,052453304	21,45770911	0,139502574	21,2521633	0,135933753	24,01884626	0,118377559	23,34582016	0,105234913
67,97563593	0,052652669	21,49954586	0,139988782	21,0793593	0,136594497	24,17164137	0,119003619	22,32263859	0,111215845
68,32033443	0,052879238	21,4595281	0,140708854	21,03843204	0,13702292	24,33807891	0,119484662	24,64185015	0,131959512
68,82419451	0,053282876	21,50864081	0,141495837	21,33037984	0,137845161	24,61638429	0,119987132	25,79054199	0,130463778
69,12432777	0,053686862	21,648703	0,142128685	21,46134708	0,138452893	24,78191233	0,120552605	25,66866969	0,125683722
69,3271451	0,054010588	21,74238096	0,142653427	21,54047313	0,139045854	24,88559473	0,121087133	25,2875914	0,121243816
69,83737164	0,054266912	21,57503393	0,143502997	21,31582793	0,139796093	24,95107835	0,121764073	24,56545259	0,119722603
70,10658208	0,054428737	21,79513165	0,144253832	21,10937263	0,140493377	24,88559473	0,122475924	24,21256864	0,121604216
70,15296631	0,0546243	21,95156474	0,144777643	21,27035319	0,141238362	24,91560806	0,122964548	24,50451644	0,126137072
70,45309957	0,054922247	21,96247868	0,145497904	21,4076869	0,142023322	24,93925492	0,123461249	24,92288402	0,128048946
70,96787359	0,055210124	22,11618329	0,146138043	21,50591233	0,14244246	24,86467635	0,124015859	24,98927713	0,127815621
71,21980363	0,05553035	22,1480156	0,146865653	21,50045536	0,142992639	25,03657086	0,124720637	24,84284848	0,127550995
71,45809124	0,055893795	22,11163581	0,147565033	21,60686624	0,143902687	25,42492511	0,125323697	24,64003116	0,127802612
71,87282084	0,056098813	21,88517163	0,148294622	21,86425325	0,144603201	25,47039984	0,125994803	24,4781411	0,128599911
71,9492184	0,056343354	21,86152476	0,149085766	22,14164914	0,145298434	25,32397119	0,126495883	24,73279962	0,129334142
72,34939608	0,056766196	22,14073965	0,149714511	22,14528712	0,145888121	25,34670856	0,12696671	24,78100284	0,129765141
72,68772812	0,056998951	22,27443537	0,150236226	22,24624103	0,146465657	25,4085542	0,127643273	25,08204559	0,130570662
72,82051435	0,05714853	22,33355253	0,151035242	22,15074409	0,147102318	25,36580795	0,128402155	25,38763582	0,131018585
73,26707626	0,057397076	22,29717274	0,151791564	22,01613887	0,147849384	25,37854088	0,128934769	25,529517	0,131441536
73,67543939	0,057526283	22,40631211	0,152567573	22,18075741	0,148777476	25,45857641	0,129427264	25,53588346	0,132117051
73,88553267	0,058014158	22,48998562	0,153284459	22,22350367	0,149459612	25,44948146	0,130083774	25,48404226	0,132989147
73,93373589	0,058332117	22,683708	0,153996659	22,27534487	0,150024837	25,53861195	0,13045607	25,23756919	0,13289453
74,04924172	0,058539569	22,84196008	0,154650564	22,32991455	0,150716257	25,69322605	0,131219507	25,24393566	0,13355315
74,51217454	0,058894796	22,82377019	0,155428771	22,40995009	0,151377074	25,56680628	0,131955121	25,45220995	0,136876895
75,00421119	0,059107931	22,57820661	0,156179722	22,33719051	0,152113867	25,64047536	0,132597763	25,74051978	0,138289376
75,45895855	0,059360472	22,60821994	0,156958832	22,18439539	0,152897691	26,00791123	0,133234773	26,14069746	0,138105222
75,5881068	0,059716208	22,69553143	0,157542582	22,1998568	0,153758073	26,15252089	0,133846739	26,29440207	0,13628159
75,85822674	0,059864928	22,85105503	0,158370091	22,25806447	0,154501574	26,12705504	0,134521715	26,19344815	0,135232601
76,25021896	0,060364801	23,26396563	0,159198648	22,42268301	0,155174192	26,10886514	0,135212829	25,9778979	0,136236465
76,61674534	0,060831983	23,44586458	0,159798318	22,61003893	0,155827515	26,14342594	0,135777283	25,76325715	0,137864256
76,98236222	0,060744693	23,29125048	0,160592503	22,65642316	0,15639747	26,21072855	0,136455446	25,70504948	0,139331526
77,66994023	0,060666652	23,28852199	0,161372442	22,78557141	0,157395586	26,26711722	0,137090579	26,02519163	0,140347453
78,1756193	0,061081556	23,24213776	0,162239314	22,87197341	0,15831419	26,32714388	0,137718	26,25711278	0,141500838
78,54305517	0,061618885	23,14664081	0,163013098	22,85378351	0,158825559	26,49449091	0,138435947	26,4435592	0,142272322
78,90685306	0,0622507	23,34763915	0,163717672	22,93290955	0,159443841	26,80735709	0,139176189	26,4099079	0,142538128
79,17151603	0,062464111	23,55318496	0,164591238	23,02567802	0,160355314	26,92559141	0,139790862	26,47993899	0,142241356
79,33431558	0,062397384	23,49133932	0,165294431	23,34036319	0,161097302	26,75551589	0,140493079	26,47175354	0,143077378
79,5898836	0,062843196	23,61684959	0,165928457	23,38401894	0,161779889	26,66092844	0,14120963	26,54269413	0,144822822
79,77633002	0,06349558	23,86968912	0,166946873	23,45495953	0,162707617	26,57179796	0,141791197	26,57452644	0,145600636
80,04008349	0,063748405	23,86150367	0,167708797	23,56137041	0,163445253	26,66183794	0,142444549	26,56270301	0,146009181
80,45481309	0,063929438	23,718713	0,168413095	23,62594454	0,164102068	27,03200229	0,143130089	26,7882577	0,146412968
80,99687195	0,064304405	23,51043871	0,169384348	23,72416997	0,164999165	27,35487292	0,143824463	27,12295176	0,146686296
81,23879754	0,064580062	23,50952921	0,170081225	23,7869251	0,165689173	27,46583128	0,144376723	27,27574688	0,147473351
81,27517733	0,064834647	23,32672077	0,170747397	23,99065192	0,166570408	27,52858641	0,145048337	27,29666526	0,148316198
81,58895301	0,065190602	23,42767469	0,171796401	24,0979723	0,167378519	27,5485953	0,145950818	27,10839985	0,148967382
81,71537278	0,065607754	23,61230212	0,172695287	24,1661844	0,168132338	27,45764582	0,146636504	26,97561362	0,149672553
81,82269316	0,065993555	23,90061194	0,173446835	24,24440095	0,168925999	27,27301839	0,147329714	27,32031212	0,150464352
82,08644663	0,066089655	24,10161028	0,174092111	24,31079407	0,169726514	27,30121273	0,148141434	27,52858641	0,151400637
82,53209905	0,066504414	24,22621106	0,175017671	24,3044276	0,170577248	27,42308502	0,148757053	27,52403894	0,152234025
83,05051104	0,067031426	24,36991122	0,175892954	24,38810112	0,171354015	27,50948702	0,149406286	27,62863083	0,153033056
83,51890083	0,067297355	24,24621994	0,17658855	24,37627769	0,172057455	27,54950479	0,150075238	27,70502839	0,153629757
83,6616915	0,067520953	24,10797674	0,177442907	24,51633987	0,173041324	27,59134155	0,150765624	27,65227769	0,154202186
83,82449105	0,067746442	24,28532821	0,178358397	24,72552366	0,173762226	27,76778353	0,151562502	27,52312944	0,15489084
84,23194469	0,068031179	24,49905947	0,179111328	24,70733377	0,174660734	27,81234877	0,152377453	27,49220662	0,155750364
84,84676313	0,06836508	24,46177019	0,180071056	24,75462749	0,175508747	28,00334266	0,152992402	27,31394566	0,156621049
85,27058767	0,068647387	24,6845964	0,180823404	24,99928157	0,176214413	28,06064083	0,153877115	27,31849313	0,157301016
85,2487598	0,069106587	24,93925492	0,181744351	25,1502577	0,17712641	27,86964693	0,154516351	27,42581351	0,157974202
85,34425674	0,069476119	25,06840317	0,18270926	25,00473854	0,177972473	27,81689624	0,155253173	27,47310723	0,158783856
85,91996691	0,069851522	24,76281295	0,18355688	25,00746703	0,178840087	27,99879519	0,156181512	27,69047647	0,159577052
86,44565486	0,070334063	24,63912166	0,184420448	25,16390012	0,179758633	27,9096647	0,156772349	27,85691401	0,160324584
86,67575703	0,070618844	24,90014665	0,185260239	25,29486736	0,180647188	28,11975798	0,157480445	27,79324938	0,160973133
86,67393804	0,071050607	25,02747591	0,186168468	25,40400673	0,181489351	28,2543632	0,158280219	27,68138153	0,16175655
86,91677313	0,071473376	25,12297286	0,187050765	25,26030656	0,182416599	28,22980685	0,158975698	27,73140374	0,16269723
87,2323678	0,071754126	25,22392677	0,188092173	25,38308835	0,183124069	28,43899063	0,159785017	27,84872856	0,163519616
87,28875647	0,072276154	25,27758696	0,188940419	25,73324382	0,184101216	28,47446093	0,160635766	28,10702506	0,164060613
87,46065097	0,072468887	25,35125603	0,189841197	25,75234321	0,184830703	28,52721162	0,161425673	28,15431878	0,165094512
87,55250994	0,072673414	25,36762694	0,190484668	25,86966803	0,185781933	28,60360918	0,162119246	28,00970912	0,165963785
87,72531394	0,073192001	25,35580351	0,191424881	25,95879851	0,186749912	28,55267747	0,162951078	28,33712722	0,166680103
87,95450661	0,073662188	25,5122366	0,192518036	26,04520051	0,187494257	28,56722939	0,163725108	28,634532	0,167499987
88,31648551	0,073934403	25,76507614	0,193458279	26,13433099	0,188467518	28,72548147	0,164473746	28,78550813	0,168212463
88,51748385	0,074235642	25,7541622	0,194336152	26,0306486	0,189552741	28,77095621	0,165291607	28,80369802	0,168984472
88,58114848	0,074683369	25,6495703	0,195312818	26,01427769	0,190209455	28,67818775	0,166219146	29,05926604	0,169875733
88,56295858	0,07498022	25,78053755	0,196240867	25,95334154	0,191194154	28,7200245	0,167029441	29,0829129	0,170572464
88,59115292	0,075495118	25,86603005	0,19727478	25,74597675	0,192178387	28,78277964	0,167665563	28,96013111	0,171471685
88,72121067	0,075929172	25,92332822	0,19812729	26,06157142	0,193191506	29,00196787	0,168493203	29,00833433	0,172402003
88,91220456	0,076221397	26,09067525	0,198959688	26,1497924	0,194021925	29,04744261	0,16938688	29,2548074	0,173249056
89,09865098	0,076503529	26,14888291	0,199961529	25,9960878	0,194904761	29,08746037	0,170291703	29,42397342	0,174081061
89,24326064	0,076862256	26,33351034	0,201075828	26,13887847	0,195778487	29,32301951	0,171052914	29,38759363	0,175082015
89,36786142	0,077390563	26,38989901	0,201989906	26,45902061	0,196601616	29,25298842	0,171674281	29,52583683	0,175802713
89,47972927	0,077669334	26,39808447	0,202852936	26,64546703	0,197586344	29,21933711	0,172682874	29,66135155	0,176404536
89,76531061	0,077930439	26,71276964	0,203845741	26,64728602	0,198607335	29,30846759	0,173532386	29,61041984	0,177397006
90,05907741	0,07833523	27,0820245	0,204870749	26,59180684	0,199554316	29,21933711	0,174292156	29,52947481	0,178319772
90,30100301	0,078793222	27,06747258	0,205858387	26,4790295	0,20055038	29,26663084	0,175064775	29,38395566	0,179086643
90,43651772	0,079366378	26,96469968	0,206914056	26,81554255	0,201566453	29,23388903	0,175921228	29,39486959	0,180003065
90,46289307	0,079675097	27,01108391	0,207831248	26,79189568	0,202507088	29,31938153	0,176801401	29,51947037	0,180931448
90,64842999	0,079786478	27,27756587	0,20877852	26,54997009	0,203368635	29,38213667	0,177790538	29,4458013	0,181753384
91,01313738	0,080241756	27,48856864	0,209725486	26,68730379	0,204429207	29,410331	0,178606653	29,63406671	0,182727023
91,2850763	0,080800673	27,27847536	0,210739987	26,8400989	0,205522798	29,54038875	0,179410108	29,8587119	0,183634917
91,35601689	0,081462043	27,19116387	0,211898057	27,09020995	0,206459068	29,6013249	0,180307714	30,01787348	0,184486335
91,28780479	0,081747646	27,41944704	0,212998182	27,09111945	0,20750391	29,82051313	0,181159975	30,10973245	0,185416814
91,23687308	0,082026999	27,34304949	0,213795438	27,34850646	0,208335057	30,06789569	0,1820055	29,99968359	0,186323238
91,48789363	0,082301441	27,53768136	0,214854599	27,71685182	0,209207168	30,04424883	0,182862739	30,02696843	0,186998476
91,65978813	0,082759463	27,98606226	0,215958478	27,7022999	0,210372355	30,04606782	0,18391327	30,12064639	0,187827629
91,74346165	0,083330691	28,15613777	0,217077782	27,64500174	0,21145151	30,22796676	0,184697168	30,28799342	0,189082994
91,9762923	0,083527447	28,22798786	0,218152325	27,65682517	0,212522414	30,27889847	0,185559179	30,30345483	0,190106794
92,0281335	0,083914536	28,37896398	0,219030431	27,6340878	0,213406938	30,45988792	0,186549146	30,50718164	0,190889265
92,11999246	0,084364335	28,50902173	0,220125797	27,50130157	0,214586749	30,59813112	0,187427936	30,42077965	0,191783058
92,34099968	0,085010462	28,66090735	0,221288393	27,64773022	0,215708251	30,8427852	0,188262372	30,62541596	0,192630882
92,41466876	0,085463776	28,83462084	0,222349446	27,97605782	0,216524249	30,94192012	0,18922536	30,87097954	0,193516817
92,52198913	0,085590458	28,7200245	0,223367178	28,08883516	0,217579409	31,06379242	0,190004949	30,80640541	0,194560553
92,79210907	0,086046689	28,72366248	0,224413402	28,08064971	0,218598159	31,23659642	0,190963076	30,90917831	0,195657593
92,97946498	0,086636056	28,79733156	0,225540346	28,01607559	0,21967455	31,12745705	0,19203743	31,22295399	0,196504747
92,975827	0,087213054	29,0147008	0,226555022	28,10793455	0,220655538	31,1010817	0,19290516	31,37483961	0,197152001
92,88033006	0,087625106	29,22206559	0,227664315	28,23253533	0,221719676	31,41030991	0,193965704	31,4976214	0,198234897
92,91307187	0,087833584	29,05471856	0,228811398	28,36077409	0,222920107	31,480341	0,194952877	31,6704254	0,199222826
92,87487309	0,088194414	28,92375132	0,229983351	28,68910168	0,224136297	31,3593782	0,195872907	31,81412557	0,200312313
93,05131506	0,088653985	29,18204783	0,231097562	28,69637764	0,225087847	31,49580241	0,196564807	31,70862418	0,201280249
93,15317847	0,089186272	29,33029547	0,232235697	28,71002006	0,226154488	31,70953367	0,197474331	31,66587793	0,202200803
93,02493972	0,089675457	29,35212334	0,233255451	29,06927048	0,227120633	31,38575355	0,198544318	31,61767471	0,203210036
93,24867542	0,08999287	29,41578797	0,234130574	29,09564583	0,228377555	31,38120608	0,199552999	31,58857088	0,204118934
93,5278903	0,090344241	29,51037542	0,235465552	28,92011334	0,229335638	31,71862862	0,200636534	31,69225327	0,205279551
93,63430119	0,090913592	29,41487848	0,236869725	29,21660863	0,230424573	31,81958254	0,201503115	31,76228437	0,206290953
93,7179747	0,091573965	29,46671968	0,238038986	29,3766797	0,23177125	31,85869081	0,202461112	31,70043873	0,207308365
93,95353383	0,091959067	29,36485627	0,239008667	29,52765582	0,232831299	32,11334933	0,20343251	31,73590902	0,208213508
93,83439003	0,092291884	29,28573023	0,239964786	29,58677298	0,233854313	32,32889958	0,204445716	31,87869969	0,209156691
93,85167042	0,092731155	29,31119608	0,241033639	29,57767803	0,234976892	32,28433434	0,20548839	31,97692512	0,21024596
93,95808131	0,093256756	29,36940374	0,242466216	29,77685738	0,236216642	32,27705838	0,206388615	32,0333138	0,211292955
94,05266876	0,093663867	29,31392456	0,243936731	30,01241651	0,237289264	32,37437432	0,207540792	32,22430769	0,212286516
94,19182145	0,094027621	29,46126271	0,244877789	30,18522051	0,238389068	32,48351369	0,208450258	32,36527937	0,213436161
94,29914183	0,094425449	29,842341	0,245956828	30,37985238	0,239631103	32,42621552	0,209474159	32,12517276	0,214512945
94,5283345	0,095020804	30,14338375	0,247103926	30,27798897	0,240951457	32,38983573	0,210507185	32,19338487	0,215507917
94,73024233	0,095641596	30,39076632	0,248249773	30,15429769	0,242080816	32,38710725	0,211598855	32,23704062	0,216309699
94,97125843	0,096209259	30,63269192	0,249613258	30,28162695	0,243047384	32,62357588	0,212586072	32,3261711	0,217525584
94,98944833	0,096689683	30,75820219	0,25085279	30,49353922	0,244320792	32,83366916	0,213445392	32,53626438	0,218715479
94,96398248	0,09698871	30,79731046	0,252015867	30,70272301	0,245442003	32,90188126	0,214607988	32,52444095	0,219749582
94,84756715	0,097319839	30,82277631	0,253155253	30,94828659	0,246589232	32,92370914	0,215614544	32,38528826	0,220600724
94,90304633	0,09790236	30,78730602	0,254448539	30,95101507	0,247770702	32,96008892	0,216651309	32,42803451	0,221764935
95,33232784	0,098554838	30,86552257	0,255633735	31,17838875	0,249062781	33,40665084	0,217901668	32,57810114	0,222929365
95,43055327	0,098967363	31,0146797	0,256873238	31,26479075	0,250349825	33,6376625	0,218760697	32,61448093	0,224140098
95,36961713	0,0993005	31,00649425	0,25830599	31,32390791	0,251577221	33,55489848	0,21974023	32,91097621	0,225148459
95,57971041	0,099820164	31,1010817	0,259540778	31,34118831	0,25269443	33,55944595	0,221054791	33,14744484	0,22605107
95,50604133	0,100297721	31,43213778	0,260718697	31,36301618	0,25392948	33,43939265	0,222119002	33,08287071	0,227213201
95,63882756	0,100968135	31,43122829	0,261996152	31,32936488	0,255164414	33,40846983	0,223167671	33,05467638	0,228475463
95,96351718	0,101584547	31,57583795	0,263187459	31,18475522	0,256333311	33,55398898	0,224085213	33,29023551	0,229487098
95,90258104	0,101938028	31,81503506	0,264524081	31,17747926	0,257572814	33,64948593	0,225292134	33,58036433	0,230530397
95,90258104	0,102145742	31,78411224	0,265851652	31,60494178	0,259014239	33,78045317	0,226453042	33,61310614	0,231747417
96,0462812	0,102677621	31,86687626	0,267146977	31,92690291	0,260217071	33,99327493	0,227362712	33,54580353	0,232966417
96,16633451	0,103397112	31,99147704	0,268333976	31,89870858	0,261392808	34,22792457	0,228672966	33,62947704	0,234221723
96,29275427	0,103943194	31,85505283	0,269694522	31,74591346	0,262701461	34,38344817	0,22985285	33,81137599	0,235373798
96,35550941	0,104562385	31,76865083	0,270944095	31,78865972	0,264012152	34,59990792	0,230722385	33,74862085	0,236278767
96,55014128	0,104946301	32,06514611	0,2723102	31,94418331	0,265257243	34,61082185	0,231886669	33,77044873	0,23747297
96,69384145	0,105350015	32,16700952	0,273697492	31,96692068	0,266436705	34,51350592	0,23316878	33,92324384	0,238608892
96,64745722	0,105887796	32,26159697	0,275041856	32,03786127	0,267766488	34,70540931	0,234338259	34,12697066	0,239722725
96,69384145	0,106563841	32,35163695	0,276133657	32,19065638	0,269080351	34,77089293	0,235435881	34,25157144	0,240997269
96,95031896	0,107044971	32,41893956	0,277603837	32,3771028	0,270368749	34,62173579	0,236540968	34,27885628	0,2423203
97,12676094	0,107540879	32,59811002	0,279162172	32,47896621	0,271782322	34,58990348	0,237531517	34,36616777	0,243444159
97,17314517	0,10801407	32,97191236	0,280551705	32,58901508	0,273090189	34,84183352	0,2387434	34,38799565	0,244677055
97,16223123	0,108424893	33,0164776	0,281706051	32,69542596	0,274368953	34,88548926	0,2399601	34,56443762	0,245880004
97,34413018	0,109200481	32,74999564	0,283005769	32,75818109	0,275779238	34,75634101	0,241207549	34,58262752	0,247102059
97,49965378	0,10977272	32,7399912	0,284369197	32,81184128	0,277170692	34,91823107	0,242406146	34,55534268	0,248159867
97,65244889	0,110191808	33,09105617	0,285800901	32,73726272	0,278414793	35,11922941	0,243630151	34,71086627	0,24939157
97,47964489	0,110513143	33,40483185	0,287443638	32,81729825	0,279846643	35,42391014	0,24466827	34,97189126	0,250681044
97,47054995	0,111299849	33,33752924	0,288749847	32,81184128	0,28106266	35,52395456	0,245828334	35,04828882	0,251814813
97,43598915	0,111941487	33,16836322	0,289956346	33,24567027	0,282339124	35,64218888	0,24722235	35,13378132	0,253017791
97,59242224	0,112363165	33,44484961	0,291550421	33,37027105	0,284012304	35,72586239	0,248342061	35,13378132	0,254373389
97,67609575	0,113003805	33,63493401	0,292946473	33,15835878	0,28524811	35,76951814	0,249684941	35,03191791	0,255723225
97,65335839	0,113520253	33,78136266	0,294330419	33,36299509	0,286599226	35,7595137	0,250836434	35,22018332	0,256808274
97,63516849	0,114106942	34,07512946	0,295838113	33,74316388	0,288092486	35,99325384	0,25183129	35,45847094	0,258104325
97,92802579	0,11459318	34,05603007	0,297114665	33,91960586	0,289515488	36,15969138	0,253131009	35,66492624	0,259367984
98,37004023	0,11514477	34,05421108	0,298594595	34,05512058	0,290882932	36,1733338	0,254550898	35,55669637	0,260646545
98,59195694	0,115684574	34,02783573	0,300034041	34,07785794	0,292262977	36,11512613	0,255923551	35,50940265	0,26171611
98,5137404	0,11649358	34,04693512	0,30165268	34,21428215	0,293717528	36,2078946	0,257059677	35,67129271	0,263088152
98,4446188	0,117054171	34,05512058	0,302994308	34,37708171	0,295098854	36,26337377	0,258273859	35,84409671	0,264551027
98,47645111	0,117471374	34,25611891	0,304471124	34,41437099	0,296553027	36,26519276	0,259458181	36,02599565	0,265698562
98,56103412	0,118013302	34,52441986	0,305894854	34,47439765	0,297994016	36,29247761	0,260646112	36,20152813	0,267148573
98,80568821	0,118640169	34,39072413	0,307480023	34,72814667	0,299477147	36,57533047	0,261855522	36,3452283	0,268461505
98,92483201	0,11926513	34,20063973	0,309033469	34,9646153	0,300923404	36,98096511	0,263310452	36,45436767	0,269686019
98,76748943	0,119911803	34,35525384	0,310439213	34,93551147	0,302414887	37,07100509	0,264710724	36,49165695	0,270719729
98,59832341	0,120544273	34,45075078	0,311947054	34,99553812	0,303886726	37,000974	0,265918737	36,87637322	0,272113803
98,78295084	0,121049705	34,45075078	0,313623027	35,05374579	0,305367966	37,11011337	0,267199538	37,25563252	0,273748565
99,00122957	0,121723007	34,72723718	0,315087008	35,0510173	0,306885876	37,04553924	0,268463139	37,20379132	0,275178465
98,96757827	0,122332674	34,99735711	0,316600407	35,33750814	0,308356347	37,17468749	0,269587391	37,36477189	0,276443725
99,03397138	0,122742587	34,90276966	0,318233917	35,68220664	0,309774722	37,57122719	0,270979194	37,58032214	0,277829911
99,11309742	0,12344917	34,88548926	0,319690127	35,78497955	0,311138236	37,76949704	0,272420619	37,65308172	0,279268222
99,26862102	0,124146134	34,98007671	0,32123947	35,84045873	0,312821194	37,55758477	0,273788732	37,70310393	0,280674752
99,45415795	0,124700634	35,08103063	0,322901473	35,87683852	0,314381858	37,54667084	0,275288598	38,05598788	0,282000577
99,64333285	0,125293872	35,20290292	0,3243477	35,86683407	0,315949536	37,690371	0,276498764	38,1742222	0,283410221
99,94801358	0,126057164	35,54760142	0,326016805	35,83591125	0,317491602	37,77586351	0,277664227	37,83952814	0,284640411
100,1053562	0,126561693	35,94050315	0,327625112	35,9996203	0,319058873	37,83134268	0,279167644	38,04234546	0,285976015
100,1180891	0,12719249	35,91776578	0,329053586	36,24609337	0,32055935	38,10146262	0,28072563	38,12965696	0,287476724
100,0016738	0,127737517	35,95323607	0,330745537	36,31794346	0,322166579	38,18058866	0,28213152	37,99141376	0,288820157
99,90071986	0,128486111	36,11148816	0,332410829	36,32521942	0,32364357	38,08145373	0,283321983	38,1387519	0,290259516
99,92982369	0,12899147	36,15878188	0,334086627	36,67537489	0,325268757	38,33429327	0,284682645	38,19786906	0,291769423
100,1635638	0,129801895	36,11512613	0,335722175	36,70084074	0,326829886	38,52528716	0,286194589	38,381587	0,293156802
100,217224	0,130437188	36,14604895	0,337254812	36,6044343	0,328530626	38,57530937	0,287570094	38,49072636	0,294570317
100,141736	0,131065351	36,35796123	0,338959423	36,90365806	0,33018547	38,83724385	0,288927584	38,57167139	0,296150539
100,2035816	0,131754166	36,70538821	0,340612608	36,89547261	0,33153193	39,07825996	0,290343427	38,70718611	0,297596388
100,3372773	0,13242319	36,9309429	0,342204413	36,77360032	0,33315799	39,29017223	0,291818933	38,90454646	0,299014646
100,5601035	0,13287443	37,08191903	0,34392474	36,91548149	0,334974534	39,63668972	0,293191528	38,95184019	0,300545595
100,6928898	0,133555634	37,2256192	0,345639625	37,17468749	0,336681299	39,67670749	0,294619798	39,02096179	0,301928987
100,7838392	0,134281047	37,32202564	0,347216704	37,29928827	0,338184599	39,51663641	0,296034011	38,87180465	0,303307083
100,6337726	0,134985171	37,19469638	0,349043958	37,37841431	0,339759437	39,70672081	0,29762308	38,59713725	0,304840796
100,6937993	0,135734318	37,13285073	0,350790916	37,61761142	0,341534334	39,86133492	0,299085344	38,47162697	0,306434318
101,0312218	0,136354462	37,09374246	0,352470439	37,63489182	0,343245726	39,91135713	0,30051539	38,45980354	0,30794373
101,2149397	0,136969848	37,15467861	0,354165592	37,62397789	0,34504769	39,99048317	0,301966943	38,76266529	0,309381256
101,1248998	0,137678017	37,2765509	0,355963132	37,82315723	0,346558993	40,01776801	0,303227255	39,14647206	0,310821779
101,075787	0,138427659	37,33657755	0,357624495	37,97322386	0,348225566	40,26424108	0,304933147	39,29199122	0,3125488
101,2349486	0,139119268	37,45844985	0,359325002	38,27244763	0,350091121	40,53254203	0,306537612	39,42659644	0,313929078
101,3268076	0,139761837	37,59578355	0,361041604	38,5180112	0,351469653	40,59256868	0,308005988	39,43205341	0,315490528
101,4423134	0,140328023	37,94412003	0,362972323	38,56712392	0,353264399	40,65077634	0,309444037	39,46934269	0,317210244
101,8033828	0,141029512	38,07872525	0,364712325	38,61896512	0,355263046	40,83267529	0,310917942	39,67579799	0,318667909
102,0907832	0,141982808	37,94321054	0,366513241	38,71355257	0,356931831	41,13917501	0,312522116	39,89043875	0,320247287
102,3199758	0,142759589	38,11874302	0,368210983	38,83997234	0,35861345	41,16009339	0,314030975	40,14873525	0,321733532
102,3036049	0,143289803	38,46253203	0,369908755	38,86998566	0,360356857	40,84631771	0,315609014	40,31517279	0,323247746
102,2253884	0,143729678	38,57894735	0,371947711	38,66353036	0,36207375	40,86086962	0,31731086	40,38793236	0,324908469
102,2690441	0,144533177	38,47799344	0,373817661	38,68262975	0,363920213	41,20647762	0,318692623	40,42976912	0,326665234
102,290872	0,145613555	38,46435102	0,37570455	38,75357034	0,365747206	41,25377134	0,320244526	40,49434325	0,328287132
102,2763201	0,146140567	38,99185796	0,377564081	38,80359255	0,367695067	41,17009783	0,321796459	40,44977801	0,32983013
102,469133	0,146665833	39,33837545	0,379333943	39,01004785	0,369311668	41,18646873	0,323516175	40,42704064	0,331441667
102,6701313	0,147520263	39,53846429	0,381103543	39,06461754	0,370993055	41,2446764	0,325139266	40,64986685	0,333072849
102,7920036	0,148370648	39,51481743	0,382928761	39,15829549	0,372834832	41,35199678	0,32667915	40,69534158	0,334532261
102,800189	0,14907563	39,33655646	0,384867716	39,22923608	0,374770062	41,36927717	0,328150872	40,84086074	0,336320196
102,976631	0,149764255	39,41841098	0,386842032	39,46297623	0,376628749	41,49023997	0,329786886	41,21648206	0,338276148
103,1194217	0,150502358	39,58575801	0,388699293	39,57211559	0,378511622	41,84403342	0,331474792	41,46932159	0,339716381
102,9593506	0,151328703	39,65942709	0,390562695	39,45115279	0,380183258	42,18418445	0,333083302	41,54844764	0,341341538
102,8010985	0,151990669	39,93409449	0,392565155	39,70217334	0,382158622	42,47158478	0,334727145	41,65213004	0,342949554
102,9138759	0,152624245	40,16146818	0,39437486	39,96137934	0,384171385	42,60437101	0,336586792	41,61665974	0,344707658
103,0284722	0,153484481	40,30062087	0,396318879	40,105989	0,386090753	42,8826764	0,338113171	41,56209006	0,346519459
103,0921369	0,154407771	40,47251537	0,398166361	40,29880188	0,388032037	43,0382	0,339710739	41,71852315	0,34822244
103,1594395	0,155028978	40,92453425	0,400162273	40,39520832	0,389826114	43,04274747	0,341428243	41,91224553	0,349842912
103,1749009	0,155798701	41,37655313	0,402296166	40,48888628	0,391587506	43,04911394	0,343061492	42,24239211	0,351501132
103,1430686	0,156629878	41,57664197	0,404196442	40,64168139	0,393472212	43,03365253	0,344659612	42,55252982	0,353311652
103,1612585	0,157366408	41,87222776	0,406165229	40,87269305	0,39545232	43,24920278	0,34656146	42,50705508	0,354968562
103,0812229	0,158063343	41,96954369	0,408190681	41,08733381	0,397574775	43,46566252	0,348305041	42,46612782	0,356827366
103,2158281	0,158942148	42,05867418	0,410185748	41,1582744	0,399402699	43,5384221	0,349651035	42,36244542	0,358541086
103,5168709	0,159706691	42,09141599	0,412160588	41,23830993	0,401399455	43,53023665	0,351492172	42,28877634	0,360282543
103,7087743	0,160438579	42,14234769	0,414187961	41,26377579	0,40333678	43,6757558	0,353485959	42,39791571	0,362192453
103,851565	0,161213236	42,02957035	0,416292314	41,42930383	0,40523109	43,64574248	0,35516365	42,52342598	0,363933735
103,9934461	0,162146421	42,13325275	0,418367824	41,6412161	0,407430641	43,72123054	0,35679943	42,58618112	0,365621466
104,0671152	0,163000691	42,36426441	0,420567462	41,87222776	0,40935391	43,95769917	0,358737716	42,64711727	0,367442929
104,2071774	0,16374396	42,1059679	0,422424432	41,96408673	0,411277236	44,07047652	0,360313223	43,02637657	0,36933817
104,1426033	0,164428656	42,11779134	0,424487748	42,04048428	0,413335284	44,23600456	0,362105728	43,21464198	0,371173574
104,1717071	0,165210283	42,33788906	0,426520971	42,0541267	0,415260939	44,44064087	0,364045934	43,27739711	0,373050713
104,4845733	0,166105168	42,30332826	0,428508937	42,06049317	0,417298178	44,85809895	0,365638089	43,16825775	0,374947235
104,70649	0,167109308	42,26421999	0,430777231	42,19873637	0,419454917	45,06546375	0,367218339	43,16461977	0,376621229
104,6018981	0,167977228	42,37154036	0,432828498	42,42156257	0,421498385	45,18551705	0,368997776	43,46202454	0,378436115
104,5345955	0,168752161	42,61983243	0,435118853	42,73533826	0,423478114	45,27010006	0,370982483	43,53023665	0,380311769
104,7783401	0,169449169	42,92178467	0,437119508	42,7453427	0,425654499	45,43199012	0,372899989	43,45838656	0,382309165
104,8683801	0,170076807	42,96725941	0,439253576	42,86175802	0,427900063	45,72757591	0,374870056	43,61391016	0,384207229
104,6346399	0,171124065	42,9872683	0,441538168	42,97635436	0,429841405	45,82216336	0,376668935	43,74942488	0,386054799
104,6373684	0,17203468	43,2801256	0,443703289	43,33014781	0,431923842	45,88219001	0,378621772	43,9522422	0,387999342
104,8265433	0,173080322	43,66029439	0,445816897	43,48203343	0,434213324	46,17413782	0,380615006	44,33786797	0,390097117
105,0766544	0,173804542	43,86856869	0,448025994	43,39472193	0,436442008	46,22779801	0,382344269	44,52704287	0,391877427
105,2130786	0,174525488	43,98316502	0,450146266	43,58753482	0,438486173	46,11320167	0,384154701	44,6425487	0,393518447
105,4222623	0,175604599	43,94769473	0,452353064	43,8667497	0,440451846	46,17959479	0,386082364	44,65255314	0,395480627
105,4713751	0,176380958	44,08048096	0,454771446	44,10048984	0,442548922	46,50064643	0,388030371	44,86355592	0,397661697
105,6123467	0,177145574	44,17870639	0,456942883	44,19689628	0,444751733	46,70528274	0,390014757	45,06637324	0,399799344
106,1635006	0,178243385	44,27784131	0,459077562	44,05228662	0,446950527	46,67254093	0,391850452	45,27919501	0,401607565
106,3217526	0,17927158	44,44609784	0,461397544	44,26147041	0,449321005	46,68345487	0,393751311	45,40561478	0,403509907
106,2926488	0,179917714	44,55250872	0,463695583	44,589798	0,451556208	46,81806009	0,395710144	45,53294404	0,40556068
106,0270763	0,180762103	44,65073415	0,466024616	44,71439878	0,453661463	47,00723499	0,397500175	45,95494959	0,407558687
106,1525866	0,181594706	44,93449651	0,468392271	44,82535714	0,455848819	47,0226964	0,399660959	46,21506508	0,409490308
106,3817793	0,18252549	45,39651983	0,470643161	45,14822777	0,458104599	47,15639213	0,40182969	46,30510506	0,411708369
106,2453551	0,183503175	45,72120945	0,472970769	45,66209229	0,460339656	47,39649873	0,403636659	46,39787352	0,413701079
106,1889664	0,184415405	45,93312172	0,475263511	45,84490073	0,462622386	47,50472861	0,405625847	46,37422666	0,415588608
106,3644989	0,185319894	46,16322388	0,477546415	45,80397347	0,46502255	47,54656536	0,407680345	46,45699068	0,417621103
106,6928265	0,186466585	46,38877858	0,479991078	45,82852982	0,467282724	47,68298957	0,409662665	46,57977247	0,419861661
106,8792729	0,187213578	46,26508729	0,482289029	46,01133826	0,469461553	47,73301178	0,41164871	46,64980356	0,421957137
106,9156527	0,18794017	46,46881411	0,48473442	46,39787352	0,471756332	47,79121945	0,413470552	46,71437769	0,42401632
106,870178	0,189000553	46,70164476	0,487278881	46,56522055	0,474263103	47,92946264	0,415756745	46,94902733	0,42607722
106,6991929	0,189911634	46,73438657	0,489627444	46,46790462	0,476533696	47,93037214	0,417805043	47,27462644	0,4281745
106,6855505	0,190900219	46,73256758	0,491931128	46,61888074	0,478943464	48,07316281	0,419709656	47,54201789	0,43032798
107,1466644	0,191929359	47,01178246	0,49438298	46,90628108	0,481337371	48,18957814	0,421946896	47,39013227	0,432289986
107,4076893	0,192783629	47,26553149	0,496717049	47,34011006	0,483825428	48,3332783	0,423975171	47,41377913	0,43441928
107,4031419	0,193782633	47,32828663	0,499215031	47,37648985	0,486093315	48,58793683	0,426089506	47,78849096	0,436683005
107,7551163	0,194857626	47,31828219	0,501811732	47,32555815	0,488227236	48,64250651	0,428207916	48,03314504	0,43891131
108,0161413	0,195717688	47,61477747	0,504090329	47,5747597	0,490825161	48,66524388	0,4301141	48,12318502	0,441074307
108,1098193	0,196736497	47,59931606	0,506530453	47,48381023	0,49327125	48,80712506	0,432266736	48,16502178	0,443247315
108,2107732	0,197597897	47,46925831	0,509097818	47,46289185	0,495724354	49,16546598	0,434664338	48,17411673	0,445437349
108,2689808	0,198607989	47,70936492	0,511737186	47,79758591	0,498243174	49,44286187	0,436814355	48,36692961	0,447698193
108,4363279	0,199633084	48,06133938	0,514154026	48,03769252	0,500584519	49,60838991	0,438895075	48,4196803	0,44981896
108,5600192	0,2005984	48,30053649	0,516673661	48,29326054	0,502990474	49,97127831	0,440947651	48,4897114	0,452122819
108,6345977	0,201674864	48,53882411	0,519284274	48,49062089	0,505524428	50,31142934	0,443076626	48,61613116	0,454343849
108,7328232	0,202577548	48,7307275	0,521839532	48,58066087	0,507998835	50,43148264	0,445386073	48,75164588	0,456523405
108,75647	0,203657635	48,91808341	0,524481462	48,38057203	0,510359622	50,47150041	0,447578813	48,76710729	0,458787741
108,8865278	0,204634068	49,08270196	0,527053774	48,4715215	0,512995963	50,39419336	0,449775687	48,83168141	0,461070355
109,0638792	0,205590245	49,11362478	0,529508391	48,53518613	0,515654772	50,50606121	0,452040198	49,0927064	0,463209079
109,2284978	0,206792437	49,27460535	0,532253639	48,48698291	0,518135699	50,69523611	0,454261722	49,22003566	0,465561978
109,2221313	0,207759208	49,39647764	0,534959597	48,66706287	0,520566975	51,01628775	0,456401552	49,58110507	0,467993399
109,2112174	0,208884188	49,55563922	0,537496927	49,11726276	0,52334185	51,04993905	0,45861647	49,851225	0,470348306
109,2757915	0,209897321	49,81120724	0,540052301	49,35736937	0,525879471	50,97899847	0,461136774	49,86122945	0,472675914
109,195756	0,210747546	49,93398902	0,542688759	49,51380246	0,528367499	50,98263644	0,463577916	50,02221001	0,475107772
109,282158	0,211870037	49,98401123	0,545407755	49,58838103	0,530884282	51,34006787	0,465697548	50,1449918	0,477454064
109,3176283	0,213047898	50,04949485	0,548186007	49,75845654	0,533498155	51,5938169	0,467761882	50,31142934	0,479671514
109,2430497	0,214113389	50,10042656	0,55091874	49,96036437	0,536200795	51,65384355	0,469993738	50,3687275	0,481995397
109,5277215	0,215088964	50,02039102	0,553629761	50,09860757	0,539020898	51,81573361	0,472540469	50,47877637	0,48442219
109,8414972	0,215991095	50,02130052	0,556303123	50,15772473	0,541578251	52,00127054	0,474900208	50,72524944	0,486984142
109,8669631	0,217102818	50,44967253	0,55897142	50,2659546	0,544133742	52,18225999	0,477318212	51,12360813	0,48928707
109,8924289	0,218392889	50,68614116	0,561750486	50,39055538	0,546809374	52,19954039	0,479609731	51,51014339	0,491691686
110,0252152	0,219525843	50,88168253	0,564654175	50,54880746	0,549627381	52,20408786	0,481936378	51,51196238	0,494182916
110,1161646	0,220402086	51,34643434	0,567398375	50,94170918	0,552420417	52,21682079	0,484382235	51,59290741	0,49661879
110,401746	0,22157433	51,53106177	0,570166441	51,09996126	0,555060484	52,22773473	0,486871718	51,80754816	0,499095584
110,6982413	0,222884977	51,61928275	0,573089571	51,18363478	0,557794497	52,40053872	0,489241265	51,98580913	0,501558874
110,6273007	0,223861993	51,72569364	0,575876321	51,24548042	0,560624787	52,48421224	0,491670591	52,45056093	0,504092479
110,7864623	0,225037307	51,99672307	0,578751663	51,47831107	0,563303794	52,57970919	0,49407381	52,52241102	0,506513044
110,8819592	0,226080651	52,0085465	0,581713268	51,77753484	0,566178612	52,77797904	0,496449672	52,67975361	0,509012248
110,9829131	0,227227181	52,0949485	0,584521322	52,01218448	0,568860414	53,05173695	0,498927397	53,05810341	0,511415293
110,993827	0,228224351	52,35051651	0,58748642	52,09858648	0,571757059	53,32731385	0,501408848	53,37369808	0,514017467
110,9447143	0,229487254	52,42509508	0,59032643	52,17407454	0,574617326	53,57014894	0,503872371	53,19361813	0,516566205
110,9410764	0,230634236	52,51331607	0,593157709	52,40872418	0,577431026	53,60016227	0,50641558	53,0781123	0,519300335
111,0329353	0,23162835	52,81617782	0,596028918	52,87347598	0,580268649	53,66291741	0,509037369	53,26092074	0,521847095
111,4822257	0,232785096	53,00080524	0,599100653	53,16997126	0,58305732	53,84299736	0,511463464	53,39188798	0,524403808
111,7186943	0,233993385	53,38188354	0,601906786	53,44463867	0,586013512	54,18041991	0,513845846	53,7165776	0,526998182
111,6304734	0,235299871	53,60016227	0,604995691	53,7502289	0,588967783	54,33412452	0,516451628	53,96941713	0,529556176
111,9888143	0,236615829	53,69384023	0,60811015	53,70020669	0,591770424	54,62425333	0,519058516	54,13312618	0,532152761
112,2080025	0,237511674	53,78660869	0,611064596	53,60470974	0,594788491	54,79978582	0,521661388	54,31320614	0,534719893
112,0743068	0,238723834	54,21043323	0,614012465	53,70202568	0,597788863	54,96804234	0,524374389	54,50510952	0,537429111
112,1652563	0,240135952	54,61879636	0,617118367	54,04945267	0,600762983	55,01442657	0,526725687	54,67700403	0,54016976
112,3999059	0,241189802	54,9744088	0,620172116	54,36413784	0,603742168	55,14903179	0,529343053	54,74612563	0,542711688
112,5445156	0,242397669	55,11447099	0,623084478	54,51147599	0,606590094	55,36822002	0,531969615	54,90164923	0,545531267
112,6290986	0,243587084	55,22451985	0,626202313	54,5778691	0,609496751	55,45280303	0,534716667	54,90983468	0,54829357
112,6672973	0,244821028	55,13447988	0,629459613	54,69337493	0,612681933	55,56012341	0,53741727	55,27272307	0,551039982
112,7346	0,246022318	55,20178249	0,632571744	54,75885855	0,615623689	55,52374362	0,539846508	55,70837105	0,553644833
112,640922	0,247301024	55,49373029	0,635585154	54,96440436	0,61861306	55,86935162	0,542613875	55,8029585	0,556312606
112,5763479	0,24846151	55,49918726	0,638808695	55,02806899	0,62176128	56,44233329	0,545504525	55,92937827	0,559189927
112,9328698	0,249613177	55,58922724	0,641933049	55,10537604	0,624796169	56,76793241	0,548030738	56,01214229	0,56210974
113,2812063	0,250943484	55,77931164	0,645034877	55,40278082	0,627908707	56,79976472	0,55076999	56,24679193	0,565005163
113,323043	0,252255951	55,91118837	0,648233213	55,53738604	0,63086746	56,87707177	0,553635902	56,41595795	0,567536614
113,0820269	0,253459103	56,09945378	0,651407451	55,65289187	0,633970161	57,11717838	0,556205014	56,33956039	0,570195948
113,1002168	0,254701196	56,43232885	0,654647115	55,63833995	0,637240558	57,32545267	0,5591062	56,40959148	0,57300697
113,5122179	0,256005775	56,46052319	0,658007385	55,87844656	0,640514681	57,58374918	0,561831541	56,56420559	0,576093955
113,7286777	0,257265622	56,48417005	0,66125316	56,28862868	0,643633156	58,03485856	0,564505833	56,8043122	0,579065456
113,942409	0,258436469	57,0107675	0,664560403	56,50326944	0,646778174	58,14763591	0,567530943	57,2181323	0,5818433
114,0979326	0,259961859	57,34273307	0,667925329	56,69608232	0,650067489	58,09488521	0,570146854	57,37547488	0,584613053
114,2889264	0,261421969	57,44732497	0,671060336	57,01622447	0,653242077	58,25768477	0,572832904	57,44368699	0,587506265
114,457183	0,26254753	57,62285745	0,674474389	57,32636217	0,656322484	58,43958372	0,575836827	57,83658871	0,590565194
114,2670986	0,263729437	57,65014229	0,677709222	57,58556817	0,659655222	58,75608788	0,578684753	58,06123391	0,593685706
114,0306299	0,26501731	57,6310429	0,681016581	57,71471642	0,662929286	58,9598147	0,581509629	58,36500515	0,596468207
113,9496849	0,266199129	57,61740048	0,684306885	57,84841214	0,666111033	59,13534718	0,584533284	58,56964146	0,599236912
114,0342679	0,26773555	57,74018227	0,687796201	58,0967042	0,669673516	59,29268977	0,58749227	58,51598127	0,602323257
114,2971119	0,269129739	57,98119837	0,691497626	58,28042214	0,672968128	59,34816895	0,590388683	58,54326611	0,605462338
114,791877	0,270512579	58,42866978	0,694757896	58,40593241	0,676066871	59,66467311	0,593227878	58,94708177	0,608325573
114,8791885	0,271883282	58,70606567	0,69806508	58,53326167	0,67946742	60,00209566	0,596203046	59,30633219	0,611328738
114,8273473	0,273177733	58,75517839	0,701598285	58,81884302	0,682867155	60,24129277	0,599281882	59,3563544	0,614384873
114,8037005	0,274366391	58,86795573	0,705172293	59,08623447	0,686221139	60,5296026	0,602162521	59,42911398	0,617479134
114,8710031	0,275700453	59,05713064	0,708580876	59,13625668	0,689609697	60,78062314	0,605097642	59,46731276	0,620513558
114,9173873	0,27736362	59,1489896	0,711944987	59,252672	0,693036615	61,10713175	0,608270483	59,52097295	0,623708285
115,1220236	0,278769917	59,29359926	0,7154396	59,4418469	0,696646596	61,24446545	0,611123939	59,82838216	0,626581066
115,3657682	0,280043093	59,67194907	0,718979965	59,76562703	0,700014025	61,11804569	0,614181064	59,92842658	0,629660425
115,57859	0,2813484	59,90114174	0,722434124	60,11032553	0,70346865	61,16533941	0,617267408	60,04847989	0,632921684
115,9378404	0,282772683	60,16034774	0,726088983	60,20855096	0,706935614	61,59734941	0,620282856	59,98117728	0,636172
116,0815406	0,284186402	60,54961148	0,729840815	60,35407012	0,71033564	61,86746934	0,623346616	60,10123058	0,639246528
115,9651252	0,285756175	60,75697628	0,733612497	60,64692742	0,713685549	62,06210121	0,626517769	60,53233108	0,64235505
116,0706266	0,287085434	60,82155041	0,737064328	60,94069422	0,717039416	62,13486079	0,629485312	60,50868422	0,645567181
116,5326499	0,288456981	60,84974474	0,740717033	61,0807564	0,720703355	62,22490077	0,632647268	60,61873308	0,648841362
116,7254628	0,289902074	60,92796129	0,744544128	61,0289152	0,724399658	62,24218117	0,635846885	61,03528167	0,652190514
116,5171885	0,291172194	61,14624002	0,748332981	61,34269089	0,728018195	62,24854763	0,638994115	61,33632442	0,655396185
116,5262835	0,292631693	61,36088078	0,752040925	61,7019413	0,731764091	62,43226557	0,642250426	61,26083636	0,658398594
116,6517937	0,294330047	61,49275752	0,755522674	61,82836107	0,735488508	62,95431554	0,645288866	61,409084	0,661719574
116,861887	0,295880466	61,77924835	0,759348256	62,11030444	0,73917899	63,17896074	0,648497854	61,72649766	0,665170531
116,9746644	0,29733004	61,9611473	0,763134315	62,45864092	0,742768132	63,56276752	0,651773083	62,06755818	0,668567006
116,9937638	0,298606068	62,28492742	0,766834401	62,62871643	0,746482829	63,56731499	0,655100582	62,37223892	0,67179497
116,8491541	0,300135213	62,65691077	0,770725991	62,71329944	0,750198456	63,60369478	0,658418302	62,51593908	0,674985507
116,9428321	0,30161101	62,67691965	0,774419325	63,08710177	0,753829625	63,68827779	0,661561399	62,56323281	0,678384252
117,2511508	0,303220219	62,76514064	0,778313592	63,479094	0,757620166	63,68373031	0,664802401	62,54595241	0,681727641
117,2275039	0,304969126	62,92521171	0,782192841	63,59096185	0,761479857	64,07299406	0,668208888	62,59779361	0,685182848
117,3539237	0,306366372	63,15531388	0,786224013	63,75739939	0,765143564	64,5486598	0,671444768	62,82243881	0,688601325
117,463063	0,30769272	63,43725724	0,790039292	64,01205791	0,768911811	65,17712066	0,674691941	63,06163592	0,692024343
117,5185422	0,309128005	63,62552265	0,793915165	64,25762149	0,772661083	65,53000461	0,678144935	63,54275863	0,695515231
117,3903035	0,310798623	63,83106846	0,797950935	64,2212417	0,776531892	65,8428708	0,681481631	63,67736385	0,698930973
117,290259	0,312359287	64,10482637	0,80192873	64,34857096	0,780485065	66,05478307	0,684913962	63,92292743	0,702299217
117,4375972	0,31402487	64,17485747	0,805898085	64,72964925	0,784435095	66,27669978	0,688401532	64,29854875	0,705856404
117,8686977	0,31563859	64,24761704	0,809817963	64,73510622	0,788198511	66,50134498	0,691776354	64,79513287	0,709299328
118,2243101	0,317130685	64,50591355	0,813844361	64,87516841	0,792082242	66,5504577	0,695087555	64,98612676	0,712670076
118,4371319	0,318653339	64,75238662	0,81808607	65,19712954	0,796007243	66,52953932	0,69865551	64,9279191	0,71615165
118,5890175	0,320187664	64,85425003	0,822167242	65,37084303	0,799910881	66,27124281	0,70219762	65,19985802	0,719901388
118,7518171	0,321793438	65,11527502	0,826198238	65,67370478	0,804003636	66,12117618	0,705464117	65,33082527	0,723647458
118,7636405	0,323378258	65,39812788	0,830319399	66,14118507	0,807967112	66,36855875	0,708907799	65,26988912	0,727142013
118,6626866	0,325106764	65,57093187	0,834131127	66,14209456	0,811971916	66,79784026	0,712321271	65,60276419	0,730860027
118,8427665	0,326740682	65,82377141	0,838319401	66,00567035	0,816118047	67,06796019	0,715908609	65,94746269	0,734701558
119,0082946	0,328323232	66,33308846	0,842609247	66,27033332	0,820119009	67,3608175	0,719466668	66,25850989	0,73812411
119,1565422	0,329846963	66,48588357	0,846771793	66,56228113	0,824199365	67,61729501	0,723052958	66,5495482	0,741745499
119,4066533	0,33160917	66,57592355	0,851026482	66,69051988	0,828486476	67,79009901	0,726825688	66,7560035	0,745440813
119,5694528	0,333375394	66,83331056	0,855165512	66,86605237	0,832338077	68,12661206	0,730558719	66,81057319	0,749174252
119,4393951	0,335101368	67,1179824	0,85931176	67,07796464	0,836385779	68,58044993	0,73409239	66,87241883	0,753027541
119,5094262	0,336590174	67,19256097	0,863707952	67,1188919	0,840639827	68,89422561	0,737738343	67,38173588	0,756682341
119,714972	0,3381222	67,38446436	0,868070732	67,31352377	0,844829964	68,85784582	0,741367707	67,85285414	0,760456118
119,8868665	0,339996486	67,68186914	0,872441662	67,7400768	0,848914163	68,79418119	0,745078329	67,98473088	0,764320816
119,9750875	0,341788205	67,74098629	0,876668236	68,0338436	0,853189108	69,16252655	0,748883829	68,13025004	0,768132661
120,0251097	0,343359317	67,96108402	0,880912622	68,40582694	0,857612075	69,47812122	0,752625767	68,29577808	0,771967323
120,2506644	0,34512039	68,2748597	0,885340129	68,83874643	0,861787776	69,62545937	0,756445004	68,64320506	0,775695873
120,3789031	0,346838389	68,33761483	0,889864203	69,15797908	0,865833441	69,76370257	0,760091946	68,913325	0,779511909
120,5189653	0,348496667	68,33852433	0,894210744	69,29622228	0,870167059	69,88011789	0,763771893	68,90877752	0,783483243
120,4189209	0,350272816	68,77144382	0,898673001	69,67366259	0,874793171	70,05292189	0,767739269	68,93242439	0,787519769
120,2770397	0,352116834	69,1024999	0,90315045	69,8792084	0,879092971	70,20389802	0,771411357	69,27712289	0,79132102
120,5316983	0,353778488	69,45902183	0,907596526	69,98652878	0,883353538	70,68320174	0,775348639	69,54451434	0,795243692
121,0255539	0,355563368	69,97106737	0,91204394	70,13022894	0,887648507	70,95059319	0,779397971	69,75915509	0,799291686
121,2756649	0,357317514	70,37579252	0,916595837	70,24391578	0,89210407	70,83417786	0,78311843	70,07202128	0,803193869
121,3747999	0,359042003	70,61044216	0,921089934	70,30667092	0,896652533	70,93967925	0,786906759	70,12204349	0,807188835
121,5694317	0,360969055	70,87692411	0,925680423	70,45673755	0,901046396	71,33712845	0,790914939	70,27120063	0,811289099
121,7431452	0,362790343	71,069737	0,930386454	70,91239441	0,90545388	71,63726171	0,794920208	70,57860984	0,815395824
121,7094939	0,364719316	71,28437775	0,935230204	71,21707514	0,909941982	71,67818897	0,798792239	70,76596576	0,819326762
121,7358693	0,366340749	71,52994133	0,939834488	71,2934727	0,914445741	71,74003461	0,802712525	70,99061095	0,823236687
121,9032163	0,368229529	71,70092634	0,94447457	71,72275421	0,918998453	72,0010596	0,806797422	71,06428003	0,827520945
122,123314	0,370056143	71,83371257	0,949030018	71,92102406	0,923801225	72,22206682	0,810852575	71,28528725	0,831624992
122,5216727	0,3719561	72,02925393	0,953656711	72,03834888	0,928191072	72,67681418	0,814877867	71,61361484	0,83574103
122,6362691	0,373883675	72,23298075	0,95841542	71,99560263	0,932827545	72,95966704	0,819061543	71,97013678	0,839842691
122,6662824	0,375611133	72,49946271	0,963176516	72,09473755	0,937521585	73,08244883	0,822978103	72,26026559	0,844153026
122,989153	0,377475815	72,89600241	0,96795973	72,51583361	0,942286697	73,07790135	0,827028541	72,42852212	0,848388914
123,257454	0,379434445	73,03879308	0,972861863	72,98695188	0,94687509	73,26070979	0,831128456	72,81232889	0,852484347
123,1446766	0,381339291	73,06425893	0,977563935	73,22342051	0,951581645	73,56720952	0,835191001	73,27344272	0,856682516
123,1792374	0,3831875	73,24161041	0,982628467	73,19886415	0,956327723	73,81550158	0,839407972	73,49990691	0,860896168
123,3165711	0,385113853	73,55720508	0,987447363	73,58630891	0,960989225	74,1220013	0,843716677	73,74547048	0,865258541
123,5066555	0,387020795	73,95192579	0,992246934	73,88462318	0,965782451	74,11108736	0,847869328	74,13018675	0,869809216
123,6931019	0,388972556	74,21749825	0,997195865	73,98193911	0,970549192	74,1401912	0,852138859	74,174752	0,874037595
123,761314	0,390846842	74,33664206	1,002065052	74,30571924	0,975310637	74,44578142	0,856369276	74,30299075	0,878269408
123,6385322	0,392738009	74,66315066	1,007183135	74,34028004	0,980235354	74,90234778	0,860454638	74,7086254	0,882695926
123,7995128	0,394846057	74,94782251	1,012350927	74,44123395	0,985078755	75,18156266	0,864817186	75,04695744	0,887006552
123,8813673	0,396879979	75,08151824	1,017190196	74,75046216	0,990017093	75,25341274	0,869093994	75,23795133	0,891507634
123,856811	0,398817479	75,18792912	1,022233889	74,85960153	0,995043324	75,45623007	0,873431919	75,48078642	0,895989274
123,9668598	0,40093452	75,48806238	1,027590158	75,15336832	1,000012046	75,69724617	0,8778681	75,7609108	0,900395419
124,2142424	0,402890007	75,82457543	1,032749801	75,41166482	1,004890779	75,82184695	0,882370404	76,08650991	0,904938469
124,5089187	0,404656405	75,90370147	1,037838897	75,53535611	1,009821201	76,21838665	0,886627421	76,14471758	0,909422379
124,9472952	0,406822196	76,07377699	1,042984803	75,9673661	1,014949063	76,37391025	0,890852365	76,24294301	0,91391083
125,1410175	0,408825121	76,62493079	1,04813653	76,03921619	1,019892872	76,60401241	0,895347801	76,57672757	0,918528327
124,9482047	0,410850486	77,08331613	1,05318651	75,99010347	1,025089652	77,33888415	0,899916404	76,83593357	0,923000829
124,9654851	0,412898086	77,30887083	1,058376188	76,10924728	1,030241728	77,65993579	0,90439979	77,15061874	0,927752611
125,22651	0,414998014	77,57444329	1,063748406	76,37663873	1,035331871	77,56898632	0,908826308	77,29977588	0,932413182
125,4074995	0,417111156	77,73360486	1,069102812	76,8995982	1,040476497	77,49076977	0,913424306	77,49713624	0,937121134
125,4638882	0,419113354	78,15742941	1,07426327	77,09786805	1,045611227	77,84456322	0,917857808	77,86002463	0,941779667
125,581213	0,4213212	78,57670648	1,079690203	77,19063651	1,050861907	78,24928837	0,922484852	78,23382696	0,946326326
125,8958982	0,423347816	78,83864096	1,0849871	77,48713179	1,056052051	78,43027783	0,92716044	78,38753157	0,951086955
126,2324112	0,425462267	79,17515401	1,090441972	77,80727394	1,061241031	78,5730685	0,931829276	78,65492302	0,955687805
126,5680148	0,427603552	79,34250104	1,09592397	77,99281086	1,066586822	78,77042885	0,936438508	78,86228782	0,960490403
126,5916616	0,429849524	79,30794024	1,101293044	78,33932835	1,071712705	79,05237222	0,941098438	79,04054879	0,965420533
126,5534628	0,431961647	79,4007087	1,106911713	78,87320176	1,077158847	79,54531836	0,945756623	79,19698188	0,970257473
126,8117593	0,433973886	79,69174701	1,112306049	79,25791803	1,082555744	79,80907183	0,950646124	79,349777	0,974925262
126,7344523	0,436189065	80,18742164	1,117884322	79,4862012	1,087886052	79,81270981	0,955343133	79,54531836	0,979757778
126,8590531	0,438483437	80,30565595	1,123318473	79,57442219	1,093306466	79,91366373	0,959822678	79,88183141	0,984761657
127,1764667	0,440415203	80,41388583	1,129060425	79,88728838	1,098833865	80,23289638	0,964763984	80,32020787	0,989636083
127,2146655	0,4425782	80,80678755	1,134689921	80,37386806	1,104171857	80,67582031	0,969521063	80,7112906	0,994734026
127,4529531	0,445023445	81,09964485	1,140238275	80,71492858	1,109723936	80,82406795	0,974295837	81,04234668	0,999702283
127,7976516	0,447249452	81,25243996	1,14610095	80,97504407	1,115291149	80,87863763	0,979116014	81,28972925	1,004427464
127,9613607	0,449394986	81,56621565	1,151799247	81,30246217	1,12081948	81,13329616	0,984014654	81,76539499	1,00946359
128,1632685	0,451633449	81,96730282	1,157414423	81,71901076	1,126337449	81,44707184	0,988987217	82,06552825	1,014562814
128,2223857	0,453993886	82,25925063	1,163220404	81,95456989	1,131956584	81,89818122	0,993845461	82,19649549	1,01976006
128,1205223	0,456298793	82,58303075	1,168980634	81,92546606	1,137717861	82,12919288	0,998920238	82,46479644	1,024956723
128,3260681	0,458548431	82,69126062	1,174705357	82,1255549	1,143519186	82,35565707	1,003831567	82,6603378	1,029839647
128,416108	0,460696323	82,87497856	1,180607847	82,62486751	1,149015386	82,68944163	1,009035565	82,69398911	1,035073679
128,4934151	0,463104199	83,14146051	1,186607194	83,08961931	1,154651051	83,12963708	1,014087407	82,86679311	1,040152763
128,5734506	0,465528956	83,3515538	1,192448681	83,43522731	1,16032979	83,38884308	1,01900968	83,15146496	1,045205537
128,6907755	0,467857349	83,80357268	1,198285745	83,86541832	1,166286063	83,34791582	1,02411845	83,51344386	1,050531887
128,9499815	0,470128787	84,10825341	1,204357852	84,07278311	1,172102755	83,63349716	1,029266451	83,86541832	1,055799215
129,1282424	0,472504474	84,37837334	1,210337059	84,4038392	1,177779398	84,07005463	1,034364627	84,01275646	1,061088545
129,3328787	0,474936739	84,74399022	1,216330119	84,89587584	1,183850923	84,25286307	1,03953987	84,15645663	1,066114427
129,6584778	0,477199445	85,04867096	1,22236637	85,01501965	1,189772854	84,32926063	1,044616276	84,37200688	1,071604456
130,0422846	0,479619633	85,32515735	1,228500293	85,03230005	1,195570103	84,56391027	1,049842858	84,73307629	1,077024637
130,3651552	0,482028818	85,63984253	1,234650048	85,4206543	1,201467703	84,84221565	1,05500774	84,89678534	1,082337017
130,5934384	0,484309336	86,00454992	1,240652888	85,73352049	1,207438412	85,2824111	1,060247128	85,13598245	1,08773147
130,7298626	0,486800624	86,3701668	1,246842807	86,00182143	1,213461042	85,67167485	1,065701418	85,63074758	1,093117192
130,8135362	0,489240864	86,54297079	1,253284299	86,40836558	1,219576339	85,82810794	1,070833238	86,02728728	1,098361469
130,9545078	0,491643268	86,6111829	1,259561646	86,62573482	1,225551471	85,92997135	1,076190438	86,36470983	1,103995854
131,2300847	0,494137059	86,70031338	1,265715592	86,78853437	1,231711588	86,29195025	1,081737628	86,73942166	1,109804978
131,4201691	0,496628347	86,85492749	1,272013893	87,24782921	1,237985325	86,63846774	1,087018809	86,73396469	1,115340643
131,3965223	0,499138552	87,29603243	1,278229773	87,85991916	1,244112147	86,83309961	1,092438524	86,61300189	1,120610415
131,6821036	0,501571865	87,78079312	1,284545187	88,03454215	1,250368306	87,30421788	1,097909695	87,06774925	1,126234556
131,8785545	0,50398044	87,99907185	1,291093782	88,48292305	1,256639949	87,54159601	1,103336977	87,55614792	1,131885355
131,8985634	0,506532031	88,04181811	1,297549942	88,91220456	1,262676548	87,62254104	1,108770895	88,07274093	1,137691802
132,2032441	0,50913141	88,13458657	1,304077116	89,0604522	1,268946677	87,9917959	1,114402951	88,35013682	1,143327816
132,4160659	0,511534862	88,23826897	1,310615932	89,03498635	1,275367098	88,34467985	1,119953401	88,50384143	1,149157313
132,4306178	0,514026791	88,39834004	1,316933791	89,22325176	1,281775529	88,4738281	1,125483827	88,84217347	1,154859219
132,3196594	0,516790956	88,77214237	1,323471675	89,48609573	1,288104797	88,83944498	1,131122402	89,17141056	1,160347969
132,4187943	0,519489928	89,22325176	1,330245999	89,75348718	1,294480631	89,17413904	1,136815577	89,31602022	1,166025427
132,5852319	0,522049494	89,6643567	1,337082372	90,10455215	1,300878467	89,21051883	1,14253413	89,32056769	1,172075298
132,8890031	0,524670235	89,97813238	1,343519557	90,4055949	1,307347201	89,44971594	1,148146629	89,46426786	1,177864981
133,1027344	0,52721065	90,40104743	1,350078512	90,562028	1,314022571	89,72711184	1,153829093	89,87263099	1,183787261
133,2591675	0,529707119	90,70754715	1,356857143	90,85124732	1,32056907	89,94357158	1,159726111	90,34920623	1,189833523
133,5129165	0,53256884	91,07316403	1,363766276	91,05497414	1,327043508	90,23551939	1,165386108	90,55475204	1,195730308
133,8185067	0,535291445	91,45969929	1,370488096	91,30417569	1,333735643	90,48563044	1,171164498	90,8548853	1,201517896
133,9167322	0,537792977	91,70071539	1,377424354	91,93081756	1,340480397	90,75756936	1,177153717	91,32782256	1,20753843
133,7548421	0,540462439	92,03449996	1,384168409	92,32462878	1,347133299	91,15319957	1,182952015	91,5797526	1,213487253
134,0185956	0,543185393	92,41557825	1,39095321	92,47833339	1,353857797	91,43969041	1,188877205	91,91262767	1,219576822
134,5079037	0,545966031	92,57837781	1,39778027	92,89851995	1,360589513	91,60794693	1,194753268	92,12999691	1,225720407
134,7825711	0,548745854	93,01493528	1,404985447	93,26140835	1,367308306	91,97811129	1,200789519	92,38010796	1,231746763
134,9562846	0,55147719	93,40419902	1,411952089	93,32598247	1,373976343	92,23822678	1,206679435	92,60384366	1,237972072
135,0181303	0,55425649	93,79437226	1,418988812	93,61156382	1,380915278	92,53017459	1,212676803	92,86668764	1,244408092
135,1427311	0,556885904	94,01901745	1,426156853	94,12179036	1,387785295	92,86577814	1,218592564	93,31961601	1,250508721
135,3400914	0,559616425	94,38736282	1,43314119	94,62474094	1,394708281	93,21138614	1,224813682	93,58245999	1,256586881
135,4592352	0,56251441	94,76571263	1,440201662	94,67749164	1,401655714	93,40328952	1,231038642	93,71251773	1,263049444
135,3928421	0,565493653	95,08403578	1,447443277	95,0121857	1,408821542	93,46331618	1,237188863	93,96080979	1,26920991
135,2955262	0,568290065	95,17680424	1,454604798	95,47239003	1,41568213	93,667043	1,243430237	94,33188364	1,275492146
135,4701492	0,571099225	95,36143167	1,461962711	95,68884977	1,422741205	93,92261101	1,249622251	94,67658214	1,281961112
135,6338582	0,573884287	95,59517182	1,469352523	96,21817571	1,429814134	94,17636004	1,25591124	94,81209686	1,28833392
135,7348121	0,57668617	95,8398259	1,47672592	96,69475094	1,437050743	94,46739836	1,262033754	95,2359214	1,294668659
135,8112097	0,57971518	96,31094417	1,484037384	97,15495528	1,4441416	94,66293972	1,268322044	95,64883201	1,301177905
136,0203935	0,582506703	96,54468431	1,491470385	97,70883756	1,451269826	94,99126732	1,274605444	95,92713739	1,307687384
136,0795106	0,585463652	96,68656549	1,498934237	97,9789575	1,458491069	95,39417348	1,28094484	96,30912518	1,314214558
136,3914673	0,588542605	97,02035006	1,506330102	98,31183257	1,465901718	95,83527843	1,287334644	96,4437304	1,320928695
136,8507622	0,591388086	97,37323401	1,513717818	98,7211052	1,47321749	96,33459103	1,293795112	96,79024789	1,327599525
137,1763613	0,594176582	97,78705411	1,521186675	98,8757193	1,480519058	96,52376593	1,300190271	97,02762601	1,334059993
137,4219248	0,597154777	98,01715628	1,528864033	98,95484534	1,488057066	96,47010575	1,306652601	97,27591807	1,340605444
137,6702169	0,600444441	98,28818571	1,53642707	99,22678426	1,495561198	96,57469764	1,313212022	97,60515517	1,347304564
138,1267833	0,603444289	98,59195694	1,544017349	99,5996771	1,502686514	97,19770153	1,319864343	97,88982702	1,354070156
138,3778038	0,606141632	98,88572374	1,551994941	99,96074651	1,510020096	97,72793695	1,326663696	98,03443668	1,361039708
138,5515173	0,609176928	99,2731685	1,559602915	100,2099481	1,517697454	98,05899303	1,333197855	98,40005356	1,367907513
138,685213	0,612324275	99,78157605	1,567436152	100,4418692	1,52539239	98,47008465	1,339692782	98,64106966	1,374556574
139,0553774	0,615408233	100,3700191	1,575305595	101,1685555	1,533033076	98,90300414	1,346343705	98,9794017	1,381417744
139,203625	0,618625254	100,8102146	1,583188425	101,6105699	1,54059006	99,16675761	1,353120241	99,32319071	1,388304641
139,1808876	0,621581795	101,1794694	1,591091279	101,8706854	1,548174169	99,43596805	1,359872096	99,84342169	1,395139734
139,3100359	0,624556439	101,4504989	1,598999953	101,9579969	1,555871782	99,85524512	1,366745606	100,1044467	1,402237692
139,4118993	0,627807861	101,6496782	1,606948325	102,1089731	1,563739246	100,2554228	1,37364333	100,3809331	1,409502124
139,6265401	0,631058875	102,0089286	1,614860492	102,298148	1,571620563	100,4891629	1,380359911	100,6719714	1,416270627
140,233173	0,634018618	102,3072429	1,622959622	102,5764533	1,57957394	100,7547354	1,387041335	101,162189	1,423063926
140,7142958	0,637170621	102,803827	1,631035353	103,0584856	1,587483546	101,1103478	1,394004601	101,7597271	1,43037865
140,7561325	0,640285429	103,2540269	1,639203051	103,4659392	1,595234245	101,2795139	1,40109767	101,853405	1,437601638
140,7615895	0,643691159	103,318601	1,647536642	103,7269642	1,603036167	101,3795583	1,408041262	102,0225711	1,444775266
140,9562214	0,646986062	103,2913162	1,655799917	103,8770308	1,611023073	101,9279836	1,415153539	102,5036938	1,451999302
141,2481692	0,650235679	103,5468842	1,663930014	104,1744356	1,619195078	102,1499003	1,422308541	102,7128776	1,459234049
141,6319759	0,653581164	103,8833973	1,672103417	104,6491918	1,627395839	102,2053795	1,429232574	103,0957748	1,466560996
141,7929565	0,656756567	104,2844844	1,680475308	104,9447776	1,635433385	102,6282945	1,436314235	103,3586188	1,473980959
142,0294251	0,659858627	104,7264989	1,688950459	105,3313129	1,643518429	103,1094173	1,443532566	103,6132773	1,481479851
142,4095939	0,663145032	104,9465966	1,697292199	105,737857	1,651698118	103,6050919	1,450829245	104,182621	1,488588403
142,4587066	0,666635338	105,1621469	1,705845931	106,1844189	1,659953943	104,0234595	1,458098218	104,6846621	1,496059938
142,566027	0,669845665	105,7460425	1,714249254	106,510018	1,668251794	104,4973062	1,465355316	104,8529186	1,503482346
142,6014973	0,673211406	106,3790508	1,72297691	106,9247476	1,676623802	104,9065788	1,472836397	105,1530519	1,510886011
142,7688443	0,676757125	106,436349	1,731625637	107,3622146	1,685178814	105,0611929	1,480166371	105,5577771	1,518552425
143,08262	0,680089747	106,4645433	1,740022674	107,5823123	1,693513452	105,145776	1,487301931	106,0807365	1,526162611
143,2190442	0,683297163	107,0275205	1,748632517	108,0279647	1,701870093	105,3504123	1,494581497	106,4208876	1,533683739
143,2345056	0,686748179	107,5823123	1,757512212	108,7382801	1,710156302	105,9061135	1,502176316	106,8619925	1,541387755
143,4564224	0,690320732	108,1525655	1,76644441	109,2266788	1,718781164	106,4790952	1,509851927	107,2776316	1,549144391
143,6374118	0,693737696	108,7364611	1,775089644	109,5650108	1,727544094	106,7028309	1,517313334	107,5331996	1,556941656
143,610127	0,697144998	109,0575128	1,783917651	109,8551396	1,735907603	106,9611274	1,524851808	107,8815361	1,564816338
143,8511431	0,700414639	109,2421402	1,79287546	109,973374	1,744634444	107,2994595	1,532548141	108,2953562	1,572477979
143,9884768	0,703762685	109,4667854	1,802019999	110,3544523	1,753469436	107,6605289	1,540256115	108,5400103	1,580352078
144,0994351	0,707398161	109,9479081	1,810937878	110,5900114	1,762077068	108,0597971	1,547770142	108,8728853	1,588388693
144,3977494	0,711019725	110,3380814	1,819763906	110,8892352	1,770907402	108,5163634	1,555471132	109,1229964	1,596467101
144,7015206	0,714766959	110,7464445	1,828956292	111,269404	1,779870101	108,8055827	1,563371191	109,5240836	1,604121175
144,8661392	0,718631249	111,1066044	1,83806288	111,8014584	1,788728957	109,2685156	1,571310017	109,9379037	1,611929034
144,9743691	0,721970622	111,4058282	1,84724572	112,1334239	1,79774835	109,5804722	1,579207516	110,2525888	1,62022933
145,1890098	0,725446784	111,7168754	1,856485487	112,4390142	1,806700572	109,6805167	1,58678755	110,6654995	1,628464898
145,4182025	0,729006531	112,0270131	1,865626069	113,0074484	1,815522408	110,0652329	1,59482952	111,1411652	1,636716067
145,4664057	0,732749633	112,3016805	1,874961064	113,3821602	1,824527598	110,4590441	1,602910955	111,4194706	1,644743834
145,6483047	0,736652107	112,64456	1,884522137	113,5749731	1,833747226	110,8928731	1,610840119	111,6786766	1,652728994
145,9093296	0,740217385	113,2721113	1,89391697	113,9815172	1,842967785	111,5413429	1,618886629	111,8924078	1,660965028
146,2067344	0,744047914	113,681384	1,90332193	114,7254839	1,852228739	111,9815383	1,626948739	112,1970886	1,669333077
146,279494	0,747562085	113,935133	1,912844936	115,1265711	1,861444758	112,0533884	1,635084423	112,7737082	1,67791568
146,457755	0,751256409	114,0588243	1,922116717	115,3830486	1,870703617	112,0852207	1,643372728	113,2248176	1,686467898
146,623283	0,755094622	114,3962468	1,931880237	115,7095572	1,879883431	112,0870397	1,651492114	113,6731985	1,694714527
146,8524757	0,758993778	114,8646366	1,941683454	116,0942735	1,88935242	112,3844445	1,659750966	114,1088465	1,702831585
147,0207322	0,762831467	115,2120636	1,951410071	116,4326055	1,898851095	112,9510597	1,667900271	114,3180303	1,711455748
147,2662958	0,766539702	115,5422102	1,961047629	116,9028143	1,908446394	113,503123	1,676341662	114,7336694	1,720234394
147,6310032	0,770241826	115,8778137	1,970815805	117,3057205	1,917868468	113,942409	1,684753949	115,2338915	1,728734574
147,913856	0,774168747	116,428058	1,980834507	117,7322735	1,927254802	114,4271696	1,693152732	115,6058748	1,737253498
147,9447788	0,778036763	116,9637504	1,990675327	118,418942	1,936938461	114,7236649	1,701720667	115,999686	1,745929233
148,0366378	0,782107806	117,5758404	2,000310324	118,9755528	1,946752505	114,9828709	1,710063337	116,4917227	1,754585876
148,0875695	0,786004634	117,8714262	2,010425884	119,2229353	1,95658436	115,2893706	1,718501702	116,9728454	1,763520752
148,4677383	0,789891684	118,1451841	2,020584284	119,5212496	1,966297705	115,396691	1,727144025	117,3548332	1,772266801
148,7569576	0,79376942	118,5362668	2,03053337	119,975997	1,976021644	115,6759059	1,735757478	117,5276372	1,78128049
148,8724635	0,797760951	119,0301225	2,040768139	120,4089165	1,985923698	116,3089142	1,744505391	117,6949842	1,790270663
149,1125701	0,801677803	119,6167466	2,050916993	120,6781269	1,995414805	116,9055428	1,753119076	118,2324956	1,799095759
149,3390343	0,805827311	120,1269731	2,061077955	120,8936772	2,005101724	117,4321402	1,761891553	118,5571852	1,807998271
149,7237505	0,81002321	120,4789476	2,071416566	121,1601591	2,015368623	117,8832496	1,770827127	118,7227132	1,816983438
149,9247489	0,813983426	120,9937216	2,081886262	121,6594717	2,025502344	118,2843368	1,779694132	119,1565422	1,825965694
150,1666745	0,81794696	121,3275061	2,092426737	122,1860692	2,036010689	118,5944745	1,788653571	119,5448965	1,835162039
150,4631697	0,822011135	121,4439215	2,102809819	122,5780614	2,04633533	118,9882857	1,797626282	120,058761	1,844453145
150,4595318	0,826097545	121,7104034	2,113234811	122,8836516	2,056144485	119,3666355	1,806556501	120,6453851	1,853661247
150,5377483	0,830240475	122,0660159	2,123741526	123,2911053	2,066619768	119,5812763	1,815478105	120,9873551	1,8629463
150,8133252	0,834477236	122,7899737	2,134162094	123,945032	2,07666315	119,7022391	1,824508557	121,2420136	1,872196196
150,7305612	0,838536231	123,3929687	2,144851814	124,4152407	2,08745648	119,9432552	1,833562875	121,6903945	1,881564485
150,9897672	0,842685564	123,772228	2,155559694	124,7590297	2,098182754	120,3470708	1,842721035	122,2415483	1,891049423
151,5964002	0,846976458	124,0177915	2,166386552	125,1855828	2,108367465	120,6572085	1,851996076	122,5771519	1,900552755
152,0475096	0,851235337	124,3861369	2,177299556	125,6412396	2,118790826	121,0601147	1,861354238	122,9327643	1,910037925
152,2330465	0,855650156	124,8063235	2,188099871	126,1341858	2,128935955	121,268389	1,870751049	123,4702757	1,919497368
152,322177	0,859948384	125,1382891	2,199295532	126,7453662	2,139557223	121,4693873	1,87988418	123,7476716	1,928904774
152,5186278	0,864109649	125,2810797	2,210280947	127,1810142	2,150567318	121,8722935	1,889285066	124,1332974	1,938658282
152,9442714	0,868477261	125,5548376	2,221119213	127,6130242	2,161592314	122,3479592	1,898772099	124,8345178	1,948574888
153,2189388	0,872741845	125,9722957	2,232048515	128,1978293	2,172336284	122,8481813	1,90841641	125,1446555	1,958240502
153,3335351	0,877060562	126,1869365	2,243321476	128,7025989	2,18314987	123,1392196	1,917871196	125,3602058	1,968036385
153,2280337	0,88156339	126,5543723	2,254577673	129,0254695	2,194098032	123,5657727	1,927600024	125,7158182	1,978010384
153,3089787	0,886012318	127,1655528	2,265803602	129,2264679	2,205044331	124,0159726	1,937221168	126,175113	1,987812088
153,8092008	0,890355715	127,4593196	2,277084712	129,537515	2,21584092	124,366128	1,946882708	126,7562802	1,997489227
153,9965568	0,89478526	128,0095639	2,288512272	129,9904434	2,226628429	124,7526633	1,956565435	127,1009787	2,007515147
154,1593563	0,899402873	128,598007	2,299977085	130,5443257	2,238132824	125,3465633	1,966227441	127,3629132	2,017644677
154,2575817	0,903833407	129,1009576	2,311454937	130,9463224	2,249410441	125,7994917	1,976313431	127,99865	2,027768851
154,5195162	0,908463477	129,6302835	2,322997981	131,2291752	2,26046035	126,2023979	1,986162167	128,2796838	2,037802687
155,2280126	0,913055479	130,1614284	2,334708198	131,8403557	2,271852986	126,4070342	1,995847688	128,6161969	2,047985768
155,4353774	0,917585956	130,5361403	2,346209798	132,4206133	2,283090789	126,7671941	2,005703642	129,0545733	2,058209361
155,4790332	0,921970913	130,8535539	2,35782665	132,9563057	2,294435462	127,1073451	2,015874383	129,5384245	2,068583828
155,7755284	0,926758726	131,2355417	2,369583898	133,3519359	2,306147308	127,3592752	2,025940116	129,9995384	2,079168542
156,2357328	0,931481928	131,8767355	2,38137514	133,6347888	2,317474053	127,7940137	2,036120869	130,2742058	2,089599587
156,7095795	0,936097621	132,3460348	2,393454393	134,1522913	2,329034326	128,1559926	2,046343763	130,408811	2,099928187
156,6086256	0,940730718	132,5888699	2,405749248	134,7343679	2,340778071	128,5370708	2,056520325	130,9808832	2,110397416
156,5049432	0,945560615	133,081816	2,417658767	135,2509609	2,352638696	129,0636683	2,066678027	131,4329021	2,120821011
156,706851	0,950160009	133,4956361	2,429620441	135,6220348	2,364176152	129,6220981	2,077292077	131,9203912	2,131241811
157,2407244	0,954865575	133,7848554	2,441596783	136,010389	2,375796729	130,155062	2,087738489	132,6252496	2,14204329
157,6208932	0,959695413	134,116821	2,453736805	136,4096572	2,387765155	130,4924845	2,097981639	133,0972774	2,15279471
157,7191187	0,964381945	134,6443279	2,466227703	136,8443957	2,399912162	130,9044856	2,108402207	133,3673973	2,163561963
157,8819182	0,969229944	135,0872519	2,478629427	137,2454829	2,411969995	131,3474096	2,119047224	133,6447932	2,174412801
158,2420781	0,97405012	135,5138049	2,490931266	137,7002302	2,42398522	131,532037	2,129467326	134,1641147	2,18521428
158,5531253	0,979006269	136,1695506	2,503378624	138,2713929	2,436254695	131,6911986	2,140217349	134,7598338	2,196276762
158,7750421	0,984007821	136,8189298	2,51590142	138,8134518	2,448292039	132,0513585	2,150783436	134,8798871	2,207230978
159,0979127	0,988735097	137,1836372	2,528525497	139,3373207	2,460344051	132,6725434	2,161583518	134,8471453	2,218167265
159,4744435	0,993794274	137,5256072	2,540998234	139,7847921	2,472670338	133,258258	2,172428303	135,1700159	2,22930076
159,5926778	0,998772775	137,905776	2,553846294	140,0121658	2,484943772	133,7120958	2,183356209	135,8002957	2,240508063
159,8646167	1,003793186	138,5733452	2,566686903	140,4559993	2,49750871	134,1004501	2,194507399	136,3105223	2,251648776
159,9046345	1,008928382	139,2736561	2,579439735	140,9080181	2,510038723	134,455153	2,205387109	136,6506733	2,262885415
159,9792131	1,014007815	139,7102136	2,592126444	141,4946422	2,522890974	134,8362313	2,216216294	137,1436195	2,274159307
160,3693863	1,019023918	140,0194418	2,605077648	142,1012752	2,535174187	135,1427311	2,22733582	137,8402924	2,285696996
160,7832064	1,024238044	140,3759637	2,618171344	142,6005878	2,547555654	135,5101669	2,238445566	138,1586156	2,297206979
161,0023946	1,029147045	140,9207511	2,631472492	142,9743902	2,560438173	136,0249409	2,2497155	138,4432874	2,308724644
161,3880204	1,034374674	141,527384	2,644656294	143,5710187	2,573418713	136,44058	2,260920707	138,9507855	2,319974322
161,9855584	1,039538159	141,8375217	2,657631247	144,1367244	2,586359673	136,9599015	2,272207638	139,5919793	2,331566493
162,1065212	1,044735521	141,8775395	2,670822266	144,7124346	2,599078279	137,4928654	2,283548352	139,8757416	2,343426653
162,0755984	1,049872231	142,3477483	2,684237036	145,1808244	2,611790133	137,9712597	2,295026204	140,2468155	2,355137568
162,4357583	1,054942932	143,1208188	2,697779164	145,7583535	2,625084064	138,3596139	2,306571111	140,9216606	2,366826364
162,7131542	1,060444837	143,7265423	2,711262153	146,2549376	2,638529101	138,7961714	2,318070616	141,540117	2,378706547
162,668589	1,06576979	144,1640093	2,724800323	146,5750798	2,651744801	139,1481458	2,329639271	142,2022291	2,390627243
162,832298	1,071183335	144,7351719	2,738517307	146,9998138	2,664770511	139,6729243	2,341250535	142,8097716	2,402629196
163,5116906	1,076555669	145,4300259	2,752259204	147,3818016	2,678026024	140,1140292	2,352923499	143,3973052	2,414663048
163,9891753	1,081804952	145,9238816	2,7658933	147,7701558	2,691338348	140,6233463	2,364695183	143,7892974	2,426713896
163,9837184	1,087170068	146,6023646	2,779727631	148,2758349	2,704622966	140,9480359	2,376604935	144,1903846	2,438816199
164,0164602	1,092610272	147,3772541	2,793560564	148,8997483	2,718511546	141,3536705	2,388585235	144,6787833	2,450970889
164,3002225	1,09833907	147,8065356	2,80760677	149,4945579	2,73215286	142,2449754	2,400581834	144,9525412	2,463231052
164,6149077	1,103887075	148,1848854	2,821535397	150,0466212	2,745783929	142,7897627	2,412551889	145,2117472	2,475559201
164,7795262	1,109192819	148,6041625	2,835589753	150,4331564	2,75956564	143,0562447	2,424702389	145,6683135	2,487873846
165,080569	1,114825574	149,0607289	2,849825716	150,8105967	2,773155033	143,2654285	2,436613771	146,1812686	2,500304208
165,5307689	1,12033132	149,638258	2,864308946	151,2562491	2,786933717	143,7447322	2,448564967	146,6005456	2,513052849
165,7917939	1,125859534	150,0002369	2,878696016	151,6991731	2,800912169	144,1167155	2,460835375	146,9570676	2,525668777
165,8736484	1,131742349	150,3949576	2,892849325	152,2412319	2,814963032	144,4486811	2,473251767	147,3736161	2,53812638
165,9609599	1,137417363	150,7969543	2,907139305	152,7842003	2,828936596	144,8315784	2,485853957	147,7155862	2,550867804
166,290197	1,143037313	151,2653441	2,921683769	153,5572708	2,843265459	145,3154296	2,498429606	148,1248588	2,563644385
166,7576773	1,148673793	151,9956684	2,936546047	154,2230209	2,857635532	145,753806	2,510776381	148,5877916	2,576362059
167,1051043	1,154366735	152,6295862	2,951289581	154,555896	2,871625161	146,194911	2,523264951	148,8997483	2,589239689
167,2087867	1,16015863	153,3089787	2,966137656	154,8305634	2,885978238	146,6623913	2,535956548	149,4772775	2,602227447
167,4297939	1,166069035	154,0347555	2,980720537	155,4717572	2,900557859	147,1271431	2,548642325	150,1348421	2,615323239
167,6553486	1,171946263	154,4558516	2,995539275	156,109313	2,915202906	147,6810254	2,561322049	150,6523446	2,628493304
168,0564357	1,177826517	154,8705812	3,010534732	156,5504179	2,9296256	148,1184923	2,574188037	150,9997716	2,641677571
168,5484724	1,183722487	155,3480659	3,025648001	157,0388166	2,944288575	148,6614607	2,58681095	151,4572475	2,65470072
168,9250032	1,189504603	155,7255062	3,040843925	157,6636395	2,95904212	149,1416739	2,599750046	151,9065379	2,667891041
169,0805268	1,195423507	156,0738427	3,056186998	158,3011953	2,973723954	149,4554496	2,612911729	152,579564	2,68131396
169,5816584	1,201594799	156,3403247	3,071458825	158,8341592	2,988876106	149,8601747	2,626180747	153,1552741	2,694871222
170,1128033	1,207651771	156,7350454	3,086697124	159,0951842	3,00387459	150,4022336	2,639228576	153,5981981	2,708256189
170,3520004	1,213517241	157,3816961	3,101977566	159,6254196	3,018412069	150,9834007	2,652334612	153,9965568	2,721730796
170,4856962	1,219480732	157,9583158	3,117719711	160,2838938	3,033599611	151,5500159	2,665498157	154,3467122	2,735541378
170,7912864	1,225855169	158,4840037	3,133424835	161,2206734	3,048821845	152,061152	2,678859842	154,8596673	2,749344276
171,1023336	1,232101549	159,0869987	3,148868491	161,9064324	3,064231275	152,7150787	2,692268791	155,3689843	2,76305544
171,4133808	1,238220338	159,6145057	3,164607609	162,2875107	3,079402985	153,1780115	2,705820465	155,7682525	2,776775683
171,5689044	1,244427486	160,0446967	3,180307844	162,7204302	3,094853393	153,3999282	2,719331626	156,3321392	2,790613273
171,7417084	1,250570722	160,6713386	3,196174321	163,1478927	3,110490065	153,7364413	2,733078413	156,9005734	2,804528396
172,0463891	1,256690443	161,3889299	3,212227294	163,6408388	3,126074351	154,394006	2,746745105	157,3816961	2,81860813
172,2546634	1,263028675	161,8300348	3,228392492	164,130147	3,14145747	155,0133719	2,760368025	157,8255296	2,832811264
172,5211454	1,269376336	162,4293919	3,244778647	164,6903958	3,15728716	155,2161892	2,774203753	158,2166123	2,846993211
172,7712564	1,275554497	163,0705857	3,260745939	165,0796595	3,172812073	155,7546101	2,788022949	158,7413907	2,8612946
173,0313719	1,282018341	163,6462958	3,276964455	165,7508666	3,18864898	156,4540115	2,801884987	159,1488444	2,875483298
173,2250943	1,288614433	164,3957195	3,293388793	166,4911953	3,204558297	156,9187633	2,816109309	159,5317417	2,889896446
173,5415984	1,295225892	165,1533286	3,310053879	167,0796384	3,22074608	157,3744202	2,830016049	160,1465601	2,904368732
173,7717006	1,301644334	165,604438	3,326563899	167,2551709	3,237160872	157,9665012	2,844083443	160,8859793	2,918873149
174,0681959	1,307969876	165,8609155	3,343080205	167,6980948	3,253240854	158,4185201	2,858612541	161,5926567	2,933545437
174,5775129	1,31458052	166,6576329	3,35986613	168,4884457	3,269179275	158,8796339	2,873048971	162,2092941	2,948293861
174,7039327	1,321228649	167,413423	3,376722136	168,9804824	3,285685803	159,6417905	2,887185749	162,8150176	2,962942167
174,9522248	1,328030098	167,8154196	3,393425173	169,2624258	3,302125974	160,1738449	2,901625206	163,3688999	2,977789544
175,1859649	1,334513965	168,2892664	3,410393171	169,5825679	3,318478135	160,587665	2,916069553	163,870941	2,992719343
175,5725002	1,34114114	168,9086323	3,427646619	169,911805	3,335153232	161,0806112	2,930636369	164,391172	3,007654729
175,9563069	1,347828036	169,5398216	3,444872594	170,5384469	3,352298181	161,372559	2,945498181	164,9832531	3,022653446
176,1882281	1,354751371	169,9272664	3,461904853	171,4261137	3,36874231	161,9218938	2,960218897	165,4843847	3,037790697
176,6247856	1,361596825	170,4911531	3,479320352	172,1146012	3,385599248	162,6322092	2,975049044	166,1410399	3,053208275
177,1541115	1,368243324	171,0741393	3,496695803	172,6366512	3,40257167	163,2142858	2,98985195	166,5894208	3,068584876
177,3032686	1,375069918	171,6580349	3,514083362	173,187805	3,419599272	163,9227822	3,004713763	167,0287067	3,083804316
177,4533353	1,381924918	172,3128711	3,531795487	173,7516917	3,436767039	164,4029954	3,019868476	167,4616262	3,099084292
177,7334596	1,388809487	172,6593886	3,549475946	174,2728322	3,454056809	164,8441004	3,034845772	167,8608944	3,114601289
178,0463258	1,39588032	172,755795	3,567257455	174,8085246	3,470988718	165,5616917	3,050345773	168,533011	3,130259149
178,3728344	1,402811688	173,0868511	3,585023829	175,4515374	3,488307825	165,9263991	3,065610615	169,0705224	3,145874634
178,7093475	1,409811043	173,9772464	3,602801146	175,9863203	3,505899111	166,2137994	3,080599086	169,7017117	3,161560667
178,969463	1,416703179	174,7794208	3,621216652	176,3410232	3,52352276	166,6576329	3,09598826	170,2846978	3,177209912
179,3214374	1,42404689	175,3578594	3,6400452	176,8930865	3,541231858	167,2106056	3,111766028	170,8440371	3,193194201
179,8007412	1,431246944	175,943574	3,657917046	177,5242759	3,558774714	167,8181481	3,127309568	171,5898228	3,209316325
179,9890066	1,438340479	176,5702159	3,675674806	178,1700171	3,576399528	168,4247811	3,142817252	172,160076	3,225424014
180,1008744	1,445526563	177,4096795	3,693882394	178,9612775	3,594426207	169,0050387	3,158558466	172,5993619	3,241664649
180,3837273	1,452700773	178,0372309	3,712579858	179,6670454	3,612531582	169,481614	3,174278492	172,9931731	3,25780377
180,9257861	1,460091982	178,6902481	3,730807936	180,2727689	3,630641149	169,7899327	3,190098635	173,437916	3,274181077
181,3678006	1,467436741	179,4578617	3,749571756	180,8539361	3,649056422	170,3174396	3,206099687	173,9626945	3,290278521
181,5624324	1,47484285	180,0581282	3,768494833	181,3896285	3,667111972	170,9686379	3,222350101	174,818529	3,30686165
181,6961282	1,482189006	180,7484347	3,787406268	182,0108134	3,685228523	171,46886	3,238634275	175,5788666	3,323546293
182,2018072	1,489561355	181,2904935	3,806195235	182,8475485	3,7038119	171,805373	3,254550345	176,0636273	3,34016877
182,672016	1,496877243	181,8007201	3,825168137	183,4650954	3,722081189	172,1000493	3,270636613	176,728468	3,356907896
183,026719	1,504320838	182,4546468	3,844314732	184,1108367	3,740794485	172,8158217	3,28718342	177,4114985	3,373619082
183,1576862	1,51193277	182,848458	3,863618021	184,6929133	3,759663778	173,4933952	3,303606362	177,7361881	3,390460187
183,4714619	1,519641443	183,4323536	3,883095467	185,1785835	3,778808975	174,2137151	3,320249095	178,3309977	3,407530165
183,8825535	1,527239172	184,0062448	3,902823207	185,7661171	3,797618431	174,910388	3,336965636	178,7611887	3,424630644
184,3509433	1,534844468	184,6656285	3,921918578	186,6346845	3,816052331	175,5752287	3,353769954	179,4214819	3,441678735
184,6765424	1,542459194	185,34684	3,941312439	187,3440904	3,835125816	176,3301093	3,370361698	180,2427556	3,45888748
185,0512542	1,550217693	185,7761215	3,961718181	187,8033853	3,854565078	176,890358	3,387034467	180,7065979	3,476254783
185,3231931	1,558068626	186,299081	3,981274092	188,4163847	3,874127508	177,4633397	3,40411306	181,0276496	3,493545251
185,6169599	1,566019675	187,0503236	4,000816032	189,0248367	3,893462462	178,0881626	3,421271979	181,381443	3,511056909
186,2354164	1,573804018	187,7069788	4,02110955	189,400458	3,912688219	178,4483225	3,438364774	181,986257	3,528716181
186,5573775	1,581675091	188,3845524	4,041170703	190,1426057	3,932231091	178,97492	3,455586557	182,5073975	3,546474639
186,7738372	1,589418222	189,1712653	4,061060958	190,78289	3,951920646	179,6734119	3,472743148	183,0721937	3,564125995
187,1412731	1,597378935	189,7997262	4,081714433	191,3258583	3,971930111	180,2718594	3,490174013	183,876187	3,581749411
187,4668722	1,605591453	190,1271443	4,102469421	191,9779661	3,991757036	180,8693975	3,507654239	184,6674474	3,599874344
187,764277	1,613653097	190,8410977	4,12283046	192,5291199	4,011747874	181,3823525	3,52523365	185,2231487	3,618028847
188,2399427	1,621568757	192,163503	4,143513736	193,2212454	4,031837898	181,9189544	3,542960676	185,6751676	3,636162628
188,6746812	1,629587677	193,0448034	4,163908768	193,977945	4,051443635	182,5092165	3,560787819	186,0544269	3,654310379
188,9593531	1,637818589	193,7605757	4,184652115	194,6864414	4,071832613	183,0439994	3,578242899	186,5864813	3,672449282
189,2949566	1,64619502	194,4390588	4,205867642	195,3685624	4,092897266	183,5769633	3,596180869	187,3677373	3,690765137
189,6969533	1,654356898	194,8874397	4,227067802	196,2407679	4,113421752	184,0589955	3,614386828	188,0507678	3,709367606
190,0734841	1,662690023	195,1739305	4,248118951	197,0183858	4,133635176	184,5937784	3,632490806	188,5528089	3,728000576
190,4072687	1,671123264	195,6559627	4,268984767	197,3376185	4,15425	185,3477495	3,650625751	189,1849078	3,746653104
190,4509244	1,679342768	196,2580483	4,290436384	197,7287012	4,174915582	186,0717073	3,668817274	189,7078672	3,765485842
190,6191809	1,687623971	196,820116	4,312119901	198,4390166	4,195961608	186,7711088	3,687223467	190,3845313	3,784326497
191,1012132	1,696073395	197,3630844	4,333680484	199,0929433	4,21712731	187,0539616	3,705847124	190,863835	3,803126872
191,6159872	1,704720608	197,8860438	4,355427796	199,6304547	4,238069959	187,4950666	3,724248893	191,384066	3,822236213
192,0634586	1,713290405	198,5281471	4,377082442	200,2243548	4,259336244	188,3345302	3,742900955	192,2699139	3,841414938
192,3745058	1,721750539	199,2775708	4,399296812	200,8991999	4,280429302	188,8611276	3,761727407	192,9811388	3,860579228
192,4463559	1,73036795	199,9815197	4,421448319	201,4894619	4,301787322	189,3558928	3,780755956	193,3294752	3,879992646
192,6600871	1,739156608	200,6527268	4,44326874	202,0533487	4,323527649	189,9907201	3,799556331	193,7005491	3,899314561
193,103011	1,747681236	201,2093376	4,465450049	202,6681671	4,345386255	190,5891676	3,818517127	194,4345113	3,918803417
193,6996396	1,756516926	201,8896396	4,487689565	203,3293698	4,366833681	191,2267234	3,837520297	195,1584691	3,938555371
194,2225991	1,765507331	202,4771732	4,510507433	204,1870233	4,388901368	192,1871499	3,856742561	195,6659672	3,958124785
194,6127723	1,774311938	203,0383315	4,532876403	205,0546813	4,411305263	192,6910099	3,875999983	196,5063403	3,977902816
195,003855	1,783206301	203,6231366	4,555319879	205,5639983	4,432941748	193,0775452	3,895320967	197,2775918	3,99805943
195,4640594	1,792087975	204,3643748	4,578000842	206,4698551	4,454912112	193,7787656	3,914875481	197,8796774	4,017931058
195,8424092	1,801051721	205,0310344	4,601430589	207,2911288	4,477485974	194,3899461	3,934739659	198,4335596	4,038087206
196,3080705	1,810030253	205,6394864	4,624467317	207,9614264	4,499857272	195,0347778	3,954472055	198,9610666	4,05810319
196,8937851	1,81903358	206,29887	4,647286582	208,5480505	4,522062795	195,6277684	3,974027034	199,4449178	4,078660272
197,08296	1,828109551	207,0482937	4,670652533	209,1155752	4,544451789	196,3790111	3,993977826	200,1170344	4,099339358
197,0074719	1,837193671	207,8049933	4,693887633	209,7895108	4,567489914	197,2885058	4,014045032	200,9355796	4,119380487
197,2066513	1,846525756	208,4179928	4,717590723	210,626246	4,59066541	197,9296996	4,034160202	201,5494886	4,13971964
197,6568511	1,85588904	209,1110277	4,741205337	211,5830344	4,613576875	198,4972243	4,054232996	202,1233798	4,160607808
198,2452942	1,865242079	209,8968312	4,76478782	212,2697029	4,636381239	199,0265502	4,074591241	202,7809444	4,181840564
198,7509733	1,874461008	210,6689922	4,788444344	212,8963448	4,659503183	199,6377307	4,095211188	203,6858917	4,202986708
199,3576063	1,883790299	211,4729856	4,812551627	213,6694153	4,682995794	200,4244436	4,115354763	204,3589178	4,223767308
199,7223137	1,893418195	212,2924403	4,836603032	214,4233864	4,706873972	201,0228911	4,135957014	204,9055241	4,244867816
199,9542348	1,903061923	213,0063937	4,861311484	215,2091899	4,730278108	201,7068312	4,156853098	205,6067446	4,265951562
200,3344036	1,912411703	213,7139806	4,885621796	215,8694831	4,753299469	202,4371554	4,177716585	206,1970066	4,28731936
201,0356241	1,921835173	214,5543537	4,909854808	216,4179084	4,777237252	203,2366013	4,198593577	206,9209644	4,3092236
201,6177007	1,931403581	215,3356097	4,934195388	217,1118529	4,80138598	203,6431454	4,219501767	207,7831654	4,330776732
202,0988234	1,941228801	216,2059961	4,959094762	217,5529578	4,825551471	204,2334075	4,240706119	208,3616041	4,35187305
202,4262415	1,950855416	216,8108101	4,984140353	218,0922882	4,849711375	204,9791932	4,261923974	208,9145769	4,374065069
202,6527057	1,960706015	217,3110322	5,008783613	218,9435752	4,873889439	205,5821882	4,283054751	209,6330777	4,396280836
203,114729	1,970823204	217,9895153	5,033561449	219,8967257	4,898343174	206,3498018	4,304726161	210,2851854	4,417965285
203,4967168	1,98046472	218,7544003	5,05910716	220,6488779	4,922709832	207,0128234	4,326368699	210,8345203	4,439938908
203,8696096	1,990161418	219,5256519	5,084271961	221,307352	4,947333534	207,593081	4,347858501	211,5148223	4,462223594
204,5717396	2,000320982	220,4478795	5,109915461	221,8776052	4,972241289	208,1660627	4,369451214	212,2078573	4,484957643
204,9391754	2,010353887	221,1563759	5,135384338	222,5269845	4,996888274	208,6744703	4,391851849	212,867241	4,507309383
205,1647301	2,020391216	221,6147613	5,161276967	223,4819539	5,0221802	209,1337651	4,414051784	213,7121616	4,529608504
205,4612254	2,030693506	222,2059328	5,187079723	224,2841283	5,047231379	210,0241605	4,43573437	214,5416208	4,552433822
206,1096951	2,040682638	222,9189767	5,212817753	225,0863026	5,072291871	210,8499817	4,457739193	215,2282893	4,575138534
206,5426146	2,050877826	223,8302904	5,238780231	225,8175364	5,09781104	211,4911754	4,479978244	215,8540217	4,598084459
207,0055475	2,061089545	224,504226	5,265317335	226,6260772	5,123495053	212,1432832	4,502543723	216,6016263	4,621001978
207,4757562	2,071570183	224,9944437	5,291429756	227,3409401	5,149123186	212,7881149	4,525125966	217,5484103	4,644290629
207,9168612	2,082185863	225,7593287	5,317736824	228,1549378	5,174634439	213,5384481	4,547806464	218,1223015	4,667154132
208,4152643	2,092522379	226,2959306	5,344797797	228,8297829	5,200731959	214,2123837	4,570688127	218,7871422	4,690734287
208,7435919	2,102787648	227,0462638	5,371864358	229,4855286	5,226761492	215,0509378	4,593478986	219,5802216	4,714581732
209,0328112	2,113406588	227,9930478	5,398536038	230,4459551	5,252849233	215,7376063	4,616461698	220,1686646	4,737939301
209,4602737	2,123877214	228,9261894	5,425462901	231,2153876	5,279072482	216,5397807	4,639651163	220,9562871	4,761833777
209,7485835	2,134554827	229,5855731	5,452311533	231,7247047	5,305515522	217,2964803	4,662629218	221,7057107	4,785201591
210,0678162	2,145272487	230,1785636	5,480086364	232,4877707	5,331860308	218,0759173	4,685921595	222,169553	4,809603638
210,6826346	2,155960111	231,0307602	5,507511019	233,3781661	5,358817905	218,7825947	4,709706641	222,6643182	4,833831528
211,2019561	2,166734349	231,833844	5,534671178	234,5013921	5,386147564	219,4028701	4,733305888	223,4255653	4,857800976
211,7813043	2,177792873	232,3713554	5,562230874	235,4945603	5,41281226	220,3114553	4,756910723	224,0995009	4,881984628
212,1551066	2,188721477	233,1116841	5,590284637	236,1348446	5,439496978	221,2154931	4,780697166	224,8452865	4,906582253
212,4406879	2,199656135	234,1403226	5,617846662	236,7824048	5,467104638	222,0522282	4,804725753	225,7656952	4,930966605
212,8608745	2,210462736	235,0407224	5,645740237	237,4990867	5,494466428	222,7061549	4,828843282	226,4150744	4,955899506
213,2610522	2,221552226	235,7655897	5,674693192	238,1857552	5,52176582	223,2463948	4,852935198	226,9116586	4,980773269
213,7539983	2,232739738	236,4840906	5,703220532	239,1789234	5,549541583	224,0512976	4,87719941	227,7556697	5,005808615
214,2096552	2,244073933	237,1443837	5,732100844	240,2248424	5,577289872	224,8170922	4,901426369	228,6224181	5,030793205
214,5907335	2,255519887	237,9247302	5,760427484	241,1588935	5,604752711	225,3464181	4,92619396	229,5164515	5,055721449
215,0645802	2,266803092	238,9479118	5,789284047	241,7682549	5,632371546	225,9148523	4,950954566	230,2222194	5,081276008
215,3829034	2,277849509	239,8483116	5,818277049	242,529502	5,661263499	226,7570444	4,975654637	231,0025658	5,106822651
215,8913109	2,289386499	240,5950067	5,847009746	243,6399951	5,689707021	227,8438906	5,000462275	231,5982849	5,132124821
216,4506502	2,300801487	241,2007302	5,876435813	244,4239795	5,718084418	228,7988601	5,025546516	232,3413421	5,157692884
216,9672432	2,312331027	242,0802116	5,906291685	245,2916375	5,747007571	229,4136785	5,050727149	233,2153665	5,183599949
217,4429089	2,323950905	243,0370001	5,936138244	246,0119573	5,775759825	230,0639673	5,075885896	233,997532	5,209646246
217,7348568	2,335528874	243,9601372	5,96535616	246,7832089	5,804678321	230,5214431	5,101396217	234,6651011	5,23603201
218,1468579	2,347094969	244,8050578	5,995069074	247,4780628	5,833486921	231,1380806	5,126825979	235,3463127	5,261955373
218,5843248	2,358823579	245,5508435	6,025192235	248,051954	5,862763511	231,7247047	5,152691599	236,2394365	5,288126933
219,0227013	2,370752656	246,2420595	6,055568717	248,7140662	5,892286435	232,4795853	5,178470141	237,1625736	5,314784178
219,3037352	2,382815379	247,0460528	6,085766384	249,5735387	5,921696669	233,4663871	5,204410733	237,876527	5,341608595
219,761211	2,394993585	248,0956097	6,116112597	250,6994931	5,95160097	234,0930289	5,230381594	238,5249967	5,368233244
220,4369656	2,407073769	249,0296608	6,147089316	251,3934376	5,981016326	234,7806069	5,256711013	239,3644604	5,395165694
220,9199073	2,418659887	249,9300606	6,17790771	252,1164859	6,011335997	235,4836464	5,282978033	240,3248868	5,42199989
221,2636963	2,430573132	250,5876253	6,208364751	253,1487625	6,041565795	236,2803637	5,309441563	241,415371	5,448882515
221,7293576	2,442847498	251,0914854	6,239638561	254,1028224	6,071266602	237,0579817	5,336122557	242,2157263	5,476819863
222,097703	2,455192178	251,936406	6,271272328	254,9004493	6,101516423	237,6400584	5,362762106	242,8341827	5,504209127
222,7188879	2,4675173	253,054175	6,302229023	255,6753388	6,132327366	238,4931644	5,389567431	243,5072088	5,531592338
223,217291	2,480010526	254,006416	6,333765001	256,5420873	6,163153677	239,4890611	5,416539463	244,1484026	5,559155759
223,6874997	2,492457885	254,6748946	6,365602727	257,5134276	6,194113631	240,2293898	5,443590657	244,8314332	5,587128031
224,0576641	2,504970436	255,5270912	6,397331489	258,2901361	6,225125275	241,0015509	5,471057222	245,5417486	5,614349192
224,7397851	2,517523732	256,3865637	6,429459788	259,1950834	6,256165789	241,7227802	5,498516335	246,4748901	5,642266051
225,2691111	2,530136167	257,2778685	6,461755725	260,1254965	6,287168585	242,2193643	5,52609978	247,3980273	5,671202242
225,6911166	2,5429968	258,407461	6,493873779	261,0422672	6,318788847	243,1334065	5,553905811	248,2147536	5,699829699
226,1640539	2,555650214	259,4824837	6,526319659	261,858084	6,35055719	244,2102483	5,581175866	249,1197008	5,728418973
226,7279406	2,568156478	260,3219474	6,559445405	262,7102805	6,382054052	245,0560784	5,608714608	250,1619818	5,757128852
227,009884	2,581049707	261,2123427	6,592241462	263,8471489	6,414504123	245,8573432	5,637207489	250,8632022	5,78596446
227,5255675	2,593995323	262,1236564	6,62491505	264,8275842	6,446766533	246,765019	5,665508518	251,4689257	5,814970035
228,1494809	2,607171675	263,0040473	6,658031017	265,6479485	6,478572128	247,8500462	5,69407218	252,1683271	5,844188882
228,5942238	2,620401111	263,836235	6,6918343	266,6947769	6,51113908	248,8041061	5,722607437	252,9177508	5,87318235
229,0225958	2,633432409	264,7448202	6,72505178	267,5151412	6,543751667	249,3961872	5,751036523	253,8781772	5,902595378
229,3909412	2,646336814	265,7034277	6,758638996	268,2672933	6,576553312	250,0910412	5,7799485	254,7813055	5,93232785
229,9057152	2,659729697	266,6793155	6,792666727	268,9294055	6,609365202	250,9132244	5,808968975	255,7426414	5,961978831
230,6087546	2,673206167	267,5597064	6,826443001	269,7606836	6,642445313	251,7472311	5,837993642	256,7330812	5,991926904
231,0589545	2,686457024	268,3464193	6,860895882	270,7784082	6,675739627	252,5275776	5,867127273	257,7844571	6,022009087
231,7337996	2,699823598	269,1285848	6,895142474	271,8788969	6,709259788	253,3415753	5,89670142	258,7357886	6,052029803
232,3713554	2,713433713	270,1954221	6,92955065	272,8238619	6,742604394	254,3565714	5,926637386	259,5124971	6,082203722
232,694226	2,726901801	271,259531	6,96453485	273,6842439	6,776696852	255,2524238	5,955878119	260,1755187	6,112969496
233,0025447	2,740797598	272,1844871	6,999360724	274,6719552	6,810712011	255,9609201	5,985299064	260,7557764	6,143698483
233,482758	2,754654281	272,8402328	7,03430348	275,8015476	6,844869662	256,9449934	6,015717455	261,3460384	6,174201624
234,1066713	2,768440182	273,6869724	7,069503281	276,9447825	6,879142796	257,8208369	6,045740499	262,0818197	6,20477834
234,7396797	2,782007922	274,8129269	7,104973165	277,901571	6,913197536	258,4483882	6,075980542	263,0577075	6,236073571
235,1871511	2,795852497	275,7078697	7,140380651	278,7710479	6,94802993	259,1923549	6,106716048	263,9553788	6,267477301
235,540035	2,809988343	276,5755276	7,176174169	279,5232001	6,983004351	260,2237219	6,137459005	264,8585071	6,298935047
236,1030123	2,824113246	277,5759718	7,212305758	280,3281029	7,017709619	261,1441306	6,167877395	265,6515865	6,330652168
236,7887713	2,838491469	278,6819174	7,248280419	281,2430546	7,052752492	261,940848	6,198521166	266,3691778	6,362025164
237,3608435	2,852704382	279,8997309	7,284473476	282,3108014	7,088278255	262,7020951	6,229882055	267,37326	6,393922495
237,8956264	2,866882604	280,7373755	7,321033473	283,2948747	7,123666649	263,3960395	6,260791253	268,233642	6,425782107
238,4495087	2,881190512	281,7068969	7,357764368	284,1789036	7,159095555	264,3128102	6,29238637	269,0276309	6,457967217
238,9833821	2,895438815	282,8010191	7,394621923	285,0783938	7,195446005	265,3769191	6,323812452	269,8034299	6,490665485
239,6136619	2,909919484	283,6895954	7,431526975	285,8187226	7,231280502	266,4792267	6,355466708	270,7438474	6,523133717
239,9001528	2,925018084	284,5799907	7,468599665	286,7891534	7,267439565	267,3314232	6,387331442	271,8543405	6,55563082
240,4294787	2,93987361	285,4421917	7,506298204	287,7950546	7,303822145	268,2572889	6,419454154	272,6674288	6,588505574
241,1852688	2,954373371	286,3353156	7,543997674	288,6681695	7,340304377	269,2340862	6,451430647	273,5878375	6,621785453
241,7400606	2,968691057	287,4794599	7,581393534	289,6331434	7,377166123	270,0926492	6,483839274	274,6892356	6,654832502
242,2275498	2,983403625	288,3707648	7,619657386	290,4316798	7,413989218	270,816607	6,51620506	275,557803	6,6881189
242,6459173	2,998509211	289,1829436	7,657647429	291,2638675	7,451087986	271,7288302	6,549163633	276,3799863	6,721470957
243,2407269	3,013887907	290,2888891	7,695666808	292,2497598	7,488624009	272,6128591	6,581736639	277,285843	6,75510893
243,7254876	3,029113633	291,1538186	7,734665008	293,2884028	7,525975165	273,2867947	6,614794863	278,1180307	6,789383927
243,8846492	3,044399896	291,8650435	7,773599878	294,3015799	7,563691865	274,1253488	6,648150645	279,0320729	6,823410727
244,2220717	3,059452396	292,8209225	7,812315421	295,2920196	7,60175781	275,2085571	6,682112253	280,0852678	6,85760144
244,7968724	3,07471165	293,7849869	7,851359255	296,2124283	7,639792091	276,1153233	6,715323214	281,1530146	6,891777717
245,5362916	3,090111767	294,9937054	7,890571659	297,2074155	7,677706697	276,8192722	6,747918571	282,1616443	6,92614445
246,2420595	3,105666948	296,2006049	7,930190119	298,3242751	7,716371483	277,6869302	6,781926279	283,0029269	6,960753792
246,7168157	3,121441922	297,3120074	7,969666088	299,1410013	7,75536037	278,670094	6,816512804	283,5659041	6,995611798
247,3107158	3,136687672	298,5516487	8,00980702	300,1623639	7,793897099	279,7442073	6,850499557	284,2107359	7,03073523
248,0292166	3,152194192	299,6557753	8,050320481	301,3692634	7,83288226	280,6837153	6,884510059	285,1129546	7,066210702
248,5512666	3,167940761	300,5670891	8,090362694	302,2869436	7,872198972	281,686888	6,918955954	286,091571	7,101283377
248,9150645	3,184030056	301,5993656	8,130738319	303,0863895	7,911573426	282,5654599	6,953840037	286,7991579	7,136746742
249,4371145	3,200186872	302,5898053	8,171723961	303,9358575	7,951015866	283,2275721	6,988167188	287,8032401	7,173035725
250,0000917	3,216444038	303,7184883	8,212471184	305,061812	7,990938869	284,0079186	7,02318119	288,7945893	7,208627612
250,5703449	3,232359642	304,8753656	8,253208163	306,3414711	8,030992257	285,0001773	7,058703694	289,6295055	7,244656755
251,160607	3,248362324	305,7775844	8,294869014	307,4983484	8,071586744	286,1943439	7,094337491	290,66542	7,280890324
251,6817475	3,264536602	306,7643861	8,336461878	308,3805583	8,111853405	287,2302584	7,129238337	291,5921951	7,317540194
252,2283538	3,281026366	307,648415	8,378183265	309,3027859	8,152302605	288,154305	7,165145943	292,4989613	7,35403593
252,6630923	3,297609961	308,4587748	8,420196156	310,2259231	8,192830036	289,2302373	7,201402795	293,5776221	7,391170088
252,8349868	3,314224522	309,4110158	8,462131747	311,1154089	8,23392278	290,3525538	7,237218665	294,5471435	7,428102614
253,3124715	3,330796941	310,3650758	8,504736958	311,9457776	8,275325655	291,3502695	7,273320917	295,4684616	7,464922916
254,0400673	3,347492294	311,3036743	8,547511671	313,0580896	8,316875678	291,7804605	7,309817119	296,3697709	7,502591653
254,6066825	3,36415412	312,4050724	8,590292903	314,3450247	8,358322325	292,6253811	7,34659458	297,3374733	7,540280413
255,1605648	3,381163562	313,5783206	8,633091829	315,4828026	8,400512166	293,5821696	7,383376232	298,5052645	7,577928195
255,8335909	3,398081035	314,5314711	8,676340585	316,3668315	8,44249898	294,3415976	7,420294323	299,5721018	7,616070043
256,5520917	3,414913526	315,4646127	8,71989854	317,1662773	8,484564025	295,2765582	7,457326966	300,5952834	7,654058689
257,3624515	3,432180479	316,6169425	8,763254398	318,07941	8,527126396	296,2342562	7,494613395	301,6384738	7,692396116
257,8990534	3,449382704	317,7474445	8,807299434	319,1307859	8,56983871	297,215601	7,532337546	302,3979019	7,731161485
258,4756731	3,466647096	318,6141929	8,851720725	320,156696	8,613028792	298,3542884	7,569874034	303,2337276	7,769627433
258,9704382	3,484224877	319,5564295	8,895593467	321,0534578	8,656171377	299,4074833	7,608146734	304,0841052	7,80856044
259,4924882	3,501544216	320,6778365	8,94020009	322,3031036	8,699326069	300,4815966	7,646222924	305,0054233	7,847905092
259,9954388	3,518820249	322,2503529	8,985316148	323,4636188	8,742840252	301,4629414	7,68439085	306,1286493	7,887067204
260,5302217	3,536529347	323,7828515	9,029868755	324,633229	8,786421489	302,4570191	7,723024902	307,2546038	7,926394161
261,2605459	3,554375582	324,8469603	9,075322882	325,7591835	8,830633233	303,6657376	7,761625427	308,1677365	7,966213787
261,8717264	3,572245799	325,7100708	9,121026604	326,8051025	8,875061043	304,7507648	7,800365185	309,5692679	8,006082773
262,2609901	3,590228007	326,2957854	9,166671653	328,0383773	8,919414347	305,9685782	7,839576192	310,9253245	8,046223706
262,6711722	3,608179715	327,1234256	9,212486202	329,1506894	8,96405543	306,9872123	7,879013976	311,9084883	8,086569529
263,2641628	3,626136545	328,2139098	9,258610882	330,161138	9,008846455	308,0358598	7,918166775	312,8489059	8,127123969
263,926275	3,644316193	329,3489592	9,305131373	331,0460764	9,053848891	309,0081096	7,957750776	314,0357965	8,167963393
264,5974821	3,662610162	330,4630902	9,351690049	332,2320575	9,099459481	309,8903195	7,997731521	314,9098209	8,208887567
265,2350379	3,680967926	331,538113	9,398558856	333,5208115	9,145403484	310,7816243	8,037979556	315,7911213	8,2499086
265,8544038	3,699386924	332,5658421	9,44563069	334,5285317	9,190933049	311,5828892	8,078287195	316,8097554	8,291203441
266,4846836	3,717967973	333,7627371	9,492803108	335,7217888	9,236674023	312,6533645	8,118498908	317,8383939	8,332543916
267,3195998	3,736543434	334,9878265	9,540130125	337,1824373	9,283058542	313,764767	8,159256376	318,8261052	8,374250402
267,7907181	3,755198755	336,3820819	9,587824083	338,6439953	9,329680548	314,6924517	8,200133984	319,8065405	8,416503574
268,2090856	3,774329983	337,4716566	9,636170898	339,742665	9,376557736	315,8902562	8,24131241	320,7606005	8,458563031
268,8093522	3,793308939	338,3293101	9,684770102	340,5757621	9,423282187	317,1235311	8,282763713	321,6837376	8,50124368
269,5806037	3,812128872	339,5853224	9,732977219	341,6526039	9,470340984	318,0403018	8,324201046	322,7533034	8,543530379
270,2645437	3,831237514	340,9322841	9,781791558	342,6575956	9,517835639	318,9407015	8,365619753	324,0538809	8,586266907
270,6983727	3,850378055	342,059148	9,830499726	343,6034701	9,565289316	320,0330047	8,407422165	325,0625106	8,629390866
271,3732178	3,869607537	343,2260298	9,879688457	344,7548904	9,613353009	321,0561863	8,449637153	326,0111136	8,672675943
272,2636131	3,88905262	344,4565761	9,92932236	345,8717499	9,661864668	321,9975133	8,492341085	326,9779065	8,716354038
272,9157209	3,9083757	345,866293	9,979117381	347,0486361	9,709865031	322,9606682	8,534829881	328,0438343	8,759720141
273,5096209	3,928135104	347,1150292	10,02914896	348,2118799	9,758660744	324,0184106	8,577328922	329,0815678	8,803523965
274,1690046	3,947942472	348,190052	10,07937798	349,5288282	9,807658553	325,2316766	8,620071038	330,074736	8,847537336
274,8329357	3,967575217	349,4715301	10,12961817	350,8257677	9,856527841	326,4704084	8,663479981	331,203419	8,891748148
275,6696709	3,987689921	350,6184029	10,18044417	352,069047	9,906056504	327,5463407	8,706966224	332,3639342	8,936864205
276,2781229	4,00755503	351,716163	10,2317945	353,2086439	9,955665261	328,8214523	8,75064432	333,3680164	8,981744638
276,8310957	4,027564495	352,8794068	10,28282538	354,229097	10,00556552	329,894656	8,79431217	334,3866505	9,026526351
277,3449602	4,047806324	354,0972202	10,33438247	355,5387694	10,05564739	330,7732279	8,8382678	335,4471214	9,07166476
278,0825604	4,068024871	355,3013913	10,38597587	356,8711792	10,10582239	331,9928604	8,882587577	336,5748948	9,1164027
278,6873744	4,088502791	356,462816	10,43795298	358,0908116	10,15642673	333,2234067	8,927386984	337,7126727	9,162648452
279,3567625	4,109054751	357,8216011	10,49025326	359,2595123	10,20741571	334,1610958	8,972070908	338,5930636	9,208939838
279,8406137	4,129380399	359,2513269	10,54235145	360,4454934	10,25890388	334,9168859	9,016901981	339,5162008	9,254999325
280,2053211	4,150212687	360,2936078	10,59538468	361,7524374	10,31011078	335,766354	9,062309542	340,7676655	9,301454624
280,9501973	4,171180483	361,5887283	10,64872524	362,9811647	10,36162875	336,9295978	9,107310115	342,0036688	9,34794997
281,9169902	4,192017893	362,9820742	10,70194846	364,1844263	10,41359189	338,2956588	9,152703707	343,3051558	9,394326107
282,6109347	4,212922824	364,1289471	10,75585993	365,0648172	10,46556062	339,6389826	9,198821867	344,5829959	9,441539503
283,1120662	4,234046616	365,2294357	10,80981703	366,0579854	10,51763831	340,7494756	9,244935371	345,7507871	9,489065823
283,8323861	4,25526354	366,3781275	10,86403584	367,2785273	10,57026642	341,7617432	9,291745504	346,9631436	9,536496216
284,5745338	4,276533084	367,5468283	10,9181969	368,6072991	10,62358743	342,9959276	9,338573332	348,0299809	9,584379233
285,2375554	4,298051291	368,9365362	10,97267275	369,7878233	10,67661228	344,2628537	9,384871238	349,2350614	9,632137452
286,0370013	4,319544818	370,3107827	11,02788806	370,9046828	10,73010558	345,425188	9,431579856	350,5592857	9,680243055
286,7946104	4,340942885	371,5931703	11,08322166	372,2198122	10,78455442	346,5720609	9,478861239	351,7689137	9,729032248
287,5249347	4,362937463	372,7500476	11,13854688	373,4449016	10,83847427	347,7280287	9,526239478	352,8030092	9,777812129
288,1925038	4,385285944	374,0315257	11,194565	374,8437045	10,89266513	348,8512546	9,574012599	354,0071803	9,82667769
288,6981829	4,407099846	375,363026	11,25053189	375,9969438	10,94694075	349,8953546	9,622228098	355,2013468	9,87605548
289,2948114	4,428967299	376,4207683	11,30682103	377,2056623	11,00188598	350,8803374	9,670481781	356,5364851	9,925531989
290,132456	4,451130913	377,7977433	11,36319584	378,4125618	11,05709851	352,2063807	9,718648851	357,8015923	9,975014086
291,0746926	4,473516647	379,0928638	11,42052433	379,7304196	11,11230731	353,5815367	9,767513481	358,8138599	10,02511644
291,7067914	4,495987597	380,262474	11,47782022	380,9618755	11,16812426	354,5756145	9,816370661	359,7888382	10,07516106
292,3134244	4,518278336	381,3556867	11,53499225	382,0068849	11,22402876	355,7906994	9,865610615	361,1467139	10,1259377
293,0519341	4,540902954	382,6189749	11,59272959	383,3010959	11,27999845	356,9966894	9,914988404	362,4773047	10,17677207
293,676757	4,563719425	383,9750315	11,65108347	384,6898944	11,33665825	357,9616633	9,964412759	363,5495989	10,2275394
294,4398231	4,586509819	385,1773836	11,70947925	385,9168028	11,39351363	359,1249071	10,01465575	364,6255312	10,27875189
295,1292201	4,609839914	386,5579966	11,76819634	387,2164707	11,45078437	360,1926539	10,06460164	365,7141964	10,33043843
295,9941496	4,632886887	387,6548472	11,8269926	388,5688894	11,50791542	361,472313	10,11519388	366,8801686	10,38209144
296,5644028	4,655801146	389,0727495	11,88617163	390,0268094	11,56555404	362,762886	10,16590159	368,0606928	10,43426226
297,1701263	4,679261626	390,6543608	11,94596346	391,5556701	11,62360338	363,7260409	10,21673318	369,2275745	10,48621237
297,8658897	4,702907905	392,0649871	12,00564447	393,0472414	11,68178682	364,8947416	10,26779387	370,4171936	10,53800228
298,4434189	4,726639401	393,3646551	12,06577345	394,3469094	11,74038843	365,9943208	10,31953535	371,732323	10,59136054
299,2610546	4,750696393	394,7043408	12,12614457	395,5001487	11,79935698	367,073891	10,37104308	373,0838322	10,64483149
300,0477676	4,774063741	396,0094658	12,18695528	396,7716223	11,85829479	368,2289493	10,42311798	374,4644452	10,69830431
301,08732	4,797836214	397,4801187	12,24785446	397,9139477	11,91771876	369,4094735	10,47537821	375,6858966	10,751589
302,0350135	4,821884359	398,8507273	12,30902744	399,2427195	11,97735972	370,6891325	10,52688221	376,9155335	10,80538498
302,6243661	4,846005147	400,0476224	12,37077599	400,5278356	12,03725587	372,1306817	10,57982231	378,0114746	10,85980495
303,2710169	4,870196249	401,4382398	12,4327881	401,8020377	12,09768007	373,5422175	10,63348977	379,242021	10,9141858
303,8067093	4,89456896	402,8061199	12,49533386	402,9916568	12,15829986	374,5954124	10,68695234	380,5134946	10,96905281
304,6725483	4,919464608	404,1567195	12,55818137	404,0393947	12,21897179	375,7022675	10,74035251	381,6358111	11,0237382
305,3601263	4,944061302	405,534604	12,62060792	405,2026385	12,28025561	376,9673747	10,79394639	382,7999643	11,07891813
306,0013201	4,968435875	406,9388639	12,68386148	406,575066	12,34165398	378,1815501	10,84846601	384,3051781	11,13438118
306,7207304	4,99338228	408,1657723	12,74761516	407,9811449	12,40355247	379,413006	10,90281613	385,6485018	11,19016554
307,4619686	5,018723101	409,503639	12,81135488	409,5063675	12,46598833	380,7354113	10,95708244	386,8517634	11,2464584
308,3969292	5,04383761	411,0406851	12,87548202	410,8324108	12,52825935	382,075097	11,0121059	388,1759877	11,3029189
309,1363484	5,068962363	412,6550383	12,93948716	412,2730505	12,59108264	383,2483452	11,06733519	389,3510549	11,3590972
309,9994589	5,094408889	414,0592981	13,00340569	413,6018223	12,65409034	384,4525163	11,12265389	390,5779632	11,4165002
310,758887	5,119999304	415,7027551	13,06949793	414,9242276	12,71763354	385,9195313	11,17847922	391,8185141	11,47359399
311,2427382	5,145624643	417,0915535	13,13571403	416,3375824	12,78118699	387,2273847	11,23450386	393,0972636	11,53105473
311,9421396	5,171354291	418,4721665	13,20135736	417,614513	12,84521635	388,5452425	11,29060114	394,4287639	11,58875761
312,8343539	5,197272065	419,9728328	13,26756415	419,0433292	12,90946177	389,9222176	11,34706164	395,71388	11,64668122
313,5628592	5,223224299	421,4252959	13,33416861	420,465779	12,97294723	391,3328439	11,40424112	397,1217778	11,70514592
314,1558498	5,249658026	422,7677101	13,40069484	421,7181532	13,03836239	392,5952226	11,46156588	398,5242187	11,76434544
314,9425627	5,275924581	424,0737446	13,46753679	423,2451949	13,10463065	393,7439144	11,51919891	399,8147917	11,82288372
315,9011702	5,302307552	425,6244331	13,53547398	424,8322632	13,17019855	394,9226196	11,57657863	400,9834924	11,88144807
316,7033445	5,328867473	427,0023176	13,60348008	426,0782709	13,23593874	396,1631704	11,63452365	402,273156	11,94122314
317,2745072	5,355688631	428,1855702	13,67143217	427,5207296	13,30254693	397,519227	11,69245564	403,7074291	12,00132511
318,0594012	5,382606646	429,4324875	13,73972698	429,0432238	13,36942148	398,8252614	11,75150242	404,9579844	12,06190764
318,9825383	5,409493462	430,8131005	13,80855451	430,5857268	13,43624201	400,0612648	11,81029401	406,1876213	12,12212975
319,9984439	5,436400767	432,4238157	13,87788868	431,9026752	13,50299548	401,4382398	11,86925604	407,4845607	12,18243382
320,7478676	5,463792825	433,913568	13,94740445	433,490653	13,57118226	402,7888395	11,92904602	408,9124675	12,24372508
321,2353567	5,491335292	435,2641677	14,01706645	435,1632138	13,63939605	403,8311204	11,98866649	410,2366918	12,30500611
321,8519942	5,518774847	436,8112182	14,08725929	436,4619723	13,70731367	404,9916357	12,04890443	411,399026	12,36677887
322,6787249	5,546408584	438,4692271	14,15809289	437,8689606	13,77592234	406,1894402	12,10894121	412,781458	12,42845104
323,5218265	5,574093543	440,4273693	14,22924035	439,4005497	13,84516524	407,5673248	12,16930115	414,1866274	12,49092044
324,4868004	5,601502365	441,9225786	14,30033844	440,9448718	13,91422653	409,1944108	12,23062595	415,3971649	12,5534336
325,4626882	5,629374054	442,9284798	14,37180068	442,3573171	13,98442683	410,8506007	12,29213701	416,6286207	12,61638914
326,4749559	5,65805646	444,3381966	14,44384779	443,6769939	14,05414098	412,005659	12,35357636	418,1565719	12,67976191
327,2798587	5,686954001	445,908894	14,51613891	445,1003532	14,12432544	413,3298834	12,41511629	419,6817945	12,74314493
328,0374678	5,715570283	447,4450306	14,58881466	446,5764631	14,19571038	414,7514236	12,47747578	420,8341243	12,80702341
329,1106716	5,744217764	448,9065886	14,66198215	448,065306	14,26682431	415,9546851	12,54022829	421,9919111	12,87123717
330,0929259	5,772757677	450,4763765	14,73559761	449,6059901	14,33816827	417,2534436	12,60334961	423,3416013	12,93522461
330,7850514	5,801579781	451,852442	14,80973461	450,9765986	14,40954111	418,5421976	12,66642156	424,7467707	12,99878365
331,7027316	5,830698977	453,5149984	14,88368534	452,3217413	14,48222152	419,947367	12,72969934	426,2810883	13,06518508
332,5640231	5,860063111	455,4222088	14,9577171	453,6832549	14,5546514	421,2352115	12,79344837	427,6817102	13,13143005
333,1597421	5,88898766	456,7427952	15,03287297	455,13208	14,62722657	422,616734	12,85734175	429,3006108	13,19703521
333,9655544	5,918652611	457,7623388	15,1084442	456,4799512	14,70056729	424,1710605	12,92174922	430,7539833	13,26309391
334,6585894	5,948239797	459,1374948	15,18399216	458,0115403	14,77432338	425,646261	12,9853986	432,1536957	13,32950746
335,5116955	5,978221863	460,7773138	15,26006724	459,7268474	14,84849856	427,01596	13,05076254	433,665276	13,39615662
336,4457466	6,008386468	462,2461478	15,33646176	461,3593904	14,92309284	428,3310894	13,11708202	435,1641233	13,46346796
337,2424639	6,038622786	463,7459046	15,41295873	462,8136725	14,99769922	429,780824	13,18316587	436,5911205	13,53105869
337,9736977	6,06884653	465,483949	15,489872	464,3852794	15,07299944	431,2205541	13,24894611	437,8953359	13,59877329
338,8813734	6,099107993	467,03009	15,56802114	466,0587497	15,14822236	432,455648	13,31507839	439,1486197	13,66678591
339,818153	6,129718702	468,4789151	15,64639472	467,9404943	15,22375728	433,652543	13,38220253	440,4628396	13,73506675
340,59759	6,160509156	470,0668929	15,72462582	469,5084632	15,30023562	435,2432493	13,44908919	442,1117535	13,8042696
341,1314634	6,191065848	471,6012105	15,80318846	470,8736148	15,37683504	436,9758368	13,51645919	443,7306541	13,87342123
342,0382296	6,222517542	473,1955548	15,88262841	472,55618	15,45326495	438,7611749	13,5843107	445,1612893	13,94272374
343,094153	6,253698686	474,8863055	15,9621708	474,2578446	15,53096705	440,2754836	13,65242018	446,6073859	14,01278061
344,0654934	6,284220453	476,6143455	16,04308224	475,6502811	15,60930618	441,5387718	13,72089753	448,3199645	14,08283469
344,8603918	6,316292873	478,2405221	16,12525283	476,9172072	15,68759408	442,8129739	13,78934601	449,8806575	14,15346247
345,5234134	6,348517564	479,8557847	16,20428113	478,508823	15,7660431	444,4191416	13,85827226	451,1175703	14,22474031
346,4420031	6,379864949	481,4865087	16,28466917	480,1641034	15,84527444	446,0389517	13,92783181	452,4236047	14,2956987
347,5434012	6,411331077	482,9753516	16,36588049	481,6465798	15,92474978	447,552351	13,99773036	454,0188585	14,36706129
348,5447549	6,443830974	484,7143055	16,44808088	483,3255071	16,00408914	448,9074981	14,06803776	455,5013349	14,4393077
349,396042	6,476088727	486,4950962	16,53063331	484,9216703	16,0844362	450,3772416	14,1383582	456,8519345	14,51158671
349,9717522	6,508711558	488,1922134	16,61320251	486,36231	16,16531597	451,7551261	14,20944605	458,4262699	14,58432394
350,7866594	6,541617512	489,7647297	16,69674959	487,7820312	16,24624045	453,0511561	14,28044914	459,8741855	14,65746535
351,9526317	6,57441124	491,3372461	16,78054999	489,2554127	16,3273009	454,4508685	14,35186202	461,3039112	14,73072225
352,7475301	6,606858052	492,9761556	16,86401511	490,7378891	16,40911014	456,0342988	14,42396781	462,8063965	14,8047568
353,5660753	6,640324196	494,5823233	16,94833333	492,1994471	16,49165325	457,5176847	14,49631387	464,3816414	14,87902139
354,6965773	6,673422467	496,3822134	17,03379335	493,9802378	16,57423548	458,933768	14,56894586	465,6813094	14,95336421
355,7206683	6,706707003	498,0629596	17,11913602	495,6864499	16,65734484	460,2488974	14,6414698	467,2210839	15,02837666
356,6838232	6,740469773	499,7082356	17,20457555	497,3471873	16,74051381	461,5940401	14,71465313	468,8618124	15,10376628
357,4759931	6,774290751	501,5654238	17,29095758	499,0042867	16,82460292	462,8236769	14,78891679	470,1114582	15,17918199
358,2617966	6,808161554	503,2443511	17,37770282	500,6986754	16,90856165	463,9159801	14,86322608	471,7412727	15,25521982
359,2194945	6,84254086	504,9378303	17,46450022	502,1747853	16,99330827	465,1974582	14,93733514	473,414743	15,33163017
360,3090692	6,876816323	506,7268064	17,55229227	503,5117426	17,07876084	466,7463277	15,0121846	474,9254138	15,4080368
361,4841364	6,91102799	508,4593939	17,64027244	505,1088153	17,16431585	468,1269407	15,08761707	476,607979	15,48495939
362,5118655	6,945803573	510,0573761	17,72833644	506,7795571	17,25015399	469,5011872	15,16304302	478,247798	15,56334322
363,3649715	6,980686259	511,8427143	17,81743979	508,6485688	17,33664218	471,0827985	15,23891507	479,6802522	15,64156407
364,1198521	7,015466964	513,7235494	17,90672382	510,584883	17,42360349	472,6253016	15,3155983	481,3555415	15,71979143
364,6746439	7,05065978	515,5507243	17,99592589	512,3720402	17,51046608	474,1687142	15,39191739	483,0390162	15,79844535
365,614152	7,086111969	517,14234	18,08642995	514,0673384	17,59844067	475,9085776	15,46860342	484,639727	15,87787598
366,469077	7,121618175	518,8467332	18,17721713	515,7808264	17,68666672	477,5784099	15,54658119	486,5242	15,95749847
367,4076756	7,157504826	520,4438059	18,26810863	517,5734405	17,7753696	479,1363744	15,62464372	488,079436	16,03752702
368,5554579	7,193202884	521,9663001	18,35966322	519,3605977	17,86422708	480,5888374	15,70306945	489,6619568	16,11762075
369,5713635	7,229076963	523,7980224	18,45180827	520,8039658	17,95397677	481,9185187	15,78169729	491,1735371	16,19819692
370,5690792	7,265394816	525,8152818	18,54455682	522,3164555	18,04383822	483,4710262	15,86069207	492,8933916	16,27966156
371,7159521	7,301938981	527,749777	18,63689	524,1454494	18,13412063	485,0271717	15,94033318	494,6714538	16,3610517
372,6418177	7,338473832	529,4896405	18,73017126	526,0035472	18,22521142	486,5232905	16,02020713	496,2648886	16,44319993
373,4503585	7,375276439	531,2558792	18,82459433	527,8070752	18,31647917	488,2713394	16,10039959	497,7009807	16,52587157
374,5499377	7,412264379	532,8893317	18,91879387	529,4987354	18,40827963	490,2203866	16,18123466	499,2262034	16,60847616
375,6886251	7,449521006	534,6883123	19,01322998	531,3059014	18,5004787	491,8001789	16,2623156	500,8760268	16,69139366
376,6845218	7,48662862	536,7055716	19,1087073	533,0575883	18,59299441	493,2208097	16,34346173	502,49038	16,77523877
377,8186617	7,523782336	538,5754928	19,20460745	534,9629797	18,68622725	494,8779091	16,42536037	504,1611218	16,85934837
379,0728549	7,561751424	540,4408665	19,30079444	536,4754695	18,77984007	496,6359624	16,50797985	505,7245432	16,94350081
379,9286895	7,599986405	542,3835472	19,39752532	538,1471208	18,87413088	498,2212117	16,59075207	507,3097925	17,02842811
380,5535124	7,638029068	544,3562413	19,49455795	540,081616	18,96820191	499,7873616	16,67414083	509,0296471	17,11409302
381,6230782	7,676307355	546,3562202	19,59221643	541,8624067	19,06350042	501,2816615	16,75728744	510,5430463	17,1997095
382,7981454	7,714800778	548,113364	19,69037038	543,4503845	19,15953095	502,9296659	16,84098354	512,1383	17,28588477
383,6066862	7,753266727	549,8204856	19,78902724	545,1629631	19,25534541	504,637697	16,92557184	513,6435138	17,37249963
384,6298677	7,792086578	551,4412052	19,88841053	546,9237449	19,35158456	506,3293572	17,01055874	515,1987498	17,45948888
385,6957956	7,831302241	553,2592852	19,97822541	549,0083068	19,44849612	507,8918692	17,09550653	517,3060491	17,54710771
386,5225263	7,870332106	554,3597738	20,0203901	550,9146077	19,54568893	509,6135427	17,18132232	519,1823367	17,6350469
387,5784496	7,909961742	554,7153862	20,02491633	552,593535	19,64409806	511,2733706	17,26751622	520,8794539	17,7232655
388,8362808	7,949852149	554,9764112	20,02356033	554,4725511	19,74264689	513,0259669	17,35409568	522,5792995	17,81243777
389,7148528	7,989547909	554,8554484	20,02284693	556,4006799	19,84137825	514,9786521	17,44091916	524,2745977	17,9014424
390,6425374	8,029429934	554,8408965	20,02189326	558,3879259	19,93934034	516,8422068	17,52824741	526,0226466	17,99096671
391,7885007	8,069754337	555,102831	20,02054284	560,0395683	20,00914297	518,4010807	17,61607671	527,7697859	18,08136274
392,9026318	8,1101281	555,3884123	20,01944574	560,526148	20,02653076	519,9590452	17,70426923	529,4232473	18,17200277
393,8666962	8,150809199	555,7558482	20,01883293	560,9054073	20,02736336	521,7707587	17,79297956	531,2467843	18,26290358
394,9107961	8,191622546	555,9704889	20,01822198	561,1546089	20,02620852	523,4123967	17,88220958	532,9202546	18,35434455
396,0867728	8,232868959	556,1205556	20,01759055	561,2546533	20,02483761	525,0058314	17,9718829	534,5291507	18,44643558
397,0662986	8,274256932	556,2624367	20,01698146	561,4947599	20,02349092	526,6956727	18,06183189	536,460008	18,53907423
397,8366407	8,315475404	556,5070908	20,01642453	562,0695606	20,02257077	528,6047021	18,15257251	538,2880924	18,63196062
398,9662331	8,356899699	556,7990386	20,0163016	562,3178526	20,02200453	530,4555239	18,24369124	540,0725211	18,72499415
400,0658122	8,399110962	556,990942	20,0156981	562,3696938	20,02112722	532,3772862	18,3350279	541,897877	18,81888264
401,1344686	8,441307323	557,1819359	20,01541312	562,3242191	20,02027041	534,2826777	18,42662161	543,804178	18,91339884
402,2395046	8,48380357	557,2619715	20,0154038	562,605253	20,01989415	536,2353628	18,51916527	545,7359448	19,00808081
403,1935646	8,526243006	557,1255472	20,01512813	562,9517705	20,01951417	538,1580347	18,61180206	547,4066866	19,10352088
404,2249316	8,568510148	557,3001702	20,01470345	563,1755062	20,01914351	539,7169087	18,70491568	549,1219936	19,19928691
405,3454291	8,611579158	557,5793851	20,01431974	563,1964245	20,01853256	541,4103878	18,79894573	550,9564445	19,2952299
406,4622887	8,654905214	557,856781	20,01441101	563,3564956	20,01824757	543,5213251	18,8933241	552,9382335	19,39209117
407,440905	8,698483658	557,8385911	20,01424524	563,5911453	20,01805945	545,5422224	18,9878049	554,8017882	19,48895802
408,6568994	8,741775254	557,854962	20,01354488	564,0167888	20,01779123	547,1356572	19,08299538	556,5471086	19,58687727
409,8228717	8,785676867	557,9149887	20,01347969	564,1086478	20,01746899	548,5017182	19,17848574	558,0632363	19,68523983
410,79785	8,829697689	558,2460447	20,01336979	563,8467133	20,01726596	550,1651841	19,2743002	559,8549409	19,78370856
411,8237601	8,873795811	558,7626378	20,01319843	563,9631286	20,01689902	552,0814895	19,37098079	561,9595117	19,88301921
412,790553	8,918268324	558,9354418	20,01321706	564,1704934	20,01663825	553,8359048	19,46856104	563,7257505	19,97428696
413,8737612	8,963106848	559,15463	20,01308481	564,3678538	20,01650786	555,5730397	19,56599042	564,6980003	20,01886378
415,1452348	9,008025465	559,5184279	20,01279237	564,6388832	20,01620239	557,5284534	19,66380536	564,9954051	20,02432133
416,4248939	9,053208577	559,5175184	20,01267317	564,758027	20,01640914	559,3756372	19,76247712	565,1118204	20,02359676
417,5435724	9,098565847	559,6011919	20,01231181	564,8671664	20,01620984	561,3528787	19,86154004	565,281896	20,02239908
418,6922643	9,144346869	559,6566711	20,0124571	565,1172774	20,01586711	563,4647255	19,95697638	565,4856228	20,02127404
419,8045763	9,189982604	559,6139248	20,01220564	565,1254629	20,01534371	564,7844023	20,01332326	565,7184534	20,02023841
420,8968795	9,236043954	559,9040536	20,01238632	565,0545223	20,01547596	565,267344	20,02280226	565,9612885	20,01952315
421,9400699	9,282635226	559,7821813	20,01189458	565,2036794	20,01554674	565,5274595	20,02234777	566,2095806	20,01841302
423,0087262	9,329268408	559,6666755	20,01187409	565,5247311	20,01536979	565,6747977	20,02150772	566,4287688	20,01777041
424,2883853	9,375757234	559,6948698	20,01197654	565,8094029	20,01501589	565,5520159	20,0204814	566,5479126	20,01722465
425,6262521	9,422550604	560,0477538	20,01176792	565,9121758	20,01491344	565,3946733	20,01911422	566,7625534	20,01677948
426,7249217	9,469969822	560,4333796	20,01205663	565,9139948	20,01481099	565,5692963	20,01806555	566,6988887	20,01649636
427,7244564	9,517114299	560,2060059	20,01184056	566,1086267	20,01453532	565,7830276	20,01713609	566,6206722	20,01594874
428,7949317	9,565115594	560,1496172	20,01152019	566,1722913	20,01494883	565,8648821	20,01653259	566,8434984	20,01546818
429,8281177	9,612824453	560,3797194	20,01152578	566,129545	20,01488923	565,9785689	20,01602596	567,2254862	20,01508447
431,0632115	9,660891872	560,6980425	20,01136745	566,215947	20,01481099	566,0185867	20,01567205	567,4264845	20,01502114
432,2928484	9,709760227	560,7171419	20,01123707	566,1732008	20,01447572	566,1695628	20,0151412	567,6511297	20,01491311
433,4015225	9,758554077	560,7708021	20,01125197	566,2486889	20,0142671	566,4633296	20,01461966	567,695695	20,01444186
434,4701788	9,807242688	560,9681625	20,01135627	566,4051219	20,01411623	566,6088488	20,01428624	567,8785034	20,01416246
435,5706674	9,856427693	561,2846666	20,0113302	566,5870209	20,01439562	566,6734229	20,01387274	568,0813207	20,01388865
436,8648784	9,90586695	561,388349	20,01119981	566,5933874	20,01415534	566,739816	20,01365667	568,2668577	20,01376944
438,1654559	9,955171165	561,2773907	20,010926	566,7307211	20,01346616	566,921715	20,01360824	568,3996439	20,01361671
439,176814	10,00523627	561,3647022	20,01087199	566,8162136	20,01421495	567,2136628	20,01347413	568,2022835	20,01317712
440,3418768	10,0554597	561,3637927	20,01088689	566,657052	20,01405662	567,4428554	20,01298798	568,1095151	20,01305791
441,6670106	10,10570269	561,4056294	20,01070807	566,5306322	20,0138685	567,4128421	20,01237703	568,2814096	20,01313614
442,9102899	10,15632193	561,5747954	20,01089806	566,8398604	20,01369341	567,4019282	20,01233233	568,5406156	20,01316781
444,1799445	10,20723174	561,7021247	20,01089061	567,2154817	20,01392996	567,5428999	20,01235282	568,6161036	20,01303929
445,300442	10,25834273	561,6875728	20,01053671	567,4583168	20,01339538	567,7557216	20,01192814	568,6397505	20,01248422
446,5992005	10,31013078	561,9204034	20,01067827	567,6684101	20,01368037	567,9903713	20,01177167	568,7707177	20,0122309
447,9234248	10,36177354	561,9149465	20,01112344	567,7984679	20,01385173	568,0513074	20,01171766	568,8862236	20,01221786
449,19217	10,41373575	561,9422313	20,01057024	567,7639071	20,01365802	568,1886411	20,01173628	568,9153274	20,0122011
450,6137102	10,46573708	561,8876616	20,01041005	567,9785478	20,01361331	568,5369776	20,01151835	569,0954074	20,01193101
451,9506675	10,5174469	562,0177194	20,01067827	567,9921902	20,01316442	568,8616672	20,01127621	569,3045911	20,0124451
453,2275981	10,57042611	562,1977993	20,01027967	567,9649054	20,01317745	568,8434773	20,01116631	569,4655717	20,01211728
454,3517335	10,62378996	562,335133	20,0104175	568,1504423	20,01345313	568,8762191	20,01104711	569,5119559	20,01195895
455,6050173	10,67695171	562,4351775	20,01036907	568,2504867	20,01337303	568,8662147	20,01076771	569,7456961	20,01135732
456,7937269	10,73055305	562,4133496	20,01008595	568,3960059	20,01322961	568,9080514	20,01057958	569,9212286	20,01167024
457,9942599	10,78451853	562,4515484	20,01022565	568,4778604	20,01297629	569,1117783	20,01071369	569,9130431	20,01195895
459,3057513	10,83882581	562,5888821	20,01026849	568,5806333	20,01315883	569,2127322	20,01069507	569,8994007	20,01147653
460,7072827	10,89327465	562,8917438	20,01028153	568,7043246	20,01325755	569,3091386	20,01046969	569,8157272	20,01135546
461,8377846	10,9474916	562,9590464	20,01054416	568,7479804	20,0133097	569,4919471	20,01038214	569,9958071	20,01114311
462,989205	11,00253928	562,7089354	20,01045475	568,7461614	20,01314206	569,6138193	20,01006922	570,3141303	20,01118968
464,2906919	11,05731967	562,7735095	20,01012693	568,7998216	20,01236907	569,8994007	20,01022195	570,273203	20,01089352
465,5121433	11,11281904	562,9290331	20,00987733	569,1836283	20,01268385	570,1467833	20,01033185	570,3359582	20,0112884
466,8390961	11,1685885	563,0199826	20,0099388	569,5346933	20,01313461	570,2941214	20,01029832	570,6142635	20,01150819
468,0359912	11,22443246	563,1354884	20,00997606	569,4664812	20,01280306	570,4923913	20,01002824	570,7179459	20,01100528
469,373858	11,28116863	563,1263935	20,01009526	569,2773063	20,01277699	570,6306345	20,00978609	570,7697871	20,01058805
470,7099057	11,33714763	563,1891486	20,01007105	569,0799459	20,01294835	570,7270409	20,01007853	570,9453196	20,01088234
471,9731939	11,39401791	563,3519481	20,00977861	569,074489	20,01286639	570,9007544	20,0095514	571,1417705	20,01123252
473,243758	11,45146561	563,5111097	20,01003007	569,2618449	20,01295394	570,9435006	20,00986619	571,3327644	20,01064393
474,5998147	11,50890586	563,6784568	20,01000213	569,583806	20,01321657	570,9444101	20,00935955	571,3072985	20,01037012
475,9249485	11,56659849	563,7039226	20,01000399	569,6583846	20,01282728	570,9298582	20,00986433	571,3882436	20,01074265
477,0763688	11,62426878	563,6011497	20,00997792	569,6438327	20,01235603	570,9616905	20,00957375	571,7747788	20,0106849
478,4324254	11,68257329	563,638439	20,00986988	569,6856694	20,01224613	571,1081192	20,00941357	571,9730487	20,01054893
479,8421423	11,74125872	563,8476228	20,00980283	569,6165478	20,01258513	571,5273963	20,00941915	571,9757772	20,01048001
481,2918769	11,80033064	564,1304756	20,00970038	569,5501547	20,01267081	571,9293929	20,00968551	571,9985145	20,0106104
482,6124632	11,85909058	564,3342025	20,00954206	569,592901	20,01290365	572,0376228	20,00931671	572,2422591	20,01074265
483,7902589	11,91871105	564,3405689	20,00992576	569,7284157	20,01256464	571,9257549	20,0087933	572,2222502	20,01048746
485,2554549	11,97853455	564,329655	20,00977675	569,8766633	20,01236348	571,8220725	20,00885477	572,3586744	20,00980201
486,5833172	12,03862069	564,412419	20,00965941	570,1858915	20,01253298	572,1604046	20,00947876	572,5878671	20,00997896
487,8793472	12,09886794	564,4769931	20,00958304	570,3414151	20,01240073	572,5569443	20,00926828	572,697916	20,01067745
489,2590507	12,15926142	564,6916339	20,00945079	570,2122669	20,01214741	572,2868244	20,00912299	572,6142425	20,01023228
490,6951429	12,22030402	564,9799437	20,00944893	570,2240903	20,01242308	572,2813674	20,00937818	572,7679471	20,01001063
492,0848508	12,28161112	565,1927655	20,0102033	570,1586067	20,01233926	572,5405734	20,00910064	573,0098727	20,01004974
493,4954771	12,34308027	565,4292341	20,00989037	570,2541036	20,01246965	572,5469398	20,00857165	572,9734929	20,01037198
494,9779535	12,4050393	565,5702058	20,00908012	570,5087622	20,01221819	572,4068777	20,00876723	572,9261991	20,01042227
496,2939924	12,46721904	565,5638393	20,00960166	570,7097605	20,01221819	572,4150631	20,00916583	573,117193	20,0100069
497,4963444	12,52965211	565,452881	20,00936697	571,0917483	20,01221447	572,5396639	20,00893673	573,1126456	20,00934566
498,9106087	12,59264304	565,4783468	20,00975254	571,3327644	20,01216045	572,602419	20,00887712	573,1535728	20,01004788
500,6577481	12,65569451	565,5674773	20,00962029	571,3345834	20,01217721	572,5505778	20,00878958	573,0735373	20,01010935
502,0247187	12,71896763	565,5974906	20,00944893	571,227263	20,01273414	572,7324768	20,00870949	573,128107	20,00950771
503,4144266	12,7829113	565,7320958	20,00920865	571,2918371	20,01246406	573,1526633	20,00889389	573,4391542	20,01012797
504,8923555	12,84707198	565,9822069	20,00966499	571,2108921	20,011814	573,1271975	20,00885663	573,5928588	20,01020993
506,2429552	12,91087595	566,1668343	20,00909316	570,9671475	20,01199095	572,9844068	20,00860704	573,7019981	20,00967908
507,5080624	12,97456537	566,1195406	20,00978793	571,0362691	20,01225731	573,0025967	20,00829412	573,6610709	20,00961947
509,0123667	13,04003455	566,1104457	20,00965568	571,05264	20,01212692	572,9834973	20,00850646	573,8129565	20,00993798
510,7113028	13,10641736	566,221404	20,00946942	571,144499	20,01184753	573,1553918	20,00881938	573,819323	20,01008141
512,1955982	13,17231309	566,1531919	20,00874112	571,1008432	20,01209153	573,4000459	20,00828294	573,6537949	20,00985789
513,4115927	13,23852639	566,0913463	20,00932785	571,1708743	20,01249573	573,4027744	20,00826618	573,7483824	20,0096977
514,728541	13,30443795	566,1149931	20,00936883	571,5683235	20,01208781	573,4591631	20,00878772	573,8711642	20,00960457
516,2146554	13,37108339	566,4296783	20,00921982	571,5983368	20,01223123	573,5801259	20,00835372	574,1858493	20,0090346
517,4997715	13,4381917	566,5897494	20,00970411	571,5565001	20,0120282	573,7383779	20,00800727	574,2176817	20,00987652
518,8612851	13,50555705	566,6361336	20,00920865	571,5401292	20,01208036	573,7984046	20,00863312	574,154017	20,01014101
520,3974217	13,57309656	566,5842924	20,00930737	571,6938338	20,01206359	573,8056805	20,00853812	574,2913507	20,00993612
521,9881279	13,64157857	566,5979348	20,00900748	571,832077	20,01194811	573,9575662	20,00814324	574,4368699	20,00960271
523,526993	13,70978956	566,6797894	20,00957	572,0121569	20,01179723	574,2622469	20,00848038	574,4905301	20,00940154
525,2004633	13,77846901	566,5888399	20,00892739	572,3068332	20,01227035	574,3477394	20,00840774	574,495987	20,00934566
526,806631	13,84735987	566,6088488	20,00949363	572,4214296	20,01176743	574,3522869	20,00834999	574,8334096	20,00912959
528,4746443	13,91670987	566,741635	20,00922541	572,350489	20,01232995	574,1321892	20,00799982	575,0616928	20,00947791
530,1681235	13,98662798	566,820761	20,00909502	572,3022858	20,01164822	574,0275973	20,0084543	575,1189909	20,01001063
531,6260436	14,05640173	566,7498204	20,00953647	572,4750898	20,01212133	574,2640659	20,00820843	575,0171275	20,00979642
532,9511774	14,12712823	566,7771053	20,00887523	572,4541714	20,01200213	574,3259115	20,00767013	575,0689687	20,00935497
534,4054595	14,19819838	566,8325845	20,00945824	572,3477605	20,01208408	573,9475617	20,00795884	575,1799271	20,00944811
535,9616049	14,26953676	566,7461825	20,008797	572,3859593	20,01183635	573,9011775	20,00853812	575,275424	20,00921528
537,3958781	14,34057059	566,5788354	20,00912296	572,6260659	20,01124403	574,2749798	20,00821588	575,5319015	20,0098225
539,1275561	14,41218463	566,5933874	20,009231	572,8425256	20,01219212	574,6078549	20,00819167	575,5510009	20,00915567
540,7646466	14,4848725	566,7943857	20,00934462	572,7415717	20,0116296	574,7088088	20,0081451	575,3736495	20,00915195
542,0079259	14,5577252	566,8616883	20,0096147	572,7597616	20,01213624	574,8661514	20,00802217	575,1771986	20,00909607
543,4158237	14,63041306	566,9062535	20,0086275	572,6706311	20,0119835	575,0334984	20,00812275	575,2836095	20,00975544
544,9837926	14,70328253	566,993565	20,00934089	572,6688121	20,01156254	575,3409076	20,00796256	575,3527311	20,00912959
546,2961935	14,77712802	567,168188	20,00903914	572,8516206	20,01192203	575,4827888	20,00800541	575,4327666	20,00927488
547,5776716	14,851523	567,3755528	20,00950108	572,9980492	20,01171155	575,3445456	20,00787316	575,5228066	20,00926929
549,2693318	14,92582764	567,5619992	20,00915463	573,3109154	20,01246779	575,4209432	20,00818608	575,5209876	20,00964555
551,0219281	15,00076092	567,7811875	20,00858652	573,4473396	20,01118629	575,4700559	20,00776699	575,628308	20,00864903
552,6299148	15,07599501	567,9749098	20,00921237	573,4418827	20,01145637	575,3863824	20,00787316	575,7310809	20,0089098
554,0359937	15,15139954	567,9339826	20,0089367	573,4391542	20,01228152	575,3945678	20,00854744	575,8211209	20,00943507
555,6621702	15,2272865	567,7984679	20,00891621	573,3582091	20,01149362	575,5610054	20,00802217	576,1630909	20,00969025
557,161927	15,30374714	568,0021947	20,00924217	573,551022	20,01210643	575,8756905	20,00732368	576,2986056	20,00941272
558,5016128	15,37991536	567,9867333	20,00902424	573,5928588	20,01157558	576,2122036	20,00736838	576,062137	20,00922645
559,8694928	15,45658555	568,043122	20,00936697	573,5755784	20,01131295	576,2585878	20,00816559	575,9211653	20,00930468
561,3456028	15,5348362	568,1395284	20,00881563	573,5746689	20,01212879	576,3149765	20,0076068	576,0303046	20,00879059
562,7644146	15,6126929	568,2704956	20,00866475	573,5182802	20,0113651	576,2476739	20,00802589	576,3240714	20,00935125
564,3442069	15,69111678	568,471494	20,0091509	573,6437905	20,0117842	576,0948788	20,00754161	576,4377583	20,00875893
565,8548776	15,76998676	568,2850475	20,00891994	573,9857605	20,01194066	575,9921059	20,00807805	576,4686811	20,00964927
567,4765067	15,8486444	568,1504423	20,00895905	574,0185023	20,0110708	576,1203446	20,00761052	576,6332997	20,00930655
569,0999548	15,92811415	568,214107	20,00924776	573,990308	20,01203379	576,3368044	20,00755465	576,7451675	20,00902342
570,7979815	16,0083569	568,3478027	20,00854554	574,065796	20,01181027	576,2467644	20,00833323	576,8670398	20,00898617
572,4850942	16,08837799	568,5069643	20,00903169	574,3795717	20,01173763	576,3531753	20,00786198	576,9288854	20,00870491
574,0976284	16,16865613	568,5960947	20,00902983	574,6205878	20,01190154	576,5268888	20,00773718	576,9334329	20,0097126
575,8447677	16,24999598	568,5096927	20,00858093	574,6278638	20,01129991	576,663313	20,00710947	577,0134684	20,00891353
577,5991831	16,33158542	569,0508421	20,00850084	574,5769321	20,0120431	576,5141558	20,00813765	577,1025989	20,00900852
579,2171742	16,41310408	569,673846	20,00909502	574,5323668	20,01167989	576,3031531	20,00792159	577,1944579	20,00891539
580,8606311	16,49558201	569,6465612	20,00907453	574,5560137	20,01179351	576,3877361	20,0076366	577,2744934	20,00930096
582,5140926	16,57833746	569,5747111	20,00849525	574,7824779	20,01180282	576,5850964	20,00764033	577,4009132	20,00887628
584,1457261	16,66156044	569,6765745	20,00937815	574,9862047	20,01141353	576,5760015	20,0071728	577,4491164	20,00898431
585,8983224	16,74495106	569,765705	20,00876534	575,196298	20,01148058	576,6160193	20,0080408	577,6319249	20,00930096
587,790981	16,82887067	570,0112685	20,00870759	575,4600515	20,0115793	576,7106067	20,0074969	577,6173729	20,0087701
589,5526723	16,91308272	570,3132208	20,00944148	575,5373585	20,01152343	576,7042402	20,00727711	577,5800837	20,00913518
591,1170032	16,99766357	570,3768854	20,00875602	575,5964757	20,01204869	576,9952786	20,00816373	577,7037749	20,00889118
592,7577317	17,08302859	570,1686111	20,00892366	575,4400426	20,0115346	577,1962769	20,00728084	577,7674396	20,00880922
594,5730832	17,16876428	570,280479	20,00914532	575,3772874	20,01125707	577,1671731	20,00781542	577,8483846	20,00931027
596,3593308	17,25500847	570,3241347	20,00843565	575,450047	20,01137255	577,2526656	20,00754719	578,0821248	20,00874962
598,0573575	17,34090808	570,1467833	20,008892	575,5955662	20,01158117	577,5828121	20,00781728	578,1739837	20,00879059
599,9654774	17,42816927	569,9757982	20,00914159	575,5564579	20,01113786	577,6219204	20,00777816	578,0703013	20,00886137
601,8408555	17,51570986	569,5337838	20,00837977	575,6719637	20,01115835	577,5473419	20,00750063	578,1848977	20,00856521
603,490679	17,60305674	569,6420137	20,00849711	575,8402203	20,01195183	577,2244712	20,00776885	578,3558827	20,00865835
605,0486434	17,69165718	569,9048577	20,00923658	575,6947011	20,01155323	577,1699015	20,00732368	578,3968099	20,00931958
606,5156584	17,78033026	570,1158604	20,00901866	575,6801492	20,01144519	577,4163746	20,0070331	578,4113618	20,00883157
608,2418794	17,86922127	570,2331853	20,00823262	575,7547277	20,0117041	577,6246489	20,00750435	578,3904435	20,00917802
610,2418583	17,95893557	570,4159937	20,00890876	575,8256683	20,01129618	577,5755362	20,00783032	578,4140903	20,00875707
612,1927245	18,04889201	570,451464	20,00891062	576,0830553	20,0112105	577,4309265	20,00746151	578,4904879	20,00834915
614,0571887	18,13908688	570,2359137	20,00880073	576,0912408	20,01167616	577,5300615	20,00767758	578,6651109	20,00860433
615,646076	18,23012365	570,2313663	20,00876534	575,9821014	20,01149176	577,7392452	20,00753416	578,7287755	20,00900666
617,2522437	18,32223518	570,2477372	20,00886033	576,1558149	20,01164636	577,865665	20,00738514	578,5750709	20,00867511
619,0239394	18,41349733	570,4296361	20,00813576	576,4241159	20,0116594	578,0084557	20,00750063	578,6760248	20,00923204
620,9702581	18,50568709	570,6179015	20,0084282	576,5378027	20,01123844	578,213092	20,00713369	578,9215884	20,00868442
622,8956585	18,59858092	570,7397738	20,0089814	576,5951009	20,01086777	578,3558827	20,00725848	579,1871608	20,00863786
624,69282	18,69164985	570,7133985	20,00896464	576,6123813	20,01101865	578,218549	20,00759004	579,168971	20,00925439
626,7491876	18,78579165	570,6106256	20,00874298	576,5532641	20,01198536	578,297675	20,00731436	578,816087	20,00869932
629,1866335	18,87964847	570,8370898	20,00887523	576,5596306	20,01139863	578,6769343	20,00765709	578,9143124	20,00881667
631,0765635	18,97405105	571,0171697	20,00877651	576,652399	20,01152901	578,8924846	20,00744847	579,0880259	20,00900107
632,7218395	19,0695172	571,0235362	20,00870946	576,9216095	20,01167616	579,0925734	20,00718025	579,1762469	20,00845718
634,708176	19,16508765	570,9562336	20,0087523	576,9425279	20,01120491	579,0943924	20,00738701	579,3581459	20,00870305
636,7418062	19,26091329	570,8707411	20,00877651	576,8670398	20,01110247	579,0025334	20,00729015	579,4518238	20,00891912
638,6144558	19,35728468	570,8580081	20,00848966	576,8452119	20,01149921	579,0125379	20,00713555	579,6046189	20,0085559
640,4498162	19,4547271	571,0171697	20,00830713	576,7369821	20,01158676	579,0098094	20,00689899	579,505484	20,00860992
641,868628	19,55231666	571,2072541	20,0087821	576,7233396	20,0112403	578,8724757	20,00759376	579,6319038	20,0089098
643,2974442	19,65004965	571,3182125	20,00891807	576,7433485	20,01116207	578,8824801	20,00750994	579,8065268	20,00863413
645,0191177	19,7486022	571,3291264	20,00849711	576,7060592	20,01151784	578,7669743	20,00729574	579,9675073	20,00856335
646,8535686	19,84782344	571,2463624	20,00813204	576,6433041	20,01109129	578,8615617	20,00782287	579,9293085	20,0090048
648,8262626	19,94438296	571,2463624	20,00886406	576,6360281	20,01115648	579,0207233	20,00722682	579,8056173	20,00880177
650,2450744	20,00611847	571,486469	20,00895905	576,6769554	20,01145078	579,0671075	20,00743171	580,0375384	20,00862854
650,7034598	20,01881984	571,6583635	20,00872436	576,6824124	20,01148245	578,992529	20,00748387	580,2112519	20,00900852
651,0645292	20,01893533	571,5410387	20,00863681	576,6860503	20,01100002	579,08075	20,00719143	580,2576361	20,00848885
651,2746224	20,01768363	571,5092064	20,00869083	576,7724523	20,01078582	579,2135362	20,00724917	580,536851	20,00845159
651,2427901	20,01615067	571,6147077	20,00836114	576,8224746	20,01111551	579,3126711	20,00740377	580,3185723	20,0087105
651,2318762	20,01493064	571,5283057	20,00791969	576,9752697	20,0118438	579,3299515	20,00738887	580,3404002	20,00867511
651,3246447	20,01405333	571,5119348	20,00810223	577,2190143	20,01132599	579,4772897	20,0072827	580,4668199	20,0086006
651,6993565	20,01308662	571,482831	20,00919374	577,2135573	20,01141725	579,5282214	20,00700144	580,455906	20,00856894
652,1868457	20,01269733	571,4755551	20,0089069	577,2863169	20,0116296	579,4600093	20,00752112	580,53867	20,00855776
652,4196763	20,01209756	571,6065223	20,00829967	577,4136461	20,01125707	579,6673741	20,00699585	580,5786878	20,0086155
652,5488246	20,01132828	571,7565889	20,00793087	577,3327011	20,01105776	579,6491842	20,00728084	580,7414873	20,00800828
652,6015753	20,01096321	571,8730042	20,00880445	577,4218316	20,01119746	579,6164424	20,00755465	580,9679515	20,00859502
652,8280394	20,01048637	571,8366245	20,0089218	577,5919071	20,01165381	579,8156217	20,00699958	580,8961014	20,00931586
652,8298584	20,0100412	571,6292597	20,0086126	577,5855406	20,01150294	579,7737849	20,00670155	580,7469443	20,00845532
652,7461849	20,0099313	571,6219837	20,00891994	577,6110065	20,01147686	579,9493174	20,0070033	580,7551298	20,00898803
653,1299917	20,00963886	571,7220281	20,00874671	577,6246489	20,01127942	579,9957017	20,00787502	580,792419	20,00878501
653,4201205	20,00930545	571,7975162	20,00838536	577,5964546	20,01117884	579,9620504	20,00691203	580,9770465	20,00841248
653,5447213	20,00879509	572,0157949	20,00786754	577,7074129	20,01079327	580,1112075	20,0069437	581,2662658	20,00855963
653,7311677	20,00859392	572,0494462	20,00840398	577,9884468	20,01066288	580,3467666	20,00760866	580,979775	20,00858198
654,031301	20,0081264	572,0394418	20,00933531	578,2249154	20,01147127	580,4413541	20,0073274	580,8078805	20,00849443
654,3405292	20,00833688	572,3632219	20,00871318	578,1712552	20,01153833	580,3049299	20,00702938	580,7805956	20,00817592
654,4851388	20,00810591	572,519655	20,00851202	578,2540193	20,01115835	580,2958349	20,00708898	580,6941936	20,00818151
654,535161	20,00778181	572,4005112	20,00844869	578,4459226	20,01086032	580,5714118	20,00760866	580,6978316	20,00865276
654,8071	20,00769054	572,3459415	20,00880073	578,4986733	20,01119001	580,7469443	20,00697909	580,6423524	20,00893588
655,1254231	20,00761789	572,2513541	20,00836859	578,4386467	20,01177488	580,6623613	20,00668293	580,7551298	20,00854845
655,3482493	20,00716341	572,254992	20,00800165	578,3831675	20,01097208	580,5850542	20,0070834	581,1371175	20,00849816
655,5901749	20,006735	572,4177916	20,00793087	578,1630698	20,01098512	580,6432619	20,00772415	581,228067	20,00874403
655,6210977	20,00714106	572,3959637	20,00891435	578,0120937	20,01135206	580,7596772	20,00713183	581,2326145	20,00847208
655,5265103	20,00709077	572,3177472	20,00891062	578,0703013	20,0115048	580,8342558	20,0073274	581,5027344	20,00821876
655,4619362	20,00683745	572,2304357	20,00815811	578,119414	20,01106149	580,6141581	20,00726221	581,667353	20,008107
655,5956319	20,00676294	572,3823213	20,00816743	578,0839437	20,01042633	580,5768688	20,00712437	581,831062	20,00884275
655,7529745	20,00663069	572,7552141	20,00895533	578,0984957	20,01110247	580,5104757	20,00705546	581,9529343	20,00854659
655,9094076	20,00618738	572,6715406	20,00891062	578,1612508	20,01184194	580,6205245	20,00729015	582,003866	20,00866207
656,0576552	20,00646492	572,5560348	20,00843565	578,119414	20,01121609	580,8142469	20,00738142	581,8774463	20,00866393
656,0840306	20,00615572	572,7206533	20,00828105	578,205816	20,01106708	580,9397572	20,00677047	581,9329254	20,00845718
656,0285514	20,00624699	572,6760881	20,00861446	578,393172	20,01061818	580,8706356	20,00647804	581,9465679	20,00799338
656,2941238	20,00615944	572,5624013	20,00874298	578,5787089	20,01132785	580,8569932	20,007143	581,8783557	20,00814798
656,6288179	20,00590054	572,6306134	20,00832203	578,6241836	20,01149921	580,884278	20,00758072	581,8110531	20,00836219
656,700668	20,00555967	572,7633996	20,00765147	578,6605634	20,01108198	580,9179293	20,0069735	581,9811287	20,00889304
656,8116263	20,00578319	573,0253341	20,00862377	578,5177727	20,01091248	581,0388921	20,00650225	581,9238305	20,00860247
656,9153087	20,0056379	573,3363813	20,00927756	578,463203	20,01134834	581,31265	20,00692693	581,840157	20,0085708
656,8561916	20,00577201	573,5219182	20,0086126	578,636007	20,01156068	581,3472108	20,00775954	582,0165989	20,00869001
656,9453221	20,00576829	573,5537505	20,00825125	578,6532874	20,01097581	581,2880937	20,00721378	582,3103657	20,00828209
657,1445014	20,00550752	573,5437461	20,00804077	578,6814818	20,01049525	581,3244735	20,00699771	582,437695	20,00814239
657,3300383	20,00496176	573,5683024	20,00885288	578,9215884	20,01084356	581,3872286	20,00700517	582,5059071	20,00792633
657,5919728	20,00541625	573,648338	20,00853064	579,0925734	20,01189595	581,3581248	20,00742054	582,5750287	20,00859874
657,8429934	20,00534733	573,8429698	20,00795881	579,0161758	20,01135579	581,3572153	20,00680027	582,5404679	20,00902715
657,9639562	20,00523185	574,0576106	20,00817674	578,9652441	20,01092552	581,3717672	20,00696046	582,3112752	20,00827837
657,9193909	20,00535664	574,1385556	20,00878024	579,1807944	20,01096091	581,399052	20,00684312	582,2203258	20,00800642
657,9530422	20,00530821	574,0103169	20,00876161	579,0634696	20,01149176	581,6318827	20,00740005	582,3740304	20,00839199
657,99306	20,00471031	573,9639326	20,00839094	579,1807944	20,01100934	581,840157	20,00701075	582,525916	20,00912587
658,1867824	20,00505303	573,9375573	20,00806684	579,4745612	20,0108417	581,8474329	20,00675743	582,7423757	20,00843483
658,2013343	20,00501019	574,0830764	20,00805939	579,6691931	20,01137628	581,9429299	20,00624707	582,8060404	20,00814798
658,3705003	20,00483883	573,9475617	20,00870387	579,5773341	20,01148804	582,1366522	20,00710202	582,869705	20,00817406
658,7834109	20,00506048	573,8147755	20,00867779	579,5609632	20,01095159	582,0793541	20,00786384	582,8933519	20,00894333
658,8070578	20,00456874	573,9575662	20,00813762	579,4918416	20,01066661	582,0275129	20,00710202	582,8742525	20,008446
658,4714542	20,00457061	574,0612486	20,00819537	579,2108077	20,01083425	582,3276461	20,00704242	582,9233652	20,00842738
658,4041516	20,00438434	574,3177261	20,00834624	579,1389576	20,01069455	582,696901	20,00725848	582,9151797	20,00843855
658,6278873	20,0045408	574,4823446	20,00892366	579,4254485	20,01102237	582,8105878	20,00721006	583,1689288	20,0084162
658,7415742	20,00520949	574,236781	20,00864426	579,411806	20,01159234	582,8442391	20,00688037	583,3408233	20,00802691
658,8598085	20,0044812	574,1603835	20,00808547	579,2089887	20,01101679	582,9133607	20,00653019	583,4890709	20,00845904
659,0817252	20,00455012	574,1940348	20,00838722	579,4581903	20,01070572	582,9533785	20,00651715	583,5481881	20,00855963
659,2490722	20,00457992	574,0867144	20,00851947	579,6464557	20,01093297	582,8951709	20,00739818	583,643685	20,00842924
659,2936375	20,00412916	574,2094962	20,0086126	579,8238072	20,0112552	582,8415107	20,0072976	583,8364979	20,00817965
659,3918629	20,00478295	574,3086311	20,00818978	579,9920637	20,01154019	582,7596561	20,00697536	583,6991642	20,00798221
659,5864948	20,00457806	574,4968965	20,00813762	580,01662	20,01110992	582,8633385	20,00730691	583,4954374	20,00833611
659,6829012	20,00427445	574,7179038	20,00850457	580,0320814	20,01110806	582,8460581	20,00711692	583,5409121	20,00865462
659,6801727	20,00437689	574,85069	20,00836673	579,8010698	20,01064798	582,8451486	20,00677979	583,5709254	20,00840503
659,713824	20,00417759	574,8679704	20,00859211	579,8065268	20,01138932	582,9315506	20,00654509	583,4363202	20,00792819
659,8329678	20,00409563	574,7761114	20,00835183	579,7801514	20,01104659	582,9051753	20,0066494	583,5927533	20,00825788
659,803864	20,00433405	574,6005789	20,00798489	579,8820148	20,01065171	582,9206367	20,00659166	583,8337694	20,00867325
659,9339217	20,00416828	574,6333207	20,00775206	580,2303513	20,01063122	583,0570609	20,00746151	583,6691509	20,00862296
660,140377	20,00404907	574,854328	20,00856603	580,3404002	20,01084356	583,1298205	20,00746524	583,4481436	20,0082765
660,3695697	20,00420553	574,9170831	20,00917139	580,1694152	20,01122913	583,4917994	20,00700144	583,4717905	20,00796917
660,3968546	20,0043266	574,9234496	20,00840957	579,9611409	20,01153088	583,6145812	20,00661401	583,5509166	20,00777731
660,3477418	20,00411612	574,8115817	20,00804263	580,0038871	20,01092552	583,3735651	20,00696046	583,7537339	20,00830444
660,4587002	20,00371752	574,9152641	20,00771108	580,2076139	20,0106573	583,3835695	20,00734789	583,7737428	20,00895637
660,6460561	20,00411053	575,2435917	20,0078843	580,2176184	20,01079327	583,6127622	20,00675371	583,6227666	20,00849257
660,8061272	20,00421112	575,1399093	20,00846545	580,2640026	20,0115644	583,7364535	20,00638863	583,5654685	20,00787045
660,7770234	20,00385163	575,0444124	20,00912296	580,5286656	20,01146755	583,6555084	20,00684312	583,5381836	20,00763762
660,8552399	20,00358899	575,2445012	20,00826428	580,5413985	20,01102796	583,5736539	20,00745779	583,4936184	20,00807161
660,9680172	20,00390005	575,2263113	20,00794391	580,5614074	20,01040025	583,5700159	20,00738701	583,564559	20,00892098
660,9470989	20,00374546	575,1690131	20,00791783	580,8124279	20,01061073	583,5945723	20,0069586	583,6791553	20,00870119
661,0007591	20,00404534	575,3063468	20,0082438	580,8351653	20,0113055	583,7619193	20,00639794	583,6482325	20,00831562
661,1853865	20,00415151	575,5337205	20,00884543	580,5541314	20,01164636	583,9238094	20,0066047	583,7046212	20,00780339
661,443683	20,00386466	575,5246256	20,00854554	580,6159771	20,01083797	584,2375851	20,00749318	583,8646922	20,00823366
661,609211	20,00379202	575,4927933	20,00805381	580,8870065	20,01049897	584,1429976	20,00720261	584,0766045	20,00889118
661,5009812	20,00375291	575,4063913	20,00774647	581,055263	20,01062749	583,9401803	20,00673694	584,2239426	20,00813681
661,445502	20,0038479	575,5246256	20,0079942	581,066177	20,01155509	584,0484102	20,00614649	584,4167555	20,00779967
661,4391355	20,00359272	575,6010231	20,00906336	580,8997394	20,01155137	584,0893374	20,00653392	584,3749188	20,00782202
661,4709678	20,00420925	575,8138449	20,0089665	580,7569487	20,01080072	584,0083924	20,00724917	584,5140715	20,00827278
661,5564603	20,00385535	575,7692797	20,00825125	580,7969665	20,01056789	584,0602336	20,00744475	584,4376739	20,0089098
661,7501827	20,00328911	575,5282636	20,0079644	580,9197483	20,01081562	584,0984324	20,00681704	584,507705	20,00850375
662,1067046	20,0035685	575,6628688	20,00813949	581,141665	20,01110992	584,0884279	20,00656186	584,509524	20,00798593
662,2685947	20,00398201	575,9939249	20,00883798	581,1862303	20,0115197	584,0293108	20,00650784	584,2239426	20,00752027
662,5496286	20,00361507	576,0921503	20,00864613	581,233524	20,01078396	584,1129843	20,00733485	584,2721459	20,00821504
662,5878274	20,00346792	576,0839648	20,0079793	580,979775	20,01076533	584,1866534	20,00723427	584,6795995	20,00889863
662,5150678	20,00383114	576,0812364	20,00797744	580,8560837	20,01034623	584,2866978	20,00665126	585,0524923	20,00845532
662,6624059	20,00335616	576,0885123	20,00849898	581,0234307	20,01064985	584,3685523	20,00644823	584,936077	20,00797289
662,6860528	20,00341577	576,1258016	20,00875602	581,2380715	20,01165567	584,4540448	20,00653392	584,5804646	20,00862482
662,656949	20,00370261	576,1148877	20,00832761	581,1689499	20,01137628	584,4977006	20,00743171	584,5522702	20,00837522
662,5732754	20,00357037	576,2413074	20,00794577	581,1134707	20,010702	584,4485878	20,00740377	584,5249854	20,00847022
662,5523571	20,00366536	576,3886456	20,00812459	581,1407555	20,0108864	584,2748744	20,00668293	584,7823724	20,0080772
662,6860528	20,00345116	576,4741381	20,00796812	581,1625834	20,01118815	584,2930642	20,00659911	584,9788233	20,00787976
662,6951477	20,0034642	576,312248	20,0080091	581,2553519	20,0111658	584,3776473	20,00716349	585,1570842	20,00820386
662,6542205	20,00321088	576,4013785	20,00879886	581,1971442	20,01102237	584,4031131	20,00712251	585,4181092	20,00829327
662,8370289	20,00390005	576,7933707	20,00875416	581,319926	20,01072435	584,2366756	20,0067891	585,2589476	20,00839199
663,0161994	20,00328538	576,9698127	20,00819164	581,4345223	20,01081003	584,2585034	20,00658607	585,1534463	20,00823553
663,002557	20,00368771	577,0416628	20,00785264	581,5618516	20,01071131	584,3494529	20,00657676	585,2698616	20,00805671
662,9634487	20,00315313	577,1171508	20,0079346	581,6127833	20,01061259	584,4640493	20,00636255	585,1416228	20,00773634
663,0962349	20,00354056	577,0853185	20,00846918	581,6309732	20,01138745	584,67869	20,00645382	585,105243	20,00786113
663,1744515	20,0033394	577,1407977	20,00897768	581,8265145	20,01124403	584,6213918	20,00720261	585,2134729	20,00836032
663,3581694	20,00361507	577,0352963	20,00824007	581,9129165	20,01073925	584,4404024	20,00746338	585,2489432	20,00879059
663,6637596	20,00312519	576,738801	20,00795881	581,6855429	20,01072249	584,5168	20,00671273	585,3981003	20,0082914
663,6601216	20,00340273	576,6778649	20,00799979	581,5800415	20,01042446	584,6477672	20,00658793	585,537253	20,00791329
663,6655786	20,00362997	576,6815029	20,00807616	581,6773574	20,01056044	584,4631398	20,006804	585,4044668	20,00825788
663,6955919	20,00287374	576,8261125	20,00843937	581,7719449	20,011475	584,3521814	20,00673508	585,1452608	20,00865462
663,6610311	20,00366164	576,9898216	20,00875043	581,9383824	20,01151039	584,3612764	20,00724917	585,0506734	20,00868442
663,8511155	20,00327421	577,0398438	20,00809292	581,8892697	20,01089385	584,5540892	20,00686919	585,2171109	20,00795613
663,9757163	20,00331891	577,0362058	20,00805008	581,7337461	20,01055858	584,9206156	20,00666244	585,5554429	20,00796917
664,1294209	20,00375663	577,0443913	20,00855858	581,6609865	20,01062749	585,1443513	20,00635696	585,7800881	20,00841806
664,1294209	20,00333009	577,0189254	20,00848594	581,498187	20,01105776	585,2598571	20,00616139	586,0101903	20,00836591
664,1658007	20,00314941	576,9898216	20,00837232	581,3963235	20,01147872	585,3708155	20,0070685	585,8219249	20,00845904
664,3995409	20,0032146	577,0343868	20,00799979	581,5618516	20,01109129	585,3226123	20,0075919	585,7991875	20,00787231
664,7842571	20,00349214	576,9898216	20,0079942	581,5518471	20,01064239	585,4608555	20,00680959	586,0238327	20,00793936
664,9379617	20,00300599	577,1544401	20,00781166	581,5654896	20,01045986	585,6609443	20,00677979	585,888318	20,00787603
664,9079484	20,00357037	577,2099193	20,00798489	581,4990964	20,01037976	585,8546667	20,00659538	585,891956	20,00797103
665,0007169	20,0031997	577,2171953	20,00845986	581,4372508	20,01086219	585,8301103	20,00652274	585,9183313	20,0089098
665,1853443	20,00279178	577,1235173	20,0084878	581,9110976	20,01157558	586,0693075	20,00729946	585,7364324	20,0085559
665,1244082	20,00333009	577,1589876	20,00851015	582,3731209	20,01125148	586,2493874	20,00694742	585,6909576	20,0080474
664,9561516	20,00285139	577,3017783	20,00798489	582,3612974	20,01085287	586,4976795	20,00646872	585,7200615	20,00787603
664,9388712	20,00304324	577,1953674	20,00798302	582,358569	20,01059024	586,5386067	20,00661028	585,715514	20,00815543
665,0743859	20,00347165	577,1144224	20,00784146	582,3394696	20,01080072	586,4867655	20,00651156	585,8064635	20,00844042
665,2299095	20,00311029	577,343615	20,00788989	582,268529	20,01104659	586,2211931	20,0065097	585,9956384	20,0084162
665,2899362	20,0036784	577,4454784	20,00841888	582,1984979	20,01150107	585,9647156	20,00733858	585,9519826	20,00780898
665,1980772	20,00289795	577,428198	20,00898699	582,2858094	20,01064798	585,9519826	20,00723427	585,9337927	20,00798779
665,4118085	20,00286256	577,5018671	20,00847476	582,5704812	20,0105176	586,1238771	20,00672204	586,0411131	20,00785927
665,6237208	20,00342881	577,6710331	20,00800165	582,9906678	20,01072435	586,0383846	20,00652833	585,9428877	20,00770095
665,6955708	20,00297618	577,8001814	20,00801842	583,2234984	20,01066661	585,8082825	20,0066792	586,0811309	20,00854472
665,668286	20,00322764	577,7283313	20,00807243	583,132549	20,01079141	585,9419782	20,00673136	586,2530254	20,00873099
665,6473676	20,00328911	577,7383357	20,00826056	583,0916217	20,01135206	585,9456162	20,00723055	586,4622092	20,00813308
665,6191733	20,0025962	577,8265567	20,00876347	583,2198605	20,01127383	586,059303	20,00686547	586,5022269	20,0078127
665,8238096	20,00290913	577,786539	20,00816556	583,3853885	20,01064239	586,4458383	20,00643892	586,5140504	20,00763389
665,8201716	20,00335057	577,9411531	20,00800538	583,3535562	20,01069082	586,5240548	20,00645568	586,5431542	20,0087105
665,8119862	20,00293707	577,8583891	20,0081488	583,3753841	20,010363	586,2848577	20,00633461	586,7004968	20,00882785
665,8865647	20,0033543	577,6846756	20,00757697	583,1916661	20,01036859	586,0483891	20,00670342	586,7732564	20,0079077
666,1494087	20,00328724	578,213092	20,00808361	582,7669321	20,01126079	586,1084157	20,00745779	586,8742103	20,00766928
666,2258063	20,00229445	578,733323	20,00883239	582,60868	20,01168548	585,9956384	20,00713741	586,8059982	20,00802132
666,0366314	20,00295383	578,4313707	20,00857535	582,8369632	20,01112109	586,149343	20,00666989	586,7487	20,00759291
665,9675098	20,00337106	578,1967211	20,008024	583,0506945	20,01073366	586,5495207	20,00647245	586,9315085	20,00813494
665,9165781	20,00310471	578,211273	20,00797744	583,0916217	20,01056416	586,3621648	20,00651343	586,7496095	20,00872726
666,0457263	20,00347723	578,1721647	20,00772412	583,0206811	20,01025124	586,2539349	20,00678351	586,8487444	20,00842552
665,927492	20,00277315	578,1057716	20,00783774	583,0097672	20,01089758	586,1929987	20,00716349	586,9351464	20,00786113
665,8401805	20,00323882	577,9129587	20,00862564	583,1443724	20,01161097	586,2484779	20,00706104	587,0106345	20,00781457
665,8692843	20,00312147	577,6937705	20,00894601	583,1934851	20,01114717	586,1948177	20,00659166	586,8760293	20,00785368
666,1012055	20,00266326	577,9056828	20,00837045	583,1043546	20,01074484	586,1875418	20,00666803	586,7414241	20,00774937
666,1548657	20,00256454	578,0857627	20,00816743	583,0770698	20,01058279	586,1156917	20,00603473	586,8760293	20,00848885
666,3167557	20,00251611	578,0657538	20,00745031	583,136187	20,01036114	586,3212375	20,00649666	587,0069965	20,00872913
666,4522705	20,00320529	578,1166856	20,00813949	583,2398694	20,01050083	586,5058649	20,00717094	587,1124979	20,00814239
666,4195286	20,00277688	578,3149554	20,00877837	583,0834363	20,01119933	586,6813974	20,00736466	587,1607011	20,00782202
666,5977896	20,00307863	578,387715	20,00859211	582,9761159	20,01155882	586,7368766	20,00670528	587,1952619	20,00793005
666,966135	20,00319784	578,3076794	20,0082587	583,0225001	20,0108566	586,4731231	20,00631412	587,3953508	20,00752586
666,8269823	20,0028458	578,2531098	20,00807057	582,9988533	20,01059397	586,3967256	20,0065246	587,3407811	20,00788907
666,699653	20,00301344	578,3740726	20,00803704	582,9833918	20,01077278	586,5558871	20,00646686	587,2298227	20,00873844
666,6514498	20,00323882	578,4168188	20,00805939	582,9215462	20,01023634	586,6295562	20,00666616	587,3007633	20,00872913
666,9370311	20,00259807	578,46866	20,00868524	583,0470565	20,01016183	586,7004968	20,00723613	587,3216817	20,00790584
667,0479895	20,00297991	578,5432386	20,00838536	583,296258	20,01070945	587,013363	20,0070033	587,2389177	20,0077531
667,0734554	20,00308794	578,5359626	20,00802959	583,3171764	20,01158676	587,0652042	20,0066643	587,1234118	20,00838454
667,1807757	20,00242484	578,6614729	20,00811527	583,3044435	20,01145451	586,7223247	20,00644451	587,0379193	20,00840316
667,1162016	20,00253846	578,6923957	20,00775764	583,4572386	20,01068524	586,844197	20,00629363	587,0715706	20,00827092
667,2644492	20,00297991	578,8442813	20,00753785	583,3708366	20,01050456	586,9778927	20,00634206	587,2980348	20,00809396
667,4036019	20,00307863	578,8397339	20,00823262	583,2707922	20,01095718	586,835102	20,00716535	587,7709721	20,00762085
667,6455275	20,00271728	578,6869387	20,00910434	583,4454152	20,01067406	586,7641614	20,00744475	587,8446412	20,00794123
667,6600795	20,00285325	578,8069921	20,00864985	583,5527355	20,01123658	586,8542014	20,00669783	587,8619216	20,00789652
667,5172888	20,00311216	578,7042191	20,00805008	583,5882058	20,01119746	586,9060426	20,00647617	587,785524	20,00836032
667,6418896	20,00278433	578,7214995	20,00787872	583,7482769	20,01062004	587,1225023	20,00634765	587,8482791	20,00827837
667,7064637	20,00273404	578,8033541	20,0075602	583,8364979	20,01052877	587,2252752	20,00624521	588,0420015	20,00834728
667,5745869	20,00289236	578,7114951	20,00779117	583,7519149	20,0104375	587,3435096	20,00672018	588,1884302	20,00785555
667,5045559	20,00279551	578,9124934	20,00865544	583,6227666	20,01044868	587,6300004	20,00711506	588,2148055	20,00792446
667,7264726	20,0024267	578,996167	20,00890503	583,5718349	20,01066475	587,7227689	20,00731995	587,8882969	20,00804181
667,8074176	20,00223299	578,6978527	20,00812459	583,8083036	20,0110261	587,4171786	20,00674812	587,5699738	20,00774192
667,9247424	20,00325931	578,7187711	20,00795136	583,989293	20,01144519	587,2161803	20,00637	587,5063091	20,00775869
667,9811311	20,00296314	579,0261803	20,00794577	583,9074385	20,01076533	587,3735229	20,00620982	587,6509188	20,00800828
668,1339262	20,00265581	579,0762025	20,00741678	584,0165779	20,01079699	587,2589266	20,00607198	587,7300448	20,00867697
668,2003193	20,00245092	578,9643346	20,00838536	584,1821059	20,01106521	587,3189532	20,00660656	587,6436428	20,00831003
668,2239662	20,00309725	578,733323	20,00915277	584,329444	20,01020281	587,436278	20,00743544	587,7364113	20,00791329
668,2212377	20,00274522	578,7760692	20,00833879	584,4713252	20,01032388	587,5435984	20,00739818	587,7755196	20,0077382
668,2403371	20,00251052	578,996167	20,00784333	584,4522258	20,01107825	587,7082169	20,00677233	587,8118993	20,00760968
668,3531144	20,00273776	579,1134918	20,00791411	584,3831042	20,01143588	587,7518727	20,00623776	587,7691531	20,00768232
668,5304659	20,00308235	579,1362291	20,00783029	584,3576384	20,01078209	587,7309543	20,00623776	587,9901603	20,00836591
668,8351466	20,00269306	579,2362736	20,00776882	584,4831486	20,01056416	587,8128088	20,00639794	587,9974363	20,00886882
668,8469701	20,00248817	579,336318	20,00807616	584,5604557	20,01048966	587,8191753	20,00672763	587,7882525	20,00820386
668,6286913	20,00267071	579,3135806	20,00892366	584,6113874	20,01088454	587,9274052	20,00738701	587,7318638	20,00785741
668,5304659	20,00291285	579,3927067	20,0086573	584,6341248	20,01045427	587,8637405	20,00700517	587,7409588	20,00787976
668,7569301	20,00253474	579,3636028	20,00771667	584,5431753	20,01025496	587,8746545	20,00647431	587,871926	20,00752958
668,8888068	20,00212868	579,3699693	20,0081041	584,4922436	20,01116394	588,0229021	20,00655627	587,9001203	20,00740851
668,9642949	20,00278433	579,5163979	20,00822703	584,3203491	20,01155509	587,7555107	20,00650784	588,1720593	20,00804554
669,0561539	20,00319598	579,676469	20,00769245	584,2766933	20,01092738	587,6645612	20,00589317	588,2884746	20,00879618
669,1452843	20,00256081	579,6273563	20,0079644	584,2475895	20,01055671	587,958328	20,0064948	588,0892952	20,00852796
669,2253199	20,00218828	579,5045745	20,00874671	584,3285345	20,01047848	587,9073963	20,00704801	588,0938427	20,00792074
669,1989445	20,00259062	579,4736517	20,00854741	584,4804202	20,01037976	587,7345923	20,00736652	588,2411809	20,00783133
669,1334609	20,00326676	579,6400892	20,00797185	584,3176206	20,01033878	587,8455507	20,00669783	588,1975251	20,0077084
669,3144504	20,00249003	579,8783768	20,00798489	584,2957927	20,01079141	588,1484124	20,00654695	588,4449077	20,00832121
669,4408701	20,00238014	579,942951	20,00772039	584,5677317	20,01117697	588,1484124	20,00629736	588,5967933	20,00825788
669,3053554	20,00261669	580,0329909	20,0080389	584,7314407	20,01131667	588,0047122	20,00623776	588,6140737	20,00840689
669,3226358	20,00306186	579,9775118	20,00780607	584,511343	20,01062563	587,9792464	20,0066643	588,7186656	20,00796544
669,3462827	20,00261669	579,935675	20,0081041	584,2475895	20,01061445	588,0692864	20,00713369	588,6186212	20,00780153
669,298989	20,00217525	580,0375384	20,0088119	584,3076162	20,01083425	588,1420459	20,0073926	588,2602802	20,00774192
669,6227691	20,00227769	580,1712341	20,00838163	584,329444	20,01021771	588,393976	20,00670155	588,3412253	20,00770653
669,8337719	20,00311774	580,2976539	20,00789734	584,6004735	20,01016183	588,4567311	20,00650784	588,3803336	20,0078481
669,8437763	20,00274894	580,3167533	20,00784146	584,7132508	20,01047476	588,4167133	20,00640353	588,4312653	20,00806416
669,723723	20,00263532	580,2312608	20,0079495	584,6777805	20,01096836	588,467645	20,00615766	588,4349032	20,0085261
669,6609679	20,00247886	580,0720992	20,00809665	584,7805534	20,01155137	588,6704624	20,00653205	588,3403158	20,00857266
669,6200406	20,00287187	579,9929732	20,0085176	584,8833263	20,01122354	588,8005201	20,00673136	588,2393619	20,00792819
669,72918	20,002721	579,9520459	20,00872808	585,02066	20,01074857	588,7195751	20,00738328	588,2329954	20,00771212
669,8255864	20,00272845	580,0375384	20,00802028	584,9906467	20,01029594	588,5776939	20,00682821	588,5240337	20,00768604
669,7937541	20,00213613	580,1330354	20,00804822	585,0579493	20,01024565	588,5749654	20,00651343	588,7095706	20,00772889
669,9701961	20,00256826	580,3476761	20,00781166	585,0934196	20,01024938	588,5458616	20,00636814	588,730489	20,00831748
670,0093043	20,00299295	580,4377161	20,00761608	585,2171109	20,0108864	588,5485901	20,00617629	588,6249876	20,00872354
669,9474587	20,00254405	580,3986078	20,00769059	585,1279804	20,01138745	588,5804224	20,00624334	588,7686878	20,00813681
670,0293132	20,00249935	580,3822369	20,00824566	585,0679538	20,01138186	588,4667356	20,00678537	588,7868777	20,00791888
670,3349034	20,00274149	580,4031553	20,00853623	585,0270265	20,01069641	588,4512741	20,00746896	588,6559105	20,00786672
670,3540028	20,00299853	580,4313496	20,00860142	585,1307089	20,01053622	588,5085723	20,00703683	588,5222147	20,00755752
670,1984792	20,00242484	580,3094773	20,00795136	585,2898705	20,01044868	588,6031598	20,00658607	588,5140293	20,00748674
670,1157152	20,00204672	580,2767355	20,00789176	585,2234774	20,01058838	588,7814207	20,00654323	588,642268	20,00770653
670,0565981	20,00216407	580,2285323	20,0078247	585,0470354	20,01037045	588,9578627	20,00627128	588,6822858	20,00819082
670,1884748	20,00312333	580,2467222	20,0078545	585,2134729	20,01125334	588,8368999	20,00616325	588,914207	20,00892284
670,3976586	20,00296501	580,2348988	20,00790852	585,2416672	20,01136138	588,5194862	20,00620237	589,1233907	20,00844787
670,1930223	20,00240621	580,2239848	20,00785823	585,2207489	20,01093483	588,5695085	20,00671459	589,421705	20,00790025
669,8392288	20,00212309	580,3567711	20,00859211	585,1961925	20,01034437	588,8487233	20,00732927	589,6163369	20,00753703
669,8110345	20,00273218	580,455906	20,00872249	585,2489432	20,01044123	589,0151609	20,00702752	589,4007866	20,00757242
670,1393621	20,00306559	580,6332575	20,00787499	585,5954607	20,01049525	589,0597261	20,00652647	589,2170687	20,00788721
670,4376764	20,00246209	580,6951031	20,00773343	585,7828166	20,01069641	588,9687766	20,00670528	589,1288477	20,00787603
670,5668246	20,00257013	580,711474	20,00791038	585,6209265	20,01031643	589,0933774	20,00654695	589,3080182	20,00865648
670,9670023	20,00239318	580,6405334	20,00792901	585,461765	20,01095159	589,3434885	20,00607943	589,4526278	20,00864903
671,1161594	20,00292775	580,6532663	20,0081339	585,4699504	20,01138	589,4462614	20,00630109	589,4880981	20,00772889
670,9888302	20,00244347	580,7433063	20,00796999	585,6200171	20,01114903	589,1142958	20,00721564	589,3289366	20,00786858
671,0315764	20,00216966	580,8642691	20,00775578	585,461765	20,01043937	588,9842381	20,00733113	589,2498105	20,0078481
671,1352588	20,00214172	581,0416206	20,0082736	585,3526256	20,01048593	589,4644513	20,0065395	589,1897839	20,00784251
671,0697752	20,00289609	581,1907777	20,0085176	585,2898705	20,01045613	589,68273	20,00637187	589,3116562	20,00801573
670,8887857	20,00316245	581,2626278	20,00814321	585,4126523	20,01075229	589,6609021	20,00634951	589,2698194	20,00817406
670,7241672	20,0024416	581,397233	20,00790479	585,6045556	20,01029035	589,4871886	20,00639608	589,2216162	20,00846277
670,5704626	20,00192751	581,3763147	20,0079793	585,8755851	20,0102084	589,4653608	20,0063253	589,2361681	20,00799152
670,5713721	20,00250493	581,1816828	20,00792715	585,890137	20,01062191	589,5281159	20,00685057	589,2161592	20,00762085
670,75509	20,00316431	581,4590787	20,00778931	586,0329277	20,01121981	589,3007422	20,00688409	589,2379871	20,00768977
670,9206181	20,00278061	581,8347	20,00755462	586,0838594	20,01154205	589,3107467	20,00714114	589,2870998	20,00795427
671,2389412	20,00221809	581,7546645	20,00793832	586,0092808	20,01070759	589,3944202	20,0063104	589,3907822	20,00756497
671,2989679	20,00212123	581,6755384	20,00862377	586,0292897	20,01043005	589,4562658	20,00641657	589,4035151	20,00805299
671,1789146	20,0023671	581,6364301	20,00865544	585,8282913	20,01055112	589,5781381	20,00664381	589,421705	20,00869746
671,1452632	20,00298363	581,5918649	20,0079495	585,7418893	20,01071504	589,8064213	20,00654695	589,5872331	20,00835473
671,2380317	20,00246023	581,6109643	20,00792528	585,8246534	20,01050456	589,9110132	20,00677979	589,605423	20,00778849
671,3380761	20,0021827	581,6455251	20,00778186	585,969263	20,01004635	590,0101481	20,00662146	589,5390298	20,00779035
671,4299351	20,00230004	581,8156006	20,00790293	586,0092808	20,01069269	590,0701748	20,00697723	589,4790032	20,00771957
671,4226591	20,0022423	581,7683069	20,00776137	586,0001859	20,01139304	590,1438438	20,00688596	589,4016961	20,00773075
671,5145181	20,00283648	581,5127389	20,00773529	586,1584379	20,01148058	589,9955962	20,0062955	589,4780937	20,00741224
671,703693	20,00291099	581,6518916	20,00820654	586,2057317	20,01062749	589,6927344	20,00636069	589,6627211	20,00767859
671,6400284	20,00251052	581,7855873	20,00862936	586,2530254	20,01052319	589,7209288	20,00642775	589,7782269	20,0081871
671,3662705	20,0020281	581,8992741	20,00821399	586,2011842	20,01056416	589,8873663	20,00630667	589,8227922	20,00876452
671,3426236	20,00207839	581,9056406	20,00797744	586,1002303	20,01063308	589,7491231	20,00682821	590,022881	20,00845345
671,4144737	20,00280109	581,8710798	20,00780794	586,0047333	20,01016183	589,7018294	20,00649853	590,0956406	20,00762085
671,4726814	20,00284766	581,7910443	20,00801283	585,9792675	20,01038349	589,8091498	20,00682263	590,0347045	20,00774192
671,6327524	20,00257013	581,8001392	20,00785636	586,0702169	20,01089013	589,9464835	20,00707222	589,8782714	20,00798221
671,7173354	20,00198339	581,568218	20,00741306	586,0975018	20,01123472	590,0419804	20,006465	590,0201525	20,00755752
671,788276	20,00194242	581,3845001	20,00781911	586,2493874	20,0112105	590,206599	20,00647059	590,0701748	20,0075538
671,7391633	20,00298736	581,6082358	20,00824566	586,2139171	20,01064239	590,1838616	20,00628991	589,9555784	20,00772144
671,885592	20,00309912	582,0511597	20,00889386	586,1347911	20,01038535	590,3321092	20,00641284	590,1211065	20,00823925
672,2111911	20,00251611	582,2776239	20,00842261	586,1284246	20,01065171	590,4494341	20,00620423	590,3521181	20,00871981
672,3921805	20,00184742	582,1148244	20,0078396	586,0975018	20,01046358	590,2175129	20,00659911	590,4103258	20,00825415
672,2375664	20,00191634	582,4495184	20,00769431	585,9665345	20,01015438	590,3339282	20,00663077	590,2493452	20,00780898
672,0656719	20,00290727	582,5304635	20,00801842	585,8664901	20,01059024	590,5121892	20,00733299	590,2793585	20,0074588
672,1675353	20,00321833	582,3949488	20,00772412	586,0938638	20,01094787	590,4312442	20,00696046	590,4221492	20,00777359
672,4367458	20,00260552	582,3831253	20,00771853	586,1266056	20,01129059	590,0920026	20,00627501	590,6968166	20,00773634
672,5440661	20,00205976	582,5768477	20,00804077	585,9547111	20,01114717	590,2557117	20,0062657	590,9296473	20,0078127
672,3785381	20,00184369	582,5550198	20,00791038	585,9792675	20,01058465	590,381222	20,00632716	590,8414263	20,00771212
672,1065992	20,00279737	582,5713907	20,00837232	585,97472	20,01048966	590,3484801	20,00638863	590,969665	20,0082467
672,1020517	20,00292403	582,4786223	20,00868338	586,147524	20,0105623	590,4276062	20,00675743	591,0151398	20,00866207
672,2975931	20,00238572	582,5068166	20,00802028	586,403092	20,01051015	590,375765	20,00616139	591,0306012	20,00792074
672,4203749	20,00213054	582,4631609	20,00781166	586,4412908	20,01021026	590,3357472	20,00655068	590,9887644	20,00765997
672,4412932	20,00190702	582,3612974	20,00781166	586,228469	20,01031829	590,4730809	20,00730505	590,9669366	20,0076935
672,3821761	20,00243788	582,5504723	20,00789734	586,2475684	20,0103779	590,6749888	20,00698095	591,0033163	20,007863
672,4458407	20,00315313	582,8651575	20,00745962	586,22665	20,0109162	590,8878105	20,00628432	591,0215062	20,00769163
672,5895409	20,00277502	582,8524246	20,00793646	586,1638949	20,01153833	590,800499	20,0062154	591,1270076	20,00774379
672,6377441	20,00223485	582,7369188	20,0087374	586,1357006	20,01091248	590,543112	20,00634206	591,3052686	20,0077978
672,3621672	20,00172449	582,8778905	20,00885102	586,3039571	20,0104524	590,4712619	20,00628618	591,2034052	20,00818337
672,2066436	20,0021026	582,8469676	20,00804449	586,2439304	20,01067033	590,638609	20,00664009	591,3371009	20,00870119
672,3712621	20,00283648	582,8233208	20,00758814	586,2566634	20,01057161	590,8787156	20,00622285	591,3380104	20,00803063
672,5549801	20,00297805	582,8806189	20,00779303	586,3876306	20,01044495	590,9278283	20,00665313	590,9869454	20,00765252
672,7705303	20,00235406	582,8369632	20,00797371	586,4376528	20,01013575	590,6631653	20,00741867	590,7222825	20,00771585
672,9451533	20,00210819	582,7478327	20,00806871	586,493132	20,01037417	590,2957294	20,00688596	590,4939993	20,00783133
672,9651622	20,00186791	582,8933519	20,0078843	586,6732119	20,01098698	590,4230587	20,00623403	590,6922692	20,00766556
673,1052244	20,00226652	582,9051753	20,00728453	586,8360115	20,01157372	590,550388	20,00631599	590,7923136	20,00780898
673,170708	20,00311588	582,8460581	20,00790852	586,9478794	20,01119001	590,7331964	20,00651156	590,9050909	20,00777173
673,1470611	20,00267816	582,8942614	20,00846359	586,7841703	20,01044495	590,8859915	20,00651529	590,7450198	20,00806602
673,1607036	20,00219387	582,8406012	20,00870014	586,754157	20,01064612	590,9069099	20,00595277	590,5767633	20,0085708
673,2489246	20,00239131	582,5131831	20,0079942	587,0215484	20,01058838	590,9505657	20,00646127	590,715916	20,00825229
673,2689334	20,0018586	582,1884934	20,00779862	587,2025379	20,01045613	591,1351931	20,00700517	590,895996	20,00769163
673,25711	20,00218456	582,4204146	20,00782097	587,1497872	20,01033878	591,1624779	20,00726594	591,0378771	20,00770467
673,2916708	20,00302461	582,6505168	20,00789362	587,268931	20,0103481	591,1934007	20,00680214	590,9560226	20,00790397
673,4080861	20,00257013	582,7387378	20,00790107	587,4881192	20,01046917	591,2261426	20,00636442	590,7786711	20,00778104
673,428095	20,00213054	582,8133163	20,00797744	587,3416906	20,01114903	591,2334185	20,00646127	590,809594	20,00726509
673,3935342	20,00195732	582,7651131	20,0075453	587,2998538	20,01136138	591,1106367	20,0063104	590,973303	20,00741224
673,3671589	20,00217711	582,7914885	20,00800538	587,3307766	20,01081376	591,0115018	20,0066941	591,1260981	20,0080474
673,5063116	20,00265581	583,0106767	20,00851388	587,2234563	20,01041143	591,0396961	20,00629177	591,151564	20,00884461
673,8009879	20,00314568	583,1980326	20,00863868	587,3207722	20,0105176	591,2043147	20,00634579	591,3989466	20,00851306
673,5918041	20,00247699	583,1007167	20,00811714	587,3134962	20,0107467	591,3471054	20,00726966	591,5599271	20,00780898
673,5072211	20,00202437	583,1625623	20,00759746	587,2607455	20,0102233	591,2770743	20,0071579	591,403494	20,007768
673,6454643	20,00221064	583,2862536	20,0077148	587,3416906	20,01018046	591,1915818	20,00623217	591,237966	20,00759105
673,602718	20,00231867	583,3635606	20,00789176	587,438097	20,01042819	591,2852597	20,00616325	591,322549	20,00800642
673,5272299	20,00285325	583,7000737	20,00776137	587,4071742	20,01101865	591,2679793	20,0064352	591,1579305	20,00799897
673,694577	20,00269679	583,7546434	20,00767569	587,3771609	20,01158862	591,2588844	20,00641843	591,1579305	20,00746812
673,8282727	20,0021175	583,6582369	20,00834438	587,5235895	20,01089199	591,2907167	20,00649294	591,6763424	20,00798593
673,9392311	20,00210819	583,5372741	20,00853437	587,8246323	20,01046358	591,3252775	20,00620795	591,7536495	20,00858011
674,0820217	20,00167606	583,4754285	20,00853064	587,9719704	20,01056603	591,6026734	20,00600492	591,5417372	20,00822807
674,1529623	20,00215662	583,3262714	20,00780049	587,8582836	20,01068524	591,8846167	20,00627128	591,7418261	20,00761713
674,3148524	20,00290727	583,4244968	20,00776882	587,8000759	20,01051015	591,8973497	20,00660283	591,9209965	20,00772702
674,3867025	20,00286629	583,6264046	20,0079644	587,9110343	20,01009478	591,7245457	20,00709643	591,6281392	20,00782016
674,4012544	20,00244905	583,6855218	20,00801842	588,1202181	20,01051387	591,6999893	20,00722496	591,5208188	20,00758732
674,457643	20,00192751	583,6245856	20,00795322	588,0847478	20,01097208	591,7736584	20,00684498	591,6372342	20,0077829
674,4558241	20,00195359	583,8601448	20,00728267	588,0565534	20,01151784	591,6163158	20,0062806	591,6063114	20,00768418
674,3184904	20,00286629	584,0065734	20,00761608	588,0101692	20,01098885	591,5963069	20,00613531	591,5599271	20,00796358
674,3421372	20,00277688	583,8956151	20,00788989	588,1074851	20,01045799	591,579936	20,00639236	591,8500559	20,00870864
674,4430911	20,00239318	583,5372741	20,00842633	588,0720148	20,01047103	591,4489688	20,00616697	592,2447767	20,00836405
674,6195331	20,00211564	583,1907566	20,00892739	588,0629199	20,0106573	591,4853486	20,00678351	592,4594174	20,00770281
674,5786058	20,00196477	583,2335029	20,00831644	588,0956617	20,01034065	591,4580637	20,00710761	592,4967067	20,00766556
674,4840184	20,00199271	583,395393	20,00780049	588,0510965	20,01039653	591,4362358	20,00702379	592,2584191	20,00771957
674,5094842	20,00240063	583,4681525	20,00769059	588,222991	20,01018977	591,2979926	20,00632716	592,2365912	20,00772516
674,5467735	20,00251052	583,5509166	20,00771853	588,2875651	20,01072249	591,5217283	20,00627128	592,2938894	20,00757987
674,5631444	20,00289609	583,6254951	20,00768873	588,123856	20,01125334	591,7709299	20,0064352	592,5440004	20,00763389
674,4621905	20,00232426	583,6154907	20,00832761	587,9210387	20,01127197	591,5017195	20,00650598	592,6022081	20,00779035
674,4139873	20,00195359	583,5045323	20,00840585	588,0474585	20,01064426	591,4098605	20,00626197	592,8068444	20,00830817
674,3303138	20,00205604	583,4490531	20,00861446	588,2066201	20,01050456	591,7199982	20,0062806	593,0023858	20,00868815
674,4085303	20,00175429	583,6209476	20,00786754	588,1929776	20,01056789	591,8891642	20,00624521	592,966006	20,00806975
674,6058907	20,00214917	583,7009832	20,00770549	588,1056661	20,01052691	591,7072653	20,00616325	592,7613697	20,00772889
674,6222616	20,00287187	583,72463	20,00800538	588,1529599	20,01034623	591,4416928	20,00653392	592,8823325	20,00772702
674,8605492	20,00303579	583,7710143	20,00790107	588,4512741	20,01041143	591,3025401	20,00709457	593,2088411	20,00798779
674,9587746	20,00225906	583,7446389	20,00771294	588,5522281	20,01013389	591,3589288	20,00729015	593,3616362	20,00772702
674,8332644	20,00202623	583,6800648	20,00772225	588,6222592	20,01032574	591,5108144	20,00645196	593,4152964	20,00729861
674,9078429	20,00195359	583,4617861	20,00754158	588,5476806	20,01115276	591,8264091	20,00636069	593,4962414	20,00771771
674,8942005	20,0016239	583,5190842	20,00802773	588,5485901	20,01141725	591,8973497	20,00636814	593,5044268	20,00847208
675,0579096	20,00234847	583,7455484	20,00816743	588,5458616	20,01112854	591,6563336	20,00630109	593,477142	20,00870491
675,1388546	20,00313078	583,823765	20,00858652	588,5931553	20,01048221	591,6090398	20,00625638	593,5762769	20,0079226
675,1670489	20,00249562	583,739182	20,00863868	588,6731909	20,01037045	591,7390976	20,00637187	593,5026079	20,0078481
675,1997907	20,00212868	583,7455484	20,00787499	588,5949743	20,01062004	591,6563336	20,00671273	593,3916495	20,00782016
675,4453543	20,00214731	583,821946	20,00777627	588,6449965	20,01086777	591,8864357	20,00670155	593,3461748	20,00757056
675,4280739	20,00203182	583,9592797	20,00770922	588,8578183	20,00998488	592,0292264	20,00710761	593,2479493	20,00760409
675,2661839	20,00246023	584,0302203	20,00772039	588,7122991	20,01034251	591,8864357	20,0066196	593,5589965	20,0074737
675,3262105	20,00245464	583,987474	20,00798675	588,5504091	20,01064985	592,0628777	20,00631785	593,6981492	20,00775124
675,5353943	20,0025366	583,9174429	20,00757511	588,4176228	20,01114903	592,1802025	20,00639794	593,6945112	20,00832493
675,5390323	20,00237082	583,9992975	20,00768873	588,3366778	20,01138932	592,1683791	20,00631599	593,5426256	20,00882598
675,5617696	20,00203182	584,0947944	20,00791224	588,640449	20,01047289	592,3157172	20,00631785	593,4234818	20,00828023
675,6790945	20,00197967	584,1866534	20,00818047	588,820529	20,01051015	592,4239471	20,00635324	593,6526745	20,00760223
675,7800484	20,00195359	584,3003402	20,00881935	588,7932442	20,01048407	592,7559127	20,00640167	593,7790943	20,00764879
675,766406	20,00221064	584,4031131	20,00830154	588,8287145	20,01051573	592,7568222	20,00619305	593,5662725	20,0078481
675,843713	20,00313451	584,4713252	20,0077148	588,6704624	20,01048407	592,6485923	20,00631412	593,1197106	20,00788162
675,9064681	20,00257944	584,5368088	20,00792901	588,6177117	20,01085101	592,708619	20,00645755	593,0196662	20,00730048
675,7827769	20,00195918	584,3767378	20,00772784	588,6322636	20,01053809	593,1197106	20,00665499	593,2579538	20,00772702
675,840075	20,00196663	584,3030687	20,00771667	588,7122991	20,01036859	593,2879671	20,00711692	593,2015651	20,00814426
675,928296	20,00208025	584,3476339	20,007685	588,7668688	20,01097953	593,0724169	20,00693997	593,309795	20,00868442
675,8773643	20,0020132	584,3094352	20,00805753	588,8287145	20,01130363	593,0569554	20,00642588	593,4944224	20,00827092
675,9601283	20,0018884	584,3831042	20,00820095	588,9569532	20,01049338	593,0178472	20,00648549	593,5335307	20,00785182
676,2802705	20,00243043	584,3994751	20,00816184	589,2680004	20,01038907	593,1633663	20,00600679	593,4980604	20,00763575
676,3284737	20,00279178	584,2266711	20,0085027	589,3853252	20,01057161	593,3398083	20,00606453	593,3680026	20,00764879
675,9346625	20,00257013	584,2284901	20,00797557	589,2589055	20,01065357	593,3416273	20,00637745	593,3498127	20,00773447
675,5781406	20,00211192	584,5795551	20,00798302	588,9514962	20,01050642	593,3070665	20,00641098	593,4671376	20,00732469
675,7154743	20,00208398	584,8251187	20,00802587	588,8941981	20,01015438	593,2052031	20,00707781	593,2897861	20,00793191
675,7946003	20,00191075	584,8333041	20,00767569	588,9287589	20,01037231	593,4162059	20,00726594	593,0296706	20,00802318
675,6527191	20,00205417	584,7841914	20,00783401	588,9296684	20,01046172	593,6172042	20,00667548	593,0032953	20,00848326
675,6718185	20,00214731	584,7196173	20,00771294	589,1324857	20,01063308	593,7254341	20,00615766	593,1078871	20,00868442
675,8373465	20,00264277	584,4567733	20,00735345	589,252539	20,01115462	593,6190232	20,00640539	593,2352164	20,00772889
675,8091522	20,00275453	584,4749632	20,00784705	589,2825523	20,01135206	593,6181137	20,00669038	593,2052031	20,00760595
675,841894	20,00206721	584,7132508	20,00837604	589,4044246	20,01051573	593,8036506	20,00623776	593,221574	20,00758732
675,8364371	20,00191075	584,6341248	20,00878396	589,59269	20,01037976	593,8864146	20,00644078	593,4171154	20,00778477
675,9273865	20,00217525	584,6541337	20,00842633	589,3844157	20,01062191	593,995554	20,0059714	593,3070665	20,00747929
675,9810467	20,00192193	584,7150698	20,0078396	589,3398505	20,0104077	593,6963302	20,00631971	593,3125235	20,00770095
675,9401195	20,00188654	584,774187	20,00772971	589,5408488	20,01038349	593,217936	20,00635696	593,5162503	20,0078481
676,0101505	20,00260552	584,9260726	20,00763098	589,4735462	20,01045799	593,2497683	20,00669038	593,7918272	20,00849257
676,1438463	20,00247699	585,105243	20,00783401	589,3471264	20,01056603	593,3088855	20,00699213	593,9209754	20,00871795
676,1902305	20,00257571	585,0588588	20,00783215	589,1788699	20,0100091	593,2024746	20,00689527	593,8564013	20,00774937
676,2993699	20,00206162	584,9961037	20,00770177	589,2916473	20,01015066	593,3234374	20,00640353	593,7718183	20,00760968
676,1420273	20,00198526	584,6868755	20,0077148	589,3553119	20,01069827	593,5753674	20,0062303	593,5926478	20,00783506
675,7336642	20,00198153	584,3649143	20,00811155	589,3544024	20,01123472	593,5935573	20,0063551	593,4607711	20,00782202
675,8655409	20,00225348	584,4012941	20,00873926	589,5326634	20,01150666	593,6453985	20,00650039	593,4480382	20,0075836
676,2638996	20,00207653	584,4667777	20,00852878	589,6836395	20,01069827	593,7845512	20,00608316	593,5207978	20,00744204
676,3193788	20,00164253	584,4904246	20,00790293	589,8118783	20,01061259	593,6826878	20,00636069	593,7108822	20,00751282
676,5076442	20,00248072	584,5631842	20,00764775	589,8127877	20,01044868	593,4762325	20,00637	593,6372131	20,00823925
676,9942238	20,00301157	584,8469465	20,00768128	589,7991453	20,01052877	593,473504	20,00620237	593,6526745	20,00855963
677,1642994	20,00249003	584,9051542	20,00787313	589,7391187	20,01041329	593,6599504	20,00646872	593,8509443	20,00855963
676,8396097	20,00186418	584,8414896	20,00798675	589,7063769	20,01022516	593,8645868	20,0070983	593,8182025	20,00796917
676,5713088	20,00175243	584,9106112	20,00755275	589,5990565	20,01037417	594,0228388	20,007143	593,7136106	20,00744576
676,358487	20,00183066	585,0088366	20,00740374	589,6590831	20,01052505	594,1092408	20,00638677	593,6726834	20,00773075
676,2729945	20,00200202	585,0051986	20,00775951	589,7036484	20,010702	593,9837306	20,00631785	593,7181581	20,00776428
676,2948224	20,00219573	584,9870087	20,0082587	589,6254318	20,01107639	594,0255673	20,00636255	593,6936018	20,00773634
676,3130123	20,00259434	585,0906911	20,00845241	589,7855029	20,0110708	593,9346179	20,00629177	593,3861925	20,00771771
676,5767658	20,00276198	585,1343469	20,00870201	589,8664479	20,01065543	593,8527633	20,00660097	593,5317117	20,00760595
676,7050045	20,0023522	585,0725012	20,00796254	589,7054674	20,01058838	593,9437128	20,00613158	593,6681359	20,00797475
676,8323338	20,00200016	584,9815518	20,00798489	589,5817761	20,01062563	593,8345734	20,00621168	593,5444446	20,00860619
677,0897208	20,00221064	584,9233441	20,00783029	589,8118783	20,01049711	593,6754119	20,00608129	593,5226167	20,00841993
676,9969523	20,00183252	585,1107	20,00757324	590,2302458	20,01030339	593,8063791	20,00635138	593,8291165	20,00775869
677,0278751	20,00181017	585,3335262	20,00767755	590,4612575	20,0103332	593,7127011	20,00660842	593,8373019	20,00748674
677,2443349	20,0017636	585,4517605	20,00791597	590,118378	20,01024565	593,7718183	20,00712624	593,999192	20,00775496
677,4289623	20,00230936	585,4117428	20,00806498	590,0692653	20,01024193	594,0255673	20,00700889	594,1528966	20,00800269
677,3043615	20,00299108	585,4672219	20,00827919	589,9855917	20,01060328	594,0492142	20,00636442	594,1210643	20,0074737
676,788678	20,00257385	585,6536684	20,00867593	590,1638527	20,01101492	594,0319338	20,00634765	593,901876	20,00757242
676,8132344	20,00200388	585,6545779	20,00795881	590,3175573	20,01109688	594,2001903	20,0063402	593,830026	20,00774751
677,2197785	20,00210074	585,539072	20,00775951	590,0847267	20,01112854	594,251122	20,00646872	594,1146978	20,00839385
677,3625692	20,00199271	585,6191076	20,00787685	589,9410265	20,01064426	594,0273863	20,00624148	594,3566234	20,00862854
677,4034965	20,00196849	585,5081492	20,00793087	590,1229255	20,01044495	593,8418494	20,00629922	594,2447556	20,00783506
677,5371922	20,00148234	585,5045112	20,00775578	590,4221492	20,0104375	593,8654963	20,0069437	594,1019649	20,00768977
677,6272322	20,00213427	585,6227455	20,00779862	590,465805	20,0107169	593,8936906	20,0062806	594,0246578	20,00791143
677,7763893	20,0028905	585,4308422	20,00766451	590,0910931	20,01024193	593,8200215	20,00656186	594,0501237	20,00781829
677,9182705	20,00284952	585,4826834	20,00749874	590,0992786	20,01005007	593,9855496	20,00716163	594,0419382	20,00740479
678,0383238	20,00226279	585,6318405	20,0063588	590,3466612	20,01092738	594,0937794	20,00670714	594,0101059	20,00758174
678,255693	20,00209515	586,0129188	20,03682981	590,4367011	20,01093297	594,0992364	20,00622658	594,0510332	20,00771585
678,0701561	20,00192565	588,7614118	20,21285163	590,5703969	20,01052691	593,9619027	20,00609806	594,0310243	20,00769163
678,08107	20,00241739	592,8332197	20,48013747	590,7131875	20,0109162	593,9273419	20,00630109	594,0282958	20,00871981
678,1656531	20,00223858	596,0355507	20,70834129	590,6940881	20,01088268	594,0492142	20,00648549	594,168358	20,00859874
678,0455997	20,00245092	598,3474863	20,86097015	590,6031387	20,00967382	594,080137	20,00629363	594,3693563	20,00782947
677,9528313	20,00271355	599,5389244	20,92059715	590,6777172	20,01388712	594,1219738	20,00616325	594,3820893	20,0074439
678,0583327	20,00200388	599,1905879	20,87869695	591,9764757	20,10587385	594,0437572	20,00646872	594,6012775	20,00773075
678,2238607	20,00166302	597,3743269	20,73692544	595,6062692	20,34724098	594,0182914	20,00595277	594,694046	20,00777545
678,1647436	20,00210447	594,1538061	20,50834723	599,5580238	20,60385014	594,0974174	20,00640353	594,7031409	20,00780153
678,1038074	20,00202437	589,5326634	20,21466212	602,5011487	20,79733612	594,1456206	20,00697909	594,7859049	20,00766369
678,0674276	20,00165743	584,5340804	19,88146845	604,3647034	20,90587431	594,1046934	20,00731436	594,7686245	20,00742527
678,0510567	20,00193869	579,8247167	19,54005865	604,9613319	20,91536077	594,1247023	20,00654323	594,8140993	20,0076134
678,1028979	20,00240994	575,0425934	19,22312586	604,0281903	20,82231047	594,3138772	20,00627128	594,8386556	20,00803995
678,0983504	20,00276757	570,6497338	18,9600198	601,2105757	20,63444036	594,2383891	20,00635696	594,7859049	20,00818151
678,1956664	20,00263346	567,6238449	18,77619536	596,9841537	20,36976595	594,1183358	20,00634765	594,6249244	20,00846463
678,2620595	20,00205417	566,1177216	18,6902138	592,0683347	20,05239731	594,0201104	20,00638677	594,6594852	20,00812377
678,1119929	20,00205604	566,1995761	18,70915131	586,8032697	19,71036352	593,9437128	20,00618374	594,7913619	20,00763203
678,2620595	20,00197594	567,767545	18,83084909	581,748298	19,37634097	593,9437128	20,00630854	594,6485712	20,00779035
678,4848857	20,0023373	570,7570542	19,04382206	577,3918183	19,08227588	594,0082869	20,00667548	594,4675818	20,00775869
678,3702894	20,00199829	574,9189021	19,32709871	573,7747577	18,85601294	594,0492142	20,00616697	594,5921825	20,00778104
678,3639229	20,00213613	579,6773785	19,65264436	571,481012	18,71905078	594,0937794	20,00656558	594,8886778	20,00755007
678,5731067	20,00261297	584,7459926	19,99097149	570,8598271	18,68470361	594,2165612	20,00675371	595,0678483	20,00766183
678,6349523	20,00268002	589,7318427	20,31180279	571,6829199	18,75654396	594,249303	20,00695301	595,0542059	20,00833797
678,7204448	20,00201506	593,8318449	20,58826402	574,2358716	18,92679904	593,999192	20,00655813	594,8086423	20,00805485
679,1151655	20,00182879	596,8031642	20,79871311	577,8820359	19,17861375	593,999192	20,00616139	594,8995918	20,00835287
679,3580006	20,00200761	598,8577128	20,92501348	582,1948599	19,48787057	593,9155185	20,00632157	595,1906301	20,00659081
679,474416	20,00194428	599,5652997	20,95653688	587,3316861	19,82453994	594,0192009	20,00633648	595,4780304	20,02736675
679,5962883	20,0015494	598,9441148	20,89280276	592,4712408	20,15867425	594,1447111	20,00650225	597,4570909	20,18222148
679,7645448	20,00219201	597,0832886	20,74280209	597,18879	20,46121251	594,2802259	20,00630481	601,159644	20,44610613
679,6526769	20,00263904	594,2247467	20,52503839	601,14873	20,70832777	594,2038283	20,0060012	604,85674	20,68081803
679,5144337	20,00282158	590,6477039	20,264432	604,0718461	20,8792031	594,3884557	20,00552623	607,5597584	20,84260179
679,4525881	20,00232426	586,6250087	19,98648251	605,4324502	20,9589895	594,5448888	20,01492886	608,8048566	20,91326868
679,560818	20,00205976	582,6723446	19,72048748	605,3405912	20,94280312	596,1792508	20,13329064	608,6184102	20,8826021
679,6799618	20,00203555	579,0161758	19,49451884	604,0281903	20,8345257	599,9882148	20,38875427	607,011333	20,75198411
679,7672733	20,00191634	576,4450342	19,33219305	601,8235751	20,64754593	603,8608433	20,63687163	603,7844458	20,53236336
679,8554943	20,00175615	575,0716972	19,25086251	598,1874152	20,40428821	606,6839149	20,81656286	599,3924957	20,24542102
680,0110179	20,00180644	575,0798827	19,25750657	593,8718627	20,13100093	608,1782148	20,90847322	594,5294274	19,91647977
680,0082894	20,00211005	576,5505356	19,35281998	589,5845046	19,85475577	608,2609788	20,90102637	589,4435329	19,57533446
680,0637685	20,00268934	579,0416417	19,52773166	585,8755851	19,60510545	606,7875973	20,7921678	584,3267156	19,25492785
680,246577	20,00291658	582,4095007	19,76400074	582,8997183	19,40778428	604,0245524	20,59121634	580,0448144	18,98504175
680,2856853	20,00231867	586,494951	20,03812435	580,9988743	19,2838476	599,9900337	20,31814326	577,0871375	18,79263424
680,2338441	20,00191448	590,6786267	20,32350392	580,202157	19,2458422	595,1678927	19,99654641	575,3354507	18,69550289
679,8509468	20,00183811	594,6567567	20,59208244	580,7887811	19,29663094	590,0538039	19,65582393	575,2590531	18,70235929
679,6426725	20,00185487	598,0091542	20,81595375	582,7287333	19,43340124	585,0097461	19,32838769	576,8061037	18,81345116
679,6253921	20,00187722	600,5020793	20,97084572	585,5781803	19,64175858	580,62871	19,04532338	579,7856084	19,01739962
679,6390345	20,00273404	601,7007933	21,03920666	589,3625879	19,90047998	577,2262902	18,83364681	583,9292664	19,29399869
679,6681383	20,00250493	601,4661437	21,01187607	593,5990143	20,18405651	575,1226289	18,71382099	588,7150276	19,6165399
679,6563149	20,00254591	599,9090887	20,88965675	597,8963769	20,46502348	574,4350509	18,69714473	593,9182469	19,95490427
679,8000151	20,00209701	597,1587767	20,68397044	601,9627278	20,7151227	575,457323	18,78492747	598,9950465	20,27895795
679,8736841	20,00190702	593,4262103	20,41397073	605,2232664	20,9076103	578,1694362	18,96854702	603,3660782	20,56152865
679,7181606	20,00195918	589,1161148	20,10460029	607,184137	21,02109009	582,1657561	19,22968799	606,6211598	20,78035592
679,8536753	20,00202065	584,3185301	19,7829159	607,4879083	21,04207092	586,6914018	19,54277627	608,833051	20,91634764
680,1410756	20,00200574	579,7237627	19,48009265	606,3001082	20,9663693	591,6927134	19,87848824	609,8616895	20,95861664
680,2138352	20,00260924	575,8702336	19,2248842	603,8908566	20,80020273	596,7749699	20,20648141	609,4760638	20,90530401
680,0783205	20,0019331	572,8206978	19,04050842	600,3183613	20,55858228	601,4024791	20,49838956	607,6188755	20,76429619
679,9746381	20,00195545	570,9671475	18,94460082	596,1401426	20,26514863	605,3324058	20,73214593	604,5375074	20,55289716
679,9546292	20,00258875	570,5824312	18,94726627	591,4908055	19,94547031	607,9626645	20,88720368	600,8294974	20,29624143
679,9018785	20,00250493	571,7183901	19,04589519	586,6668455	19,62879829	609,0686101	20,95000462	596,6858394	20,019471
680,0383027	20,00193869	574,3213641	19,23126935	582,4131386	19,34603201	608,8557884	20,91715128	592,7240804	19,75087013
680,1337996	20,00168351	578,2467433	19,4841942	579,0925734	19,12308271	607,2350687	20,79472894	589,2889188	19,51913101
680,0483071	20,00207466	582,7732986	19,77973822	577,01074	18,98087721	604,2883058	20,59790323	586,5440637	19,34803961
680,1201572	20,00205231	587,4508299	20,08979412	576,2795062	18,93330153	600,630318	20,34959216	585,0725012	19,25520724
680,1747269	20,00202251	591,9537383	20,38246968	576,8634018	18,98445721	596,7394996	20,07519101	584,8360326	19,25258464
679,9700906	20,00209515	595,811815	20,63229136	578,7551509	19,12899475	592,6631442	19,80263947	586,0674885	19,33946772
679,8118385	20,00176174	598,6285201	20,8167491	581,8865412	19,35066441	589,0897394	19,56168398	588,388519	19,50569389
679,8964215	20,00212123	600,2556062	20,9172537	586,1557094	19,62960854	586,2666678	19,37720017	591,4307789	19,7355387
680,0746825	20,00261856	600,5048078	20,92392383	590,9460182	19,93793218	584,2184857	19,26694834	595,5107722	20,00626485
680,1438041	20,00251611	599,681715	20,83640932	595,7026756	20,24396663	583,5390931	19,24384782	599,9145457	20,29111357
680,2365725	20,00192193	597,5134796	20,66502176	600,1328244	20,51885579	584,511343	19,31121224	603,911775	20,5624935
680,4393899	20,00183811	593,905514	20,42889797	603,5952708	20,73920111	586,8796673	19,46079381	607,5051887	20,79234949
680,4039196	20,00196477	589,6208844	20,15197294	605,8499083	20,88327298	590,2111464	19,67840105	610,0845157	20,95573699
680,5030545	20,00210633	585,2298438	19,86024733	606,7766834	20,9374387	594,1065124	19,94214786	611,5360693	21,03392897
680,6603971	20,00192565	581,055263	19,58397237	606,2800993	20,89694852	598,4293408	20,2261584	611,596096	21,01730859
680,7213332	20,00187909	577,5664412	19,35103743	604,338328	20,76610515	602,6130165	20,50272393	610,1872886	20,90534499
680,6158318	20,00218083	575,1617372	19,18475165	601,2642359	20,55922676	606,336488	20,7438154	607,5033697	20,70839449
680,671311	20,00289423	573,7320115	19,10236872	597,44072	20,29911955	608,9822081	20,9231937	603,4943169	20,44510961
680,7640795	20,00262787	573,6201436	19,11347195	593,3761881	20,01035368	610,4992453	21,0215842	598,7603969	20,13905095
680,8386581	20,00186418	574,9498249	19,21713746	589,2316206	19,72210377	610,811202	21,0271442	594,2447556	19,81772978
680,9387025	20,00197967	577,5482513	19,40126924	585,117976	19,46349972	609,6288589	20,93689718	590,0237905	19,51200825
680,8322916	20,00198339	581,4863635	19,64960453	581,9492963	19,26055337	607,3105568	20,75832913	586,1593474	19,25021349
680,6740395	20,00198339	585,9528921	19,93769984	579,9229421	19,13471493	603,9235984	20,50824109	582,8551531	19,057426
680,8141017	20,00176919	590,3821314	20,23712189	579,1444146	19,09884783	599,4843547	20,21045071	580,8433507	18,95160355
680,932336	20,00180272	594,6640326	20,52056618	579,8738294	19,15569017	594,7004124	19,89107972	580,6387144	18,94190662
681,0305614	20,00182693	598,1528544	20,75985088	581,9556628	19,29967264	589,7282047	19,58009251	582,0029565	19,03036363
681,1633477	20,00222367	600,6421415	20,93044309	584,9197061	19,5189488	585,2989654	19,30703805	584,4931531	19,20678778
681,0924071	20,00269865	602,1146134	21,01425653	588,9260304	19,79248382	582,0502502	19,09749793	588,0829288	19,45268115
680,9141461	20,00275639	602,1355318	21,00289998	593,4962414	20,09197665	580,0266245	18,97101875	592,4812453	19,74551503
680,8040973	20,00208398	600,8040315	20,89662491	598,1956007	20,38696561	579,2717439	18,93978591	596,9013897	20,05504193
680,8659429	20,00195732	598,1510354	20,70578574	602,2674085	20,65144259	580,3822369	19,00760482	601,3579138	20,35022833
680,9932722	20,00210447	594,3875462	20,4496348	605,5170332	20,85938642	583,1525579	19,16565025	605,4997528	20,60592294
681,0151	20,00195173	589,8582625	20,15250566	607,6452509	20,98875271	586,6495651	19,39645619	608,5347367	20,79868248
680,9523449	20,00172635	585,3689965	19,84108258	608,4128644	21,02624403	590,9060004	19,67893004	610,3146179	20,90886912
681,0451134	20,00186977	580,7469443	19,54665427	607,9462936	20,96678467	595,2552042	19,98614168	610,7884646	20,92613025
681,099683	20,00204672	576,7615384	19,29783469	606,0900149	20,81609296	599,6089555	20,28616351	609,9917473	20,84917693
681,2124604	20,00247141	574,0794385	19,11844521	602,7821826	20,58883722	603,7071387	20,55191266	607,6325179	20,68708956
681,1824471	20,00276012	572,6542602	19,02525522	598,6476195	20,30786653	607,0295229	20,75973542	604,2328267	20,45723543
681,1678951	20,00216407	572,7051919	19,02679935	594,2274752	19,99945535	609,1422792	20,8886584	600,2610632	20,18328691
681,1760806	20,00197781	573,9302813	19,12333093	589,605423	19,69258457	609,6816096	20,92649245	595,8345523	19,89158179
681,2015465	20,00211192	576,5887344	19,30522194	585,2634951	19,41735828	608,9531043	20,87004872	591,4580637	19,61218131
681,4243727	20,0019182	580,5013807	19,55205781	581,8865412	19,19959644	607,0031476	20,72515914	587,6445523	19,37365657
681,5671633	20,0020579	584,8760504	19,84271798	579,6919304	19,06084243	603,9763491	20,50825971	584,9142491	19,19976189
681,6644793	20,00170586	589,3089277	20,14688605	578,7387799	19,01459109	600,3947589	20,24291661	583,3499182	19,10776957
681,9536986	20,0020728	593,4671376	20,43259718	579,2262691	19,06448203	596,0373697	19,95360872	583,2453263	19,10767644
681,8973099	20,00226279	597,1542292	20,67552894	581,3353874	19,20621815	591,7400071	19,66963544	584,6395817	19,20144199
681,618095	20,00221995	600,0082236	20,85430747	584,5559082	19,42331315	587,7536917	19,42018629	587,2534696	19,37859258
681,5344215	20,00270796	601,578921	20,94640968	588,5294907	19,69585724	584,4858771	19,23031384	590,7422914	19,62058184
681,4107302	20,00239504	601,6616851	20,94390256	593,0214851	19,99789445	582,6332364	19,11909903	594,9605279	19,90402798
681,4034543	20,00181762	600,468428	20,84856866	597,6862836	20,29720102	582,2839904	19,0987012	599,2851753	20,20476134
681,4025448	20,00191448	598,0819138	20,66825717	601,9063391	20,5649339	583,4508721	19,17087684	603,7398805	20,49244128
681,452567	20,0020132	594,5285179	20,42357639	604,8376406	20,77843773	585,7719027	19,33092275	607,8389732	20,73786154
681,4989512	20,00189585	590,287544	20,13822103	606,7657695	20,91674099	589,1470376	19,56085697	610,6665924	20,91679467
681,5044082	20,00198339	585,9901814	19,83890887	607,5251976	20,96208522	593,1942891	19,83657873	612,2263758	21,01082844
681,5962672	20,00148979	581,494549	19,55605877	607,0713597	20,91254445	597,6990165	20,13570835	612,3437006	21,01007594
681,5989956	20,0017189	577,8583891	19,31679828	605,3142159	20,77286842	602,1318938	20,42832803	611,0622226	20,9142801
681,888215	20,00202065	575,5510009	19,14519279	601,9863747	20,55730078	605,9617761	20,68458701	608,2800782	20,73194391
681,8318263	20,0026614	574,1267322	19,05920937	597,9527656	20,28877442	608,8621548	20,88011631	604,5729777	20,4814107
681,6126381	20,00294452	573,7920381	19,06589813	593,7390765	19,99223387	610,8757761	20,99460007	600,3902114	20,18753746
681,9045859	20,00213799	574,9116261	19,16863977	589,16068	19,69593175	611,5351598	21,01570942	595,7445124	19,877001
682,0946703	20,00190516	577,6055495	19,3559604	585,0424879	19,43127596	610,5383536	20,94037474	591,2334185	19,57927954
682,1428735	20,00197594	581,2853652	19,60566846	581,9165545	19,22292607	608,3601137	20,77647315	587,2625645	19,32385875
682,408446	20,00205231	585,7273374	19,89585365	579,7010254	19,09235093	605,035001	20,53983155	584,340358	19,13533299
682,5248613	20,00199457	590,3202858	20,19928785	578,6942147	19,05329871	600,8404113	20,25406827	582,8169543	19,03166376
682,3875276	20,00186232	594,6176484	20,48630469	579,2881148	19,10778481	596,1183147	19,9455565	582,6923535	19,02279757
682,1728868	20,00170213	598,2938261	20,72802759	581,4900015	19,25170021	591,4580637	19,64334048	583,8756062	19,10900078
682,0446481	20,00209701	601,0941603	20,90157209	584,8232997	19,47306813	587,3953508	19,37703625	586,414006	19,28166612
682,0664759	20,00240249	602,707604	20,99154716	588,8978361	19,75026697	584,2203047	19,17223284	589,8964613	19,52460346
682,1747058	20,00273963	602,9176973	20,98541906	593,3543602	20,05177705	582,1048199	19,04881957	593,9009665	19,81043566
682,0728424	20,00243229	601,7235307	20,8832567	597,8154319	20,34803633	581,2789987	19,01860374	598,2774552	20,11154341
681,8982194	20,00186418	599,2260582	20,69851584	602,0063836	20,61552148	582,1357428	19,08435138	602,6830476	20,40148646
682,0528335	20,00181576	595,7927156	20,44736423	605,5661459	20,82859503	584,5404468	19,23849458	606,5911465	20,65339989
682,1283216	20,00208584	591,7463735	20,15595155	607,6998206	20,96403541	587,9937983	19,46568326	609,4351365	20,83845368
682,1083127	20,00198153	587,0461048	19,8492093	608,4128644	21,00563572	592,101986	19,74514707	611,2022848	20,9386435
682,1965337	20,00162577	582,4704368	19,55874098	607,8116884	20,9504977	596,6894774	20,04737241	611,5997339	20,94736068
682,2865737	20,00179527	578,6296406	19,31284761	605,8744646	20,80615202	601,3442714	20,34155857	610,6793253	20,86188389
682,2729312	20,00245092	575,7710987	19,13597829	602,790368	20,58397945	605,3224013	20,60063946	608,566569	20,69124139
682,2501939	20,00208584	574,1767544	19,04521718	598,7231076	20,30916666	608,3946745	20,80054039	605,286931	20,45307428
681,9609745	20,00215848	574,1285512	19,04793851	594,1547156	20,00533758	610,2445868	20,9204612	601,3660993	20,17086679
682,143783	20,00267071	575,5537294	19,14654135	589,4826412	19,7028403	610,7548133	20,95036597	597,0114385	19,87103123
682,4129934	20,00226093	578,1667078	19,32759045	585,3035129	19,43059423	610,0263081	20,88562974	592,6285834	19,58446515
682,5257708	20,00191634	581,7528455	19,57423073	582,1848555	19,2164776	608,0363336	20,73184231	588,6959282	19,33916411
682,6667425	20,00180272	586,237564	19,86509952	580,0575473	19,07988052	604,9549655	20,50669509	585,7409799	19,16017695
682,6421861	20,00198898	591,0506101	20,16899379	579,0916639	19,0349945	600,983202	20,23242247	583,9720126	19,06390801
682,6221772	20,0019629	595,3388777	20,45526743	579,6655551	19,08708151	596,5648766	19,93482767	583,5363646	19,06069867
682,7795198	20,00191634	598,8895451	20,69811351	581,7392031	19,2277466	592,0883436	19,6430555	584,7105223	19,15388308
682,7276786	20,00183624	601,7426301	20,87381309	584,85877	19,44582136	587,9874318	19,38704797	587,3771609	19,33030164
682,7622394	20,00157175	603,5343347	20,96446244	588,732308	19,71998036	584,9679093	19,19155033	591,0733474	19,57352025
682,7658774	20,00187909	603,8681193	20,96080793	593,1933797	20,02133025	583,044328	19,07676483	595,1251465	19,8611797
682,7731533	20,00229259	602,5566279	20,8627378	597,8945579	20,31769012	582,7105434	19,05190038	599,7444702	20,16485045
682,8395465	20,00268747	600,1019016	20,67978694	602,1746401	20,58479156	583,8783347	19,12352654	604,2355551	20,45466871
683,0569157	20,00287001	596,3593308	20,43146842	605,7589588	20,79797501	586,2966811	19,2831962	608,0990887	20,70430412
682,912306	20,00215662	591,9410054	20,14251443	608,1236451	20,93308942	589,6818205	19,51287523	611,0913264	20,88757536
682,6421861	20,00185115	587,2716595	19,83943786	608,8103136	20,97689325	593,6617694	19,79219935	612,7529733	20,98502708
682,7513255	20,00177478	582,8069499	19,5526017	608,1163691	20,92499064	598,050991	20,09452713	613,1931687	20,99039336
682,6885703	20,00178223	578,992529	19,30985248	605,976328	20,78246663	602,4420315	20,38993519	611,938066	20,90039408
682,6867513	20,00200574	576,3004246	19,13508981	602,7139705	20,56392062	606,5993319	20,65044659	609,3760193	20,72318575
682,7604204	20,00193124	574,7306367	19,0460889	598,7631254	20,29271391	609,8198528	20,85090072	605,6188966	20,47899112
683,0287214	20,00204859	574,5460093	19,05174017	594,3557139	19,99549909	611,7461626	20,96923829	601,1378161	20,1898844
683,0487302	20,00223671	576,0930598	19,1513656	589,7927789	19,69733991	612,5128667	20,99414185	596,7831553	19,88418895
682,9086681	20,00244905	578,9725201	19,33609342	585,7864546	19,42845778	611,759805	20,92546241	592,3302692	19,59040885
683,0705581	20,0026614	582,5923091	19,58849859	582,4331475	19,21688924	609,4123991	20,76656761	588,5194862	19,33887353
683,5007491	20,00201692	586,7668899	19,88050173	580,4786434	19,08310848	605,8189855	20,53490858	585,7018716	19,15256432
683,5607758	20,00205604	591,4225934	20,18427307	579,7710565	19,04074448	601,9090676	20,25531252	583,8910676	19,05124761
683,437994	20,00197408	595,8290954	20,46952598	580,2085234	19,09397329	597,5298505	19,95055212	583,4326822	19,04423289
683,3470445	20,00179899	599,4106856	20,71059137	582,1366522	19,23723305	592,9105268	19,65269841	584,6141159	19,13086637
683,3825148	20,00217338	602,1137039	20,88644928	585,2971464	19,45631736	588,7441314	19,38934834	587,1470587	19,30509633
683,3679629	20,0018884	603,7362425	20,97736684	589,3162036	19,73036647	585,6463924	19,18793494	590,6122336	19,54645042
683,2497286	20,00162577	603,8617528	20,97333608	593,7408955	20,03230309	583,5763824	19,06629863	594,5567122	19,83100299
683,2770134	20,00186232	602,5266145	20,87505175	598,4120604	20,33220944	582,7951264	19,03804975	599,0650776	20,13460295
683,2033443	20,00233916	599,9854863	20,69226108	602,5939172	20,6015535	583,8355884	19,10533781	603,5461581	20,42533391
683,0487302	20,00263904	596,5612386	20,44429273	606,0154363	20,81491018	586,1820848	19,25882162	607,3141948	20,67506991
683,1142139	20,00250866	592,3057128	20,15522698	608,480167	20,95071936	589,5626767	19,48703662	610,4128433	20,85952206
683,4007047	20,00194055	587,6618327	19,85010709	609,3869333	20,99512109	593,6399416	19,7670108	612,0663047	20,96016077
683,346135	20,0021324	583,1443724	19,55910978	608,7848478	20,94344759	598,1664968	20,06808502	612,3955418	20,96699109
683,3370401	20,00192193	579,6537316	19,3149375	606,8739993	20,80111543	602,7339793	20,36057804	611,5124225	20,878942
683,5162105	20,00198526	576,9297949	19,13999788	603,7526134	20,58039758	606,6202503	20,62019723	608,9094485	20,70506781
683,6753721	20,00196477	575,3936583	19,05057415	599,6580682	20,30511354	609,8707845	20,82074823	605,1741537	20,46296306
683,5853321	20,00174311	575,3536406	19,0550147	595,1351509	20,00405422	611,9480704	20,94100618	600,8240404	20,17703401
683,599884	20,00171331	576,6433041	19,15089063	590,796861	19,70387407	612,3518861	20,968849	596,4684702	19,87364266
683,7217563	20,0018586	579,3044857	19,33199002	586,6522936	19,43425992	611,5797251	20,90155908	592,3857483	19,58308493
683,6635487	20,00187163	582,7350998	19,58089714	583,3008055	19,21980242	609,4696973	20,74562589	588,6031598	19,33437152
683,6871955	20,00232612	586,9878971	19,87210866	581,1816828	19,08279929	606,2237106	20,51708679	585,5281581	19,15140948
683,7317608	20,00285139	591,5508322	20,17687278	580,6296195	19,03948347	602,0936951	20,23937572	583,910167	19,05205227
683,7454032	20,00258503	595,7654307	20,46404608	581,3044646	19,09246828	597,451634	19,93803514	583,6609654	19,04680706
683,7881495	20,00194428	599,5034541	20,70572055	582,9779349	19,23574852	592,875966	19,64250043	584,7177983	19,13613766
683,6335354	20,00183811	602,1828255	20,87963386	585,976539	19,45260325	588,824167	19,38355365	587,1170454	19,31113502
683,4789212	20,00202065	603,7380615	20,97051976	590,0783602	19,72394034	585,8173774	19,18733703	590,7668477	19,55433686
683,4680073	20,00177478	604,001815	20,96711671	594,5749021	20,02573354	584,0365867	19,0697408	595,2315573	19,84227571
683,4543649	20,00139666	602,7339793	20,86908756	598,9277439	20,32556725	583,5963913	19,04326702	599,8145013	20,14647173
684,2610867	20,04697558	600,4693375	20,6864906	603,0095562	20,59481259	584,4222125	19,11225008	604,1064069	20,43673143
687,3306314	20,24247881	597,446177	20,43797277	606,496559	20,8083872	586,5586156	19,26917234	608,0063203	20,68667605
691,4315431	20,50760585	593,1988366	20,14829421	608,5019949	20,94245294	589,8973708	19,49852728	611,2004658	20,87208188
694,8767092	20,72606245	588,5258527	19,84475571	609,2941648	20,98337525	594,0910509	19,77808422	613,0012653	20,97330546
697,3077886	20,86653755	584,160278	19,55737566	608,8448744	20,93097159	598,8158761	20,08077895	613,3559683	20,98005941
698,1163294	20,91255978	580,536851	19,31398941	606,8885513	20,78901941	603,2796762	20,37615348	612,2318328	20,89205316
[truncated: 1,191 more rows]
