# Supplementary material for: Thermomechanical and microhardness data of melamine-formaldehyde-based self-healing resin film able to undergo reversible crosslinking via Diels-Alder reaction
Source: Data Brief. 2020 Nov 21;33:106559. doi: 10.1016/j.dib.2020.106559 (PMC7708790; doi:10.1016/j.dib.2020.106559)
Supplement: Supplementary file 12 [file mmc12.zip › Nanoondent_HT1a_curves.csv]

X_WoodPlus	R92_HT1a_1_Pd_[nm]	Y_WoodPlus	R92_HT1a_1_Fn_[mN]	X_WoodPlus	R92_HT1a_2_Pd_[nm]	Y_WoodPlus	R92_HT1a_2_Fn_[mN]	X_WoodPlus	R92_HT1a_3_Pd_[nm]	Y_WoodPlus	R92_HT1a_3_Fn_[mN]	X_WoodPlus	R92_HT1a_4_Pd_[nm]	Y_WoodPlus	R92_HT1a_4_Fn_[mN]	X_WoodPlus	R92_HT1a_5_Pd_[nm]	Y_WoodPlus	R92_HT1a_5_Fn_[mN]
0	0	0	0	0	0	0	0	0	0
0,169916086	0,004512279	0,104133149	0,004310408	0,078558717	0,004397421	0,149076311	0,004888265	0,00356537	0,004462235
0,162049934	0,008833754	0,238558291	0,008573384	0,21073921	0,008798822	0,269685837	0,009413612	0,098191014	0,009003568
0,353873163	0,013283883	0,414729596	0,013186356	0,303100886	0,01337604	0,203692402	0,013654454	0,413534996	0,013832679
0,770383779	0,017914811	0,646035244	0,018002952	0,341164218	0,01799668	0,297984978	0,018227604	0,492691235	0,018601749
1,077495679	0,022844483	0,894835564	0,02293616	0,396016786	0,022975887	0,538777926	0,023131876	0,768247487	0,023601503
1,327589187	0,027924091	1,127561409	0,028006098	0,505586254	0,028069719	0,785464827	0,028583576	1,036582627	0,028859291
1,552408912	0,033002898	1,285754428	0,032911163	0,624462277	0,033278089	1,020833891	0,034010604	1,191336841	0,034181538
1,595915445	0,038253003	1,314082436	0,038202821	0,827496761	0,038642209	1,19863034	0,039644334	1,378091902	0,03971283
1,766105978	0,043601305	1,594552757	0,043697377	0,934942372	0,044017009	1,503262668	0,044935526	1,648757622	0,045280741
2,152843742	0,049086089	1,809621171	0,049250031	1,122217906	0,049572705	1,675620357	0,050294713	1,644213257	0,050957021
2,388121324	0,054737965	2,083094423	0,055234535	1,361784946	0,055522386	1,755411644	0,0560253	1,800245781	0,05648851
2,460042018	0,060347685	1,943523397	0,061076939	1,798590661	0,061463569	2,056036954	0,062041789	1,799550337	0,06247361
2,657961038	0,066127821	1,91888133	0,066798155	2,202539991	0,067294739	2,385401055	0,068135578	2,218629787	0,068702412
2,856872597	0,072023471	2,108832502	0,072513842	2,459282625	0,073540683	2,527582881	0,074226064	2,624006864	0,07465755
2,983682275	0,078298126	2,613144219	0,078353467	2,71454511	0,079764275	2,770854069	0,080154223	2,465236085	0,080698166
3,08165191	0,084647505	3,124472991	0,084745366	2,818581004	0,086232674	3,033892112	0,086083822	2,468798125	0,086986965
3,254459461	0,09097766	3,365836372	0,091439625	2,832400616	0,09262565	3,152903583	0,092274862	2,899348399	0,093505088
3,566937069	0,097605301	3,520957625	0,097902873	3,033775539	0,099022206	3,298437838	0,099000145	3,211905943	0,100085609
3,816515212	0,104454683	3,667531049	0,10408684	3,354157047	0,105549089	3,600263078	0,10603342	3,406772294	0,106776696
3,829801029	0,111448784	4,078841602	0,110756142	3,692026345	0,112287789	3,544533878	0,112887008	3,848012684	0,113720593
3,92896482	0,118236961	4,425851588	0,117884179	4,06743406	0,119267237	3,660913232	0,119772639	4,050477846	0,120652761
4,059827256	0,125234279	4,586003485	0,12534595	4,185039989	0,126468223	4,022184255	0,126695174	4,099044775	0,127786546
4,201104916	0,132672548	4,561938734	0,133023758	4,403175282	0,133727824	4,288968635	0,134133284	4,283297394	0,135278876
4,463528784	0,139887751	4,616097635	0,140344434	4,783622966	0,14127727	4,529106329	0,142060046	4,439075011	0,142781072
4,836503779	0,147109502	4,932102644	0,1474108	5,125294556	0,149262909	4,421275693	0,1498231	4,641908767	0,150325177
5,140195082	0,154675101	5,312735957	0,154793757	5,206339063	0,157113245	4,622302005	0,157213522	4,795307398	0,158346658
5,522912062	0,162546624	5,511707469	0,162978059	5,498341937	0,164774697	4,946575067	0,164782817	5,018234859	0,166387566
5,753834905	0,170558647	5,918349311	0,171383478	5,73504771	0,172447907	5,263744478	0,172737577	5,175589881	0,174147985
5,947020822	0,178620669	6,255407702	0,179369787	6,21832603	0,180313275	5,60222129	0,180711881	5,491579791	0,182032387
6,235761417	0,186688425	6,430960613	0,187072145	6,68803476	0,188491044	6,030725645	0,18869282	5,905704537	0,190113007
6,494248878	0,194952894	6,651966055	0,194846563	6,941751814	0,196733714	6,37447202	0,197276063	6,216845881	0,198620348
6,852640427	0,203574467	6,906981627	0,202904482	6,893653399	0,205096291	6,596393174	0,205883696	6,522513381	0,20730039
7,049269812	0,212197524	7,142229899	0,21139468	7,153268846	0,21360791	6,898779743	0,214351076	6,664002871	0,2159201
7,345382288	0,220864877	7,361395035	0,220323648	7,725001746	0,221846826	7,279375753	0,222775674	6,761012386	0,223703919
7,753468309	0,227918714	7,666379526	0,228488931	7,884332077	0,227006352	7,457005224	0,228256624	6,83518328	0,226624488
7,838340865	0,229600944	7,794036526	0,231870941	7,716889124	0,227162262	7,306712109	0,228804707	6,834935478	0,226440931
8,10943069	0,229614507	7,780337261	0,231567475	7,411488966	0,227351611	7,352689554	0,228890884	7,03431111	0,227230081
8,243412408	0,23038116	7,851153505	0,232128219	7,576642195	0,228154382	7,549197259	0,229747322	7,259742346	0,228055873
8,173058905	0,231535505	7,872288599	0,233431226	7,95695754	0,228915593	7,670062358	0,230786474	7,454463036	0,229162371
8,021285196	0,232663395	8,030901282	0,234725765	8,131656023	0,230029484	7,845949224	0,231896582	7,542172433	0,230277281
8,154159356	0,233694194	8,018920643	0,235882147	8,243268967	0,231229056	8,094855015	0,233029041	7,569586949	0,230912472
8,287746723	0,234742922	8,054308337	0,236925607	8,234607451	0,232481976	8,210118373	0,234329051	7,741755012	0,232242866
8,063672625	0,235843657	8,294684951	0,237526834	8,122826641	0,233579598	8,270359964	0,235321462	7,571477881	0,2335801
7,912215107	0,237028212	8,513334056	0,238536649	8,090783827	0,234622563	8,287741616	0,236478456	7,444438166	0,234700452
8,126726189	0,238237302	8,594891042	0,24007726	8,162442064	0,235580224	8,322284653	0,237667725	7,519360458	0,235739022
8,25527936	0,239344848	8,695003852	0,241506229	8,199117617	0,23669624	8,31900461	0,238994365	7,553340389	0,236774769
8,291866095	0,240491131	8,751787764	0,242576726	8,063954621	0,238064876	8,20901792	0,240125631	7,428990966	0,237858479
8,300822487	0,241473531	8,997581379	0,243667072	8,324039915	0,239266835	8,206844547	0,241211728	7,543194727	0,238984303
8,28514969	0,242666614	9,226696779	0,244784659	8,618192182	0,240403893	8,237861515	0,242355828	7,8328235	0,240318102
8,189453791	0,244036356	9,296329969	0,246038307	8,759207385	0,241506258	8,164070762	0,243614976	8,037673865	0,241611127
8,251072947	0,245321087	9,110824131	0,247485145	8,725509007	0,242690115	8,117377444	0,244800463	8,222410541	0,242629965
8,470475228	0,246501276	8,951128758	0,248576801	8,670741259	0,243783517	8,461403595	0,245933591	8,414632784	0,243752936
8,389539967	0,247613566	9,341501836	0,249549917	8,68318908	0,245000755	8,817794078	0,247157902	8,261493057	0,244983126
8,335998794	0,248866602	9,479769016	0,250616252	8,85609966	0,246232458	8,864383478	0,248473628	8,031891823	0,246150247
8,4508678	0,250116146	9,518378133	0,251814485	9,047380434	0,247527928	8,994895972	0,249573025	8,141103133	0,247282212
8,589391663	0,251176893	9,525130065	0,253092667	9,061039731	0,248661464	9,034483861	0,250494889	8,237897708	0,248578671
8,49963235	0,252390232	9,241274452	0,254528563	9,109160351	0,249827654	8,948105843	0,251841203	8,419142954	0,249766718
8,708215728	0,25375459	9,069375507	0,255846239	9,120059188	0,250875363	9,082792775	0,253401779	8,524024394	0,251048742
8,883147802	0,254846421	9,204650414	0,256867812	9,17629243	0,252345136	9,336393478	0,25454489	8,579095899	0,252302593
8,89873711	0,256142472	9,364336016	0,258110721	9,263930774	0,253778732	9,523944791	0,255792979	8,668049635	0,253456182
8,87113963	0,257533199	9,40603777	0,259396353	9,135429116	0,254827459	9,46212846	0,257016708	8,77440101	0,254603862
8,956267093	0,258640832	9,507235046	0,260788447	9,323696301	0,255953108	9,437401572	0,258123206	8,538354265	0,255697438
9,070329633	0,259847884	9,628303538	0,262220065	9,362457297	0,257127157	9,57042761	0,259645948	8,450702599	0,257000329
9,030500159	0,261161282	9,873511843	0,263424294	9,291723653	0,258426177	9,543641036	0,260933326	8,73798747	0,25842374
9,025185299	0,262424097	9,927140058	0,264454337	9,260825702	0,259564195	9,6369353	0,261957257	8,842977267	0,259678435
9,236984772	0,263647069	10,01917666	0,265501492	9,328463155	0,260830648	10,00916289	0,263416989	8,724353042	0,260938048
9,583801579	0,265119898	10,01674039	0,266785379	9,52364925	0,26225531	10,2241758	0,26465364	9,059957485	0,262198826
9,830277315	0,266579717	9,950654582	0,268506434	9,706317358	0,263503369	10,2380225	0,265941018	9,21780367	0,263253404
9,815937674	0,267666017	10,11894308	0,27000467	10,04087197	0,264788128	10,14866464	0,267423713	9,07568979	0,264738485
9,8107516	0,268971324	10,30655834	0,271107094	10,0997964	0,265835575	10,13691582	0,268536731	9,145658711	0,26588762
10,04789613	0,270428611	10,33626614	0,272276049	9,962425389	0,267262565	10,25344572	0,269849779	9,181786258	0,267251979
10,11611268	0,271572246	10,50398354	0,27354128	10,15879187	0,26872608	10,45540595	0,271195395	9,190076515	0,268533886
10,2831675	0,272946703	10,85405463	0,274740183	10,49032402	0,269968523	10,5719394	0,272651808	9,315388724	0,269831131
10,23776026	0,274249856	10,91782495	0,276274682	10,66669849	0,271388528	10,57327344	0,274034939	9,222177061	0,2710805
10,13544921	0,275439912	10,74244701	0,278118846	10,94353572	0,272566389	10,57235329	0,275236869	9,206661472	0,272373758
10,23321545	0,27691175	10,77495434	0,279460358	11,05572332	0,273860316	10,70116492	0,276520842	9,350522399	0,273755695
10,31384163	0,278356028	10,82528031	0,280485395	10,82836385	0,275308872	10,83167653	0,277901965	9,47910044	0,275169326
10,34055182	0,279712936	11,07216816	0,281580834	10,61070417	0,276558386	10,74479225	0,279262452	9,604299849	0,276830776
10,27332826	0,281092283	11,27690662	0,282845425	10,53308626	0,277886569	10,46444405	0,280831789	9,65212293	0,277953195
10,23923286	0,282438306	11,45624672	0,284405623	10,55587159	0,279163034	10,62187457	0,282262126	9,660700957	0,278939844
10,43979954	0,283948649	11,49975059	0,285894837	10,95587962	0,280582893	10,94721789	0,283466762	9,550117412	0,280408452
10,59056695	0,285231808	11,44243732	0,287483324	11,12677848	0,281941605	10,94045085	0,2849643	9,47242489	0,281891437
10,64553364	0,286576026	11,34158466	0,289163226	10,87761689	0,283382536	10,71971986	0,286297721	9,739223925	0,28323487
10,66423513	0,288118937	11,32141501	0,290224351	10,76197339	0,284806062	10,70951647	0,287492811	10,00289302	0,284733921
10,74723985	0,289531316	11,54730277	0,291266734	10,80786025	0,286136631	10,6464931	0,289097538	10,17228641	0,286096795
10,78103237	0,290918259	11,48997174	0,292866601	10,87154442	0,287469121	10,81020837	0,290603661	10,28925774	0,287399657
10,91125798	0,292142279	11,43321536	0,294420105	11,06333056	0,288856035	11,13908131	0,292200239	10,22961034	0,288749813
11,13938751	0,29367672	11,57649542	0,295959435	11,13346735	0,290300108	11,38504989	0,293687707	10,15416313	0,290108089
11,15532764	0,295128856	11,49617478	0,297465267	10,99160749	0,291728874	11,34769133	0,294816004	10,25584535	0,291744539
11,08838208	0,296703315	11,40928695	0,29885515	11,08597912	0,29311637	11,16137991	0,296387	10,20554337	0,293282967
11,2101771	0,298069012	11,60176943	0,300197273	11,17396918	0,294663733	10,95536692	0,297816376	10,30530712	0,294502505
11,20856684	0,299406653	11,71975683	0,301439512	11,05219814	0,29592908	11,2191497	0,299205385	10,23870973	0,295952923
11,11094359	0,301132277	11,70605135	0,303123459	11,2682582	0,297370331	11,15886104	0,300993408	10,25976222	0,297521387
11,30342163	0,302561915	11,91910848	0,304670211	11,51187667	0,299024913	10,89854926	0,302431196	10,26295611	0,298770669
11,67107866	0,303808316	11,92109267	0,306266556	11,69276487	0,300472944	11,07888057	0,303697765	10,2875853	0,30014047
11,63330265	0,30539756	11,83746357	0,307570874	11,64458118	0,302011402	11,26910708	0,30504015	10,64808449	0,301664608
11,38744331	0,306960756	11,95799649	0,309159157	11,70982233	0,303268629	11,48205941	0,306554306	10,53770345	0,303363253
11,54685624	0,308574737	12,03678324	0,310647789	11,95517275	0,304676498	11,6859834	0,308154085	10,59213724	0,304948422
11,81936538	0,310068404	12,13664648	0,311985517	12,06300294	0,306317983	11,71377273	0,30972415	10,64385854	0,306338014
11,81062837	0,311583608	12,13273227	0,313596996	11,97583178	0,307849543	11,52393258	0,311409814	10,88522103	0,307553884
11,73314012	0,313057309	11,98588618	0,315411911	12,13375168	0,309300194	11,63488649	0,312892305	11,15073043	0,30900535
11,81301312	0,314671029	12,1980729	0,316930258	12,14112534	0,310826923	11,86075738	0,314381111	11,2288475	0,310534
11,96744604	0,316204481	12,52731532	0,318273778	12,26008085	0,312450422	11,91256483	0,315841687	11,24253078	0,312115939
12,10068879	0,317652251	12,80829057	0,319820093	12,60613294	0,313817137	11,94591238	0,317438876	11,11668833	0,313796394
12,0922733	0,319260005	12,74034669	0,321395454	12,38305449	0,315316741	12,15801472	0,31929148	11,20404512	0,315477867
12,18575852	0,320866885	12,75333719	0,32294081	12,1377396	0,316822341	11,94936561	0,320568673	11,35978099	0,31687651
12,16882007	0,322345331	12,83365162	0,324524407	12,1302416	0,318593658	11,95042077	0,322122614	11,71416863	0,318298407
12,30246517	0,32387203	12,69073837	0,326135566	12,13384405	0,320099956	12,32823412	0,323942301	12,15712365	0,319865124
12,40695404	0,325518667	12,74337183	0,327943147	12,23314595	0,321642575	12,36125659	0,32557197	12,20087621	0,321412749
12,32060444	0,327154564	13,02910416	0,329554829	12,39936144	0,323222418	12,34859827	0,327042005	12,20708458	0,32299786
12,62770368	0,328702334	13,20003766	0,331208538	12,59369844	0,324615735	12,3745846	0,328625631	12,24496628	0,324680062
12,84367493	0,330359594	13,28695658	0,332717601	12,7557839	0,326160624	12,25731484	0,329957859	12,41726401	0,326301611
12,77341646	0,332005153	13,44932093	0,334094037	12,63879126	0,327862733	12,29966319	0,331707261	12,5465597	0,327906367
12,70886188	0,33352382	13,3406292	0,33579763	12,61865625	0,32961327	12,28499048	0,333667899	12,55393869	0,329567322
12,78238351	0,335143885	13,42573624	0,337582713	12,92459465	0,331182461	12,42323901	0,335200303	12,59473095	0,331109156
12,79861586	0,336856034	13,60768847	0,339216631	13,08127821	0,332630085	12,73729713	0,33694953	12,34914428	0,332550639
12,77896403	0,338548218	13,71198016	0,340976976	13,13841118	0,334400617	12,77546216	0,338618693	12,21569369	0,334098468
12,81195453	0,340111123	13,71355046	0,342444886	13,06522705	0,33610808	12,8692094	0,340147401	12,26491121	0,335918738
13,00555433	0,341753335	13,77128739	0,344050923	12,87130217	0,337765776	12,88490529	0,341760771	12,31312687	0,337645934
13,23856973	0,34345134	13,77382403	0,345961705	12,89692967	0,339339682	12,79976095	0,343647398	12,26446002	0,339257879
13,42445304	0,345280312	13,84798693	0,34775488	13,08002765	0,34094764	12,85514065	0,345467319	12,34698423	0,340806522
13,45348582	0,346871389	13,96016386	0,349516447	13,24800884	0,342554928	13,14136148	0,346986102	12,4048153	0,342607642
13,34369808	0,348708918	13,98044098	0,351194196	13,17447833	0,344393562	13,22321778	0,34860931	12,55653395	0,344269703
13,21688751	0,350400025	13,90206278	0,352826397	13,15215485	0,346233273	13,29128778	0,350479697	12,61697449	0,345916223
13,37124049	0,352221866	14,18259572	0,354386391	13,16769264	0,347759915	13,17592939	0,352285211	12,55958573	0,34786164
13,44562544	0,353975401	14,31941961	0,355886286	13,18853997	0,34948487	13,09325418	0,35396165	12,62007246	0,349397915
13,38717086	0,355579721	14,20157609	0,357828122	13,22153935	0,351325192	13,22722169	0,355778136	12,6855543	0,351011518
13,3813604	0,357298185	14,19318814	0,359917923	13,44180405	0,353061847	13,41696325	0,357371862	12,6746901	0,352684814
13,58732898	0,359031522	14,0982916	0,36160804	13,5773685	0,35457542	13,58213602	0,35907071	12,8884711	0,354453832
13,66936469	0,360702839	14,30661741	0,363321325	13,45128802	0,35644537	13,81278175	0,360919327	12,91906352	0,356107831
13,60278328	0,362455558	14,49349548	0,364935307	13,54864126	0,358274051	14,01442313	0,362789947	13,23358705	0,358082584
13,63292451	0,364435317	14,62036822	0,366540033	13,84331222	0,359819494	14,0631557	0,364613738	13,52575157	0,359996627
13,88463428	0,366218684	14,61877483	0,3684913	14,07054024	0,361537143	14,01380851	0,366222336	13,445057	0,361635871
14,18287927	0,368014448	14,69105479	0,37064737	14,31117088	0,363194112	14,10792345	0,368118189	13,6322566	0,363279743
14,11223356	0,369694467	14,79923137	0,372452156	14,38923288	0,365039265	14,18766056	0,369923354	13,76970754	0,365041048
14,13297075	0,371693521	14,80857856	0,374098211	14,28455927	0,367116289	14,10065815	0,371759631	13,75669573	0,366828518
14,30414583	0,373525142	14,82740261	0,375596388	14,26607095	0,369023056	14,26608494	0,373559004	13,73174679	0,368644277
14,37750582	0,375358334	14,95269617	0,377595734	14,43136274	0,370671293	14,37695093	0,375388616	13,62786544	0,370593127
14,5872456	0,377144901	14,96672584	0,379767345	14,73405573	0,372167754	14,44674932	0,377409237	13,64418306	0,372388804
14,63086049	0,379058827	14,86655352	0,381660899	14,92573529	0,373989391	14,77598996	0,379302848	13,64189689	0,374010528
14,65335272	0,380832793	14,90090293	0,383562659	14,70379016	0,375968743	15,03028256	0,381010399	13,77096343	0,375932312
14,59888607	0,382677074	15,09813362	0,385226583	14,53116557	0,377965411	14,91557609	0,38308329	14,09414136	0,377760294
14,62855123	0,384644871	15,25664149	0,387124211	14,7322243	0,379904046	14,80322506	0,384820585	14,27509884	0,379517671
14,77716125	0,386574309	15,31389703	0,389050856	14,79166298	0,381664711	14,75675202	0,386780815	14,09080537	0,381380316
14,78515663	0,388610151	15,3243953	0,390922581	14,6954626	0,383443567	14,96299416	0,388771896	14,01258704	0,383447037
14,85747212	0,390609584	15,4546964	0,392861828	14,71237707	0,385432115	15,16912794	0,39065858	13,86318477	0,385383169
14,92563448	0,392315621	15,61835394	0,394609134	14,99873823	0,387135882	15,1186119	0,392634148	13,87356047	0,38713359
15,06664169	0,394244012	15,69260033	0,396709441	15,26123404	0,389111275	15,3085613	0,394471531	13,82216691	0,389005024
15,19431557	0,396264924	15,74114283	0,398621737	15,46187	0,391208934	15,30954895	0,396236737	13,99929279	0,39102128
15,08335721	0,398181964	15,98979017	0,400552456	15,57299711	0,393073849	15,31316206	0,398448628	14,33657855	0,393053775
15,08632906	0,400064516	16,18585911	0,402803405	15,23262049	0,394982915	15,45696526	0,400498178	14,52644268	0,39477352
15,22820668	0,402166103	16,09438739	0,404710346	15,0110324	0,396823062	15,57548556	0,4023713	14,60596485	0,396688144
15,45021044	0,40390008	15,84539367	0,406590016	15,23146408	0,398850668	15,6562352	0,404242909	14,54693651	0,398761676
15,58620654	0,405893431	15,83822607	0,408665731	15,46469441	0,400665408	15,63527418	0,406168942	14,57952556	0,400617365
15,80788167	0,408137685	16,18755553	0,4105922	15,57928897	0,402691035	15,88340637	0,408270588	14,79422315	0,402572473
15,96099653	0,410135459	16,56014284	0,4126437	15,57819473	0,404886453	16,02993095	0,410535273	14,73434927	0,404655521
16,24354563	0,412144147	16,59407658	0,414719647	15,73666708	0,406663125	16,11974888	0,412566604	14,57587692	0,406751404
16,31976023	0,414027485	16,62553586	0,416687823	16,0888174	0,40856346	16,31794235	0,414533092	14,82009757	0,408677409
16,31672266	0,415931924	16,48781847	0,418645754	16,13114443	0,410846684	16,31212656	0,416624958	14,93312538	0,410701114
16,34581405	0,418090787	16,42773852	0,420744547	16,17939029	0,412842043	16,24606384	0,418520957	15,00404288	0,412761432
16,52537354	0,420430502	16,568275	0,422855739	16,26626124	0,414659286	16,44271366	0,420655664	15,03280032	0,414539793
16,50692785	0,422575396	16,75862052	0,425107735	16,10009194	0,41688602	16,52738726	0,422884319	15,02994927	0,416557328
16,35645621	0,424741187	16,8507193	0,427291279	16,1641225	0,419057224	16,22793257	0,425032356	15,08447809	0,418704027
16,39330851	0,426515938	16,84506338	0,429153109	16,20250957	0,421033141	16,34336379	0,426898668	15,36026816	0,420843158
16,57721651	0,428563626	16,92989685	0,431126407	16,26679948	0,42308368	16,34584003	0,428970745	15,63947416	0,422886596
16,4983516	0,430737565	17,10107371	0,43347724	16,31482506	0,425042368	16,24140979	0,431208131	15,74993336	0,425001804
16,7154384	0,432928327	17,21560254	0,435571435	16,44180616	0,427058739	16,52918671	0,433566239	15,68247265	0,427181739
17,01961287	0,435275085	17,40120342	0,437753349	16,7441119	0,429411842	16,95269506	0,435565905	15,81758413	0,429215166
16,99074884	0,437435055	17,53228967	0,439930723	16,68219698	0,431561044	17,01669542	0,437605036	16,0229754	0,431256974
17,17976032	0,439217082	17,55315654	0,442122881	16,55909723	0,433664727	17,04017886	0,439725948	16,06535395	0,433376489
17,39770333	0,441214653	17,49411043	0,444114689	16,80565201	0,435952986	17,15732605	0,441839701	16,17120528	0,435602234
17,50201633	0,443475555	17,6601021	0,44633956	17,09832457	0,437841708	16,99628153	0,444395832	16,101398	0,437789911
17,54009077	0,445942744	17,64044671	0,448541091	17,1486914	0,439807905	17,09985202	0,44663642	16,23288572	0,439856981
17,55450235	0,448351726	17,66502794	0,450807871	17,08889389	0,442095815	17,42803751	0,448682535	16,45198158	0,442014564
17,60794582	0,450556807	17,72154629	0,453001194	17,23728364	0,444381862	17,45602223	0,450787964	16,46678751	0,444122846
17,69302621	0,452685403	17,82134379	0,455349524	17,38772509	0,446443054	17,26206893	0,452969646	16,37871751	0,446368963
17,75104913	0,454679772	18,02858602	0,45758755	17,55587325	0,448798543	17,4084585	0,455287009	16,52904527	0,448741681
17,64376606	0,456857728	18,01611067	0,459871735	17,45569561	0,451082437	17,94294297	0,457659553	16,80593667	0,450930522
17,72347119	0,459275558	17,83940224	0,462277516	17,4461619	0,453085944	18,26017012	0,460103052	16,78746789	0,453096546
17,90694221	0,461345422	17,94369037	0,464463155	17,54560769	0,455229616	18,27179992	0,462283511	16,87011112	0,455136724
17,99475819	0,463849224	18,20410962	0,46670188	17,46848182	0,457534523	18,19653923	0,464453609	16,87961108	0,457372305
18,16518543	0,466270954	18,45469674	0,468930826	17,54137107	0,459634073	18,12078472	0,466628364	16,86737731	0,459744733
17,99319145	0,46844664	18,44193717	0,47113515	17,66854046	0,46217053	18,29940806	0,469024365	17,09993084	0,461966985
18,12821056	0,470938626	18,22758951	0,473583189	17,68708563	0,464571654	18,44631455	0,471502673	17,08353685	0,464310542
18,47575656	0,473208492	18,29298964	0,475951426	17,66527907	0,466749552	18,47896399	0,473804611	16,98761535	0,466448684
18,4451073	0,475461187	18,65601482	0,478226414	17,62755813	0,46905475	18,26850123	0,475924185	17,14373403	0,468753824
18,72325814	0,477781518	18,74934283	0,480650647	17,63136842	0,471343941	18,4407439	0,478435263	17,39625382	0,471347964
18,9541348	0,480098824	18,83249943	0,483108814	17,85421594	0,473781677	18,56604278	0,48097498	17,56134843	0,473607877
18,77162479	0,482518923	18,88873	0,485591196	18,05102563	0,4760601	18,74356479	0,483434428	17,6418849	0,475817788
18,62884477	0,484854738	18,98831257	0,487741853	18,21574187	0,478258545	18,81969589	0,485553303	17,72780195	0,47823166
18,67751162	0,487198994	19,14918656	0,490008168	18,56735218	0,480705711	18,85886101	0,487836906	17,92617128	0,480677313
18,7593999	0,489741504	19,35669879	0,492560574	18,61199203	0,48318495	19,18661129	0,490264456	18,07092482	0,482987342
18,67589158	0,492129764	19,4772104	0,495140628	18,61776164	0,485361101	19,50661488	0,492904348	18,17923996	0,485298477
18,78408593	0,494512029	19,57640572	0,497680403	18,63594265	0,487758326	19,68479413	0,495453087	18,08077295	0,487512406
18,60491369	0,497230676	19,73023822	0,49977617	18,68536623	0,490220975	19,86588483	0,497909392	18,14326163	0,490061319
18,69200847	0,499798507	19,95212829	0,502158202	18,64594887	0,492681588	19,78701103	0,500367385	18,29850989	0,492401616
18,85860232	0,501878616	19,9709559	0,50467417	18,59725182	0,495255821	19,82723841	0,502554421	18,58726736	0,495040984
18,86208221	0,504330439	20,07574497	0,507446309	18,70682462	0,497615269	19,99006994	0,505382964	18,7142378	0,497616498
18,94684818	0,507020913	20,4905847	0,510073221	18,88960997	0,499782747	19,86554732	0,508043345	18,78231845	0,49981669
19,21607639	0,509401723	20,69852681	0,512265263	18,98896161	0,502315479	19,86017029	0,510072348	18,84543419	0,502169501
19,21701075	0,511821124	20,65771324	0,514934783	19,1477466	0,504853682	20,0164524	0,512705138	19,06413392	0,504484536
19,14241975	0,514513578	20,54737127	0,517649355	19,09577217	0,50752326	19,9072473	0,515472912	19,08771861	0,507176524
19,25717773	0,517029953	20,71261687	0,519911712	19,03061007	0,510136551	19,86818521	0,517959253	18,87405308	0,509989409
19,53511008	0,519739869	20,75741482	0,522407889	19,0658903	0,512467709	19,98192002	0,520475628	18,95829147	0,512492455
19,63946217	0,522266838	20,6340717	0,525128457	19,31199566	0,51488065	20,09803336	0,523008476	19,09369961	0,51468927
19,67316499	0,524805681	20,7625929	0,52776765	19,52445683	0,51741082	20,08415291	0,525680498	19,47668393	0,517297555
19,75202635	0,527274675	20,82673182	0,530343863	19,51103467	0,52020537	20,14435187	0,528351124	19,81226439	0,519862941
19,99514744	0,530012763	20,82963261	0,533077004	19,73418773	0,522757484	20,44739658	0,530974369	20,04564393	0,522325533
20,01992584	0,532796079	20,88029075	0,535678362	19,8812612	0,525145395	20,57162432	0,533625262	20,08509149	0,524900989
20,2402989	0,535566938	20,9897996	0,538295437	19,86985699	0,527925917	20,61331719	0,536260381	19,94058841	0,527761197
20,43089489	0,538089192	21,18229452	0,540912453	19,8427409	0,530347356	20,6976302	0,538750504	19,92527444	0,530576003
20,67036734	0,540481411	21,28769998	0,543681275	20,003201	0,532895862	20,77917386	0,541454948	20,02925349	0,532838592
20,9330319	0,543356694	21,36161775	0,546509119	19,91948662	0,535771203	20,66563801	0,544444668	20,20751446	0,53538151
21,12148738	0,545942162	21,38851889	0,549241038	20,10628831	0,538514938	20,67698182	0,547040322	20,27696468	0,538062963
21,02507028	0,548662264	21,63794249	0,551696935	20,64984642	0,541063618	20,90121846	0,549829168	20,41568927	0,540738885
20,90013199	0,551399538	21,83863352	0,55417239	20,87657706	0,543809274	21,23533698	0,552716093	20,49690964	0,543458638
21,0374959	0,554062189	21,81183185	0,557057337	21,01008627	0,546430481	21,44760097	0,555190442	20,41717608	0,546313083
21,37225035	0,556794282	21,71428676	0,559804913	21,06356527	0,54901851	21,40739668	0,557705071	20,271847	0,548990519
21,38024041	0,559443894	21,7508282	0,562630138	21,04582124	0,55173087	21,34572335	0,560647527	20,36990723	0,551452703
21,46229744	0,562432101	22,15092061	0,565682897	21,09244172	0,554332811	21,44490979	0,563767341	20,64454977	0,554204121
21,5651556	0,56547089	22,40398219	0,568744154	21,31619341	0,557186616	21,35604576	0,56654728	20,70470254	0,556866365
21,66853958	0,568189944	22,76394671	0,571332299	21,42039629	0,560167837	21,47613637	0,569320293	20,71985131	0,559549155
21,87537857	0,570789382	22,87751098	0,5738946	21,48362038	0,562947486	21,50593831	0,57217241	20,78684306	0,562380201
21,98152478	0,573399413	22,75803854	0,576738917	21,47688799	0,565604025	21,64228968	0,57496923	20,76368114	0,565353158
21,82163667	0,576331449	22,96856526	0,57968114	21,65372076	0,56814834	22,04536638	0,577627574	20,82832632	0,568180129
21,81781928	0,579400914	23,19513425	0,582807881	21,88120103	0,571169143	22,42769878	0,58044628	21,07416523	0,571107508
21,92110733	0,582360307	23,41410221	0,585431474	21,99129963	0,574287269	22,56642692	0,583513125	21,14256918	0,573839077
22,05665757	0,585137977	23,46767358	0,588226082	22,05268874	0,576910863	22,4626113	0,586499178	21,02126532	0,576860113
22,27262704	0,588016404	23,46754391	0,591171332	22,0997924	0,579634166	22,44706462	0,589335928	21,00532963	0,57973627
22,50731931	0,590818288	23,6190334	0,593955695	22,20070368	0,582679067	22,68550856	0,592168894	21,18290137	0,582259863
22,72463348	0,593745725	23,7925586	0,597170096	22,53402995	0,585519426	22,67966434	0,595141734	21,45679606	0,585126939
22,88089249	0,59677654	23,68404273	0,600087872	22,7839758	0,588405944	22,71241148	0,598093153	21,66223529	0,58818709
23,20979741	0,599725922	23,59944373	0,602939931	22,81230691	0,591299971	23,1320758	0,601203654	21,73830066	0,591225938
23,34407933	0,60273875	23,67483765	0,606073132	22,74823727	0,594145219	23,46962802	0,604041685	21,67858132	0,594004538
23,42095473	0,605802278	23,7069755	0,60866541	22,55995588	0,597132261	23,64193641	0,607118018	21,62507568	0,596839135
23,57736118	0,608733091	23,7278246	0,611745527	22,7391743	0,600006323	23,72110686	0,610143885	21,76973685	0,599704058
23,52016426	0,611718504	24,01427103	0,615063596	22,85067267	0,603052795	23,84351561	0,613108692	21,79226283	0,602766886
23,47489736	0,614854267	24,17862845	0,618107566	22,75649911	0,606194263	23,733298	0,616153767	22,07536971	0,6057555
23,65296648	0,617939971	24,19878832	0,621220453	22,9167567	0,608875191	23,74206077	0,61921939	22,22027247	0,608796269
23,74534769	0,621037375	24,30665937	0,624091022	23,09920276	0,6119432	24,09715984	0,622324128	22,36795701	0,611682612
23,67286523	0,62408734	24,16661317	0,627249952	22,98972588	0,614935307	24,22571834	0,625355758	22,69873243	0,614832461
23,78980458	0,627156106	24,21472047	0,630482747	23,41523264	0,618019323	24,36589777	0,628522255	22,64268126	0,6178865
24,06637091	0,630218062	24,56492745	0,633468276	23,74923569	0,621047751	24,39792726	0,631864364	22,74913122	0,620797232
24,29321169	0,633206851	24,77927689	0,63668908	23,86173948	0,624268846	24,59969653	0,634913921	22,80258003	0,623967629
24,38456617	0,636501928	24,83619314	0,639765413	23,96520339	0,627500652	24,67081476	0,638020871	22,75113673	0,627149551
24,48513994	0,639818135	24,7873078	0,642970327	23,96143751	0,630360802	24,48638095	0,64112171	22,7988852	0,630316455
24,56448803	0,642959602	24,9761825	0,646300852	24,17824542	0,633399882	24,54515527	0,644325343	22,88578281	0,633226838
24,70195496	0,646102524	25,27836034	0,649380561	24,1912448	0,636827381	24,56321549	0,647563027	23,0299395	0,636310505
24,66044683	0,649204876	25,38612481	0,652559514	24,25227154	0,639951852	24,51673001	0,651011074	23,2357713	0,639708493
24,71381392	0,652406414	25,37384663	0,65578579	24,46260641	0,642990641	24,49622552	0,654197653	23,34755566	0,642826852
24,90464794	0,655599395	25,43647742	0,659026443	24,6743748	0,64617361	24,66244989	0,657195056	23,43025928	0,64592769
25,11818735	0,658975032	25,59480589	0,662237935	24,86177867	0,649209373	24,91151289	0,660359341	23,53557593	0,649009786
25,23772551	0,662344033	25,71634067	0,665721896	25,0311241	0,652419176	25,00471834	0,663789401	23,73024511	0,652310684
24,8918635	0,665586141	25,80368592	0,669153761	25,00223166	0,655684043	25,08751966	0,667156831	23,89524024	0,655728812
24,84106502	0,668769925	25,83937293	0,672142841	24,83011333	0,659087387	25,40749305	0,670285493	24,11017587	0,65896411
24,93315847	0,671935432	25,76828668	0,675526801	24,90853772	0,662581127	25,76440756	0,673752865	24,13276047	0,6620912
24,95851774	0,675442444	25,94878585	0,678999819	25,16126356	0,66560484	25,77306375	0,677390669	24,00698019	0,665278011
25,12418433	0,678883622	26,16913049	0,682415095	25,3617805	0,668957543	25,78456566	0,680712114	24,07076029	0,668615406
25,30956494	0,682287897	26,19683811	0,685730836	25,64292806	0,672262865	25,90065946	0,683928553	24,19101432	0,671980216
25,21688174	0,685441355	26,39796967	0,689132958	25,59530038	0,675640539	26,04912382	0,687237251	24,2264633	0,675360684
25,11233426	0,688996912	26,67579011	0,692704347	25,52286055	0,678907735	26,34822501	0,690963705	24,13427748	0,678710534
25,38282012	0,69246539	26,77148246	0,695984872	25,60941354	0,68226329	26,52452844	0,694360646	24,13225066	0,682119291
25,44518446	0,69596693	26,82460263	0,699429892	25,8548581	0,68587979	26,3537406	0,697606887	24,30747938	0,685556686
25,55095408	0,699420972	27,10330592	0,702803084	25,96780242	0,689212469	26,52786976	0,701022279	24,54941742	0,688879471
25,62613483	0,702707493	27,43702654	0,706262831	26,16539015	0,692472447	26,7656227	0,704617475	24,58663742	0,692369253
25,75818742	0,7063939	27,60544294	0,709865769	26,31936832	0,695921193	26,77441744	0,708239971	24,63507512	0,69568447
25,93546251	0,709836359	27,7835689	0,713402524	26,5102876	0,699478961	26,84679866	0,711712989	24,76436548	0,699126347
26,01602918	0,713388656	27,84126852	0,716890385	26,71882125	0,702866589	26,91416521	0,715349629	24,89885879	0,702702509
26,19363289	0,716845143	28,12898505	0,72040444	26,90402066	0,706285125	27,08150514	0,71893004	25,0221273	0,70627122
26,54455753	0,720348255	28,33369242	0,723759704	26,8819441	0,70986443	27,33424164	0,722369181	25,09848578	0,709614377
26,67241437	0,723961321	28,30767234	0,727555949	26,92740818	0,713229357	27,41487759	0,725792897	25,39359017	0,71289077
26,72997543	0,727600813	28,21353964	0,731285256	27,08022816	0,716764715	27,56421591	0,729522611	25,66251995	0,716502613
27,03111234	0,731400259	28,37769633	0,734918461	27,10105062	0,720640414	27,54209316	0,733216062	25,75309638	0,720263468
27,10773727	0,73482351	28,57846019	0,738765405	27,27449765	0,724180312	27,6072073	0,736999501	25,84815812	0,723809246
27,24472458	0,738520802	28,68812891	0,742301113	27,43403582	0,727711596	27,74280018	0,740708959	26,0895597	0,727422486
27,21464731	0,74209452	28,93893274	0,745576109	27,5325881	0,731354057	27,92000954	0,744461665	26,15956592	0,730966751
27,35743087	0,745629005	29,09241708	0,749416708	27,62759122	0,734945004	28,15840019	0,747880317	26,3521159	0,734377254
27,72742825	0,749669431	29,06453183	0,753336237	27,81880183	0,738585369	28,28804226	0,751503336	26,53775941	0,738239332
27,99174305	0,753401066	29,19015223	0,757233589	28,04542589	0,742056932	28,27190939	0,755288231	26,89379462	0,742189536
28,1145426	0,757195856	29,1954138	0,760901661	27,94117861	0,745661616	28,47016148	0,759177318	27,14099067	0,745758539
28,18643887	0,761039017	29,2890207	0,764428114	28,12390178	0,749548374	28,63057716	0,762934447	27,08277945	0,749209205
28,2712457	0,764562094	29,55978723	0,76824933	28,45585315	0,753130066	28,8194039	0,766742742	27,12791313	0,752949571
28,52678174	0,768344369	29,77278663	0,771992781	28,49967942	0,756851747	28,95521704	0,770457904	27,08631085	0,756667003
28,65909546	0,772269486	29,83992582	0,775953347	28,58849016	0,76068705	29,12904778	0,774332729	27,25569358	0,760570525
28,60918694	0,776125103	29,75686692	0,780192261	28,85120979	0,764640339	29,17713731	0,77815476	27,2921764	0,764265082
28,55328854	0,77973293	29,8258322	0,784014584	29,21772196	0,768291706	29,32467796	0,782235758	27,34654003	0,768030186
28,83423004	0,783629933	30,0476601	0,787596217	29,62547047	0,772075553	29,28186421	0,786146788	27,39726923	0,771751343
29,32609616	0,787656098	30,16346081	0,791529891	29,73433983	0,776109867	29,57896345	0,789953162	27,5416906	0,775596949
29,55550555	0,791666431	30,42230443	0,79533219	29,70483099	0,780033471	29,71366459	0,7939341	27,76131226	0,779476547
29,48230188	0,795687707	30,61253093	0,799289146	29,51692796	0,783775292	29,59176388	0,797971616	28,11936896	0,783421164
29,65099183	0,799606422	30,62166141	0,803496629	29,53431849	0,787665892	29,8068807	0,801824963	28,57233286	0,787224103
29,76154518	0,803363435	30,7308292	0,807667498	29,84234588	0,791309342	30,11016166	0,805756425	28,59731555	0,791148172
29,67462804	0,807204849	31,01375311	0,811546398	30,11266122	0,795207101	30,33422421	0,809852497	28,42273874	0,795061357
29,83771537	0,811391668	31,0453616	0,815352073	30,09719981	0,799325759	30,56142736	0,813889606	28,50227335	0,799081294
29,93367061	0,81566475	31,24954317	0,819548031	30,10207413	0,803485627	30,4662395	0,817941907	28,80475495	0,803223584
29,83278065	0,819798891	31,739132	0,823649342	30,34065662	0,807456146	30,19472335	0,822198575	29,04655265	0,807227106
29,92137467	0,82370154	31,90280552	0,827722714	30,65638274	0,811479751	30,34183057	0,826214437	29,19119429	0,811140407
30,06025736	0,82762689	31,90393884	0,831811045	30,87781629	0,815494333	30,82954712	0,830302361	29,35099891	0,815134559
30,26264835	0,831863185	32,02122458	0,83595415	31,04747258	0,819440987	31,4058719	0,834323695	29,48055572	0,819177081
30,58254891	0,835996627	32,22398506	0,840183228	31,12106705	0,82348962	31,56929674	0,838347242	29,80843212	0,823214829
30,71801744	0,840254343	32,23055047	0,844062011	31,10102264	0,827757697	31,53994066	0,842610953	29,99514499	0,827253684
30,82646403	0,844498088	32,35907345	0,848282066	31,17161861	0,831851965	31,77627784	0,846959879	30,14135693	0,831440619
30,91801747	0,848669307	32,54963746	0,852682216	31,48021088	0,835709503	31,78866615	0,851103683	30,41494431	0,835543968
30,93859834	0,85286183	32,69930974	0,856933296	31,60514917	0,839831944	31,68237251	0,855323039	30,56518858	0,839722056
31,05361034	0,857121758	32,85449938	0,861179661	31,61734564	0,844102407	31,87481591	0,859638206	30,53658923	0,843872262
31,26325243	0,861540709	32,98691258	0,865390869	32,03134337	0,848471707	32,05044432	0,863936609	30,68882657	0,848012863
31,42026461	0,865794815	33,05029299	0,869681122	32,24576386	0,852745371	32,48369776	0,868212543	30,80482268	0,85224846
31,56487783	0,869955615	33,26183934	0,874168118	32,25036818	0,856904309	32,69897445	0,872583182	30,92498611	0,856359841
31,82593479	0,874170781	33,32014647	0,878469722	32,23801184	0,860761206	32,93681088	0,877072797	30,90462906	0,860652598
32,10857449	0,87870184	33,44304905	0,882824761	32,28049874	0,865283767	33,01151379	0,881395588	31,00904687	0,865039011
32,27597125	0,882905073	33,39973082	0,887268334	32,46500538	0,86970068	33,09569179	0,885426352	31,31158177	0,869330312
32,39617732	0,887294105	33,58142015	0,891581754	32,74091269	0,873956708	33,42192329	0,889953744	31,18527214	0,873655607
32,50350481	0,891890356	33,85773957	0,896151462	32,77635101	0,878363319	33,83691223	0,894767925	31,22640546	0,877970832
32,58410523	0,896174032	34,04469047	0,900569074	32,77169695	0,882757415	34,0143241	0,899058004	31,16684776	0,882190188
32,7673471	0,90054991	34,32330139	0,905083078	32,94952093	0,887145981	34,08650814	0,903486326	31,17483782	0,886608557
33,10071244	0,905203903	34,34795368	0,909634917	33,21792135	0,891636353	34,09376633	0,907991249	31,44665595	0,891060628
33,24838454	0,909699979	34,35378723	0,914098397	33,54695949	0,895959785	34,08353807	0,912621669	31,67669061	0,895613864
33,28911996	0,914235869	34,4226033	0,91856502	33,82929721	0,900400389	34,2013354	0,917174555	32,03626433	0,900250977
33,49540473	0,918878744	34,71048325	0,922897416	33,86307641	0,904921145	34,2163243	0,921588791	32,26715875	0,904769754
33,58527063	0,92348786	35,01052769	0,927449953	33,9767597	0,909452029	34,35200599	0,926220374	32,49982242	0,908930554
33,66202345	0,928142842	35,13882684	0,93219574	34,10739654	0,913888616	34,68193586	0,930893169	32,55940498	0,913543743
34,01610823	0,932581642	35,19082081	0,936842457	34,28266612	0,918407975	34,9109509	0,935277253	32,67058361	0,918150763
34,05444556	0,937033946	35,27802927	0,941567522	34,34096615	0,922916741	34,91999966	0,939957731	32,76568265	0,922613893
34,04672551	0,94199382	35,25886594	0,946134961	34,40295035	0,927499895	34,90058408	0,944845195	32,72637542	0,927273417
34,21881542	0,946664869	35,4032127	0,950828477	34,58103723	0,932166752	35,11791424	0,949317988	32,80872022	0,931854708
34,12841306	0,95134686	35,53696171	0,955600341	34,87037735	0,93677156	35,43024396	0,954248526	33,15702118	0,936469062
34,04341438	0,956194743	35,73333797	0,960521449	35,133907	0,941357742	35,57296713	0,95920095	33,52435047	0,941049423
34,35888116	0,960952404	35,7284672	0,965251403	35,17054258	0,946007486	35,71811681	0,963862685	33,69454677	0,945718608
34,50156525	0,965547782	35,97278732	0,970042126	35,2170334	0,950810782	35,73790898	0,968722209	33,80529552	0,950376036
34,75316489	0,970318947	36,27321901	0,974662068	35,4304236	0,955708374	35,92357025	0,973651932	33,91427146	0,955153022
35,10844337	0,975295935	36,4854226	0,979570021	35,70611419	0,960363124	36,06675527	0,97848538	33,95299249	0,959985538
35,31420945	0,980088172	36,76067621	0,984606614	35,83086773	0,964896919	36,00219891	0,983153285	34,10317636	0,964726086
35,58996398	0,984934425	36,95231314	0,989652519	35,96370725	0,969838167	36,15798896	0,988081262	34,39865556	0,96933462
35,78697262	0,989857978	37,00151823	0,994494465	36,00717826	0,97486661	36,46362893	0,993012498	34,5265426	0,974196007
35,9729039	0,994859995	37,07860501	0,999439089	36,2845031	0,979861875	36,69841712	0,997993677	34,8512109	0,979156463
36,0753464	0,999791347	37,16457713	1,00430653	36,59391604	0,984395436	36,99129574	1,003217814	35,12367918	0,984182229
36,38011595	1,00463178	37,29017622	1,00915744	36,7566552	0,989076845	37,27865344	1,008038107	35,13079527	0,989128134
36,72020303	1,009732517	37,54936801	1,014066907	37,1997994	0,994197955	37,40575178	1,013049669	35,29389325	0,993889287
36,88207888	1,014845128	37,59613594	1,019486505	37,47086081	0,999434549	37,42257032	1,018124097	35,61232654	0,99890865
36,8548047	1,019788588	37,5814952	1,024695043	37,48568984	1,004290348	37,55857887	1,023099105	35,71840347	1,003798559
37,03452938	1,024876636	37,90286658	1,029526744	37,63038831	1,009157673	37,80404652	1,028312416	35,71236741	1,008741088
37,21606595	1,029960493	38,23881831	1,034557981	38,02556733	1,014161785	37,98982858	1,033630617	35,82596898	1,013800614
37,13855639	1,035241441	38,56306739	1,039735785	38,08105716	1,01900408	38,05542944	1,038773845	36,10219959	1,018963982
37,37259852	1,040451608	38,64068708	1,045148632	37,95416133	1,024309242	38,09113066	1,043836864	36,15646729	1,023954358
37,62173612	1,045380284	38,85782539	1,050485459	38,01489497	1,029558991	38,32482107	1,048915831	36,27376013	1,029003872
37,80561393	1,050405351	38,99579148	1,055537767	38,14313373	1,034369854	38,41850258	1,054022156	36,36793547	1,033932431
38,037361	1,055950096	38,88641053	1,060732335	38,40001625	1,039689918	38,61396934	1,059380637	36,60761931	1,039183576
38,21571079	1,061312651	39,03093847	1,065909906	38,69682773	1,044936407	38,95366207	1,06483551	36,79520615	1,044398168
38,32346104	1,066699421	39,1793602	1,071307153	38,79368891	1,050052278	39,08822821	1,070176295	36,64526031	1,049779699
38,59774121	1,071862673	39,49363326	1,076482396	38,83609411	1,055251968	39,41619342	1,075370281	36,58799767	1,055012334
38,83825993	1,077125809	39,87628185	1,081849608	39,01259293	1,060428608	39,68239472	1,080703383	36,80570797	1,06019072
38,91816402	1,082687318	40,01784684	1,087387717	39,11455226	1,065760546	39,74254927	1,086062213	37,22248037	1,065367011
39,04122647	1,087996322	40,2291587	1,092824313	39,3588866	1,071087128	40,00851252	1,09158286	37,6598301	1,070744234
39,05264844	1,09337308	40,53848283	1,09824915	39,68957675	1,076450498	40,34595638	1,09708977	37,64151231	1,075799919
39,13216884	1,098826439	40,85078413	1,103706816	39,81093745	1,081775684	40,47224115	1,102648601	37,67210472	1,081382266
39,45654581	1,104402616	41,16365743	1,109261108	39,98016387	1,08706711	40,50641825	1,108095557	37,85276022	1,086858326
39,71908781	1,109686358	41,59455187	1,114893397	40,18654456	1,092499514	40,63462859	1,113858931	37,96471689	1,0920345
39,71504482	1,115023768	41,80129494	1,120575163	40,23876946	1,098140767	40,89255916	1,119398903	38,10949353	1,097526393
39,70954167	1,120686092	41,65980101	1,126184635	40,45408878	1,103460831	41,02679845	1,124829444	38,32059223	1,102993955
39,94912603	1,126648768	41,65898389	1,131344278	40,84645404	1,108830255	40,91134591	1,130525064	38,64052121	1,108505638
40,22036507	1,13225533	41,61564433	1,13692162	41,32821624	1,114689437	41,34413751	1,135892508	39,05364143	1,114275879
40,68605124	1,13777784	41,79324094	1,142799429	41,61504459	1,120179467	41,78195264	1,141577417	39,40470639	1,119828308
40,77575015	1,143435275	41,89793586	1,14845279	41,69136754	1,125743072	41,62438267	1,147454645	39,42008254	1,125390399
40,71322594	1,149124724	42,06996892	1,154191715	41,71812658	1,13140365	41,76503106	1,153053057	39,35968995	1,130964597
41,08617918	1,155203816	42,35355009	1,159791525	41,6844433	1,136823481	41,80731546	1,158737384	39,44953809	1,136304567
41,27803283	1,161027841	42,57730711	1,165565841	41,87312438	1,142444711	41,99523625	1,164488417	39,68086239	1,142273181
41,36148963	1,166656871	42,79908882	1,171517458	42,01065703	1,148311811	42,26640069	1,170374725	39,88256416	1,147982654
41,46203853	1,172258194	42,9193695	1,17741075	42,1450704	1,154026056	42,42729244	1,176230532	39,93308375	1,153425186
41,57354401	1,177950553	42,98180133	1,183024297	42,53647288	1,159704097	42,83177956	1,182137561	40,03193801	1,159067487
41,73245689	1,183900191	43,21212377	1,189080105	42,79322395	1,165359902	42,92472921	1,188240634	40,41796168	1,164880802
41,81528486	1,189870667	43,61516138	1,195216473	42,87151866	1,171237828	42,98089406	1,194346967	40,70231734	1,170659542
41,98304401	1,195687125	43,8096547	1,201261222	43,11052037	1,177246372	43,23409952	1,200388805	40,9881154	1,176621171
42,10679924	1,20167192	43,98795119	1,207288741	43,23608749	1,183001596	43,51260386	1,206342285	41,17622093	1,182643335
42,33726378	1,207727962	44,22224556	1,213208344	43,31001236	1,188876844	43,50423367	1,212201584	41,29459025	1,188315206
42,62110785	1,213627541	44,40022586	1,219055652	43,55615858	1,194974678	43,58754481	1,217875317	41,47751593	1,194184749
43,0959316	1,219732127	44,6374832	1,225007036	43,57133222	1,200865759	43,8701099	1,224105283	41,64404583	1,200391781
43,42041516	1,225979555	45,00468814	1,231199283	43,86328003	1,207043221	43,89723131	1,230250615	41,79911824	1,206520466
43,48302463	1,231978553	45,35870541	1,237268712	44,22066527	1,213102406	44,14550206	1,23636952	41,93217092	1,212555901
43,25731007	1,238162418	45,40181404	1,243382146	44,47540906	1,218847385	44,40530491	1,242671081	42,0764111	1,218369915
43,20859171	1,244405422	45,4913744	1,249752625	44,50798389	1,224750806	44,65532714	1,248681953	42,27032177	1,224476713
43,31683579	1,250687542	45,67410823	1,256034861	44,6661436	1,230978792	44,84967835	1,254954992	42,57828521	1,230362089
43,89947374	1,257002258	45,75795938	1,262125361	44,95181377	1,236961259	44,80925557	1,261354808	42,78976405	1,236340831
44,13272361	1,26309462	45,73309749	1,268291415	44,9729382	1,243080863	44,89458821	1,26778233	42,8031116	1,242636804
44,05659962	1,269233549	45,90549293	1,274805317	45,16141677	1,249306521	45,16921653	1,273984706	42,88777987	1,249095759
44,17613067	1,275663167	46,18600455	1,281171256	45,3129187	1,255598071	45,43897409	1,280167989	43,17099511	1,255456808
44,39543969	1,282056231	46,3787073	1,28756723	45,72184671	1,261953648	45,8325153	1,286643241	43,49746464	1,261517506
44,77826237	1,288395045	46,75045972	1,294175312	46,19653901	1,268130529	45,92407584	1,293346785	43,7438631	1,267527097
44,97316424	1,294785547	47,17307634	1,300692009	46,33415693	1,274654559	45,99249756	1,299750326	43,80692377	1,273661137
45,49639017	1,301304339	47,48027594	1,306971684	46,46180949	1,280901056	46,28782755	1,306017893	43,92811395	1,280255016
45,69623742	1,307849208	47,58956097	1,313359858	46,8652912	1,287161872	46,73000896	1,312423995	44,14991697	1,287069387
45,66600738	1,314339013	47,67389174	1,319930339	47,25203607	1,293493002	46,75766329	1,319086677	44,44290928	1,293295278
45,70741781	1,32086607	47,84289433	1,326472064	47,60067808	1,300064647	46,79974873	1,325851454	44,71901553	1,299570297
45,83169884	1,3274369	47,94105582	1,333059658	47,81340037	1,306855036	46,77552988	1,332330782	44,77292797	1,306242175
45,99339706	1,334144401	48,19343705	1,33983631	47,90518118	1,313237738	47,06356971	1,339010576	45,00553124	1,312677613
46,33539195	1,340808014	48,40380389	1,346412029	47,93197219	1,319617996	47,79962095	1,345615748	45,28764514	1,319030281
46,84167853	1,347547064	48,50521255	1,353213012	48,04043654	1,326116066	48,41980398	1,352440945	45,56932916	1,325672822
47,15298863	1,35418588	48,82424625	1,359959163	48,24272451	1,332637536	48,7611807	1,35915613	45,90628274	1,332226073
47,48110661	1,360728188	49,00494793	1,366643614	48,54527717	1,339316632	48,84985643	1,366127428	46,05897127	1,338902957
48,03561773	1,367741396	49,29877157	1,373602689	49,14288626	1,34632204	48,93566513	1,372894534	46,25774206	1,345549224
48,18013502	1,374812462	49,41797578	1,380408445	49,5552462	1,353002416	49,1492152	1,379716938	46,46383854	1,352249741
48,31624304	1,381669324	49,59378182	1,387029333	49,48199635	1,359630755	49,42501592	1,386441319	46,42774652	1,3590229
48,67482555	1,38847508	49,80475617	1,394149643	49,45943661	1,366338839	49,65091168	1,393346261	46,55175754	1,365897108
49,15335122	1,395274433	50,03500755	1,401227112	49,82097143	1,373161358	49,81906517	1,400412438	46,81015352	1,372786217
49,42988381	1,402321518	50,4269607	1,40815068	50,20856895	1,379959314	49,80472287	1,407490023	46,88676069	1,379660309
49,63145768	1,40930632	50,64789687	1,415269127	50,25876524	1,386805233	49,85615195	1,414778204	46,93789845	1,386274561
49,76229347	1,416200086	50,92498722	1,422227038	50,37371329	1,39379446	49,86305843	1,421637511	47,36910198	1,393146907
49,83768916	1,423352178	51,14661617	1,429231515	50,67648267	1,400845735	50,00738032	1,428604036	47,98840039	1,40006966
49,73709407	1,430291345	51,13104107	1,436499323	50,88012777	1,407606439	50,31272186	1,435610725	48,50255623	1,407236187
50,12210877	1,437555195	51,13649093	1,443584941	51,03087297	1,414527445	50,57394224	1,442930454	48,53337603	1,414316799
50,53674244	1,444695994	51,21546776	1,450804204	51,33243087	1,421902123	50,88475851	1,450231557	48,55650064	1,421226165
50,76625131	1,451942149	51,46678673	1,458176321	51,53853445	1,429044901	51,08678003	1,45729494	48,77211129	1,428392109
50,837064	1,459350587	51,52744577	1,465088829	51,72871122	1,436269054	51,28032122	1,464612225	48,96781252	1,435483432
50,95874089	1,466791039	51,83856402	1,472502622	51,99264233	1,443342565	51,57311457	1,471894818	49,06985357	1,442693265
51,4147921	1,474039988	52,29022408	1,479987778	52,38965809	1,450328997	51,74520092	1,47947718	49,31113613	1,4499336
51,63572116	1,481316644	52,56045414	1,487385622	52,46159344	1,457516595	51,92873056	1,486930322	49,65588437	1,457121663
51,83950838	1,488373275	52,69058294	1,494758786	52,61109164	1,46483516	52,40314575	1,494196966	49,90124188	1,464276898
51,91826849	1,495665647	52,76329634	1,502165478	53,06727075	1,472203086	52,83489285	1,501668501	50,16417823	1,471515137
52,06717693	1,503237881	53,02299261	1,509802905	53,34985715	1,479470312	53,00569667	1,50940814	50,25051628	1,478980036
52,60114626	1,510908137	53,49501682	1,517473859	53,6060469	1,486877702	53,23497815	1,516948826	50,35331761	1,486482188
52,98970657	1,518700745	53,9128657	1,525038293	53,86142662	1,494240272	53,29965886	1,524316751	50,54109629	1,493881546
53,12620894	1,526182991	54,09867263	1,532461632	53,76767406	1,501672459	53,602581	1,531902606	51,04881107	1,501122229
53,32772241	1,533782932	54,35566173	1,540065764	53,92350674	1,509361574	53,96176392	1,539254699	51,43893102	1,508667804
53,57985141	1,54144725	54,76348841	1,547713087	54,18669178	1,51683439	54,33223381	1,547217274	51,67182561	1,516049234
53,85382603	1,549049869	55,05726586	1,555516289	54,69253782	1,524547952	54,49316108	1,555191257	51,99074562	1,523818559
53,95120947	1,556821523	55,27930692	1,563356045	55,06071266	1,532017392	54,65840135	1,562854994	52,41878724	1,531546557
54,18065794	1,564587356	55,4077695	1,571022693	55,23869651	1,539596844	55,14868296	1,570553073	52,63699137	1,538934972
54,39263061	1,572569023	55,5904003	1,578885499	55,51926143	1,547143932	55,23164593	1,578408546	52,7999579	1,546576939
54,35173176	1,580583752	55,87323895	1,586731775	55,80900655	1,554765759	55,11865187	1,586487303	53,0484347	1,554193643
54,5319787	1,588387303	56,05290679	1,594599122	55,81668752	1,562504817	55,27769621	1,594274324	53,21708913	1,562186021
54,86366006	1,596179679	56,36886029	1,602612571	55,89101384	1,570438288	55,71669794	1,60210791	53,44606153	1,570159422
55,24801395	1,60409918	56,6193799	1,610816591	56,09296431	1,57841134	56,09802137	1,61053603	53,68300267	1,577803601
55,53872897	1,612183059	56,87896604	1,61890047	56,5619616	1,586344811	56,30879677	1,61842049	53,99208877	1,58559132
55,77564524	1,620186612	57,31428716	1,62675571	56,92849508	1,594229271	56,5425156	1,626260712	54,31098391	1,593480204
56,14946889	1,628131608	57,50707873	1,634695933	57,04088874	1,602105582	56,87377064	1,634463103	54,55903794	1,601350112
56,59748741	1,636399773	57,63236163	1,642935577	57,45847472	1,610102034	57,18358859	1,642814505	54,85230736	1,609422583
56,89669341	1,644509963	57,86840393	1,651391287	57,82522846	1,618388127	57,48819827	1,650918757	54,97466282	1,617740341
57,18290003	1,652593842	57,89863042	1,65969717	58,05953704	1,626439061	57,78347142	1,659101007	55,09193435	1,626211534
57,38548998	1,66095514	58,18467361	1,66781516	58,3427736	1,634332834	58,1407039	1,667305144	55,39876803	1,633910545
57,50989181	1,669368358	58,79940679	1,676011031	58,46885941	1,642686797	58,46805805	1,675713357	55,65776086	1,641636214
57,57624229	1,677866443	59,34006587	1,684422736	58,66054253	1,650767184	58,83919585	1,684220872	56,02774048	1,649696229
57,6266553	1,686144387	59,64653007	1,69274841	59,09017931	1,658786919	59,0933712	1,692828154	56,18776181	1,658240298
57,86698218	1,694468548	59,8828708	1,701375251	59,31296289	1,667053338	59,34704207	1,701202141	56,34084114	1,666552585
58,27223313	1,702826353	60,09923107	1,709895222	59,53333062	1,675503227	59,51761497	1,70931268	56,77363274	1,674862892
58,8462522	1,71135587	60,16583024	1,718262107	59,75141751	1,683857656	59,58903872	1,717929741	56,99094868	1,683336879
59,28811743	1,719890394	60,35495541	1,727065783	60,02884892	1,692298465	59,96624456	1,726876258	57,09272683	1,691616802
59,38399096	1,7283943	60,49778871	1,735692157	60,09640022	1,700817854	60,5245251	1,735608338	57,32468351	1,699913955
59,42380978	1,737306125	60,60309826	1,744218881	60,34699444	1,709103016	61,07898293	1,744157879	57,79764919	1,708397255
59,6944413	1,745972896	60,81404419	1,752642577	60,67354568	1,717641497	61,48478811	1,752578665	58,3782692	1,71698987
60,18555424	1,754487629	61,33905713	1,761586533	60,95984468	1,726453322	61,49384753	1,761368603	58,66337449	1,725770262
60,53986639	1,763304226	61,60010343	1,770381244	61,40575999	1,735208335	61,57934714	1,770316052	58,85967613	1,734512936
60,81851284	1,771923849	61,70182473	1,779144989	61,75901343	1,743529004	61,6048201	1,779104593	58,91436661	1,74299612
60,76366604	1,780793415	61,72340391	1,788247736	62,01423328	1,752057241	61,92602806	1,787984171	59,13170743	1,751464286
60,83597798	1,789972065	61,90911137	1,797092738	62,38755245	1,761213305	62,15652102	1,797121493	59,54927919	1,760276926
61,33187998	1,79901835	62,35641224	1,805967777	62,55361339	1,769990322	62,62763929	1,805941467	59,9075988	1,769155456
61,72053976	1,807992923	62,78076969	1,815099976	62,72780295	1,778675021	63,00466038	1,814947938	60,23421399	1,777937129
61,81879361	1,816920464	63,13849244	1,82407711	62,91092403	1,787451222	63,28698034	1,82393357	60,58905904	1,786865486
62,06066947	1,825923093	63,4777624	1,833144932	63,20891145	1,796244653	63,5812303	1,833171242	60,90871091	1,795736566
62,47731043	1,834813848	63,77848541	1,842585167	63,61447504	1,805364512	63,6426283	1,842477017	61,16692925	1,804654212
62,54678019	1,843973987	63,98126721	1,851858229	63,83253351	1,814475874	63,7435609	1,851693152	61,18695945	1,81350585
62,65849883	1,853354151	64,21802716	1,860958414	64,07749313	1,823415289	63,88158383	1,860727097	61,30354531	1,82293584
62,98954781	1,862902302	64,47818528	1,870113198	64,51607564	1,832755872	63,99063083	1,869889448	61,54824202	1,832207389
63,25558212	1,8722437	64,61754403	1,879485329	64,63873664	1,841760131	64,26809777	1,879518741	61,80526665	1,840944358
63,65435292	1,881373338	64,98822708	1,888791803	64,88527366	1,850984066	65,07048529	1,888980512	62,18263591	1,850225453
63,99361577	1,89050938	65,18600666	1,898082676	65,28405157	1,86034409	65,46920635	1,898351013	62,58503049	1,859463241
63,98249578	1,900052176	65,55473572	1,907659466	65,53971196	1,869419363	65,51070205	1,907810922	62,96991729	1,868820355
64,17945113	1,909858769	65,7751745	1,917395046	65,71691421	1,878872985	65,78342257	1,917218211	63,17539914	1,878146386
64,73429265	1,919644641	66,14393909	1,926747387	65,8907485	1,888196687	66,0797189	1,926779168	63,44854599	1,887382777
65,34388859	1,929164387	66,55910211	1,936524643	66,1394811	1,897598156	66,44651528	1,936649324	63,50278172	1,896786573
65,58181384	1,938341872	66,84634613	1,946334496	66,42329319	1,907062721	66,91056365	1,946429841	63,6230695	1,90630306
65,73993802	1,947870466	67,22898761	1,955956688	66,85447185	1,91669213	67,07837253	1,956246911	63,91140065	1,915968092
66,00793343	1,957795803	67,5626656	1,965812874	67,05471701	1,926148779	67,25066494	1,966056997	64,33042903	1,925453147
66,43148086	1,967585632	67,73698305	1,975698863	67,21632996	1,935635929	67,53538653	1,975808875	64,79135101	1,934928422
66,91315069	1,977490713	67,93710742	1,985472627	67,64662755	1,945368016	67,77888243	1,985449926	65,15912794	1,944685423
67,28570247	1,987349926	68,19222069	1,995139988	68,04032508	1,95538276	67,98754752	1,995286089	65,46520134	1,954465473
67,5890758	1,99726595	68,42561977	2,004921668	68,37907634	1,96536095	68,25972802	2,005360205	65,7508111	1,964347271
67,58896922	2,007346585	68,75926223	2,015063072	68,84270548	1,974815038	68,70403751	2,015413599	65,93641908	1,973954096
67,74737763	2,017352016	69,06572643	2,025220076	69,19202962	1,984548522	69,0171666	2,025571068	66,30268966	1,983917617
68,13587398	2,027537192	69,36644233	2,035473006	69,45078087	1,994548598	69,22259872	2,035607465	66,77085207	1,993906284
68,60003604	2,037685581	69,86380805	2,045782513	69,56796358	2,004357753	69,51733896	2,045766797	67,13405311	2,003747336
68,89675159	2,047738974	70,36007243	2,056068971	69,70406805	2,014553872	69,90068389	2,056164082	67,27498926	2,013488737
68,98534206	2,057915769	70,79118003	2,066319339	70,14655144	2,024513668	70,28213876	2,06657813	67,56913975	2,023531654
69,17617963	2,068186393	71,33674897	2,076394852	70,44166827	2,034798961	70,52681416	2,076809174	67,89508703	2,033728937
69,62833351	2,078509172	71,63940466	2,086732998	70,69251118	2,044746417	70,79029763	2,086968739	68,09112578	2,043911552
69,99191114	2,089078286	71,51988426	2,097183833	70,92513577	2,054974201	71,05452006	2,097401181	68,22341463	2,054266927
70,35857962	2,099524465	71,78746756	2,107682167	71,12764046	2,065567529	71,40216021	2,108057373	68,55442097	2,064476085
70,53917827	2,109907314	72,24736636	2,118185622	71,66724794	2,075970169	71,720931	2,118640224	69,14818602	2,074981635
70,69219366	2,120513914	72,49474892	2,128894201	72,21630565	2,085975832	71,9374618	2,129401423	69,25817804	2,085359828
71,02999279	2,131152411	72,88171761	2,13963235	72,70855546	2,096284176	72,02548384	2,140001503	69,36701898	2,095590872
71,33691173	2,141803481	73,29219816	2,150004024	72,91998456	2,106724301	72,35705862	2,150520791	69,76974751	2,106011905
71,72404385	2,152534878	73,43209693	2,160903524	73,07142254	2,117345569	72,74762976	2,161318545	70,23960812	2,116556572
71,92845989	2,163118427	73,48313521	2,171890802	73,280315	2,128206187	73,03916545	2,171919556	70,49389005	2,127145476
72,28460524	2,173873806	73,66675367	2,182574468	73,72671349	2,138840028	73,63241891	2,182869814	70,68516106	2,137749049
72,67634167	2,184905321	74,14493473	2,193176644	74,11259505	2,149346743	74,31103698	2,193875485	71,18418945	2,148269268
73,07195766	2,19583765	74,64908614	2,204216308	74,14891089	2,15999921	74,65199803	2,204956593	71,78437781	2,15931778
73,37800975	2,206879177	74,90544286	2,215468314	74,39423999	2,170904764	74,84986998	2,215920588	72,31799542	2,170247781
73,62958451	2,217821984	75,25929315	2,226560365	74,80455711	2,181752809	75,19363767	2,226683184	72,46701755	2,180893729
74,07058287	2,22882556	75,4512747	2,237718541	75,0736965	2,192499107	75,56580575	2,237952885	72,64770857	2,191603473
74,37309645	2,240234494	75,47166727	2,248672756	75,37598981	2,203692672	75,82496912	2,249332249	72,83942011	2,202697619
74,68962904	2,251265311	75,79405473	2,260039781	75,75996711	2,214708821	76,21631475	2,260749798	72,87754073	2,213756609
74,86798238	2,262388561	76,41941762	2,271491555	76,23715341	2,225439519	76,47159145	2,272058614	73,12948498	2,224710592
75,12239932	2,273636376	76,77583298	2,282778486	76,6556631	2,236644726	76,76415032	2,28344054	73,63303242	2,235788906
75,53209827	2,285117488	77,08086898	2,294346443	76,96238309	2,247800107	77,23281011	2,294703722	74,01481415	2,246853949
75,9307696	2,296663093	77,40387461	2,305645946	77,00073819	2,259247225	77,67159868	2,30588029	74,30960413	2,258025395
76,47145	2,307988208	77,73097297	2,317006684	77,23381753	2,270750455	77,97771471	2,31741798	74,74074016	2,269376354
76,92353283	2,319561287	78,09793988	2,328444489	77,62030305	2,281937502	78,27665426	2,329459281	75,31136283	2,280853508
77,31958226	2,331147871	78,34881832	2,340118151	77,78482212	2,293137819	78,69191677	2,341147146	75,82114173	2,292350684
77,58250439	2,343021768	78,60924645	2,351913351	78,14616153	2,304517416	78,95136435	2,352618246	75,946247	2,303670677
77,76353648	2,354663765	78,97570887	2,363773511	78,44954197	2,316081881	79,06331746	2,364338242	76,22088598	2,315112905
78,04627565	2,366092024	79,27267311	2,37564764	78,90590937	2,327869863	79,14470303	2,37632087	76,48542105	2,32676864
78,45351613	2,377362423	79,47424699	2,387416297	79,47955896	2,339458542	79,52008987	2,388335862	76,82032117	2,33835499
78,84121668	2,38936298	79,85844456	2,399346539	79,70073671	2,350956883	80,00338685	2,399940141	77,31070936	2,349939246
79,26634862	2,401891829	80,33052917	2,410879339	80,15672752	2,362701093	80,32819726	2,411619391	77,65186935	2,361893236
79,56296469	2,413946169	80,69036934	2,422833795	80,58937701	2,374453452	80,7814738	2,42357571	77,80595766	2,373775747
79,69828045	2,425992593	81,06343271	2,435286043	80,74747277	2,386523159	81,17718927	2,435949028	78,1170617	2,385516931
80,16662761	2,438250428	81,50652006	2,447396495	80,95231514	2,398441759	81,46570515	2,448343999	78,33656967	2,397410385
80,71223918	2,450375316	81,87491517	2,45959682	81,35273441	2,409925897	81,98814593	2,460618598	78,63160834	2,409153896
81,05380418	2,462669006	82,16328184	2,471913095	81,95813105	2,421704333	82,53880235	2,472971427	79,09133661	2,420962135
81,2812276	2,475087028	82,30850967	2,484524832	82,43003802	2,434015952	83,03713441	2,485528448	79,48011008	2,43296921
81,4177655	2,487320648	82,61699891	2,497186162	82,93230648	2,446588573	83,34396809	2,498115505	79,79306153	2,445536244
81,85416665	2,499813641	83,19660996	2,509754359	83,15255342	2,458927432	83,76941267	2,510514435	80,30187409	2,457929586
82,37625926	2,512240976	83,56928963	2,522001716	83,70705388	2,471176885	84,18325408	2,522828614	80,65186614	2,469923856
83,00342693	2,524719068	83,85136089	2,534474453	84,06153656	2,483711322	84,45882388	2,535555835	81,00094869	2,482323251
83,57906603	2,537455369	84,3599674	2,547356739	84,36704862	2,496110484	84,71377373	2,548393883	81,4816877	2,494949191
83,7458091	2,550190739	84,87440746	2,560163355	84,70511066	2,508514536	85,08061985	2,561021686	81,68780905	2,507588169
83,92171107	2,563020871	85,4287516	2,572976491	85,04300216	2,520700659	85,42119009	2,573708161	81,87172594	2,519998507
84,56839735	2,576047978	85,92090904	2,585856216	85,43532124	2,533376191	85,54039075	2,58661536	82,33913517	2,532511058
85,15943392	2,588864373	86,28111159	2,59848751	85,76303777	2,546168605	85,94416377	2,599680185	82,75222342	2,545085542
85,33229476	2,601432803	86,60962392	2,611306699	86,23085201	2,55913471	86,52631145	2,612870273	83,12945767	2,557658396
85,42411109	2,614395416	86,93925892	2,624407846	86,63927909	2,571797669	86,95420741	2,62586199	83,47601069	2,570651975
85,87933452	2,627569206	87,19577907	2,63770038	86,74726738	2,58438752	87,18056501	2,63884579	83,8103779	2,583560804
86,24696934	2,640566743	87,3462436	2,651195243	87,15227675	2,597549669	87,42776284	2,651981629	83,95193933	2,596440296
86,56738149	2,653771267	87,74087194	2,66442305	87,58414464	2,610784926	87,84948417	2,665211997	84,14414825	2,609514667
86,99156131	2,667328063	88,40248672	2,677458306	87,95310107	2,623880718	88,35286108	2,678712215	84,55774809	2,622501494
87,35187043	2,680845977	88,86043153	2,690688907	88,42309668	2,636719464	88,80630815	2,692075064	84,82030074	2,635462943
87,65208185	2,694170176	89,03233314	2,704120673	88,98253541	2,649752625	89,12289758	2,705525224	85,17496816	2,648713334
88,06802648	2,707349554	89,24988001	2,717932419	89,45435712	2,662979267	89,6180393	2,719163045	85,80106291	2,662130898
88,57084916	2,720989005	89,85523402	2,731617505	89,96365285	2,676382628	90,08293322	2,732692135	86,22365821	2,675403175
89,02298173	2,73469784	90,21245228	2,7452367	90,50497274	2,689860495	90,22606495	2,746144623	86,59855478	2,688567885
89,3825661	2,748386418	90,5605685	2,758696872	90,92368849	2,703318106	90,53675688	2,759965449	86,94255695	2,701904424
89,76729658	2,762194672	91,06462042	2,772415485	91,07619228	2,716824611	91,33563431	2,77397091	87,30906911	2,715492885
90,18123747	2,775992215	91,34281212	2,786384159	91,40548621	2,730390488	91,6809794	2,787945172	87,72538322	2,72951674
90,42565708	2,789802797	91,72489228	2,800445034	91,85711429	2,744072547	91,84120679	2,801792541	88,484925	2,742959915
90,65970986	2,803975663	91,96112643	2,81476924	92,44062621	2,757600239	92,25940384	2,815786826	88,97232181	2,756517875
90,96524325	2,817871694	92,41759331	2,828787041	92,92402266	2,771265535	92,82945808	2,829724534	89,27455827	2,770301914
91,51366146	2,832032453	92,79897713	2,842444653	93,36535498	2,7853618	93,34203652	2,843870857	89,91071431	2,784068258
92,14740876	2,846183899	93,33407977	2,856640337	93,68404762	2,799244559	93,88512566	2,858237439	90,65148355	2,797880237
92,70274055	2,860314855	93,89152899	2,871109364	94,066817	2,813266551	94,24274894	2,872754196	91,01951628	2,811885
93,18871627	2,87461834	94,36376281	2,88556186	94,40625038	2,827574925	94,42625371	2,887252326	91,15891766	2,826410837
93,3555375	2,889295051	94,72658015	2,899988511	94,62423779	2,841512399	94,78649889	2,901593296	91,57403095	2,840462864
93,72457209	2,903720772	95,16824642	2,914426106	94,93295441	2,855587477	95,43030036	2,915840901	92,29263837	2,854226414
94,15748447	2,918007958	95,60988427	2,929076508	95,6716915	2,8697955	95,88091237	2,930614005	92,74393249	2,868497535
94,38225757	2,932478615	95,66154784	2,943564627	96,0584115	2,88428199	96,19193825	2,945318889	92,85531717	2,883147704
94,8433714	2,9469977	96,01508549	2,958394541	96,38890625	2,898866268	96,56114337	2,959997464	93,16133373	2,897824649
95,24587255	2,96202389	96,68149643	2,973225154	96,79802256	2,913436809	96,9311514	2,974680695	93,50159134	2,911963289
95,63250729	2,976841698	97,14283763	2,987899305	97,13255319	2,927958455	97,54057682	2,989468932	94,19510238	2,926479348
96,19180391	2,991706304	97,2199031	3,002755296	97,61084795	2,942416539	97,93078559	3,004538895	94,78924403	2,941288773
96,57317352	3,006865906	97,52908157	3,017847145	98,1119227	2,95692212	98,17409674	3,019572303	94,89036847	2,955781316
96,9022543	3,02186439	98,19862601	3,033160648	98,32902193	2,971946914	98,57126172	3,034703268	95,01420186	2,970513208
97,47047534	3,036849137	98,49510708	3,048377294	98,52772521	2,986854128	99,00568756	3,050159962	95,17846514	2,985590156
97,93693245	3,05199151	98,62242213	3,063609773	98,99932665	3,001674962	99,52289163	3,065496981	95,56611595	3,000460815
98,15853652	3,067071484	98,88857013	3,078718152	99,75531572	3,016746787	100,0002272	3,080504778	96,18344971	3,015353827
98,59163365	3,08257847	99,24860215	3,094024205	100,4644374	3,031935028	100,3868335	3,095743543	96,64202689	3,030350448
99,01439238	3,098135514	99,8617366	3,109648305	100,9855068	3,04722292	100,7836716	3,111394418	97,18783742	3,045788516
99,37060167	3,1137198	100,3712668	3,125280554	101,3097488	3,062081007	101,1940456	3,126950299	97,66751773	3,060966046
99,89530907	3,129323643	100,6468366	3,140944467	101,5417694	3,077342589	101,5974491	3,142866833	98,03409384	3,075925414
100,2563003	3,144862527	100,9076342	3,156764377	101,8977016	3,092797886	102,0654907	3,158688141	98,50692452	3,091550213
100,7866636	3,160485462	101,513109	3,172330502	102,210916	3,108227572	102,7134347	3,17438791	98,98025968	3,107052309
101,2496391	3,17628302	102,0159743	3,187988595	102,5566305	3,12380627	103,2018191	3,190063	99,45343852	3,122415871
101,6818338	3,192335528	102,4161733	3,204059962	103,1297046	3,139519078	103,6665851	3,205983493	99,90607557	3,13820528
102,2083034	3,208259747	102,9740204	3,220125276	103,7206133	3,15527333	104,2366678	3,222090716	100,5343588	3,153752313
102,7602601	3,22448874	103,4282562	3,236434596	104,2383005	3,170922575	104,7905785	3,238307136	100,8589205	3,169641141
103,1515773	3,240392935	103,708473	3,252710389	104,710982	3,186817457	105,4363766	3,254748937	101,1550392	3,185634743
103,464209	3,256461741	104,2050145	3,268916565	105,12574	3,203023633	105,9682889	3,271040795	101,617631	3,20156548
104,0389742	3,272718209	104,6285121	3,285058014	105,4281896	3,219043079	106,3793947	3,287151511	102,0130196	3,217512749
104,5969421	3,289078053	105,0027408	3,301358021	105,7351086	3,234864619	106,6279213	3,303299246	102,2738954	3,23343557
104,8701387	3,305940346	105,5183675	3,318032187	106,0147853	3,250783482	106,7712875	3,32000694	102,5029601	3,249581909
105,5312134	3,322492276	105,9819185	3,334730567	106,5192777	3,267160556	107,2200521	3,336917894	102,866417	3,265907993
106,1133966	3,339009048	106,4065033	3,351502289	107,1121901	3,283624709	107,8531386	3,353723377	103,2181854	3,282482274
106,2361926	3,355604517	106,8683134	3,368374128	107,7012372	3,300310982	108,4511456	3,370343293	103,6818927	3,2985881
106,8623655	3,372372746	107,4556623	3,384926523	108,2868097	3,316686193	108,8204715	3,387109427	104,183209	3,315113487
107,708757	3,389240394	108,187834	3,401658431	108,6234009	3,333224386	109,1385815	3,404174981	104,6980612	3,331803253
108,1528107	3,406050068	109,1260488	3,418838072	108,8325421	3,349869447	109,7314655	3,421254272	105,2421451	3,348347732
108,5203957	3,423381747	109,6584372	3,435883835	109,083456	3,366693556	110,2147695	3,438258126	105,9232358	3,365164623
108,8438419	3,44049247	110,1546092	3,453212721	109,5655309	3,38368996	110,7585905	3,455441026	106,4244598	3,382288152
109,2449504	3,457585731	110,5139875	3,470517858	110,4516345	3,400534324	111,1294157	3,472795756	106,6951127	3,398838684
109,6320115	3,47485571	110,4987393	3,487625554	111,1254422	3,417330726	111,6063888	3,490263176	107,3333648	3,415781304
109,914033	3,492185527	110,7549326	3,505241985	111,6535673	3,434237024	112,04117	3,507874718	108,1776459	3,433109957
110,4545215	3,509790084	111,6919395	3,522910338	111,9608558	3,451540298	112,3075311	3,525190332	108,5302741	3,450212065
110,7997743	3,527468449	112,2626546	3,540604535	112,2748375	3,468994912	112,7724321	3,542808859	108,941117	3,467509518
111,0643449	3,545081155	112,5117709	3,558160663	112,7054761	3,486226009	113,4261102	3,560574301	109,4406996	3,48493922
111,798769	3,562818658	112,8939292	3,575755208	113,2079009	3,503513218	114,0329776	3,578608198	109,9158964	3,502110479
112,5460539	3,580576883	113,3314459	3,59380191	113,7372126	3,52128681	114,5275793	3,596541279	110,3063254	3,519617945
113,0702426	3,598570966	113,903312	3,611644187	114,3598542	3,539013137	114,9365748	3,614371449	110,5632577	3,53738432
113,5009594	3,616767844	114,5981091	3,629780529	114,9719796	3,556537368	115,3165305	3,632569724	110,9786623	3,554990274
113,9434428	3,635006166	115,1639641	3,64846868	115,3901056	3,574316315	115,8212787	3,650940992	111,4132516	3,572745938
114,600169	3,653172077	115,615514	3,666931218	115,8883524	3,592448466	116,3452472	3,669327162	111,7197086	3,590773082
115,3021782	3,671006205	116,05669	3,684665927	116,5283312	3,61006513	116,9433394	3,687757103	112,129166	3,608528979
115,8207252	3,689283643	116,5483287	3,702928696	117,0910526	3,627977256	117,6094591	3,706132795	112,6584564	3,626581502
116,1908114	3,707987859	117,1645825	3,721599851	117,6631532	3,646533392	118,0951861	3,72448404	113,2549073	3,644990023
116,7665144	3,726715125	117,8294657	3,740431658	118,2169645	3,665103963	118,5078835	3,743218524	113,8675657	3,663438824
117,2638659	3,745209095	118,4402199	3,759132847	118,5372061	3,682852642	118,8333974	3,761836127	114,2455958	3,681669928
117,5327353	3,763660457	118,9754007	3,777749984	119,0199204	3,701231361	119,4795365	3,78055245	114,6926977	3,699744803
118,0628428	3,782520204	119,3513631	3,79636782	119,5566786	3,720055951	120,2207747	3,799374246	115,3485855	3,718217818
118,8589918	3,801519416	119,6922388	3,815437348	120,2404907	3,738572971	120,5176253	3,818421654	115,8781601	3,736812604
119,6123661	3,820608036	120,3189376	3,83484704	120,9990662	3,757065311	120,9268695	3,837615746	116,3718168	3,755774331
120,2680265	3,84005242	120,9644372	3,854180365	121,5681967	3,775955559	121,5134652	3,856929978	116,7651662	3,775353524
120,6917516	3,859083996	121,3462403	3,873351173	122,0284863	3,794774095	122,1123817	3,876367145	117,2044663	3,793653779
121,0813564	3,878158413	121,549285	3,892578327	122,5015231	3,813950957	122,6537016	3,895554718	117,6320994	3,812398741
121,57966	3,897331084	121,9716316	3,911947507	123,0100301	3,833200462	123,0860952	3,914753466	118,0062286	3,831213085
122,2599194	3,917030418	122,5630874	3,931320879	123,4892343	3,85213099	123,4868129	3,934497503	118,5302681	3,850256769
122,6990917	3,936933712	123,1665087	3,951251181	124,1468417	3,871350693	124,0297813	3,954335605	119,0609156	3,869724203
123,2283608	3,95664981	123,5956765	3,971275081	124,7720766	3,890792051	124,571087	3,974255662	119,5454063	3,889279183
123,7087303	3,976262531	124,0539908	3,99152343	125,0462183	3,91016775	125,1506056	3,994391321	120,123177	3,908782473
124,075683	3,996146267	124,5335219	4,011020201	125,2649944	3,929837748	125,8151763	4,014321623	120,6635164	3,928042689
124,4469274	4,01605608	125,1262283	4,030697184	126,0493483	3,949422995	126,3930323	4,034169503	121,245323	3,947502208
124,9034227	4,03634401	125,5265054	4,050912471	126,7157948	3,969213133	127,1844916	4,054232053	121,8486022	3,967537283
125,4104376	4,056620299	126,153602	4,07142904	127,290837	3,989174169	127,8391857	4,074866901	122,4511567	3,987651056
125,8617317	4,076803921	126,9210308	4,092259931	127,8528337	4,008948009	128,2236746	4,095291735	123,181353	4,007410926
126,4556602	4,097291154	127,3425106	4,112548793	128,2034155	4,028854096	128,7440619	4,115467907	123,9700271	4,027343091
127,0110915	4,117732752	127,9447098	4,132926595	128,6199499	4,049289641	129,4104232	4,136137679	124,4838063	4,047544408
127,6465298	4,138312652	128,6417664	4,153262023	129,4286754	4,069602251	130,0189604	4,156736205	124,8202768	4,067899859
128,2769092	4,159299074	129,1451007	4,174026324	130,2299829	4,090041521	130,5145498	4,177623907	125,307297	4,088081618
128,7909726	4,179702022	129,7203277	4,195304716	130,7000354	4,110438416	130,892928	4,198884603	125,9485902	4,108542774
129,5229027	4,200544089	130,1769225	4,216458776	131,3459187	4,13082786	131,3154878	4,219650301	126,4868832	4,129215806
130,3405811	4,221899314	130,6541088	4,237371157	132,0065103	4,151454791	131,7314821	4,240709832	126,9909991	4,149766369
131,2456989	4,242940219	131,2336132	4,258449315	132,5451018	4,172216764	132,4037693	4,261881587	127,5206234	4,170437538
131,5957691	4,264184617	131,8479627	4,27949115	133,0245902	4,193182697	133,0436698	4,283372786	128,1494396	4,191573903
131,827875	4,285628318	132,2205003	4,301172339	133,4813271	4,214375407	133,6262723	4,30496969	128,8582912	4,21259199
132,3445817	4,307093906	132,8117713	4,322877742	133,9557423	4,235294774	134,0494715	4,326450178	129,3962858	4,233507166
132,9671877	4,328508736	133,3982107	4,344480699	134,4960674	4,256348717	134,5318164	4,348059189	129,8609097	4,254603949
133,7043616	4,349982239	133,9016018	4,365972829	135,2275428	4,27757542	135,1073134	4,369559236	130,2095304	4,275914937
134,2669693	4,372084386	134,4594205	4,387951575	135,9733853	4,299220287	135,5853523	4,391656725	130,7475392	4,297315332
134,6046903	4,394297359	135,1793566	4,410024385	136,4179719	4,320810205	136,2382132	4,41392651	131,2926249	4,318793026
134,9845038	4,415918012	135,7999163	4,432006856	136,9394819	4,342450881	136,9245975	4,435873591	131,9790092	4,340488185
135,766783	4,437760785	136,1418721	4,45413927	137,7288522	4,364136727	137,5767479	4,458134062	132,5646386	4,362420365
136,4916929	4,460157695	136,707592	4,476548287	138,1596969	4,3856703	138,161283	4,480356349	133,1456068	4,383974428
136,951343	4,482583941	137,4838742	4,498964755	138,5688985	4,407775706	138,7399348	4,50264476	133,988751	4,405945723
137,4475719	4,505098663	138,2646186	4,521218241	138,9542969	4,42997797	139,3828907	4,525229797	134,5388106	4,428376161
137,9316931	4,527501627	138,7550636	4,543916434	139,3916217	4,451996763	139,8472446	4,548029503	134,9689021	4,450368876
138,4022145	4,550333464	139,2369821	4,566811136	139,99699	4,47423721	140,2833616	4,570818034	135,6957305	4,472358798
139,1164663	4,57311501	139,7527509	4,589708166	140,6520962	4,496754261	140,7069161	4,593660116	136,4194893	4,49456665
139,8070002	4,595931015	140,4233043	4,612748154	141,18047	4,519440812	141,2362705	4,616741083	136,9268027	4,517209894
140,2858491	4,618912796	140,943109	4,635912939	141,8108635	4,541924801	141,9996207	4,640212739	137,3250619	4,540116238
140,6905885	4,641956975	141,5224855	4,658922659	142,5777097	4,564656987	142,6978001	4,663035263	137,9854972	4,562636082
141,2599748	4,665162738	142,2890332	4,681940761	143,2039252	4,587262978	143,2988055	4,686096672	138,5830352	4,585581541
141,8820834	4,688708435	142,8085253	4,705583781	143,763634	4,610188879	144,0586031	4,709592076	139,2282791	4,608524206
142,6948591	4,712206168	143,5563431	4,729275229	144,5160135	4,633708964	144,8992605	4,733492606	139,9092064	4,631568851
143,3667057	4,73555163	144,2604625	4,752973196	145,2184845	4,656950584	145,5622679	4,75741316	140,4686025	4,654726185
144,1006253	4,759109899	144,7478238	4,776641827	145,7458493	4,680011527	146,2319829	4,780930451	140,9516721	4,677797373
144,808809	4,783138486	145,4310391	4,800581938	146,3495975	4,703235451	147,0270092	4,804809095	141,5860589	4,701108376
145,3110917	4,807559625	146,1708278	4,824600746	146,9600532	4,726703847	147,6179534	4,829129186	142,1801437	4,724869207
145,8975595	4,831699505	146,6598375	4,848734573	147,7784279	4,750763168	148,1223677	4,853342175	142,7678052	4,748738073
146,3118486	4,855388159	147,1386439	4,873228821	148,3224621	4,774432264	148,8513419	4,877540262	143,2942605	4,772387146
146,8886387	4,879574605	147,7119098	4,89745578	148,7078462	4,798207532	149,3883985	4,901858025	143,8453433	4,796273706
147,7463491	4,903909597	148,652981	4,921718129	149,3504753	4,822177911	149,9397087	4,926376022	144,3795719	4,820258055
148,3203398	4,928741916	149,482227	4,946411214	150,0738221	4,846451436	150,6379306	4,950926615	144,8224817	4,844327154
148,7483849	4,953623594	150,0438827	4,971432125	150,6220769	4,870820421	151,4429329	4,975929831	145,6711966	4,868852136
149,304811	4,978345085	150,480497	4,996186678	151,3180393	4,895143771	151,908779	5,000848297	146,3801193	4,893113088
149,9391409	5,003194633	151,0261228	5,0211098	152,0312821	4,919443839	152,1240166	5,025765365	146,8987302	4,917407102
150,6720089	5,027770837	151,7577402	5,046204752	152,7719519	4,944062419	152,8584194	5,051036336	147,6968971	4,942111829
151,1382244	5,053295594	152,2678957	5,071393766	153,5174959	4,968861675	153,8932396	5,076463304	148,4049956	4,966745776
151,8218945	5,078897185	152,9663877	5,097116429	154,1517833	4,993939397	154,4596843	5,101908898	148,8740533	4,991509642
152,8617454	5,103874789	153,6877875	5,122771105	154,5809369	5,018778234	155,0762365	5,127170091	149,5177908	5,01660599
153,7306823	5,129392561	154,3256133	5,148211577	155,2312824	5,043958402	155,9965457	5,152840134	150,1450153	5,041852281
154,410558	5,155597183	155,1999646	5,173853215	155,9450795	5,069140897	156,8485006	5,178983754	150,7830259	5,066910445
155,1821648	5,181364083	156,0868214	5,199855274	156,7588215	5,094590217	157,4162811	5,204933659	151,342493	5,092093406
155,6972373	5,20716684	156,421956	5,225719032	157,4351587	5,119975741	157,9146274	5,23055993	151,9176774	5,117723402
156,0165268	5,233165639	156,7544758	5,251817018	158,1550664	5,145530299	158,566792	5,256895403	152,580557	5,143334306
156,553285	5,259511357	157,6125983	5,278357847	159,1079469	5,171352614	159,2981536	5,283419469	153,2829	5,169249287
157,2309438	5,285905503	158,2470562	5,305063055	159,5864974	5,197634535	160,0530485	5,310141906	153,8413867	5,195196864
158,0853004	5,312034222	158,8639494	5,331324488	160,0847158	5,22337955	160,7628522	5,336645948	154,5438434	5,221043858
158,8818047	5,338490767	159,4724156	5,357719099	160,7552976	5,24919907	161,6006674	5,362951619	155,2522261	5,246909013
159,3612789	5,365622521	160,2442355	5,384634321	161,4245578	5,275673775	162,2233445	5,389772776	155,9368057	5,273347863
159,8506865	5,39283949	160,9835979	5,411773525	162,3097662	5,302338936	162,8171166	5,417127582	156,6101018	5,300170883
160,6449454	5,419389167	161,8075575	5,439025419	163,1894182	5,328906309	163,3859772	5,444108461	157,1183246	5,32670659
161,6115962	5,4463761	162,7041345	5,466105484	163,8351594	5,355416404	164,084128	5,47131798	157,7465438	5,353138921
162,3338061	5,473657797	163,3832713	5,493427228	164,6374759	5,38211323	164,7436396	5,498684427	158,3401455	5,379628993
162,9152717	5,501255677	164,096841	5,520799262	165,4705162	5,409272924	165,4402557	5,526435044	158,9592556	5,406650851
163,4927013	5,52888988	164,7261687	5,54839528	166,1656544	5,436359508	166,1639151	5,554166104	160,0082583	5,4341244
164,2091842	5,55636436	165,4534234	5,576399683	166,804816	5,463109885	166,8141754	5,581825452	160,9552128	5,461058247
164,7977552	5,584243965	166,0060409	5,604424109	167,2749111	5,490516379	167,4607409	5,609788411	161,6567885	5,488272889
165,3753696	5,612283293	166,6264727	5,632459712	167,9231961	5,518316822	168,2367815	5,637922733	162,1740352	5,515661222
166,3054275	5,640323552	167,3726847	5,660331867	168,9943393	5,546009232	169,0479087	5,66634204	162,693442	5,543579011
167,2295736	5,668503974	167,9838936	5,688735807	169,7997537	5,57357731	169,7112003	5,69451315	163,3311825	5,571402272
167,7998694	5,696916297	168,5079757	5,717465244	170,387671	5,601366578	170,3159575	5,722897532	164,2648926	5,59908304
168,4686038	5,7257696	169,1543138	5,746097358	171,0026031	5,629670866	171,1597839	5,751641405	165,0848021	5,627202461
169,1335155	5,754403111	169,9585629	5,774809566	171,4809263	5,657916482	172,0675022	5,78064698	165,7382314	5,655531896
169,8535654	5,783078997	170,5723013	5,803658213	171,874766	5,686168616	172,8267314	5,809428105	166,4701473	5,683622446
170,7185233	5,811832649	171,1628334	5,832601855	172,535656	5,714519937	173,3518509	5,838589211	167,1863459	5,711847107
171,4761466	5,840771169	172,0569804	5,861945499	173,4433601	5,743165555	173,9077227	5,867926802	167,6316289	5,740710189
172,0139564	5,870099912	172,8972825	5,891207188	174,2720377	5,77196391	174,7202283	5,897181505	168,3144178	5,76961844
172,6945853	5,899891988	173,4815902	5,920727783	174,7475045	5,800801847	175,4767148	5,926579166	168,9984005	5,798316213
173,4935338	5,92944099	174,0747371	5,950737789	175,2267372	5,829943395	176,0580525	5,956578928	169,6688829	5,827340414
174,3899403	5,958837254	174,7618604	5,980237896	176,1495759	5,859367599	177,0184647	5,986334217	170,4576706	5,85634366
175,1338928	5,988550634	175,4563875	6,009849762	177,0501889	5,888373173	177,7987969	6,016255747	171,0880215	5,885767864
175,7215827	6,018662154	176,2862162	6,040141027	177,5696525	5,917507736	178,3432148	6,046388688	171,7524642	5,915229786
176,3762768	6,049161104	177,075615	6,070680955	178,2478371	5,947299812	178,8364452	6,076822911	172,4955214	5,945091712
177,1519479	6,079564128	177,7233742	6,101212502	179,0698072	5,977453242	179,3575714	6,107542119	173,3381114	5,975676344
177,7602151	6,109883333	178,5609335	6,131889335	179,9185505	6,007298869	180,1510345	6,138137461	174,2320595	6,005062364
178,4741969	6,140431643	179,494132	6,162297481	180,8453398	6,037144497	181,0802823	6,168608937	175,0898978	6,034539187
179,218931	6,171035833	180,2635787	6,192761507	181,7214817	6,067611316	181,8881552	6,199249449	176,0362554	6,065005076
179,8948135	6,201809058	180,9450176	6,223709354	182,5003786	6,098131687	182,7670682	6,230198693	176,8898162	6,095406703
180,7499659	6,232961331	181,6624811	6,2551983	183,1523158	6,128661836	183,2589059	6,261844567	177,5352164	6,126184118
181,6904261	6,264180193	182,3946954	6,286547548	183,8885802	6,159299554	183,9673881	6,29316541	178,0756553	6,156611822
182,3283656	6,295784623	183,2373849	6,317908437	184,6057168	6,1900318	184,8868304	6,32444248	178,8684931	6,187030679
182,9035783	6,327445864	184,1381542	6,349798318	185,2650863	6,220908867	185,7492304	6,356243419	179,4511524	6,217835569
183,6020703	6,358735041	184,9347436	6,381356182	186,3379916	6,252283727	186,3896852	6,388072298	180,0549716	6,249184816
184,5152314	6,390279867	185,5682067	6,413093791	187,1650066	6,283561728	186,9542114	6,420147046	181,1345845	6,280995534
185,1175869	6,422455663	186,177355	6,445419996	187,8438449	6,314707947	187,7908329	6,452338675	182,042516	6,312190182
185,8520466	6,454950903	186,9421975	6,477950626	188,7221752	6,346493985	188,560777	6,484498639	182,7493923	6,343539896
186,6790615	6,487319484	187,3999859	6,510220486	189,557873	6,378321933	189,4778319	6,516876998	183,5951656	6,375534084
187,5387614	6,51972066	187,9234996	6,542515492	190,3937271	6,410120544	190,2441807	6,549675383	184,2312719	6,407391834
188,27666	6,55212789	188,8078696	6,575451248	191,4144928	6,442221834	190,7864101	6,582569229	184,9158656	6,439545279
189,1800299	6,584819174	189,6732964	6,60845499	192,2375855	6,47459088	191,435093	6,615349454	185,7053213	6,471814673
190,1823073	6,617901147	190,6897421	6,641592377	192,9671424	6,506886352	192,2404932	6,648472405	186,4292791	6,504127374
190,8760244	6,651168919	191,5831927	6,674939311	193,7691604	6,539529672	193,0484087	6,681991635	187,0960098	6,536497817
191,5409077	6,684584306	192,416162	6,708283452	194,6053271	6,572411411	193,8746705	6,715441946	187,965572	6,569293874
192,1488765	6,718111451	193,0885912	6,741677884	195,3300807	6,605235408	194,6131518	6,749056636	188,7399925	6,602410772
192,7553247	6,751748027	193,6776596	6,775488151	196,1463523	6,638202828	195,3690556	6,782957242	189,5279702	6,635308809
193,57441	6,785383671	194,1773417	6,809585732	197,0403287	6,671388644	196,3377385	6,816868558	190,2854657	6,668563077
194,4900438	6,819229795	195,1473178	6,843577607	197,924855	6,704935347	197,2378967	6,850900945	191,1599591	6,702060886
195,3655604	6,853568122	196,1693341	6,877727807	198,7004977	6,738495089	198,0631779	6,885315176	192,045068	6,735413874
195,9292197	6,888132295	197,1231241	6,912385578	199,1793324	6,772210362	198,8299957	6,919785751	192,6583658	6,768957783
196,8457772	6,922611252	198,0424243	6,947125306	199,821521	6,806161259	199,5709781	6,954370879	193,3349446	6,803276553
198,0252072	6,956871814	198,9795449	6,981642913	200,6346803	6,84002368	200,2601619	6,98911014	194,2582807	6,837363423
198,8708099	6,991843907	199,7565092	7,016645739	201,6906463	6,874343847	201,0959449	7,024400279	195,4179007	6,871407452
199,583669	7,026952438	200,3855385	7,051869754	202,7930108	6,909125484	202,0480438	7,059545598	196,3332787	6,905744383
200,2934444	7,062189491	201,1559942	7,087304713	203,6316786	6,943713406	202,9970589	7,09486647	196,95705	6,940320197
201,0533983	7,097607687	201,9398792	7,12287518	204,4037402	6,97808852	203,7284348	7,130463014	197,805907	6,97506691
201,7868063	7,132952774	202,8965113	7,15819419	205,127229	7,013043383	204,3912006	7,166147568	198,5911705	7,010291856
202,5498013	7,168707643	203,9042599	7,194078047	206,1979601	7,048358668	205,2332791	7,202000226	199,2453103	7,045522856
203,5510982	7,204793131	204,9551811	7,230198926	207,1803565	7,083714931	206,1838858	7,237955329	199,9687992	7,080519628
204,5567436	7,240711913	205,7054147	7,266410609	207,6574291	7,119322185	207,2177113	7,274221494	200,9921797	7,11599091
205,2907769	7,276416025	206,4444361	7,302453256	208,3687677	7,1546696	208,0749527	7,310485797	202,200884	7,151376044
206,0920701	7,312829805	207,3392936	7,338666802	209,3641528	7,190525052	209,1553046	7,346736129	203,0745674	7,187334872
206,9648298	7,349796324	208,1024165	7,375553227	210,2766603	7,226592845	210,1075455	7,383948518	203,6977276	7,223507439
207,8074767	7,386966803	208,8830472	7,412934185	210,9548449	7,262743061	210,9234334	7,421164632	204,3188414	7,259630646
208,7002452	7,424091648	209,9013971	7,450387787	211,7035722	7,298878375	211,6789108	7,458632203	205,2196249	7,295729173
209,6579147	7,461131742	210,7934125	7,487595984	212,6015419	7,334921022	212,4580636	7,495915372	206,05528	7,331696384
210,5701237	7,498599313	211,4948461	7,524786487	213,5282318	7,371761348	213,2215702	7,53321903	206,9615489	7,368546488
211,6360942	7,536200529	212,306627	7,562567914	214,523418	7,408968614	213,9970708	7,571165767	208,0105089	7,405987051
212,6195706	7,573771942	213,3114765	7,600567736	215,5156057	7,446489271	215,0199681	7,608915063	208,9537118	7,443317252
213,1698292	7,61170564	214,1971539	7,638751028	216,417256	7,483758004	216,048763	7,647130486	210,1817144	7,480606009
213,9234876	7,649988584	215,0635755	7,677372042	217,1917903	7,521170627	217,0321968	7,685548006	211,2081787	7,517741098
214,9333252	7,688388409	215,6825435	7,715394681	218,1515204	7,559006071	217,862466	7,723822568	211,8969646	7,555392139
215,9310978	7,727099761	216,4803835	7,753865752	219,1076409	7,596849896	218,6428125	7,762770011	212,6336269	7,593428283
217,0482273	7,765564779	217,5139959	7,792760575	220,0248521	7,634669973	219,3667134	7,80181012	213,4127655	7,631436486
218,1116114	7,804025605	218,7190337	7,831796959	220,8837704	7,673150357	220,2357783	7,840528923	214,4073406	7,669819082
218,8667052	7,843181198	219,6998528	7,871252438	221,6894833	7,711442149	221,1943431	7,879885682	215,3307194	7,708348361
219,6745497	7,882686037	220,3693119	7,91063248	222,6134589	7,750148379	222,2503802	7,919512524	216,4886909	7,746556799
220,5861902	7,922331506	221,2017412	7,950030217	223,7125832	7,789043201	223,171812	7,958995011	217,2901973	7,785485149
221,6301339	7,962098978	222,1750427	7,989846118	224,6364167	7,827640001	223,9682452	7,998961786	217,9385534	7,824524327
222,7462118	8,001801258	223,2136572	8,029858528	225,5163813	7,867036807	224,9157113	8,039171637	218,9882524	7,863523458
223,641993	8,041817393	224,024756	8,06992868	226,4886027	7,906554684	225,9922546	8,079592897	220,1887712	7,903195935
224,5431602	8,082139933	224,9378318	8,110758791	227,3261053	7,946053004	226,8064514	8,119875391	221,1567152	7,942604848
225,4613662	8,122612416	226,0342562	8,151396118	228,4648353	7,98599929	227,6969462	8,160277093	221,8268849	7,982370457
226,3576306	8,163583157	227,1590453	8,192050209	229,4971402	8,025945576	228,4014209	8,201578453	222,6610195	8,022379142
227,2761776	8,204278226	228,1298883	8,233108494	230,3047573	8,066103272	229,3138289	8,242488658	223,4769215	8,062506105
228,3385812	8,245271319	229,1312562	8,274252461	231,2583626	8,106432332	230,5501875	8,283659633	224,5087717	8,102927365
229,2266317	8,28660807	230,1448455	8,315655335	232,238741	8,146871287	231,2339712	8,325277643	225,5075248	8,143519989
230,2026048	8,327950408	231,0303381	8,357495	233,0833916	8,187729338	232,3377567	8,366970159	226,4253755	8,184134033
231,1687298	8,369709048	231,8803177	8,399458531	233,8875555	8,229042806	233,4693529	8,408847077	227,4624127	8,225254717
232,1842233	8,411923104	232,8700185	8,441474215	234,9125134	8,270326471	234,2147833	8,451000597	228,4242176	8,266584017
233,3807347	8,454110152	233,7245172	8,483498282	235,9896678	8,311530973	235,0038979	8,493355283	229,3326607	8,307975715
234,5685348	8,496638064	234,679103	8,526129571	237,0640653	8,353127563	235,8726217	8,536079704	230,2674365	8,349359963
235,6195838	8,539224649	235,8623557	8,569145496	238,1353648	8,395023107	237,0337622	8,578974557	231,3521369	8,391063655
236,6343242	8,581580267	237,0965968	8,611908101	238,8696113	8,437215743	238,1430331	8,621987688	232,583337	8,433319621
237,603675	8,624368018	238,2648428	8,654856039	239,6113895	8,479412104	239,277031	8,664905824	233,6146329	8,475685482
238,4464071	8,667904552	239,0187571	8,698512714	240,4650356	8,521765859	240,3534748	8,708198352	234,5288599	8,517988014
239,446624	8,711525837	239,9005691	8,74205018	241,4026678	8,564498662	241,4949475	8,7518215	235,6434741	8,5608987
240,4299015	8,75485748	240,8797254	8,785493582	242,4273557	8,60757326	242,4757523	8,795724044	236,481204	8,603853158
241,5000925	8,798678999	241,8388445	8,829635476	243,5228421	8,650553795	243,2098567	8,839957207	237,0771504	8,646828105
242,507699	8,842836725	242,7183543	8,87391148	244,6572378	8,693661921	244,1205736	8,884240662	238,0283114	8,689889664
243,3452868	8,887009353	243,6182141	8,91815582	245,6190569	8,737643627	245,2984261	8,928606074	239,0210533	8,733423405
244,4851111	8,9315126	244,7014791	8,962922631	246,6583252	8,7811159	246,4020695	8,973309555	240,008054	8,776975772
245,5406934	8,976382788	245,8764326	9,0077863	247,690488	8,825015651	247,4506601	9,018540165	241,0159731	8,821094383
246,4814804	9,021418752	246,8950951	9,052968481	248,6511702	8,869240432	248,4367797	9,063639459	241,9982843	8,86558366
247,7199849	9,066399768	247,7387652	9,098376974	249,6796383	8,913563934	249,4490758	9,108849579	242,9787196	8,909907162
248,9995303	9,112022464	248,5192253	9,144012709	250,6247454	8,958273935	250,38253	9,154815003	243,8893512	8,954436486
250,103799	9,157500806	249,5463007	9,189788143	251,7155706	9,003207453	251,2349255	9,200421867	244,9490262	8,99905708
251,0452397	9,20345226	250,478277	9,235623181	252,6112524	9,048451101	252,1344442	9,246401261	246,1388727	9,044242055
251,9168199	9,24949964	251,5485533	9,282006769	253,5749757	9,093667742	253,2071933	9,293021404	246,956679	9,089730641
252,9347718	9,29577985	252,7597729	9,328635294	254,8729668	9,139239216	254,1594058	9,339658311	247,9046567	9,135187563
253,9734148	9,342687772	253,8437201	9,375352295	256,0770242	9,184917792	255,2796191	9,386344578	249,0438273	9,180737616
254,8976604	9,389338649	255,0316623	9,42203018	256,9002874	9,230986592	256,4374343	9,433245981	250,3359919	9,226723529
255,973479	9,436523174	256,108163	9,469400969	257,6591755	9,277272391	257,487247	9,480665199	251,4502366	9,273200248
257,121034	9,483715149	257,0548334	9,516674901	258,7069419	9,323643871	258,5797492	9,528027606	252,3164167	9,319563347
258,2085339	9,531175345	258,1663496	9,564357683	260,0253397	9,370360871	259,7921625	9,575779306	253,3518764	9,366160207
259,344578	9,578914007	259,2043957	9,612599259	261,2799309	9,41713282	260,8583177	9,623856969	254,4687928	9,412969408
260,5570482	9,626622866	260,4089362	9,660728144	262,3662371	9,464363911	261,7454445	9,671888997	255,5885798	9,460282456
261,5515238	9,675001346	261,4458739	9,709177405	263,2954849	9,512120268	262,7516015	9,720639075	256,5805543	9,507907496
262,2914262	9,722662708	262,5894783	9,756647846	264,3767036	9,559744377	263,9232012	9,768223137	257,5831585	9,555355585
263,381143	9,770919185	263,8816713	9,80463517	265,603612	9,607605973	265,095341	9,816657497	258,5135432	9,603271198
264,665378	9,820866943	264,9532835	9,854992711	266,5357304	9,655325077	266,0411586	9,867047633	259,5877986	9,651320921
265,8614772	9,870434722	265,9950528	9,904977722	267,4518189	9,70369145	266,98871	9,916706682	260,536089	9,699784151
266,9303609	9,919979218	267,265958	9,954942245	268,5552066	9,751772838	268,1416367	9,966525918	261,5447186	9,747930732
268,0117217	9,96976027	268,4798209	10,0048127	269,6638522	9,799899861	269,6236868	10,01650162	262,6553822	9,79544867
269,0107164	10,01966053	269,62496	10,05456488	270,9193528	9,850091626	270,8394823	10,06676882	263,9116218	9,84508723
270,1962712	10,07006743	270,5434928	10,10476224	272,135802	9,899696658	271,7631879	10,11731635	265,1274173	9,89521939
271,2710098	10,12041659	271,6031394	10,15528835	273,2221651	9,949215077	272,8710093	10,16781918	266,3330094	9,94495667
272,104448	10,1707406	272,8037862	10,2065027	274,2021741	9,999143278	274,1094569	10,21845332	267,4648188	9,995000355
273,0743957	10,22171189	274,043797	10,2578251	275,1134309	10,04934994	275,3439255	10,26982228	268,6188255	10,04489223
274,0850433	10,27331181	275,2843194	10,30912979	276,192717	10,10008467	276,5316971	10,32143617	269,8808915	10,09535595
275,2892427	10,32475248	276,4075453	10,36060585	277,4450344	10,15052696	277,8389821	10,37322515	270,9076258	10,14603386
276,5703513	10,37660666	277,4784185	10,41255036	278,5936409	10,20105773	278,925942	10,4252954	271,9260609	10,19661958
277,9263227	10,42837515	278,5987171	10,46454983	279,7178901	10,25195637	279,9280063	10,47729206	273,0897594	10,24755267
279,1939878	10,48043608	279,8452649	10,51717793	280,8055037	10,30347154	280,8310208	10,5297963	274,1830574	10,29900731
280,374512	10,53285929	280,9586854	10,56984795	282,1145224	10,35528008	282,1077809	10,58248215	275,219455	10,35055601
281,4476873	10,58557308	282,130143	10,62295754	283,4085913	10,4074835	283,3228943	10,635724	276,2725078	10,40250798
282,6638239	10,63888571	283,115609	10,6761044	284,3241114	10,45938145	284,3121687	10,6890152	277,4944992	10,45475983
283,7863962	10,69242464	284,1617553	10,72938722	285,2778303	10,51158581	285,3616688	10,74240699	278,6797414	10,50702751
284,776097	10,74584251	285,5929589	10,7829839	286,5398111	10,56410215	286,4934782	10,79625699	279,9522666	10,55971802
286,1650944	10,79965712	286,8715948	10,83703693	287,7061244	10,61704039	287,6441879	10,85045065	281,2832553	10,6125417
287,3901554	10,85369152	288,041404	10,89135352	288,9184525	10,6703884	288,9213175	10,9045726	282,3215572	10,66572767
288,3170158	10,90816551	289,2015498	10,94622891	290,1713951	10,72407728	290,0623639	10,95937161	283,5401096	10,71896486
289,4255761	10,96305766	290,4731939	11,0013334	291,2920063	10,77765161	291,1536439	11,014681	284,9242469	10,77257457
290,8551597	11,01787996	291,5938336	11,05640809	292,4993037	10,83157239	292,5123722	11,06993823	285,9625773	10,8267375
292,1895875	11,07282985	292,5384575	11,11139896	293,8593394	10,88570179	293,9980034	11,12521315	287,0213428	10,88102429
293,2196755	11,1284475	293,6721427	11,16688064	295,3777977	10,94049243	295,3745236	11,18080007	288,1389413	10,93562959
294,2397023	11,18428774	294,9524271	11,22283729	296,6171264	10,99533801	296,5063046	11,23662726	289,2435511	10,99051615
295,3816866	11,24015871	296,0289277	11,27935832	297,5822708	11,05049093	297,8612812	11,29308683	290,5124668	11,04553403
296,5891261	11,296527	297,2819273	11,33588774	298,6096588	11,10581056	299,0535719	11,34986677	291,7314455	11,10060872
297,7059572	11,3531719	298,5067324	11,39254474	299,8033422	11,1616005	300,019029	11,40676592	292,8504366	11,1562925
298,7752388	11,41000959	299,5577104	11,44963668	301,2097621	11,21723399	301,5003401	11,46404691	293,9931315	11,21205823
300,1075065	11,46704378	300,8086636	11,50678542	302,4530414	11,2731776	302,8619674	11,52119473	295,1490993	11,2684051
301,4490964	11,52440393	302,1534368	11,5645954	303,580218	11,32959898	304,1569458	11,57870203	296,5358514	11,32492334
302,8524184	11,58229401	303,2602351	11,62246033	304,6081176	11,38638637	305,3965587	11,6366275	298,0568108	11,38133168
304,1587939	11,64066465	304,3659249	11,6809595	305,8142497	11,44370555	306,4349459	11,69528312	299,3338551	11,43841058
305,3060078	11,69874565	305,4350359	11,73963002	307,2290824	11,50100517	307,688798	11,75385399	300,5243837	11,49582196
306,4480774	11,75733142	306,6498651	11,79820648	308,7198295	11,55855438	308,9490167	11,81283651	301,9003639	11,553604
307,6544653	11,81626644	308,2205056	11,8572365	309,9845957	11,61673782	310,2219114	11,87191403	303,1679722	11,6115276
309,0786488	11,87549669	309,7494799	11,91666047	311,2887258	11,67489426	311,5313564	11,93145627	304,556998	11,66947729
310,4306979	11,93498213	310,9760188	11,97619246	312,4725469	11,73318667	312,8660115	11,99113355	305,9531861	11,72784979
311,602724	11,99472553	312,1556335	12,03631306	313,5704491	11,79206674	314,1484559	12,05118896	307,3555133	11,78674756
312,9723378	12,05492715	313,4137489	12,09678011	315,1055626	11,85100176	315,3535364	12,1117361	308,6121224	11,84565929
314,2829197	12,11530107	314,8606698	12,15738592	316,4203509	11,91037823	316,6030685	12,17239965	310,0316447	11,90505346
315,3907127	12,17541049	316,0569964	12,21753445	317,7488385	11,97009556	317,8756506	12,2326497	311,278903	11,96485275
316,6843553	12,236034	317,3892641	12,27838241	319,0353187	12,03004572	319,112876	12,29414027	312,454965	12,02464552
317,9475582	12,2980964	318,8688415	12,34056402	320,2244263	12,09034793	320,5354679	12,35629674	313,5431186	12,08484807
319,2062136	12,35992318	320,0042319	12,40255844	321,4434334	12,15100124	321,8781663	12,41820361	314,9487142	12,14551069
320,3378524	12,42166986	321,0021182	12,46488999	322,5808703	12,21141054	323,3206818	12,48051095	316,5530061	12,20604293
321,4840716	12,48401725	322,3046283	12,52738732	323,8080344	12,27189156	324,6522389	12,5431992	318,0315887	12,26664688
322,7128558	12,54672599	323,6827971	12,5903708	325,2324737	12,3340117	325,8404654	12,60613984	319,3270503	12,3286683
323,9364673	12,60965359	325,0275987	12,65345021	326,5405829	12,39637492	327,1025314	12,66905813	320,7763301	12,39054817
325,1388761	12,67303847	326,3224918	12,71670098	327,6494844	12,45848575	328,1533105	12,73252496	322,2684983	12,45282384
326,4536929	12,73620821	327,5948181	12,78022742	329,0200929	12,52089368	329,2182151	12,79640158	323,6139253	12,51515633
327,9346061	12,80000846	328,8670591	12,84444676	330,3759222	12,58361266	330,7637025	12,86071313	324,7665393	12,57785855
329,3099326	12,86403502	330,1585985	12,90885982	331,7637543	12,64651511	332,3000096	12,92503026	325,6829973	12,64103854
330,6124996	12,92849558	331,3567441	12,97343214	333,0683961	12,71008998	333,5278843	12,98968733	326,8982244	12,70413657
331,6988911	12,99346743	332,6224765	13,03839468	334,154418	12,77374681	334,6634169	13,05477187	328,215258	12,76783065
332,8948766	13,05856781	333,9745541	13,10366921	335,3546669	12,83770445	335,9311104	13,12028389	329,7836817	12,83191123
334,276797	13,12391685	335,2829476	13,16932186	336,5769709	12,90205605	337,480321	13,18615633	331,2860817	12,89609332
335,6745767	13,18983493	336,5840366	13,23534052	337,6779711	12,9665967	338,8121055	13,25228862	332,6247159	12,96079695
337,0061623	13,25586383	338,080127	13,30170191	339,0610568	13,03162257	340,1702938	13,31849168	334,0449487	13,02575297
338,4552148	13,32223733	339,4471829	13,36837995	340,6750689	13,09683005	341,764297	13,38515202	335,377529	13,09088129
339,8741971	13,38914167	340,5689878	13,4354836	342,2000073	13,16235883	343,2162769	13,4525183	336,5869296	13,15659168
341,3943322	13,45624533	341,9660285	13,50291228	343,504507	13,22823221	344,5106016	13,52007458	337,6618103	13,22259451
342,619649	13,52357063	343,521094	13,57044527	345,0759718	13,29473702	345,8503157	13,58769977	339,0129784	13,2890304
343,8340803	13,59133831	345,0324184	13,63829678	346,5605798	13,36144858	347,1226989	13,65554662	340,6091416	13,35528189
345,4185906	13,65942451	346,3602807	13,7065385	347,761795	13,42859414	348,5862464	13,72410592	342,092357	13,42208193
346,951885	13,72769604	347,5433912	13,77542564	348,9300694	13,49585891	350,2947038	13,79311879	343,4249089	13,48949478
348,4455596	13,79650215	349,0179096	13,84437144	350,2320395	13,56321122	351,5880622	13,86189509	345,0130856	13,55705944
349,8255757	13,86585308	350,4526091	13,91356684	352,1468954	13,63104503	352,8567789	13,93132612	346,4118885	13,62515774
350,8934078	13,93536699	351,6867082	13,9834328	353,6939175	13,69923367	354,3544893	14,00118741	347,8540061	13,69326443
352,062137	14,00514913	352,9460457	14,05366197	355,0325516	13,76789543	355,7452489	14,07150506	349,433429	13,76178555
353,522956	14,07560275	354,1881029	14,12392094	356,5103953	13,83711318	356,9183266	14,14212818	350,7313064	13,83093718
355,1077222	14,14580677	355,646364	14,19466327	357,6705127	13,90645294	358,3645937	14,21298506	352,0497895	13,90028718
356,5491292	14,21661895	357,3298671	14,26578185	358,9611709	13,97601062	359,8793572	14,28408315	353,3654305	13,96969492
357,8622406	14,28789679	358,8216374	14,33720404	360,1734422	14,04603676	361,4617359	14,35554912	354,8411425	14,03968661
359,1660866	14,35948941	360,1007281	14,40925209	361,5667312	14,1164196	363,1353199	14,42739041	356,3247274	14,11011415
360,4049037	14,43145922	361,6820836	14,48157021	362,8785637	14,18704738	364,5176382	14,49990132	357,7124458	14,18102505
361,9690072	14,50370471	363,124656	14,55392838	364,2461027	14,25835967	365,8686357	14,57285367	359,1968264	14,25183163
363,4973847	14,57644752	364,6245549	14,62663673	365,8521283	14,32974648	367,3293695	14,64575667	360,6260974	14,32311692
364,7252026	14,64969044	365,844642	14,69992809	367,1169228	14,40161664	368,6767291	14,71900239	362,1475116	14,39490326
366,0896152	14,72288681	367,237448	14,77373075	368,3114304	14,473701	369,9104303	14,79254148	363,8244209	14,46711895
367,4400159	14,7966727	368,7241308	14,847905	369,8177811	14,54629573	371,246677	14,86674647	365,3295494	14,53957863
368,9071446	14,87102297	369,9480265	14,92223664	371,2736548	14,61912888	372,7808809	14,94135844	366,5964756	14,61246673
370,4479708	14,94541794	371,2648043	14,99707772	372,6262155	14,69242024	374,0680149	15,01633363	368,1203624	14,68596298
371,6329287	15,02029348	372,9453232	15,07213487	374,0233416	14,76591835	375,1961579	15,09179124	369,7107845	14,75919473
372,8966432	15,0956114	374,5163332	15,14765395	375,3374762	14,83980482	376,6156518	15,16728145	371,3036508	14,83299366
374,467568	15,17115656	375,9151645	15,22352693	376,7271273	14,91410387	378,3355063	15,24310321	372,7354229	14,90730109
376,2753025	15,24719718	377,3403143	15,29969887	378,2952099	14,98906974	379,8261966	15,31947166	374,1639833	14,98240759
377,6776012	15,32362989	378,9080843	15,37649945	379,8350697	15,06427404	381,3171711	15,39637003	375,6920765	15,05779722
378,9620067	15,40042488	380,4240699	15,453626	381,378198	15,13950627	383,059564	15,47378529	377,2149118	15,13288603
380,5531393	15,47758402	381,8321383	15,53112414	382,7745567	15,21530196	384,8499612	15,55121265	378,6474796	15,20828032
382,0863769	15,55517623	383,2554975	15,60879644	384,430036	15,29182221	386,3768324	15,62906376	380,1291887	15,28452303
383,5243733	15,63321733	384,8254559	15,68705174	386,0227318	15,3682186	387,8641405	15,7073023	381,6662063	15,36143631
384,9260184	15,71152106	386,264305	15,76583045	387,4807087	15,44522779	389,4776409	15,78613503	383,2978399	15,43862339
386,3661465	15,79021782	387,4807542	15,84477308	388,8037109	15,52276878	391,2391333	15,86528627	384,8872388	15,51588497
388,0318576	15,86938396	389,1269397	15,92424469	390,2620004	15,60065342	392,8742343	15,94508385	386,3075	15,59321268
389,5092465	15,94906419	390,7739494	16,00396031	391,8329252	15,67885843	394,1884257	16,02485162	387,5745115	15,67142515
390,9433776	16,02883383	392,3635472	16,08393856	393,3237576	15,75720873	395,4056707	16,10477958	389,2253581	15,75025974
392,5501137	16,10906167	394,0038778	16,16471589	394,9113375	15,83605264	396,891103	16,1854377	390,8301047	15,82916697
394,3085081	16,19001595	395,6375861	16,24560684	396,5270833	15,91571052	398,5423759	16,26681667	392,2559935	15,90862555
395,802069	16,27095161	397,1633204	16,32688709	398,0241116	15,99553603	400,1215998	16,34839679	393,7810456	15,98827225
397,2852275	16,35239949	398,7533445	16,40922158	399,6351962	16,07568938	401,583101	16,43034945	395,3895154	16,06815551
398,7757473	16,43455704	400,3698577	16,49117052	401,3885031	16,15620221	402,755525	16,51265229	397,199211	16,14880431
400,1783018	16,51704427	401,9822782	16,57367265	402,9889296	16,23694787	404,1600407	16,5955195	398,7230694	16,22968595
401,9344509	16,59960601	403,3140343	16,65696269	404,4497203	16,3182486	406,0062865	16,67849289	400,0542002	16,3108861
403,5856101	16,68277684	404,897294	16,74056193	405,9795757	16,40033351	407,7852014	16,76198037	401,7148239	16,39249044
405,0551831	16,76661822	406,8270429	16,82404754	407,601489	16,48221352	409,2886246	16,84612908	403,3463437	16,4749516
406,8576595	16,85053411	408,4808454	16,90842536	409,4026012	16,56474919	410,8036438	16,93072856	404,8596293	16,55749658
408,5085061	16,93485046	409,8859863	16,99332659	411,1842445	16,64784737	412,4067988	17,01554038	406,2986205	16,64028929
410,1414755	17,01967904	411,4123743	17,07860034	412,7405889	16,73127524	414,1121014	17,10029073	407,864202	16,72360913
411,7174309	17,10438096	413,2102748	17,16557655	414,4352334	16,81521907	415,8565123	17,18536331	409,5538158	16,80748031
413,3036181	17,19008685	415,1181674	17,25104216	415,9400777	16,89945905	417,5771627	17,27193719	411,3040815	16,89190842
415,0668158	17,27672779	416,935281	17,33672942	417,6090574	16,98397657	419,4393815	17,35914065	412,9592767	16,97641849
416,8330261	17,36346558	418,59815	17,42355848	419,3050661	17,06896907	421,1287964	17,44635528	414,6644088	17,06145383
418,7165613	17,450805	420,1036764	17,51072282	420,7793002	17,15390196	422,8350654	17,53367608	416,5200622	17,14623212
420,3685163	17,5382655	421,5723114	17,5984385	422,3532661	17,24022624	424,5239118	17,6214793	418,4034269	17,23234033
422,093231	17,62602403	423,1094712	17,68650808	424,0397535	17,32691561	426,0646243	17,70976309	420,0956271	17,31916753
423,8899947	17,71441957	424,8858565	17,77508244	426,0342471	17,41387133	427,6672961	17,79858332	421,6479925	17,40594817
425,3756543	17,80321931	426,4877325	17,8643553	427,6450759	17,50129085	429,2202584	17,88783755	423,1626707	17,49326152
426,8636161	17,89230031	428,070367	17,95404724	429,0656214	17,588973	430,9539543	17,97734882	424,8249712	17,58079652
428,7086967	17,98178364	429,7542965	18,04386585	430,6981076	17,67705004	432,7542991	18,0674282	426,5766296	17,66916972
430,5918908	18,071999	431,3361068	18,13429913	432,3211578	17,76563744	434,4844423	18,15802353	428,3465348	17,7576882
432,1735021	18,16256825	432,9683941	18,22502298	433,8860003	17,85478177	436,2690699	18,24900815	429,9939424	17,8466295
433,8300899	18,25383041	434,6143237	18,31623671	435,6276259	17,94415706	438,1510703	18,34059441	431,6089492	17,93588373
435,3887365	18,34545392	436,0639162	18,4083054	437,7721292	18,03400361	439,8828335	18,43271711	433,0869634	18,02564459
437,0425106	18,43726369	437,8530344	18,50051937	439,6880935	18,12449836	441,6986966	18,52493666	434,8955221	18,11613375
438,8854311	18,5296006	439,7878424	18,59342438	441,1154886	18,21540475	443,4956876	18,61760512	436,609607	18,20707926
440,7106733	18,622446	441,568292	18,6867075	442,770968	18,3065179	445,0825854	18,71083795	438,1151903	18,2983321
442,5226142	18,71573285	443,4597852	18,78018435	444,3545688	18,39835561	446,7650654	18,8047283	439,9262501	18,38998728
444,2893645	18,80950772	445,1865462	18,87399088	446,0300571	18,49057889	448,4471474	18,89906755	441,8515368	18,48227762
445,8372961	18,90396618	446,9423542	18,96887215	447,7647762	18,58317284	449,9627636	18,99385756	443,4071138	18,5748697
447,6750155	18,99875991	448,5655181	19,06406449	449,4151964	18,67618216	451,7057249	19,08908715	445,3228792	18,66768344
449,765546	19,09382186	450,254933	19,1592382	451,2493915	18,77001104	453,7284128	19,18457751	447,6399307	18,76110254
451,470877	19,18945192	452,0254634	19,2552203	452,8949801	18,86392188	455,5540245	19,28066392	449,6673934	18,85527229
453,128289	19,28557558	454,0038987	19,35187109	454,7778616	18,95843808	457,2285464	19,37732775	451,2251305	18,94980711
454,7671133	19,38216677	455,9659062	19,44881432	456,7497314	19,05352984	458,8261876	19,4745038	452,86512	19,04484299
456,2249765	19,4792292	457,7512727	19,54580225	458,6090797	19,14883766	460,8050207	19,57122351	454,8638768	19,14028306
457,9635041	19,57634938	459,5332287	19,64345886	460,357697	19,24482348	462,7526469	19,66917815	456,6048486	19,23616085
460,0062577	19,67475478	461,2832387	19,74244541	462,0547573	19,34154878	464,3244243	19,76856144	458,3646925	19,3324298
461,9343581	19,77370035	463,093389	19,84178213	464,0026108	19,43818839	466,0865135	19,86815335	460,2488245	19,42945126
463,9019931	19,87327735	464,824868	19,93843106	465,9727469	19,53506643	467,8886488	19,95939129	461,9445774	19,52655094
465,5908111	19,96305871	465,9589795	20,00191	467,4414956	19,63258148	468,9314414	20,00733018	463,7033413	19,6237121
466,6021976	20,0083452	466,3892273	20,01869989	468,9528485	19,73164812	469,5616644	20,01646646	465,4203537	19,72238386
466,9819401	20,01632477	466,6307266	20,02104309	470,5882905	19,83108729	469,8624798	20,01740523	467,1935557	19,82187332
467,0700474	20,01697669	466,9299504	20,02039862	472,208527	19,92855764	470,1142677	20,01693771	468,9522912	19,92026009
467,2509516	20,0159541	467,2170665	20,01921025	473,7526501	19,99723709	470,3156639	20,01581267	470,2646921	19,99370419
467,3031623	20,01487377	467,5755211	20,01861234	474,4485272	20,01719534	470,6125856	20,0150583	470,9901846	20,01758143
467,4610449	20,0141492	467,7946809	20,01800885	474,5825072	20,01987568	470,8048584	20,01449392	471,492311	20,02067342
467,7747069	20,01362579	468,0520111	20,01723957	474,7868024	20,01982912	471,0480914	20,01413443	471,7843441	20,02075166
468,264015	20,01315641	468,3543612	20,01672176	475,0584571	20,01878976	471,285498	20,01375259	471,9211946	20,01992464
468,5179914	20,01275966	468,5768179	20,01649079	475,236036	20,01808382	471,3472868	20,01323663	472,048467	20,01908086
468,9350516	20,01214127	468,7021293	20,01623561	475,6169437	20,01740954	471,4840805	20,01297772	472,3274261	20,01845688
469,3640773	20,01175756	468,8590739	20,01593945	475,8360751	20,01672036	471,8232083	20,0125251	472,6328174	20,01758516
469,3571993	20,0113068	468,8588182	20,01541046	476,20425	20,01631058	472,0316247	20,01208738	472,9275505	20,01711391
469,4017077	20,01094359	469,0208503	20,01483117	476,5187646	20,0157462	472,0343816	20,01198866	473,1529915	20,0168252
469,5182651	20,01118945	469,4615289	20,01471941	476,4896608	20,015681	472,3349128	20,01193651	473,373544	20,01658492
469,7796312	20,01093613	469,6806035	20,01505655	476,5611698	20,0153271	472,7989825	20,01177073	473,1514852	20,01637071
469,7923072	20,01043695	469,8058295	20,01493362	476,9919861	20,01485585	473,0466492	20,01174652	473,2287069	20,01620121
470,0054132	20,0103494	469,8767417	20,01460579	477,3108777	20,0145541	473,288319	20,01163662	473,6087621	20,01584731
470,2201392	20,01016686	470,1566671	20,01439531	477,5571234	20,01448891	473,4544439	20,01135536	473,8513129	20,01545988
470,4886676	20,01008491	470,3452452	20,01436551	477,861463	20,01432872	473,5981441	20,01120449	473,9427456	20,01552321
470,6516661	20,00990609	470,6015806	20,01416993	477,7966047	20,01398972	473,5636117	20,01110018	474,2523717	20,01549341
470,5237684	20,00974963	470,6675474	20,01416621	477,7746063	20,01400462	473,7671112	20,01098656	474,4605891	20,01528107
470,6703676	20,00966581	470,8950347	20,01409915	477,9172264	20,0138463	474,1819545	20,01092509	474,6358374	20,01507245
470,9623722	20,00970865	471,1229484	20,01357016	478,0391556	20,01367121	474,2872285	20,01093254	474,6068473	20,01485825
470,9303978	20,00959131	471,2117947	20,01364653	478,0368818	20,01356877	474,3686282	20,01073696	474,8114267	20,01456767
470,9777199	20,00936034	471,3272437	20,01373408	478,2377665	20,01346073	474,6396008	20,01050041	475,3251776	20,01450621
471,3338724	20,00929887	471,2336794	20,01326655	478,3694727	20,01336574	474,7006507	20,01058981	475,5194684	20,01454905
471,5748601	20,00927838	471,1467658	20,01355899	478,5604097	20,01321673	474,7849495	20,01043894	475,3877053	20,01439817
471,6472786	20,00915358	471,6611704	20,01371731	478,7997774	20,0131832	475,0394943	20,01040355	475,4596123	20,0144615
471,5985353	20,0092374	471,8953937	20,01349938	479,1236143	20,01326515	475,2250312	20,01036071	475,813292	20,01438514
471,8969349	20,00888909	471,8113223	20,01326096	479,4460871	20,01298762	475,3284862	20,0103663	475,8999214	20,01431808
472,3481864	20,0086693	472,0405718	20,01302627	479,4724624	20,01291311	475,365605	20,01025081	475,9867213	20,01411319
472,3997434	20,00882948	472,4582572	20,01318832	479,4968482	20,01294105	475,4975954	20,01013347	476,1118905	20,01377046
472,3696732	20,00873263	472,5212113	20,01319577	479,6894906	20,01273616	475,708655	20,0102415	476,0319687	20,01384124
472,5473941	20,00874566	472,3591791	20,01306725	479,9499471	20,01278645	475,755153	20,01018003	476,0513523	20,01385987
472,7766152	20,0089133	472,3129939	20,01308029	479,9882596	20,01268587	475,6813702	20,0100571	476,2805449	20,01401819
472,9255734	20,00865439	472,5152428	20,01297784	480,0813691	20,01255921	475,648401	20,01014837	476,376724	20,01385614
473,0352528	20,00852215	472,7170653	20,01277481	480,2397917	20,01271754	475,8889624	20,01006827	476,5809056	20,01368478
473,1607062	20,0083452	472,658005	20,01297039	480,4339689	20,01259646	476,2200185	20,00985034	476,8453412	20,01364194
473,157324	20,00830049	472,675257	20,0127953	480,5987579	20,01252568	476,4200505	20,01001053	476,8515939	20,01348361
473,2757573	20,00847372	473,0791295	20,01262953	480,831077	20,01257039	476,5134442	20,01002171	476,8780261	20,01377046
473,4628006	20,00852028	473,2447712	20,01273383	480,949425	20,01232824	476,5024734	20,00964359	477,2055011	20,01378723
473,5954447	20,00814962	473,2081925	20,01257178	480,7628081	20,01253127	476,6225836	20,00962869	477,2789996	20,01364939
473,7909577	20,00821295	473,1783497	20,01275246	480,735978	20,01253872	476,6290069	20,00993789	476,9810264	20,01338117
474,1645042	20,00823716	473,3917683	20,01286795	480,9160579	20,01234128	476,6490157	20,00978701	476,9738073	20,01312971
474,6949386	20,00807884	473,4714912	20,01243767	481,1293344	20,01230962	476,8632586	20,00972182	477,2231794	20,01329549
474,8829766	20,0080807	473,4967865	20,01263698	481,2992963	20,0121159	477,0759098	20,00959702	477,4276452	20,0134892
474,6839109	20,00815334	473,720778	20,01269658	481,4432806	20,01201346	476,986552	20,00975721	477,5529849	20,01363821
474,4340273	20,00814217	473,9250733	20,01242464	481,6131288	20,01207865	476,8661008	20,00954487	477,6907165	20,01348175
474,4022518	20,0080807	474,127919	20,01254943	481,7580795	20,01223697	477,0414059	20,00935488	477,8781861	20,01307756
474,6060355	20,00813658	474,3379555	20,01267796	481,8981985	20,01217551	477,2029549	20,0094536	477,9243998	20,0131055
474,7354111	20,00811982	474,2478018	20,01251963	482,0835649	20,0119464	477,4888773	20,00966222	477,925423	20,01339048
474,8003831	20,0080509	474,1826592	20,01236503	482,0473557	20,0120861	477,8114069	20,00951134	478,0457605	20,01337186
474,835626	20,00804717	474,2910881	20,01241346	482,1031759	20,01200601	477,898491	20,00944056	478,2177119	20,01344077
474,9323735	20,00796149	474,217959	20,01229053	482,0284268	20,01195013	477,8486393	20,00960261	478,3589678	20,01323402
475,1123967	20,00786463	474,2555893	20,01222533	481,9709013	20,01205816	478,1179634	20,00944801	478,6752445	20,01289688
475,2015271	20,00797453	474,5600995	20,01235013	482,0897609	20,0120712	478,1307532	20,00938282	478,9522994	20,01309618
475,3104391	20,00793169	474,6869172	20,01232592	482,3279916	20,01201346	478,0093925	20,00926361	478,9299031	20,01320422
475,6047175	20,00760945	474,8265815	20,01242277	482,6272723	20,01183092	478,1110854	20,00942194	478,9753778	20,01321167
475,7293183	20,00765043	475,0612311	20,01217132	482,7427212	20,01183651	478,1827081	20,00942752	479,0708179	20,01321726
475,718177	20,00775474	474,9810819	20,01196829	482,8124681	20,01193709	478,3906413	20,00949085	479,2008757	20,0130254
475,9039413	20,00787395	474,9949517	20,0122868	482,963899	20,01189797	478,8807453	20,00939958	479,3634478	20,01295649
476,1931038	20,00797453	475,1575807	20,01244699	483,1422736	20,01181415	478,9453194	20,00919656	479,4900381	20,01286149
476,4059255	20,00799688	475,2895712	20,01242277	483,2004245	20,01160926	478,6321122	20,00919656	479,5192557	20,01281493
476,5856076	20,00787022	475,3405029	20,01215641	483,3327559	20,01167632	478,6072716	20,00937909	479,5713242	20,0131055
476,7011134	20,00753122	475,3923441	20,01215083	483,4601989	20,01167446	478,6935031	20,00929155	479,6564188	20,01322471
476,8328765	20,00730211	475,5280293	20,01209867	483,697577	20,0118216	478,8287335	20,00921518	479,7927862	20,01295462
476,8673236	20,00759269	475,6852582	20,01199064	483,8595239	20,01205443	479,1499557	20,00939213	480,0830855	20,01293413
476,861355	20,00778081	475,6338149	20,01200554	483,997824	20,01171543	479,2976349	20,00929714	480,2697593	20,01282424
476,9265544	20,00776219	475,5931719	20,01217504	484,0920704	20,01161671	479,4381519	20,00922636	480,428523	20,01273483
477,1422184	20,00752563	475,8381102	20,01214896	484,1094644	20,0116372	479,5791235	20,00942939	480,705521	20,012936
477,3235489	20,00746789	476,1376181	20,01212102	483,9769624	20,01153103	479,5280782	20,00914626	480,7820322	20,01271993
477,2817121	20,00753494	476,2864911	20,01209495	483,9059082	20,01167259	479,8468561	20,00907548	480,6864784	20,01274973
477,2143527	20,00762808	476,3280436	20,01209681	484,0630234	20,01173779	480,0462628	20,00920214	480,8111361	20,01296766
477,230212	20,00773797	476,4208121	20,01199809	484,276982	20,01186258	479,7621025	20,00912391	481,0264589	20,01276463
477,3274711	20,0077119	476,607088	20,0117485	484,4375078	20,0117471	479,845776	20,0091593	481,1761277	20,01290806
477,5735462	20,00779199	476,7062797	20,01185653	484,6098002	20,01163348	480,0119862	20,0092245	481,3230679	20,01300119
477,7437923	20,00763367	476,7003112	20,01224955	484,5810375	20,01146584	480,2585729	20,00919283	481,3475106	20,01282238
477,7561273	20,00744926	476,7391921	20,01224955	484,6252616	20,01155152	480,5808751	20,00900284	481,4380053	20,01263239
477,8598665	20,00722947	476,615046	20,01202603	484,7657217	20,01169867	480,4728158	20,00895627	481,5968827	20,01269572
478,0845686	20,00731888	476,9079602	20,0118379	484,8778738	20,01150495	480,2626657	20,0091742	481,6132536	20,01263425
478,0308515	20,0076169	477,0983288	20,01190496	485,1340671	20,01142486	480,4390508	20,00934929	481,5892088	20,01280189
477,8885156	20,00757592	477,2336161	20,01220298	485,1388988	20,0113932	480,6947894	20,00917607	481,8423326	20,01305521
478,0352853	20,00736544	477,4762239	20,01218063	485,1771544	20,01159995	480,9579176	20,00888363	482,2611549	20,01273483
477,9655953	20,0073878	477,5921276	20,01207818	485,311987	20,01162975	481,1530042	20,00880913	482,4031497	20,01269572
478,0779179	20,00767092	477,5950834	20,0118081	485,4834268	20,01144721	481,2836872	20,0089153	482,1397942	20,0125169
478,0917877	20,00751818	477,7304845	20,01163487	485,6516833	20,01162044	481,396294	20,00906803	482,1510492	20,01228221
478,1730738	20,00731515	477,8031304	20,01168144	485,7931666	20,01153662	481,3296735	20,00920401	482,3352219	20,01280002
478,4929317	20,00744181	477,7389541	20,0119329	486,0890366	20,01138575	481,3376316	20,0091593	482,600169	20,01301237
478,6723864	20,00751259	477,8741846	20,01211171	486,1045548	20,01139692	481,7159814	20,00879795	482,5411656	20,01285404
478,7071746	20,00754612	478,0665996	20,01182673	485,9572167	20,01138575	481,9471068	20,00887618	482,6101166	20,01270317
478,5758663	20,00728349	478,3284773	20,01165909	486,1422988	20,01161485	481,8488813	20,00890226	482,8892178	20,01247034
478,7167811	20,00743064	478,6047363	20,01209867	486,3818939	20,01152358	481,8627511	20,00892647	482,9698218	20,01252249
478,7880627	20,00739897	478,5887633	20,01201858	486,5969325	20,01133359	481,9124891	20,00895627	483,1229011	20,01266591
478,6661905	20,00751818	478,5372063	20,01169448	486,5743088	20,01139692	481,8794631	20,00899166	483,0771422	20,01287639
478,7448049	20,00741201	478,801585	20,01162929	486,6873704	20,01146584	482,214953	20,00903264	483,0889656	20,01280747
479,0954151	20,0073077	478,8461503	20,01152312	486,9838657	20,01132987	482,3939529	20,0089898	483,3261732	20,0124573
479,5152606	20,00712516	478,7666263	20,01184163	487,2351704	20,01142672	482,2699205	20,00916303	483,6264202	20,01240142
479,5236166	20,00726859	478,7223453	20,0120875	487,3656261	20,01134663	482,1009819	20,0089153	483,8185509	20,01255229
479,4996287	20,00737476	478,6991532	20,011823	487,3385686	20,0111138	482,1308247	20,00875325	484,1198779	20,01259327
479,5672155	20,00721271	478,6734031	20,01166095	487,4500386	20,01136339	482,3401222	20,0086955	484,4005707	20,01261376
479,5524362	20,00741015	478,83535	20,01178575	487,6089728	20,01150123	482,5022396	20,00879236	484,1752434	20,01260072
479,6144524	20,00735613	478,9576771	20,01173173	487,5060862	20,01148447	482,6877197	20,00894137	483,9725397	20,01243495
479,9567635	20,00740456	479,107289	20,01168144	487,4570872	20,01139506	482,9417529	20,00896186	483,9795315	20,0125169
480,2042029	20,00725369	479,3688824	20,01170752	487,6462052	20,01124046	483,0124661	20,00885569	483,9232565	20,01252063
480,3072032	20,00719036	479,54072	20,01164232	487,7760356	20,01122928	483,1151822	20,00892088	484,2636917	20,01262121
480,2487113	20,00715124	479,4046937	20,01187143	487,7745577	20,01119017	483,0893184	20,00884452	484,6121988	20,01262866
480,1195062	20,00712516	479,4509074	20,01177457	487,863006	20,01131683	483,092388	20,00868805	484,7973378	20,01260072
480,2026113	20,0071233	479,8663192	20,01190868	487,9789098	20,01132242	483,1520736	20,00887991	484,8521348	20,01252063
480,2587726	20,00731702	480,01883	20,01161252	487,94577	20,01127026	483,2455242	20,00887432	484,7742593	20,01249083
480,1780549	20,00730211	479,8259035	20,01141881	487,9686211	20,0112982	483,3190795	20,00893951	484,8822618	20,012502
480,3104432	20,0073878	479,8850775	20,01174477	488,2495413	20,01148633	483,3181132	20,0089898	484,877487	20,01252622
480,6142145	20,00741574	479,8559168	20,01191055	488,4920353	20,01133732	483,3942834	20,0088203	484,9885022	20,01257092
480,8829133	20,00717545	480,0955687	20,01180251	488,6006631	20,01116409	483,6030693	20,00874021	485,2047914	20,01242563
480,9279333	20,00714193	480,4681204	20,01167585	488,6494347	20,01124232	483,6511588	20,0088352	485,3035853	20,01240142
481,0395738	20,00730211	480,3817184	20,01155664	488,4613399	20,01145094	483,562142	20,00894696	485,2134885	20,01246102
481,0674271	20,00697429	480,3496588	20,01138528	488,6059495	20,0113932	483,6810585	20,00881099	485,1398762	20,01257837
481,0417338	20,00702644	480,4355492	20,01147096	488,8240577	20,01111939	483,6791826	20,00860051	485,3273458	20,0123772
481,1754296	20,00726114	480,4304333	20,01167958	488,6074843	20,01117899	483,5369604	20,00869364	485,4402369	20,0123921
481,1219967	20,00716428	480,5750998	20,01204838	488,7581762	20,01114174	483,6843554	20,00902147	485,518965	20,01248896
481,1504185	20,00699478	480,646893	20,01188447	489,0478503	20,01136339	483,8300451	20,00891902	485,7942008	20,01250386
481,2317046	20,00729466	480,8735277	20,01145047	488,8996026	20,01144349	483,9399802	20,00890039	485,9201659	20,01257278
481,3871713	20,00727976	480,8345331	20,01137783	488,9109145	20,01134104	484,0395131	20,00887432	485,9820683	20,01240887
481,6073259	20,00724065	480,7537586	20,01129028	488,9971459	20,01122556	484,2437515	20,00883334	485,9442106	20,01247779
481,5884539	20,00711958	480,9526538	20,01182114	489,0562063	20,01118272	484,493692	20,00873834	485,9878664	20,01239956
481,5953319	20,00702272	481,3009902	20,01221043	489,1905841	20,01113801	484,9586143	20,00871227	486,0274862	20,01254112
481,7149305	20,00695007	481,276377	20,01189937	489,519537	20,01119389	484,9678798	20,00881285	485,9409706	20,01251876
481,8531737	20,00720339	481,4006936	20,01140391	489,6567002	20,01125909	484,6849701	20,00884265	486,1722664	20,01257837
481,9744207	20,00728349	481,7235074	20,01123068	489,6076443	20,01129634	484,6698498	20,0086955	486,3255163	20,01238465
482,0873117	20,00717545	481,7866604	20,01152684	489,5488682	20,0111287	484,8165626	20,00864708	486,4206153	20,01254484
482,2620484	20,00701154	481,8770415	20,01185839	489,3829422	20,01116409	484,8962571	20,00857629	486,5001393	20,0124275
482,1247147	20,00700595	481,9117728	20,01185839	489,6902946	20,01115291	484,9208703	20,00870295	486,3861682	20,0121779
482,1280116	20,00714006	481,8785762	20,01149518	489,9368814	20,01111752	484,9689598	20,00901402	486,339045	20,01224682
482,2141862	20,00715124	481,991922	20,01138342	489,8296178	20,01115664	485,2710826	20,00913323	486,6042764	20,01242563
482,2112304	20,00715124	482,2698295	20,01140204	489,8068805	20,01120321	485,2887609	20,00870482	486,7987946	20,0123176
482,302862	20,00697056	482,2279927	20,01164791	490,0020808	20,01098341	485,0203463	20,00858375	486,5983079	20,01238838
482,5406948	20,00689233	482,1616565	20,01171683	490,0376648	20,01107841	484,9832275	20,00841424	486,5328811	20,012502
482,6945131	20,00720712	482,1215819	20,01169634	489,9934974	20,01112125	485,1773478	20,00850365	486,6880636	20,01219466
482,7009364	20,00715869	482,1438076	20,01152312	490,1541938	20,01111007	485,2756301	20,00889853	486,7541725	20,01212388
482,7526071	20,00698546	482,4497958	20,01130705	490,2554887	20,01128703	485,2704005	20,00899539	486,7497387	20,01233809
482,9241037	20,00699478	482,6302168	20,011484	490,4328402	20,01130938	485,3053592	20,00864894	486,9233385	20,01250386
482,9641783	20,00717732	482,575306	20,01168517	490,6859071	20,01112684	485,4309263	20,00857257	486,9813757	20,01242936
482,962473	20,00706556	482,797848	20,0118081	490,9393151	20,01101508	485,6061177	20,00858747	487,1628767	20,01227476
483,2765329	20,00682341	482,9312595	20,01170565	491,1880619	20,01126467	485,7707363	20,00884638	487,3442641	20,01223192
483,5278945	20,00697429	483,0738228	20,01138528	491,4357855	20,01135967	485,7557865	20,00863776	487,320333	20,0124275
483,5896833	20,00710467	483,0814967	20,01122695	491,5959134	20,01119017	485,5284696	20,00864521	487,2907744	20,01248151
483,7141704	20,00698174	483,0910464	20,01152125	491,4991659	20,0110039	485,6042419	20,00866943	487,5117816	20,01238838
483,856279	20,00717918	483,199731	20,01178389	491,2529202	20,01111566	485,7877893	20,00860423	487,6879962	20,01231946
483,8492304	20,00711771	483,1785284	20,01170938	491,2379136	20,01122556	485,993733	20,00865266	487,7736024	20,01227848
483,886747	20,00704693	483,2287212	20,01155478	491,3587627	20,01116595	486,1061693	20,00877932	487,7959419	20,01222819
484,1261715	20,00697056	483,151073	20,01124558	491,5326467	20,01114174	485,9485425	20,00855208	487,6624735	20,01230456
484,2125735	20,00699105	483,1146933	20,01142253	491,5581694	20,01095361	485,8366746	20,00852787	487,8055484	20,01240887
484,2295697	20,00715683	483,1774484	20,0116088	491,5806794	20,01096665	485,9715072	20,00863031	488,1366614	20,01235671
484,3371743	20,00706183	483,2670336	20,01159948	491,4904689	20,01125722	486,0975291	20,00848502	488,2322151	20,01236975
484,7253012	20,00704507	483,333711	20,01161811	491,1826618	20,01124232	485,969063	20,00864894	488,4796546	20,01240701
484,7932859	20,00697056	483,4628592	20,0116088	491,1692467	20,01094244	486,1319762	20,00893206	488,6264811	20,01229897
484,37867	20,00691096	483,5624489	20,01128283	491,1795354	20,01112498	486,290683	20,00887804	488,6668399	20,01235858
484,2361067	20,00704507	483,7462237	20,01136293	491,3907655	20,01116782	486,5489795	20,00864149	488,4772103	20,0123325
484,4789418	20,0072183	483,7008626	20,01173918	491,5412869	20,01108213	486,5718306	20,00845709	488,4045076	20,0123176
484,6387286	20,00708791	483,5730786	20,01201299	491,6427524	20,0110691	486,6944987	20,00845709	488,4409442	20,01235299
484,7516765	20,00697801	483,6134374	20,01157154	491,8053246	20,01107282	486,8045476	20,00859678	488,5359295	20,01222819
484,9484684	20,00692772	483,7739064	20,01125676	491,8682503	20,01104488	486,7166108	20,0086806	488,7482397	20,01219653
484,9650099	20,00670421	483,9158444	20,0112046	492,0988072	20,01123487	486,6703402	20,0086806	488,9064918	20,01217418
484,9960464	20,00678616	484,2453657	20,01143557	492,3128227	20,01100577	486,7769785	20,00847199	488,9675985	20,01235858
485,0941581	20,00699292	484,7591734	20,01171683	492,2746239	20,01089587	486,9123795	20,00836023	489,0569563	20,01235299
485,3320478	20,00719036	484,8400048	20,01174477	492,303614	20,01099459	487,0860362	20,00867129	489,0017614	20,01226917
485,4207236	20,00711958	484,7705989	20,01165164	492,5394005	20,01103371	487,1911397	20,00869364	488,9608909	20,01234554
485,3988957	20,00688488	484,765142	20,01144116	492,7718901	20,01124977	487,2055211	20,00858375	488,7771162	20,01237534
485,6742452	20,0069389	484,7237031	20,01134244	492,9399193	20,01110262	487,2120012	20,00869737	488,9073444	20,01234554
485,8818374	20,00693704	484,8925849	20,01125303	492,887737	20,0109145	487,2179129	20,00859306	489,0657671	20,01221143
485,8124316	20,00697056	485,0213353	20,01148214	492,8523236	20,01097969	487,0727917	20,00850551	489,0446782	20,0122729
485,6471878	20,00693517	485,0051349	20,01151566	492,8856907	20,01119017	486,9525678	20,00870668	489,1279538	20,01221702
485,7277917	20,00702272	484,8037387	20,01156223	492,7828609	20,01136712	486,9363106	20,00878119	489,4498012	20,0121481
486,0940907	20,00692772	484,8468828	20,0115939	492,6389902	20,01121811	487,1423112	20,00855581	489,6668294	20,0121332
486,2068681	20,00678057	484,9814312	20,01141694	492,7616015	20,01084558	487,5679547	20,00842542	489,5397275	20,0123325
486,249387	20,00697615	485,0466874	20,01126235	492,9111565	20,01097224	487,6566873	20,00857257	489,3893767	20,01238465
486,124502	20,00716428	485,0429926	20,01165536	492,8897265	20,01106165	487,6769235	20,00856139	489,5157396	20,01255415
486,2052196	20,00709722	485,0135477	20,01182114	492,7813261	20,01119389	487,5738096	20,00851669	489,4706627	20,01213506
486,3447702	20,00688861	485,2783244	20,0114989	492,6716752	20,0111138	487,5582913	20,00861541	489,333329	20,01201771
486,4313996	20,00679175	485,726819	20,01134058	492,8464119	20,01104488	487,7542306	20,00873089	489,4377504	20,01227476
486,4548191	20,0070134	485,8879132	20,01125303	492,9957964	20,01100577	487,9778526	20,008526	489,69167	20,01222819
486,5124583	20,0067992	485,6516151	20,01130891	493,1556969	20,01089214	488,0933584	20,00847012	489,7776741	20,01238838
486,529625	20,0070786	485,7754201	20,01156968	493,2178268	20,01096106	488,2566696	20,00856884	489,7790951	20,01236975
486,3705203	20,00709536	485,8026481	20,01164791	493,2509665	20,01109331	488,5672052	20,00860796	489,7242981	20,01210153
486,2694527	20,00674705	485,8967808	20,0113741	493,2758639	20,01121252	488,540773	20,00857443	489,8953399	20,01209222
486,220681	20,00709164	486,0502012	20,01149518	493,6021451	20,01099086	488,4441392	20,00863217	489,9279112	20,01231574
486,1883371	20,00697056	486,0419589	20,01170007	493,6108422	20,01089587	488,5450931	20,00854277	490,2280445	20,01234926
486,5179721	20,00692213	486,0856715	20,01149331	493,4774875	20,01093871	488,5709	20,00833974	490,438422	20,01242377
486,9424219	20,00675636	486,2376708	20,01152125	493,6006672	20,010989	488,5138292	20,00839748	490,4124445	20,01236603
487,0688986	20,00693331	486,2527911	20,01161625	493,6301121	20,01121066	488,4473793	20,0087104	490,3972673	20,01219466
487,0027328	20,00709164	486,2548943	20,0113443	493,6836586	20,01096106	488,507008	20,00870668	490,6033816	20,01216486
487,0794146	20,00708232	486,3409553	20,01121392	493,958326	20,01086607	488,5392382	20,00856698	490,6995038	20,01207173
487,2392583	20,00703203	486,427812	20,01140204	493,9502542	20,01093499	488,7231267	20,00860237	490,7680001	20,01204752
487,4944284	20,00685135	486,3477196	20,01164978	493,9156934	20,0109592	488,8946801	20,00830062	490,8286521	20,01235858
487,6296589	20,00700037	486,3460712	20,01170379	494,177969	20,01090518	488,9072425	20,00842542	490,9747965	20,01240514
487,3847206	20,00701713	486,5877694	20,01141136	494,3721461	20,01105419	489,0138239	20,00860423	491,2238844	20,01230642
487,2660884	20,00687743	486,650354	20,01116921	494,2544234	20,01119948	489,0263295	20,00867315	491,1419161	20,01228966
487,436505	20,00695194	486,660529	20,01123441	494,0022091	20,01100018	489,1073882	20,00869364	491,0418149	20,01219094
487,4636761	20,00689792	486,7664283	20,01148586	493,9445699	20,01095734	488,9877897	20,00853159	491,202966	20,01223378
487,6705293	20,00661666	486,7774559	20,0116982	494,0049944	20,01102067	488,8307313	20,00863776	491,2404258	20,01229338
487,8207096	20,00693517	486,8211116	20,01156596	494,0348941	20,01088469	488,7481378	20,00855767	491,5120805	20,01230829
487,808943	20,00718477	486,7248189	20,01126607	494,0771288	20,01099273	488,9197481	20,00852973	491,562728	20,01226731
487,8103073	20,00699292	486,8875048	20,01134989	494,1074831	20,01099645	489,2513726	20,0084813	491,4757007	20,01212016
487,9047242	20,0069538	487,0659931	20,01143371	494,0134073	20,01095547	489,3451074	20,00855394	491,4833746	20,01205497
488,1663745	20,00686439	487,0643446	20,01143743	494,177969	20,01107096	489,3134456	20,00858002	491,4520539	20,01231015
488,1731957	20,00679734	486,9131411	20,01150635	494,4491121	20,0112386	489,5301896	20,00842728	491,372871	20,01217604
488,0288134	20,00683459	486,8764771	20,01167585	494,5422216	20,01105606	489,6948081	20,00840866	491,3620139	20,01234926
488,1276073	20,00665019	486,7975216	20,01140391	494,639026	20,01093126	489,7564832	20,00839376	491,5950151	20,01240328
488,4214877	20,00697988	486,8556156	20,01118225	494,7630015	20,01103557	489,9162132	20,00853718	491,8530273	20,01226172
488,3340626	20,00700037	486,9831154	20,01129401	494,7965959	20,01117713	490,129035	20,00866384	491,995818	20,0121481
488,1405676	20,00687184	486,9232593	20,01124186	494,6750078	20,01109145	490,0163713	20,00860982	492,0441918	20,01206242
488,0240954	20,00685694	486,5889063	20,01158831	494,7723806	20,01105792	489,9573679	20,00841052	491,8675793	20,01230084
487,9873177	20,00686439	486,6618364	20,01172987	495,215134	20,01109145	490,1027165	20,00855022	491,8093716	20,0121928
488,1399991	20,00690351	486,8727823	20,01149518	495,4276147	20,01083627	490,0836171	20,00854835	491,974388	20,0120531
488,2784129	20,00685322	487,0442789	20,01110775	495,4972479	20,01092195	489,8450453	20,00869737	492,0742619	20,01210526
488,322296	20,00685322	486,9595822	20,0110351	495,4803086	20,01088283	490,1779772	20,00850179	491,9641562	20,01212947
488,4449641	20,00702085	486,9259878	20,01113382	495,5809214	20,01098341	490,2519305	20,00836582	491,753665	20,0123176
488,7640262	20,00718477	487,1102173	20,01167213	495,6484514	20,01100018	490,2571032	20,00856698	491,8351217	20,01234368
488,6995658	20,00699292	487,2037247	20,01186957	495,7449715	20,01097783	490,4442318	20,00849806	491,9223195	20,0121779
488,620326	20,00671352	487,2069079	20,01173732	495,7562265	20,01108772	490,4670828	20,00856698	492,0040035	20,01216486
488,8083072	20,00671538	486,9364469	20,01134244	495,7686184	20,01087352	490,5106817	20,00834533	491,9624509	20,01204193
488,9593402	20,00695752	487,0334218	20,01086001	495,831942	20,01078039	490,777789	20,00827268	491,9510822	20,01212575
488,9699699	20,00700782	487,3470838	20,01116735	495,7812377	20,01098155	490,883404	20,0085111	492,0106541	20,01222447
488,992821	20,00690351	487,1927539	20,0114989	495,7591824	20,0111585	490,5606471	20,00858002	492,124682	20,01225427
488,9803723	20,00691282	487,1316473	20,01157341	495,885318	20,01126654	490,4247913	20,00854649	492,2737255	20,01225427
489,1436266	20,00679361	487,0378556	20,01164978	495,9421614	20,01099273	490,5367729	20,00853718	492,4486895	20,01217045
489,5024791	20,00671538	487,0563866	20,01113941	495,8883875	20,01069284	490,8151919	20,00860796	492,5611258	20,01207546
489,4913378	20,00686812	487,0362071	20,01105373	496,096207	20,01081578	491,1348793	20,00864708	492,3822964	20,01203261
489,3890764	20,00692213	487,2218578	20,01133499	496,3147132	20,01100577	491,174556	20,00830621	492,3492704	20,01224496
489,7258169	20,00679361	487,6060056	20,01164232	496,3048224	20,01107468	490,9595174	20,00817955	492,5660712	20,01222447
489,6385622	20,00663342	487,8400868	20,01172987	496,2087002	20,01093312	490,8337229	20,00845895	492,6243926	20,01221888
489,5668258	20,00690165	487,8815257	20,01129215	496,2612803	20,01104674	490,8157604	20,00855022	492,7667285	20,01212388
489,4718973	20,00711585	487,9862881	20,01105187	496,0582925	20,01091822	491,0059016	20,0085912	492,9034369	20,012163
489,3849837	20,00703389	487,9732141	20,01136665	495,8436517	20,01090332	491,0310264	20,00851483	492,7263128	20,01214251
489,3990809	20,00682155	488,0596729	20,0115939	496,0203779	20,01102625	490,7300405	20,00830621	492,7210832	20,01238279
489,5980329	20,00666695	488,1905833	20,0116088	495,9510289	20,01107655	490,6263581	20,00826337	492,7887269	20,01223378
489,7482132	20,00681038	488,3138767	20,01155292	496,0075882	20,01080646	490,6903069	20,00847944	492,8741057	20,01205124
489,6033193	20,00689047	488,1538056	20,01106304	496,1906808	20,01093126	490,9279693	20,00851855	493,114326	20,01199164
489,7444615	20,00672097	488,0166425	20,01123627	496,3215912	20,01104116	491,0076638	20,00861355	493,2969639	20,01211271
489,9708689	20,00686626	488,0905389	20,01137224	496,4798433	20,01096292	491,0267631	20,00852228	493,2323329	20,01224868
489,9298848	20,00708232	488,3809519	20,01133499	496,7487695	20,01103184	491,2711899	20,00841238	493,0510593	20,012163
489,9393776	20,00702272	488,4297236	20,01169634	496,8078867	20,01093499	491,4473476	20,00850365	493,0001276	20,01228593
490,0619889	20,00687184	488,3379215	20,01139646	496,636788	20,01086979	491,5489837	20,00844963	492,986542	20,01210153
490,1104763	20,00674332	488,4191507	20,011145	496,5252043	20,01087352	491,5494952	20,00845522	493,1029005	20,01190037
490,1406602	20,00669862	488,3931733	20,01126793	496,4386318	20,01116223	491,5241999	20,00861914	493,2162462	20,01193203
490,134919	20,00697988	488,3666842	20,01127352	496,5901195	20,01113243	491,6128757	20,00865825	493,3017956	20,01211085
490,1415696	20,00694821	488,294891	20,01157527	496,8576247	20,01086234	491,7102484	20,00857071	493,2371646	20,01244053
490,1140574	20,00680106	488,4645118	20,01143185	496,9186745	20,01071892	491,77721	20,00852042	493,3629023	20,01242563
490,1709577	20,00663715	488,6492529	20,0110053	496,6868102	20,01081578	491,7652729	20,00819445	493,4776691	20,01204379
490,4117464	20,00667813	488,4630907	20,01116176	496,5775571	20,01094989	491,9842337	20,0083416	493,6119901	20,01186498
490,5811967	20,00684018	488,3643537	20,01153988	496,834262	20,01093312	492,3073317	20,00844591	493,757964	20,01190595
490,5252059	20,00710281	488,2302032	20,01150821	497,085851	20,01099273	492,3235321	20,00855953	493,7759834	20,01207546
490,4745584	20,00676754	488,1307272	20,01140018	497,1097821	20,0110691	492,212119	20,00872531	493,673381	20,01246289
490,4215803	20,00674705	488,2669809	20,01139646	496,9482899	20,01088097	492,2168938	20,00849434	493,7879774	20,01245543
490,2730485	20,00698174	488,2179819	20,01135361	496,9848971	20,01073382	492,2817522	20,00832856	493,8617601	20,01209594
490,2506522	20,00682155	488,2303737	20,01131822	497,0658421	20,01083627	492,2707814	20,0083714	493,9653288	20,01172714
490,3460354	20,00677871	488,2400371	20,01124558	497,2826998	20,01091077	492,5935383	20,00846826	494,1002751	20,01201213
490,4464209	20,00683273	488,406702	20,01139646	497,5056397	20,01090518	492,5739274	20,00853532	494,1632008	20,01227848
490,5528318	20,0068588	488,6304377	20,01126235	497,4069595	20,01094802	492,533398	20,00867129	494,0944203	20,01218908
490,8191432	20,00668744	488,6859169	20,01108353	497,5567419	20,01091822	492,7985726	20,00841611	494,1631439	20,01210526
490,8194843	20,00662597	488,8269454	20,01129587	497,8031013	20,01102812	492,7680476	20,00843473	494,2903595	20,01211457
490,6748746	20,00676567	488,9412575	20,01150449	497,8548288	20,01092381	492,8571213	20,00835464	494,2880289	20,01207918
490,7778749	20,00680479	488,8806625	20,01144116	497,9042826	20,01084744	492,8137498	20,00825033	494,2772855	20,01197115
490,9523274	20,00698733	488,9222718	20,01129028	498,0141041	20,01088097	492,8360324	20,00844032	494,6883772	20,01209222
490,9203245	20,00681783	489,2538395	20,01131077	498,0505407	20,01088656	492,9823473	20,00862845	494,7154346	20,01208104
490,9593759	20,00673028	489,3442206	20,01142626	498,1125569	20,01087911	492,8366008	20,00847571	494,8146832	20,01212575
491,0403778	20,0068439	489,2610586	20,01151008	498,0833393	20,0107897	492,8719006	20,00825219	494,8610106	20,01222819
490,8346046	20,00686626	489,3067607	20,01120088	498,1563263	20,01088097	493,0852339	20,00844963	494,8797121	20,0121481
490,7247831	20,00663901	489,3669579	20,01125862	498,2974685	20,0109741	493,0864276	20,00847385	494,7962091	20,01198419
490,9184487	20,0067843	489,2067732	20,01126421	498,5800371	20,01093312	493,1615178	20,00851855	494,778474	20,01218535
490,9220867	20,00673214	489,3106261	20,01126793	498,728569	20,01096665	493,2022745	20,00860982	495,0826431	20,0123027
490,8619463	20,00673214	489,6115552	20,01138714	498,5126208	20,01098155	493,3884936	20,00858375	495,3075725	20,01212202
490,7900394	20,00689606	489,5529496	20,01149145	498,4260483	20,01084185	493,5695967	20,00823729	495,0407495	20,01212575
490,6302525	20,00684763	489,2989163	20,01128097	498,4971594	20,0106947	493,4285113	20,00831366	494,9778807	20,01212202
490,7289896	20,00675822	489,1562962	20,01105187	498,6358005	20,0108046	493,5113322	20,00847012	495,0776977	20,01216859
491,0309418	20,00677312	489,5142392	20,01142626	498,9987458	20,01097224	493,7622391	20,00829317	495,3160422	20,01206242
491,2550754	20,00682714	489,8088587	20,01150449	499,0914574	20,01105419	493,8149898	20,00854463	495,7303739	20,01189105
491,4801185	20,00683087	489,977911	20,01147096	498,9136512	20,01096479	493,4134478	20,00868247	496,0161258	20,0118389
491,4958641	20,0066148	489,960119	20,01118784	498,8288408	20,01098528	493,158903	20,00831552	495,9804281	20,01196742
491,4882471	20,00667999	490,020032	20,01122882	498,8184385	20,01088656	493,3124939	20,00828013	495,7302602	20,0121481
491,5292881	20,00683459	490,1000675	20,01133126	498,5603693	20,0108344	493,6028501	20,00858002	495,5040802	20,01239397
491,5076876	20,00662225	490,3073186	20,01124744	498,4765821	20,01101322	493,4556825	20,00845522	495,4144382	20,01234554
491,45164	20,0066446	490,4179359	20,01141881	498,4694198	20,01093499	493,3734869	20,00836209	495,6904698	20,01203634
491,49774	20,00652353	490,5194014	20,01136852	498,3436822	20,01089214	493,6823172	20,00833974	495,8186517	20,01181096
491,6682134	20,00660735	490,4719372	20,01123254	498,4001277	20,01094057	493,7732099	20,00850179	495,8666276	20,01190782
491,736255	20,00696498	490,4291341	20,01125117	498,6013534	20,01095361	493,7545084	20,0084962	495,997879	20,01204752
491,7136313	20,0069389	490,5469136	20,01144861	498,5192715	20,01082136	493,6318971	20,00850551	496,1659082	20,01234926
491,6215449	20,00677499	490,5173551	20,01138155	498,5962375	20,01079715	493,7937303	20,00836768	496,1782432	20,01242936
491,7923594	20,00665391	490,4579537	20,01132568	498,7944505	20,01095547	494,4386758	20,00845336	496,0285745	20,01218721
492,030306	20,00682714	490,2906635	20,01126235	498,7802397	20,01067421	494,2826406	20,00841424	496,1087805	20,01192644
492,0337734	20,00689606	490,4125358	20,01113755	498,7815471	20,01087352	493,7047704	20,00858933	496,3044356	20,01190037
491,9239519	20,00664088	490,5864767	20,01130332	498,7797281	20,01096479	493,7992441	20,00868247	496,4223289	20,0120531
491,825897	20,00678802	490,8046417	20,01140577	498,8721555	20,01103929	493,7309752	20,00853532	496,4255121	20,01216486
491,9571485	20,00705066	491,0025705	20,01123813	498,8872758	20,01094616	493,5606723	20,00841052	496,5026486	20,0122226
492,1073288	20,00671911	491,1233059	20,0112698	499,1319299	20,01076362	493,6118314	20,00823171	496,638277	20,01228966
492,211466	20,00651049	491,2613786	20,01126607	499,3997193	20,0106202	493,7638875	20,00840866	496,7058638	20,01214624
492,2438099	20,00670234	491,2954846	20,01116362	499,3555519	20,01073568	494,001493	20,00856139	496,640835	20,0119786
492,327256	20,0065347	491,3426647	20,01125303	499,1029398	20,0110039	493,9959792	20,00864149	496,7426415	20,01187056
492,3881922	20,00656451	491,3131061	20,01137783	499,158021	20,0110691	494,0573133	20,00854649	496,6489067	20,01212016
492,6452381	20,00668372	491,3374351	20,01138528	499,1323278	20,01091636	494,1304139	20,00838817	496,6745431	20,01223751
492,9274088	20,00683273	491,5277469	20,01143185	499,1465387	20,01077107	494,2513767	20,00828013	496,5062297	20,01196742
493,1206196	20,00674891	491,568731	20,01119529	499,1719477	20,01097969	494,2251719	20,00837327	496,563869	20,0119488
492,8960881	20,00678616	491,7891698	20,01130891	499,1696171	20,01087911	494,1575851	20,00837513	496,5412453	20,01194693
492,5454779	20,00685694	492,0935094	20,01125489	499,2083843	20,01108027	494,2849143	20,00854649	496,546418	20,01181841
492,7370971	20,00700968	492,260288	20,01122137	499,3089972	20,01115105	494,3204415	20,00865266	496,607411	20,01207732
493,1138553	20,0069538	492,3722696	20,01140204	499,3488444	20,01077852	494,3062306	20,00854463	496,6555006	20,01234368
493,1238597	20,00649	492,3137208	20,01144861	499,4458761	20,01073941	494,1927711	20,00840679	496,6602186	20,01227662
492,8516934	20,00669489	492,2282283	20,01107794	499,5737738	20,01098155	494,4050245	20,00834533	496,7557724	20,01186125
492,7853003	20,00659431	492,3777265	20,01094011	499,7461231	20,01087538	494,8816566	20,00850738	496,9255068	20,01195066
492,9409376	20,00644902	492,3744865	20,01127352	500,0434142	20,01091636	495,115283	20,00852973	497,2730475	20,01212388
493,1134005	20,00653657	492,3718717	20,01139646	500,4178418	20,0109294	495,0685577	20,00839748	497,5300934	20,01217604
493,3016091	20,00661107	492,7798369	20,01135175	500,2923883	20,01086607	494,9499255	20,00838444	497,4160087	20,01228966
493,4550295	20,00670421	493,0267079	20,0112996	499,9150049	20,01090518	494,8342491	20,00846454	497,4592665	20,01204379
493,4275741	20,00732819	492,7228798	20,01124186	499,9388791	20,01091636	494,7857617	20,0083714	497,6034214	20,01190037
493,4003461	20,00749955	492,3810803	20,01127166	500,104464	20,01090518	494,9315082	20,00845336	497,4889388	20,01207359
493,4330879	20,00713261	492,3664147	20,01122695	500,1886491	20,01070961	495,1609283	20,00855022	497,3603021	20,01218908
493,5995823	20,00654402	492,3966554	20,01139646	500,0772928	20,01087166	495,1936132	20,00843846	497,398103	20,012163
493,6223765	20,00618453	491,8954101	20,01135548	500,1016787	20,01088283	495,1766739	20,00851855	497,5350956	20,01207359
493,7531732	20,00614355	491,9095641	20,01117853	500,1171969	20,01090518	495,1514923	20,00846454	497,685276	20,01192644
493,8642453	20,00620129	492,3468606	20,01116549	500,0244285	20,01091822	495,154846	20,00832297	497,7008511	20,01212388
493,5467179	20,00641363	492,3689726	20,01121764	500,0327276	20,01095175	495,2693855	20,00844591	497,6791369	20,01208849
493,5582571	20,0068942	492,2212366	20,01134803	500,1454481	20,01095547	495,430025	20,00844777	497,65441	20,01203634
493,8200779	20,00673587	492,1962255	20,01123254	500,2559517	20,01103184	495,4378694	20,00829876	497,5801725	20,01215555
493,7847213	20,00688116	492,1966234	20,01122509	500,4557563	20,01101322	495,4109256	20,00840307	497,6033078	20,01216672
493,7889846	20,00700037	492,2647787	20,01114686	500,7163834	20,01072078	495,3444188	20,00844218	497,7695179	20,01204752
493,8628242	20,0069091	492,2689851	20,0111301	500,5550618	20,01076362	495,3636888	20,00858375	497,8936639	20,01205869
493,9604812	20,00684763	492,4070009	20,01125489	500,6782415	20,01084558	495,4689628	20,0083267	497,954259	20,0120084
493,9277962	20,00648069	492,4120031	20,01148214	500,9961099	20,01085489	495,4023991	20,00835278	498,0125804	20,01195811
493,6891675	20,00649931	492,3722696	20,01150635	501,0354455	20,01089028	495,4224649	20,0082671	498,1827127	20,01214996
493,5410904	20,00673401	492,3788066	20,01146165	500,7791386	20,01093871	495,5085258	20,00830249	498,2358613	20,01203634
493,4634991	20,00703948	492,3873331	20,01110588	500,634131	20,01089587	495,5175071	20,00855581	498,3158969	20,01209594
493,8608915	20,00651235	492,5215404	20,01096805	500,7156445	20,01085303	495,8051348	20,00857443	498,2687168	20,01215369
494,309045	20,00598709	492,75403	20,01123254	500,9371633	20,01079342	496,1779708	20,00831366	498,1662281	20,01201026
494,4221066	20,00639687	492,8546428	20,0111897	501,1846027	20,01088097	496,2909755	20,00828572	498,2339855	20,01212575
494,3084766	20,00643598	492,8801655	20,01144302	501,1602737	20,01062206	496,0883287	20,00844777	498,1691272	20,0122226
494,3886827	20,00643598	493,0779806	20,01158086	501,0694379	20,01066863	495,9665701	20,00865825	498,0860789	20,01212575
494,6619858	20,00666695	493,1722839	20,01119529	501,0725074	20,01098528	496,2331657	20,0084962	498,2905447	20,01192458
494,5556886	20,00664833	493,2861981	20,0110202	501,2963568	20,01100018	496,2846659	20,00842542	498,6076173	20,01176812
494,4550189	20,00675636	493,517835	20,01107794	501,437897	20,01083999	496,2455576	20,00848502	498,3841658	20,0119488
494,4605327	20,00676008	493,5847966	20,01117666	501,3668995	20,01089587	496,0720715	20,00839376	498,5020022	20,01218349
494,5270964	20,00682528	493,5512021	20,01133871	501,3677522	20,01088656	496,0513805	20,00832484	498,6118806	20,0123474
494,5080538	20,00671724	493,538526	20,01123068	501,2166055	20,01086793	496,1790508	20,0084515	498,4776164	20,01227476
494,4431386	20,00669303	493,5651287	20,01114314	501,2574759	20,01083999	496,2139526	20,00842356	498,3756962	20,01184449
494,5876346	20,00673587	493,6745523	20,0111599	501,2764616	20,01075245	496,1912721	20,00832111	498,4148613	20,01173273
494,8137009	20,00683832	493,6023043	20,01132381	501,3823609	20,01096665	496,3129739	20,00844218	498,5334366	20,01208104
494,7682262	20,00691096	493,6384567	20,01130519	501,3965718	20,01105792	496,4619036	20,00845522	498,4382808	20,01223751
494,8221137	20,00648628	493,882315	20,01130705	501,2507684	20,01092008	496,4703733	20,00854277	498,566349	20,01215182
495,0281143	20,00636334	494,1308913	20,01124558	501,3618405	20,01082136	496,4913485	20,00847757	498,7774654	20,01198232
495,1218491	20,00688861	494,2083689	20,01113382	501,5942732	20,01098528	496,4637226	20,00819818	498,8419259	20,01193203
495,0003747	20,00719967	494,1840399	20,01138342	501,6597568	20,01089401	496,4405874	20,00820377	498,7911647	20,01223378
495,02351	20,00714006	494,0889409	20,01152312	501,7586075	20,01082323	496,5164165	20,00837699	498,7872994	20,01237162
495,0822292	20,0069985	494,0921241	20,01131822	501,621558	20,01091263	496,5134606	20,00841238	498,7959396	20,01242377
495,1673807	20,00676754	494,0804143	20,01108726	501,6173516	20,01069098	496,2114515	20,00866011	499,0939128	20,01216672
495,2230872	20,00647883	494,1345861	20,01100344	502,0432794	20,01082136	496,0027225	20,00843846	499,2397161	20,01180351
495,1539656	20,00640991	494,2779452	20,01107608	502,1400837	20,01084558	496,2963188	20,00833788	499,2288022	20,01192831
495,0509085	20,00656264	494,2930656	20,01136293	501,9814337	20,0107748	496,6325476	20,00841424	499,3180464	20,01196742
495,1141184	20,00671166	494,2869265	20,01121392	502,0331044	20,0109592	496,4471812	20,00859678	499,2090775	20,01198232
495,1468034	20,00675822	494,4395511	20,01133871	501,9771136	20,01103743	496,3978411	20,00840866	499,2599524	20,01213879
495,1386179	20,00663529	494,8157977	20,01145233	501,9421549	20,01091636	496,4809462	20,00832111	499,2505164	20,01220398
495,3678674	20,00676567	494,9446617	20,0112698	502,3198795	20,01076921	496,4970897	20,00843101	499,120686	20,01201585
495,3537702	20,00685508	494,9743908	20,01120833	502,5581102	20,01075058	496,3776048	20,00849434	499,1392738	20,01195252
495,3994155	20,00680106	495,080347	20,01111333	502,3551224	20,01070215	496,4615626	20,00831739	499,249209	20,01208104
495,5224247	20,00656637	495,1582793	20,011145	502,3395473	20,0108046	496,719177	20,00842542	499,471751	20,01206242
495,4192539	20,00679361	495,2574711	20,01140577	502,4090668	20,01100763	496,9450727	20,00864521	499,3972861	20,01226731
495,3978807	20,00679175	495,1435568	20,01130705	502,3534739	20,01101135	496,7197454	20,00842356	499,1878181	20,01222819
495,5040642	20,00657568	494,9872943	20,01132568	502,4353853	20,01083813	496,6776244	20,00844963	499,301846	20,01190037
495,4763247	20,00658872	494,8644556	20,01120647	502,5054164	20,01084558	497,0130574	20,00845709	499,7949058	20,01195625
495,5119086	20,00683832	494,7478698	20,01113382	502,6357584	20,01091263	497,3204667	20,00837513	499,9519074	20,01212388
495,6460023	20,00691282	494,8679799	20,0112996	502,7892356	20,01083627	497,4310271	20,00827082	499,730957	20,01211457
495,7398508	20,00699664	494,9928081	20,01152125	502,7094843	20,0107897	497,2114978	20,00831366	499,8320814	20,0119637
495,9052083	20,00691841	495,0617592	20,01138714	502,6478092	20,01080646	497,0323274	20,00857071	499,9802722	20,01192831
495,9634159	20,00649186	495,119171	20,01129215	502,8222616	20,01089214	497,1577239	20,00869737	500,0127867	20,01210898
495,8788898	20,00638383	495,0820523	20,01153243	503,0786254	20,01081205	497,2666928	20,00847012	499,7655178	20,012068
495,8240359	20,00662597	495,2305841	20,01120088	503,0978954	20,01098155	497,3280837	20,00825592	499,5993076	20,01221143
495,9705214	20,00694821	495,1433295	20,01102579	503,0228052	20,01099459	497,4368251	20,00807897	499,5873705	20,0121481
496,1504308	20,0067843	495,2126784	20,01138342	503,1460986	20,0109592	497,4533097	20,00837885	499,5345061	20,01202516
496,1277503	20,00661666	495,2165438	20,01145233	503,402235	20,01078411	497,4701354	20,00865639	499,5700333	20,01200654
495,9949072	20,00669675	495,2401338	20,01119529	503,3664805	20,01089028	497,565746	20,00861355	499,5715112	20,01196928
495,9443734	20,00659058	495,4145863	20,01101648	503,3771671	20,01080646	497,5540363	20,00855581	499,8036597	20,01187615
495,8673505	20,00665391	495,5664719	20,01133313	503,4996078	20,01092381	497,4438169	20,00836582	499,7793307	20,01191713
495,9613127	20,00678989	495,7550784	20,01161252	503,3626152	20,01085862	497,6419162	20,0083714	499,8572631	20,01225613
495,9760352	20,00655147	495,9959808	20,01146165	503,4438444	20,0106798	497,7914144	20,00833043	499,8378795	20,01234368
496,0412914	20,00649559	496,0538474	20,01124931	503,4658997	20,01091822	497,8620708	20,00832856	499,7979185	20,01194134
496,1955076	20,00689233	496,0251983	20,01114314	503,3446526	20,01086234	497,8480873	20,00849993	499,8617537	20,01178861
496,2403002	20,00680293	495,9659674	20,01104628	503,3056012	20,01093312	497,8228488	20,00847012	499,813721	20,01183704
496,3255085	20,00670793	496,1550287	20,01109657	503,0776023	20,0109145	497,8984506	20,00828945	499,6266493	20,0121332
496,3085123	20,00670979	496,2123268	20,0113741	503,082434	20,01085862	498,0343632	20,00828758	499,5999329	20,01229897
496,3301128	20,00652167	496,1317229	20,01140763	503,1866848	20,01076362	498,1162177	20,00848875	499,7634146	20,01222819
496,4978578	20,00649745	496,0548706	20,01137783	503,291902	20,01087166	498,1649325	20,00840866	500,0968581	20,01199536
496,555497	20,00670421	495,9246991	20,01134989	503,4169006	20,01084744	498,310679	20,00849806	500,2210041	20,01193762
496,6840768	20,00664833	495,6873778	20,01126235	503,4394106	20,01071519	498,4311303	20,00843101	500,3767551	20,01186684
496,9140085	20,00660176	495,7698008	20,01113196	503,4581121	20,01072823	498,419591	20,00840121	500,0720175	20,01201771
496,9341879	20,00667068	495,8253368	20,01115059	503,5667399	20,01086979	498,2825984	20,00833043	499,8811373	20,01212947
496,8745591	20,00681038	495,835057	20,01104255	503,7688751	20,01083813	498,3784364	20,00826896	500,0977107	20,01208477
496,9703971	20,00699105	495,906964	20,01134616	503,9329821	20,01082323	498,298003	20,00839562	500,1780305	20,01191341
496,9938166	20,00673401	495,9854647	20,01152312	504,0138134	20,01078784	498,3036305	20,00847385	500,1526783	20,01175135
497,0232047	20,00656637	496,0791427	20,01147096	503,9042761	20,01090891	498,4569372	20,00856139	500,3960818	20,01193389
497,0666899	20,00666509	496,3236831	20,01122695	503,9550373	20,01098528	498,7117662	20,00850179	500,5574035	20,01219839
497,1310366	20,0064453	496,7760999	20,01107608	503,8169078	20,01087538	498,4917253	20,00826151	500,5075518	20,01222447
497,4066135	20,00663156	496,9236654	20,01101461	503,8260027	20,0107748	498,1841456	20,00818514	500,5247185	20,01206055
497,4605579	20,00682155	496,9475965	20,01127911	504,0697473	20,01092381	498,4896221	20,00820377	500,6242513	20,01190595
497,4057609	20,00673401	496,6463263	20,011389	504,0860045	20,0108344	498,7300698	20,00843846	500,5224448	20,01176812
497,5194477	20,00672842	496,2928171	20,01126421	504,1701896	20,01069098	498,7177348	20,00858002	500,5977055	20,0119935
497,5590676	20,00679361	496,1213205	20,01122882	504,0426899	20,0108195	498,692951	20,00855394	500,7390182	20,01207173
497,5430377	20,0068439	496,1442853	20,01134989	504,1118683	20,01086979	498,6890289	20,00839748	500,7345276	20,01206055
497,6219933	20,00666323	496,3955332	20,01145047	504,0565596	20,01070774	498,7940755	20,00821494	500,7711916	20,01207359
497,6675817	20,00667254	496,6013632	20,01132568	503,9396327	20,01086979	499,0706756	20,0082969	500,8666885	20,01190968
497,6775861	20,00681596	496,7471666	20,01107981	504,1251697	20,01092381	499,1922637	20,00841797	500,9574675	20,01195066
497,8811992	20,00667627	496,807648	20,01105932	504,6434111	20,01087538	499,383826	20,00843101	501,0532486	20,01194134
498,0588349	20,0065999	496,702715	20,01131264	504,824969	20,01088097	499,6605966	20,00851669	500,9571264	20,01210339
497,9570284	20,00670979	496,5786258	20,01139273	504,7939893	20,01070774	499,6260358	20,00840679	500,8827184	20,01224123
497,762226	20,00667627	496,6269996	20,01118784	504,8473085	20,01059785	499,4547666	20,00846081	500,8349131	20,01213879
497,9211602	20,00673214	496,7613206	20,01115059	504,9559362	20,01068539	499,6262063	20,00836954	500,84037	20,01192272
498,2447129	20,00667254	496,7895718	20,01114686	504,7996737	20,0107897	499,6131323	20,0081125	501,0415389	20,01182214
498,3082639	20,00638569	497,0416723	20,01130891	504,7494809	20,01082509	499,5503204	20,00839748	501,0363093	20,0118389
498,2046383	20,00641177	497,1138635	20,01138714	504,4953909	20,01098341	499,494898	20,00865825	501,0013506	20,01229152
498,105276	20,0066744	497,1730375	20,01115617	504,3531686	20,0106798	499,5390085	20,00840866	501,3040418	20,01214251
498,0662814	20,00687184	497,214249	20,01109843	504,4263261	20,01075058	499,3117485	20,0083416	501,626344	20,01188919
498,0667362	20,00684949	497,2488666	20,01109471	504,4491203	20,01094989	499,2016997	20,00833601	501,5865536	20,01190968
497,98221	20,00678057	497,2493782	20,01118225	504,4077951	20,01090146	499,3033925	20,00844777	501,5058928	20,01177371
497,9608937	20,00639873	497,4093356	20,01122137	504,3366272	20,01070029	499,4479454	20,00838817	501,5418747	20,01204938
498,1020359	20,00638197	497,3858592	20,01123813	504,1596168	20,01057736	499,4264017	20,00833415	501,5157267	20,01229525
498,2864928	20,00662411	497,2492645	20,01117108	504,2634697	20,01088842	499,408155	20,00821867	501,584223	20,01190223
498,3058196	20,00659617	497,2155564	20,01137038	504,4618532	20,01099086	499,3938873	20,00841052	501,6586311	20,01186684
498,1142004	20,00661294	497,1241521	20,01141694	504,7069052	20,01079901	499,3983779	20,00836209	502,0888789	20,01204006
498,1048213	20,00673773	497,2561426	20,01118784	504,893238	20,01087724	499,5059825	20,00832297	502,2919236	20,01181096
498,3138914	20,00679547	497,1537107	20,01109843	504,8170109	20,01093871	499,3746173	20,00839003	501,990824	20,01194134
498,5316585	20,00681783	496,9725507	20,01120833	504,7668182	20,01073941	499,5058688	20,00825778	501,9729752	20,01228221
498,7273136	20,00683087	496,9961976	20,01110216	505,0327317	20,01068725	499,67242	20,00832484	501,971213	20,01230084
498,6768366	20,00725555	497,1067012	20,01126048	505,3543518	20,01081391	499,4713648	20,00863217	501,9386417	20,0118985
498,6079992	20,00698174	497,139443	20,01140763	505,1963839	20,01093126	499,435724	20,00851855	501,8954407	20,01181282
498,6699586	20,00622551	497,1725827	20,01122695	504,9976025	20,01092381	499,4169657	20,0082671	501,9651308	20,01194693
498,600439	20,00568534	497,4173505	20,01129774	505,1046955	20,01090891	499,4415221	20,00846826	502,1673797	20,01198605
498,6293723	20,00564063	497,5078452	20,01124186	505,2077526	20,01071706	499,3305637	20,00838817	502,120427	20,01226731
498,718446	20,00636148	497,405186	20,01108539	505,1463049	20,01069843	499,2246076	20,00830807	502,3086924	20,01219839
498,7026435	20,00734123	497,138363	20,0113145	505,2732362	20,01073382	499,2431385	20,00844032	502,468593	20,01190968
498,7648302	20,00755543	497,1924779	20,01124931	505,4808284	20,01085303	499,5211597	20,0085409	502,3212548	20,01179233
498,742775	20,00719594	497,1728101	20,01132568	505,7164444	20,01096851	499,8160634	20,00844777	502,1731777	20,01184635
498,6751313	20,00666695	497,1689448	20,01119529	505,7660118	20,01085117	499,890983	20,008282	502,2588407	20,01209781
498,7951846	20,00596287	497,1113624	20,0110202	505,6638642	20,01075058	499,8798417	20,00833415	502,1339557	20,01228593
499,1498876	20,00528301	497,2539825	20,01115617	505,6012796	20,01084185	499,9810798	20,00832297	501,9823543	20,0120531
499,3951669	20,00415424	497,41826	20,01133685	505,6842141	20,01076548	499,9643678	20,00845522	502,1531688	20,0119935
499,4977124	20,00682528	497,458903	20,01135175	505,7288362	20,01097038	499,8538642	20,00839562	502,1839779	20,01195252
499,2608459	20,00966209	497,661493	20,01116176	505,7489588	20,01097224	499,752285	20,00828572	502,3571799	20,01184821
498,8582808	20,00974218	497,7866054	20,01113382	505,9845748	20,01072078	499,6584934	20,0082671	502,502699	20,01210712
499,0704773	20,00809933	497,7430065	20,01135734	506,0870066	20,01072264	499,631777	20,00824288	502,6611785	20,01208849
499,2738062	20,00555309	497,6403472	20,0112195	505,8793576	20,01076176	499,8316384	20,00831739	502,7304138	20,01198232
499,4380837	20,00462922	497,7432907	20,01107794	505,9185227	20,01078784	499,9668121	20,0084366	502,686019	20,01193762
499,4799773	20,00510606	497,9025091	20,01105373	506,0870066	20,01089773	500,0606606	20,00855208	502,8197148	20,01177929
499,6135025	20,00626276	498,1232889	20,01096432	506,227353	20,01078784	500,1487679	20,00830062	503,2464383	20,01211643
499,7134332	20,00668744	497,82992	20,01101834	506,1867668	20,01089214	500,175598	20,00812926	503,3501776	20,01229525
499,8269495	20,00693704	497,7927444	20,01140577	505,9671239	20,01105233	500,1890699	20,00835837	503,0739185	20,01192831
499,9283582	20,0073375	498,1246532	20,01126421	505,9740588	20,01078784	500,1965732	20,00860051	502,9091863	20,01206428
499,8384887	20,00744181	498,1596119	20,01098854	506,0335738	20,0106947	500,2586462	20,00838072	502,7799244	20,01204938
499,795913	20,00709909	498,061898	20,01130705	506,2058094	20,01058853	500,4203089	20,00838072	502,5896126	20,01185566
499,6515876	20,0066744	497,8788622	20,01134989	506,3503054	20,01072823	500,5925445	20,00853718	502,5675005	20,01202144
499,6228817	20,00637638	497,874599	20,01112078	506,2653813	20,01106351	500,6264232	20,00839189	502,7008552	20,01221329
499,7149112	20,00654961	497,9875469	20,01108912	506,2968725	20,01094244	500,5505372	20,00830807	502,7991374	20,01198605
499,6092392	20,00657382	498,2736398	20,01116549	506,4020897	20,01067794	500,4120098	20,00845709	503,0414609	20,01186125
499,7180944	20,00672097	498,2646585	20,01110216	506,1972829	20,01070588	500,3350438	20,00833415	503,13656	20,01188174
499,8566218	20,00674332	498,2668186	20,01116549	506,1084366	20,01091077	500,6457499	20,00820749	503,1454844	20,01192458
499,8945364	20,00648814	498,4225695	20,01123999	506,1730676	20,01096479	500,7700096	20,00843846	503,1052393	20,01213133
499,9820184	20,00648814	498,6326628	20,011389	506,3395051	20,01072264	500,639554	20,00840493	503,1353663	20,0123921
500,1134972	20,00682155	498,7026939	20,01130705	506,4888896	20,01076548	500,7395416	20,00820563	503,0646531	20,01218349
500,0145897	20,00691655	498,7929044	20,01116176	506,6009848	20,01084558	501,1094785	20,00827268	503,0562971	20,01181282
499,9788352	20,00667999	499,0167538	20,01096246	506,688069	20,01080646	500,9519654	20,00847385	503,3030544	20,01162656
500,0197056	20,00667627	498,9192674	20,0111748	506,8451842	20,0106947	500,8792058	20,00849248	503,2877635	20,01202889
499,9281308	20,00651235	498,8027952	20,01121578	506,8226742	20,01089959	500,973907	20,0086508	503,3721191	20,01205683
500,0895661	20,00651235	498,9309203	20,01124931	506,7700372	20,01069284	501,0086952	20,00839376	503,7401803	20,01218721
500,1459548	20,00654774	499,0389796	20,01127166	506,764296	20,01075058	500,8227035	20,00824661	503,8235127	20,01207732
500,1278786	20,00678616	499,1983117	20,0111152	506,8411483	20,01081205	500,7750119	20,0083416	503,8918385	20,01193017
500,0782543	20,00666323	499,3411592	20,01111706	506,876846	20,01064814	500,6459204	20,00833043	503,757347	20,01181655
499,9074967	20,00649186	499,3500836	20,01105187	506,9129984	20,01079901	500,5838474	20,00841052	503,6460476	20,0118538
500,0984337	20,00644343	499,4292665	20,01130705	507,1287192	20,01080833	500,8344132	20,00829876	503,7421698	20,01218908
500,0424429	20,00677312	499,424378	20,01132568	507,5810791	20,01083999	500,9912442	20,0083118	504,0587308	20,01231015
499,9283014	20,00681038	499,2894317	20,01122137	507,6743023	20,01089028	501,0506456	20,00828945	504,224202	20,01184449
499,9371121	20,00671724	499,4101671	20,01114686	507,5769295	20,01091636	501,0568415	20,00820004	503,9875628	20,01195252
500,0791638	20,00688488	499,5418165	20,01122695	507,523383	20,01094057	500,9835704	20,00840121	503,9041167	20,01195066
500,0899072	20,00671538	499,4633726	20,01140204	507,391961	20,01094057	501,0156301	20,00845522	503,8399405	20,01190595
500,2357674	20,00643971	499,5379511	20,01129028	507,0172492	20,01086607	501,1614334	20,00842915	503,8144178	20,01197487
500,2897118	20,00637824	499,5672823	20,01123999	506,8207415	20,010745	501,372152	20,00826896	504,0391767	20,01202516
500,5100938	20,00665019	499,3525279	20,01124744	507,0974553	20,01061647	501,4483222	20,00826151	504,0366756	20,01210339
500,5283973	20,00674705	499,0459145	20,01119902	507,2466124	20,01077852	501,3628865	20,00826151	503,8812656	20,01222447
500,5076495	20,00676754	499,1835893	20,01105373	507,3024895	20,01075058	501,4312691	20,00833415	504,1471223	20,01210153
500,4799667	20,00672842	499,3667388	20,01113382	507,1376436	20,01077666	501,5368274	20,00820563	504,2476783	20,01185566
500,5516463	20,00656264	499,5283446	20,01134058	507,1877226	20,01109331	501,4945359	20,0083714	504,1807736	20,01192086
500,6308292	20,00643785	499,478834	20,01130891	507,2669623	20,01099086	501,3581117	20,00847012	504,193336	20,01190782
500,5615939	20,00665205	499,2923876	20,01126235	507,401397	20,01064814	501,2551114	20,00833415	504,370517	20,01193389
500,5856387	20,00678244	499,1722774	20,01121019	507,4691544	20,01052893	501,2938218	20,00840679	504,4967662	20,01209408
500,6575456	20,0067843	499,4400099	20,01105932	507,4242481	20,01074686	501,5156248	20,00822984	504,4867618	20,01198605
500,5260099	20,00660735	499,6638025	20,0111152	507,5674935	20,01091263	501,7186126	20,00820377	504,526609	20,01195625
500,5133907	20,00652353	499,5323236	20,01146165	507,5461204	20,01081391	501,7698286	20,00831739	504,5247332	20,01198791
500,6679479	20,00662784	499,5417028	20,01134058	507,4709165	20,01074872	501,9383693	20,00828572	504,5840777	20,01204938
500,7619101	20,00665578	499,7506024	20,01103138	507,4881401	20,01076548	501,9561613	20,00822612	504,5396261	20,01226731
500,7355348	20,00676008	499,8099469	20,01103697	507,6002922	20,01068725	501,881469	20,00843846	504,7046994	20,01195997
500,8576913	20,00680479	499,7999425	20,01092521	507,8036779	20,01073568	502,0289209	20,00845336	504,8592567	20,01187801
500,8143766	20,00672097	499,7457138	20,01113755	507,9696607	20,01073568	502,0616627	20,00845709	505,043941	20,0118836
500,8557586	20,0065999	499,7598679	20,0113145	507,8080549	20,01087166	501,9440536	20,00843101	505,0418378	20,01212016
500,8601355	20,00660735	499,8003404	20,01137597	507,7232445	20,01085862	501,9699174	20,00834533	504,9463408	20,01208849
500,8587713	20,00678244	499,6950095	20,01118598	507,6917532	20,01068912	502,1205525	20,00836209	504,8596546	20,01204193
500,7761778	20,00674705	499,7342883	20,01101648	507,6419584	20,01088469	502,1586376	20,00830435	504,9710109	20,0118836
500,8935595	20,00680293	499,6374271	20,01089913	507,5178124	20,01079342	502,0509193	20,00823357	504,9985231	20,01215182
500,8778138	20,00664833	499,6432252	20,01133685	507,6778834	20,01071892	502,0228955	20,00833415	504,9671455	20,01226172
500,948186	20,00646579	499,748215	20,01146537	507,7784963	20,01093871	502,121803	20,00844032	504,8077566	20,01210526
501,048401	20,00654402	499,6609603	20,01140763	507,8158993	20,01083999	502,12942	20,00828386	504,7212977	20,01196928
501,1240595	20,00649745	499,7552635	20,0111748	507,8306785	20,01061647	502,0969056	20,00836209	504,8909753	20,01193203
501,2911224	20,00659431	499,8413813	20,01112823	507,6361604	20,01072078	502,3985736	20,00852414	504,8495933	20,0118836
501,3478521	20,00666695	499,8776474	20,01110775	507,5675504	20,01077666	502,5392043	20,00842542	504,7179439	20,01201213
501,0916588	20,00670793	500,0137874	20,01133499	507,5317958	20,0108195	502,7176926	20,00834905	504,7988321	20,01193576
500,9019723	20,00643598	500,1834082	20,01128656	507,4696091	20,01075617	502,9192594	20,008282	504,7467636	20,01183331
500,8115913	20,0066446	500,3550753	20,01127538	507,6024522	20,01081205	503,0261818	20,00806966	504,7340306	20,0119488
500,7287136	20,00678616	500,3619534	20,01111892	507,7296109	20,01083813	503,143734	20,00808828	504,9532189	20,01201026
500,7099552	20,00665764	500,5743772	20,01106304	507,8654099	20,01075803	503,1424266	20,00826151	504,9997736	20,01204752
500,7650933	20,00649745	500,6363934	20,01123627	508,0440687	20,01067794	503,1628903	20,00838444	504,9657813	20,01203075
500,8424004	20,00643226	500,4339171	20,01130705	508,1105187	20,01075431	503,1115607	20,00839748	505,1277282	20,01200654
500,8698558	20,00667627	500,4162388	20,01117294	508,1994787	20,01085862	503,070406	20,00835278	505,18298	20,01186498
500,9744477	20,00659245	500,3485383	20,01124931	508,5294547	20,01082881	503,1111059	20,00836582	505,3028627	20,01195252
501,2707156	20,0066297	500,3886129	20,01105373	508,5973258	20,01077294	503,213083	20,00819073	505,4761215	20,01207359
501,4829689	20,00671352	500,3055647	20,01093266	508,3863798	20,01079529	503,4358524	20,00822798	505,5792923	20,01192831
501,5692572	20,00659058	500,2329756	20,01129028	508,3701795	20,01090332	503,3761668	20,00833974	505,6194238	20,01190595
501,686241	20,00659058	500,4638736	20,01135175	508,5345706	20,01091636	503,0748398	20,00844963	505,6122046	20,01212761
501,6680511	20,00655706	500,698978	20,01125489	508,4645964	20,01064628	503,1420287	20,00842915	505,3769297	20,01215555
501,6999402	20,00660549	500,7954981	20,0111301	508,5857297	20,01068725	503,1420287	20,00841424	505,3817614	20,01204193
501,7413222	20,00671352	500,9398236	20,01111147	508,8368639	20,01061089	503,0417569	20,00816465	505,2877424	20,01198605
501,790776	20,00660921	500,8721799	20,01128656	508,948277	20,01070215	502,933925	20,00806407	505,5368871	20,01202703
501,8308506	20,0064751	500,6109844	20,01128097	508,9385	20,01094616	502,9305712	20,00841611	505,3448132	20,012068
501,8435267	20,00665391	500,8055026	20,01132009	509,0019941	20,01079156	502,9064127	20,00847944	505,1967929	20,01213506
501,7398443	20,00670234	500,8974184	20,01122323	508,9791999	20,01074313	503,0644375	20,00823729	505,432011	20,01208291
501,8094207	20,00661294	500,850352	20,01117666	508,8217436	20,01063696	503,4968454	20,00830807	505,6047013	20,01204193
501,9225391	20,00657382	500,9268633	20,01112451	508,8057137	20,01075803	503,534362	20,00820563	505,8820972	20,0119935
501,9980271	20,0064751	500,9952459	20,01128842	508,7336931	20,01099645	503,4051569	20,00829317	505,9347342	20,01188919
502,0013241	20,00654402	500,9769423	20,01128656	508,5245662	20,01073009	503,3331931	20,00841611	505,722083	20,01180351
501,8019173	20,00658127	500,9721675	20,01125862	508,4187806	20,01067049	503,2204158	20,00835278	505,7065647	20,01194134
501,7962898	20,00672283	500,9160062	20,01149331	508,5250209	20,01059598	503,1842634	20,0084515	505,7473783	20,01194693
501,9800646	20,00679175	500,7611079	20,01121392	508,6837846	20,01080833	503,3090915	20,00833788	505,7095774	20,01215741
502,1357019	20,00677126	500,8818433	20,01098667	508,8406156	20,01082881	503,213822	20,00841983	505,8020048	20,01206987
502,3821181	20,00664274	501,0668686	20,01108539	508,9258239	20,0108344	503,4378419	20,0083267	505,8640778	20,01195066
502,4071292	20,00656451	501,1785659	20,01118225	508,7302257	20,01085303	503,6308821	20,00827827	506,0548444	20,01201585
502,364724	20,00658686	501,405428	20,0111897	508,6522365	20,01064441	503,639295	20,008187	506,0936684	20,01205869
502,3290832	20,0064304	501,5984683	20,01127725	508,7785994	20,01052893	503,7922038	20,0081721	506,1996814	20,01201958
502,2977625	20,00670048	501,406906	20,01122509	509,0555406	20,01070215	503,8704772	20,00836395	506,238676	20,01188174
502,3962153	20,00680293	501,1286574	20,01107049	509,062646	20,01071147	503,8345521	20,00842542	506,0735458	20,01193576
502,4964871	20,00656451	501,3384665	20,01124744	509,1092008	20,0108344	503,8343816	20,00840866	505,8506059	20,01201958
502,3340286	20,00665391	501,4343045	20,01144488	509,1948638	20,01091077	503,7384299	20,00833229	505,8227527	20,01195625
502,2516056	20,00673773	501,4429447	20,01130519	509,1059607	20,0108195	503,9075959	20,00826337	505,8465701	20,01178861
502,4499892	20,00659058	501,4020174	20,01099226	509,0624755	20,0106202	504,2442795	20,00833974	505,9517304	20,01185194
502,4556167	20,00645089	501,3874087	20,01097736	509,2239676	20,01082136	504,2577514	20,00830807	506,235777	20,01198791
502,5620844	20,0066148	501,493649	20,01130519	509,5345601	20,01102998	504,0646543	20,00844218	506,4298404	20,01204379
502,6210879	20,00671538	501,6914641	20,01151566	509,6162441	20,01082881	503,9439757	20,00847012	506,4471208	20,0121332
502,5107548	20,00678244	502,078511	20,01128283	509,5376296	20,01063696	504,0590268	20,00824661	506,5211878	20,01207173
502,4991587	20,00673773	502,163833	20,01129587	509,6172104	20,01067421	504,0900633	20,00820749	506,7710715	20,01200654
502,641381	20,00664274	502,008423	20,01123254	509,6267601	20,01088842	504,2833878	20,00830994	506,7740842	20,01204752
502,8825108	20,0066297	502,0714624	20,01094383	509,6122082	20,01072823	504,3971315	20,008526	506,7444687	20,01180351
502,8890477	20,00659245	501,9847193	20,01106677	509,4841968	20,01058108	504,4587497	20,00849434	506,7637955	20,01209036
502,8455057	20,00660176	501,8866644	20,01143743	509,4437811	20,01074686	504,4925716	20,00839003	506,9298351	20,01210898
502,7263619	20,00654588	501,8555142	20,01140763	509,5223956	20,01065745	504,4492	20,00811436	506,963657	20,0119637
502,7624575	20,00658686	501,7916222	20,01109471	510,0461509	20,01096292	504,5835779	20,00817955	506,8488332	20,01188547
502,7741672	20,00663529	502,1052842	20,01101089	510,319113	20,01102998	504,5376484	20,0084664	506,7774379	20,0117942
502,7499519	20,00657196	502,3573848	20,01100903	510,2172496	20,01086979	504,4223699	20,00829504	506,8666252	20,01197487
502,7979277	20,00682341	502,3657976	20,0111748	510,3296858	20,0109592	504,4329996	20,00815161	507,1496486	20,01220584
502,8682999	20,00672469	502,328622	20,01129215	510,4140983	20,01066863	504,5528256	20,00842915	507,1213975	20,01222633
503,0991979	20,0066297	502,428837	20,01133313	510,4345051	20,01056804	504,6849865	20,00843287	506,9157948	20,01201026
503,0494599	20,00663715	502,3449929	20,01122137	510,539097	20,01061275	504,6638408	20,00837327	506,7637955	20,01195811
503,0550305	20,00645647	502,4894321	20,01126793	510,3120644	20,01071333	504,6377496	20,00847944	506,9304036	20,01186311
503,2518793	20,00656451	502,435715	20,01117294	510,2714213	20,01083999	504,3991778	20,00830621	506,8039269	20,01191154
503,0685024	20,00678989	502,2811009	20,01115245	510,5391538	20,0108642	504,4759164	20,00823171	506,6989372	20,01200095
502,9901722	20,00665205	502,4440142	20,01131636	510,7664138	20,01073941	504,6125112	20,00827268	506,7313379	20,01199722
503,139102	20,00665019	502,5864069	20,01123813	510,7657886	20,01069284	504,6685588	20,00842915	506,7292915	20,01196742
503,05378	20,00676567	502,5303025	20,01120088	510,6414152	20,01071892	504,7373393	20,00843473	506,7226409	20,01190223
503,2183985	20,00672469	502,4930132	20,01121578	510,5297178	20,01084372	504,6772558	20,00833601	506,7712988	20,01197115
503,1473443	20,00663901	502,6735479	20,01095501	510,6507375	20,01091077	504,7357477	20,00833974	506,8081334	20,01199164
503,0936841	20,00645647	502,7146457	20,01118411	510,6299896	20,01071706	504,7470595	20,00834905	506,8240495	20,01186684
503,1547907	20,00656451	502,5995946	20,01136852	510,3855629	20,0106798	504,8105536	20,00808083	506,9125547	20,0118836
503,1893515	20,00662784	502,7545498	20,01147655	510,1805287	20,01079715	504,7862247	20,00807524	507,1221933	20,01183704
503,3075859	20,006585	502,6827565	20,01144675	510,1857583	20,01078039	504,6802117	20,00840866	507,205412	20,01181468
503,5734425	20,00657755	502,8676113	20,01113569	510,4671901	20,01067794	504,7932164	20,00826523	507,1776156	20,01211457
503,6519433	20,00661666	502,8121322	20,01106863	510,5940077	20,01076921	504,7524597	20,00837885	507,260948	20,01207546
503,7472129	20,00662039	502,7140204	20,01128283	510,398239	20,01065931	504,8575632	20,0085409	507,2196797	20,01197487
503,8180398	20,00677126	502,5731056	20,01136665	510,445419	20,01067049	505,027866	20,00830807	507,2539563	20,01196928
503,6960538	20,00664088	502,4732885	20,01114872	510,4868011	20,01088469	505,3407322	20,00830994	507,3978838	20,01187429
503,7270903	20,00662597	502,4951164	20,01130891	510,4314356	20,01090146	505,5242228	20,00827082	507,4339226	20,01187243
503,870222	20,00666695	502,6932726	20,01120833	510,4636658	20,01081578	505,5805546	20,00836209	507,488208	20,01191527
503,9154125	20,00653657	502,9155303	20,01123441	510,4347893	20,01078225	505,7106692	20,008526	507,5322049	20,0120531
503,852089	20,00660921	502,920021	20,01122509	510,4446232	20,01082695	505,6487667	20,00837513	507,5286237	20,01212575
503,5358122	20,00664088	502,7965571	20,01118411	510,5682577	20,01088283	505,7338613	20,00825219	507,6042255	20,01203448
503,2972972	20,00654029	502,6925904	20,01134244	510,6774539	20,01088656	506,0177942	20,00830807	507,8264264	20,01177184
503,4899395	20,00670979	502,7034475	20,01115245	510,6986565	20,01078597	506,0005707	20,00833415	507,7991416	20,01192644
503,8344675	20,0066148	502,682586	20,01099971	510,6984291	20,01069284	505,5073403	20,00841611	507,7068278	20,01191713
503,7642091	20,00664646	502,5633854	20,01115617	510,6971786	20,01081764	505,307763	20,00844405	507,5761448	20,01211643
503,8954037	20,00666323	502,744318	20,01135361	510,8706647	20,01093126	505,5686743	20,00838817	507,4892881	20,01219839
503,9872626	20,00657196	502,842316	20,01120274	510,9682648	20,01076362	505,6873634	20,00833043	507,6311692	20,01189664
504,0346132	20,00663342	502,7713754	20,01120274	510,8881156	20,01062206	505,6978794	20,00807711	507,5075348	20,01185753
504,1435252	20,00658872	502,6268795	20,01121392	510,8168908	20,01057363	505,5718576	20,00810877	507,5867177	20,01200281
503,9658895	20,00654216	502,5801542	20,01132381	511,0475046	20,01061461	505,5372968	20,00843287	507,8285864	20,01180723
503,9089324	20,00667999	502,6821881	20,01138155	510,9572372	20,01068167	505,6358064	20,00853904	507,8280749	20,01192644
503,8920499	20,00689233	502,7041297	20,01125676	510,8224615	20,01081205	505,8124758	20,00851855	507,8875331	20,01198232
504,0009051	20,00679547	502,8163954	20,01111333	511,1299844	20,0106947	505,9324154	20,00837513	507,7632165	20,01204938
504,2411253	20,0064453	502,836518	20,01117108	511,2346899	20,01069284	505,7107261	20,00817769	507,7275188	20,01210153
504,3210472	20,00649	502,6728089	20,01053405	511,0812127	20,0107599	505,5469033	20,00704706	508,0353828	20,01193017
504,3342349	20,00599081	502,6855987	20,01860862	511,0630797	20,01083813	505,8801763	20,02724559	508,2363243	20,01181841
504,3957395	20,01377481	503,9039806	20,11933487	511,3767416	20,01087538	507,8986293	20,16336024	507,9226623	20,01181282
505,6780702	20,10786073	507,0108714	20,33349808	511,6175304	20,01102625	510,8520429	20,38559428	507,842172	20,01215927
508,6115886	20,31747722	510,1605653	20,54051618	511,6152566	20,01030169	513,5312438	20,58003207	508,0036073	20,01187056
511,3454729	20,52728742	512,3396579	20,69084094	511,4883821	20,01417785	515,5607245	20,71301748	508,0122475	20,01321539
513,4576607	20,68183295	513,4911919	20,76896214	512,6067196	20,09734868	516,4461176	20,77048939	508,8576229	20,08110322
514,7222563	20,76516396	513,4992636	20,76478237	515,7673843	20,3037521	516,1699723	20,74498978	511,5466577	20,2776607
515,0269939	20,76614744	512,288044	20,67670533	518,8024819	20,51638794	514,7674177	20,63721714	514,6463295	20,49439622
514,0852689	20,6827475	509,9705378	20,51256532	521,1313568	20,67508157	512,4011398	20,45641391	517,1996791	20,66041005
511,8051088	20,52248739	507,1053452	20,28756711	522,681818	20,76325919	509,3531388	20,21945752	518,7789598	20,75732347
508,9338339	20,29966475	503,4983459	20,02285545	523,0668753	20,77011558	505,7795066	19,94872951	519,1764658	20,77348005
505,5108368	20,0360092	499,3999353	19,74329478	522,0658058	20,69301884	502,0365379	19,67016908	518,2872642	20,70583251
501,577329	19,75612443	495,3987838	19,47564013	520,026946	20,53804491	498,1434457	19,40964091	516,3983574	20,55947704
497,8675	19,48630725	492,0235352	19,24366632	517,1413466	20,31990869	494,8216867	19,19049513	513,4835404	20,34790105
494,4509262	19,25093597	489,4293152	19,06928735	513,5141679	20,05921288	492,288005	19,03386158	510,0368965	20,09149678
491,7694515	19,07180353	487,7892119	18,96984445	509,5135849	19,7804755	491,015565	18,95500837	506,2590828	19,81391051
490,0374325	18,96691054	487,4202981	18,95470301	505,471904	19,5098816	491,1241928	18,96201378	502,3237559	19,54142416
489,439326	18,94636743	488,4874765	19,02507002	502,0536817	19,27175361	492,3281933	19,05347337	498,7827519	19,29884072
490,1476519	19,01168666	490,5633982	19,17341666	499,3394652	19,08893872	494,5687335	19,21935496	495,8327489	19,10899807
492,1894676	19,15587774	493,4907775	19,38521989	497,659458	18,97887502	497,6950648	19,44326724	493,8507894	18,99032337
495,0000336	19,3639799	497,0606012	19,6384707	497,3042434	18,95236213	501,318435	19,70293114	493,0241723	18,95409679
498,34777	19,61524141	500,808629	19,91015611	498,1634886	19,01182521	505,2182347	19,97569502	493,7388647	19,00360775
502,1921474	19,88719131	504,6024725	20,17655719	499,9396749	19,15047865	508,951881	20,23645043	495,4242152	19,13343412
506,0188465	20,15510486	508,0713991	20,41310194	502,6468428	19,35465249	512,2163987	20,46169265	498,1654323	19,33091733
509,3993815	20,39434113	510,7610024	20,59930312	505,8075644	19,60352608	515,0173014	20,63221594	501,8953839	19,57547145
512,1967031	20,58438308	512,3574499	20,71905257	509,4998856	19,87375863	516,7191934	20,73311915	505,931551	19,8444076
514,2541507	20,70878728	513,112501	20,76213555	513,6947026	20,14182492	517,2451087	20,75603154	509,8011668	20,1139193
515,0193768	20,75676529	513,0444594	20,72600396	517,544537	20,38346772	516,6276186	20,70053962	513,2969803	20,35898937
514,8953445	20,72566843	511,7100601	20,61608555	520,2706337	20,57724055	514,9129937	20,57398034	516,4364425	20,55843768
513,6977673	20,61999872	509,4794106	20,44522884	522,4345491	20,70586737	512,5750238	20,39063274	518,5049745	20,69523033
511,5329993	20,45216881	506,822606	20,23182373	523,5615267	20,75890619	509,5575477	20,17045691	519,4232231	20,75772766
508,8492509	20,24100446	503,8516278	19,99894095	523,0504475	20,73323149	506,2851857	19,93708984	519,4003721	20,74102905
505,7824347	20,00839735	500,5426018	19,7710128	521,8968103	20,63297834	503,1017267	19,714731	518,3309768	20,64841834
502,6206331	19,77883007	497,5376312	19,57172095	519,9796523	20,469209	500,1573512	19,52634866	516,2714828	20,49084974
499,7540763	19,57662319	495,5069	19,42097895	517,2790214	20,2601066	498,2328604	19,39045939	513,395831	20,2860277
497,57379	19,42266067	494,43813	19,33413312	513,6726474	20,0284364	497,0456287	19,32152476	510,2405665	20,0560078
496,0941558	19,33174497	494,2545826	19,32075374	509,8844882	19,79845748	496,9035202	19,32722446	506,9323931	19,82499884
495,6427622	19,31403121	495,0341901	19,38300148	506,8084065	19,5943954	497,8442788	19,40755475	503,7060174	19,61726176
496,2734399	19,37158881	496,9133199	19,51478548	504,6270971	19,43676719	499,6757169	19,55485831	501,428131	19,45382397
497,9521398	19,49925822	499,5769457	19,70281019	503,2983253	19,34062863	502,7551524	19,75485237	499,9354796	19,35022365
500,5284542	19,68460817	502,5563936	19,93084823	502,7377923	19,31722822	506,2809792	19,98911724	499,3707971	19,31789558
503,8300337	19,91137962	505,897593	20,17746803	503,3437432	19,36959835	509,8486428	20,23715823	500,0567835	19,36175528
507,1649235	20,15869418	509,6141295	20,42048919	504,8789703	19,49262792	513,3148409	20,47503105	501,5461948	19,47778131
510,4750296	20,40324085	512,633652	20,63279161	507,3347765	19,67409425	515,9631191	20,67581673	503,9318563	19,65362431
513,5754403	20,61829999	514,7344712	20,79185405	510,4909506	19,89792645	518,0844587	20,81895728	507,0205004	19,87331585
515,9266547	20,78150867	516,3078402	20,88149571	513,9261691	20,14328896	519,3544544	20,8890691	510,4505461	20,11659219
517,7059674	20,87619996	516,7505936	20,89162291	517,5637501	20,38865705	519,3144366	20,87764178	513,9739855	20,36252281
518,4566416	20,89138797	515,954331	20,81949011	520,8312804	20,6067225	518,0463167	20,78564387	517,3734494	20,58455755
517,4971247	20,82430853	514,1069198	20,67219959	523,476489	20,77371421	515,6445117	20,62190247	520,1520126	20,7582194
515,4295021	20,68106367	511,2873725	20,46434517	525,0292807	20,87348121	512,6818895	20,40162793	521,9934552	20,86629007
512,8095889	20,47546305	507,9176377	20,21473583	525,3216264	20,89446018	509,057894	20,1453913	522,4049448	20,89665118
509,4742443	20,22695267	504,2844336	19,94700295	524,5955085	20,83295192	505,4973359	19,87783351	521,7273712	20,84430713
505,8525226	19,95917882	500,659756	19,68760169	522,9140233	20,6951553	502,1518163	19,62478387	520,0695328	20,71470429
502,1812903	19,69763365	497,4845963	19,46091778	520,1671219	20,49431187	499,0213355	19,40912682	517,3937993	20,52058314
498,8439563	19,46750013	495,0944441	19,28627432	516,5623395	20,24909651	496,4833905	19,25085228	514,0833522	20,27962207
496,2466099	19,28909226	493,4660507	19,18116154	513,1094996	19,98286679	494,9513466	19,1656549	510,2035046	20,01490854
494,482588	19,17894847	492,748573	19,15579603	509,353059	19,72097144	494,7581358	19,16076359	506,1988856	19,75170562
493,9409839	19,14818502	493,2969983	19,21151334	505,7873281	19,48872568	495,6150504	19,23666638	502,9256141	19,5150994
494,4254035	19,1993556	495,0437966	19,342651	503,2278963	19,3062945	497,7062061	19,38500743	500,3548135	19,32608377
495,91004	19,3265426	497,6410862	19,53554093	501,5773339	19,1911998	500,7322088	19,58991143	498,4909178	19,20278598
498,3672105	19,51594752	500,8385854	19,77112456	501,0518733	19,1546398	504,33341	19,83250418	497,6544668	19,15744547
501,6659479	19,74921774	504,516639	20,02778214	501,6182611	19,20027646	508,0005496	20,09085864	498,0741418	19,19362363
505,1754607	20,00572632	508,2058338	20,28105903	503,1231907	19,32270999	511,4063231	20,33898345	499,8669833	19,30719282
508,5184222	20,26032941	511,532595	20,5046733	505,6459585	19,5082611	514,4734235	20,55045886	502,3889553	19,48618184
511,8278461	20,48667804	513,791382	20,67613722	508,9918191	19,73878392	516,6764471	20,70570474	505,4129116	19,71243919
514,4897667	20,66214479	515,4030066	20,77875407	512,6529333	19,9933572	517,9661107	20,78881782	508,7799748	19,96566579
516,2301417	20,76969391	516,2028504	20,80265925	516,4393872	20,24814283	518,3477574	20,79181109	512,444329	20,22181488
516,7481558	20,79860962	515,7441808	20,74559153	519,6553037	20,47683839	517,5302353	20,71476837	515,8087774	20,45415936
516,1998441	20,74573471	514,1011218	20,61286876	522,4112433	20,6562167	515,5748217	20,56529483	518,4337497	20,63956519
514,501647	20,61745062	511,3898612	20,41795786	524,1990257	20,76847087	512,9533736	20,35845368	520,1916893	20,75997774
511,9604618	20,42646803	508,0262086	20,18156398	524,9442998	20,80258894	509,6812958	20,11517547	521,2739312	20,80349844
508,8498194	20,19172446	504,7173531	19,92687521	524,3967271	20,75583655	505,8231623	19,85991487	521,0115988	20,76610398
505,655276	19,93676747	501,5636233	19,67915646	522,7405941	20,63263748	502,3246203	19,61845087	519,5346931	20,6512924
502,4240117	19,68731646	498,3295737	19,46355343	520,2394267	20,44553292	499,4993887	19,41405724	516,94269	20,4705674
499,5394355	19,46869222	495,7856033	19,29951773	516,9203962	20,21378821	497,4164184	19,26581119	513,7971456	20,24262807
497,0707826	19,30097407	494,4567178	19,20411119	513,5314483	19,96014252	496,261758	19,19013192	510,4035365	19,99034025
495,6276987	19,2010264	494,0277773	19,18772363	509,8466873	19,7101532	496,1855878	19,19459854	506,6843852	19,73922589
495,1753387	19,17982763	494,5781353	19,25267779	506,5803507	19,48899017	497,5274904	19,27895028	503,3654684	19,51451639
495,8072671	19,23970422	496,5609475	19,39206697	503,9885181	19,31718911	499,4937612	19,43496357	500,7519217	19,33652576
497,7265283	19,37487079	499,6589708	19,59152459	502,4109995	19,21221788	502,4216521	19,64648182	499,0718007	19,22324527
500,4065819	19,57127739	503,1011241	19,8328284	501,935959	19,18540883	506,0072213	19,89512258	498,4835281	19,18710623
503,5854365	19,81155488	506,619675	20,09464365	502,6181937	19,23983346	509,6527036	20,15903145	498,992902	19,23190098
507,0350932	20,07427352	510,3080172	20,35311732	504,5334191	19,36978462	513,1862611	20,41196002	500,4494578	19,35373846
510,6353849	20,33411623	513,5668505	20,58028178	507,2113695	19,56210458	516,3289065	20,62686642	502,9564232	19,54019482
513,9809612	20,56392379	516,400836	20,75290614	510,3889735	19,79873315	518,7784031	20,78314793	506,2822749	19,77276096
516,7553749	20,74132397	518,1991345	20,85548573	514,1629219	20,05930229	520,2800926	20,86544518	510,0496294	20,03116757
518,5722611	20,84879859	518,6919669	20,87645166	517,8433628	20,32012289	520,4014533	20,86495903	513,9294771	20,29223962
519,1100567	20,87475082	517,9526046	20,81317388	521,3062072	20,55310812	519,2363337	20,78146969	517,5918418	20,52891848
518,4057668	20,81673874	516,0964964	20,67267084	524,2015836	20,7343379	517,1948023	20,6235714	520,2775797	20,71686496
516,7321259	20,68041175	513,2826902	20,4692253	525,9185392	20,84656971	514,3794614	20,40697931	521,937635	20,83768915
514,1261962	20,47966704	509,8883422	20,2220225	526,3104177	20,87839859	510,97869	20,15319019	522,7744838	20,87878283
510,7222416	20,23427659	506,0792646	19,95568102	525,7415287	20,82623149	507,2936448	19,88686548	522,3729988	20,83580602
506,984332	19,96822568	502,3292473	19,69702854	524,1713998	20,69534715	503,6989237	19,63456089	520,8343042	20,71304653
503,1351229	19,70752988	499,1486306	19,47098166	521,4577517	20,49907093	500,585439	19,42005124	518,2029654	20,52384464
499,7676618	19,47822337	496,6336503	19,29769792	517,9943958	20,25633661	498,2417848	19,26280674	514,9918806	20,28629406
497,1126194	19,30085672	495,0584622	19,19441425	514,2270981	19,99114066	496,9837262	19,17922986	511,4050039	20,02326809
495,5786997	19,19253832	494,8030079	19,17173283	510,5257956	19,73009468	496,8204719	19,1774175	507,8034617	19,76095737
495,1734061	19,16441425	495,5610718	19,23160941	507,0658503	19,49859025	497,8658793	19,25758575	504,6013581	19,52496397
495,8358025	19,21944051	497,4205906	19,36817296	504,272451	19,31712019	499,7836626	19,41145327	502,0689269	19,33671947
497,8131008	19,3517535	500,122472	19,56688739	502,7675782	19,20348208	502,6813128	19,62248164	500,2099196	19,21495278
500,3981691	19,54693262	503,2850126	19,80854696	502,4827927	19,16958007	506,1362559	19,87138504	499,3659085	19,1721436
503,7330589	19,78691395	506,7877041	20,0712004	502,9028087	19,21884517	509,818459	20,13567015	499,4662372	19,21234694
507,5124642	20,04984865	510,4272747	20,33021423	504,5038037	19,34610481	513,7945994	20,38917429	500,7672694	19,33099743
511,1411776	20,31020732	513,7758069	20,55828767	507,086314	19,53782128	517,1065813	20,60534169	503,3344888	19,51536576
514,5578651	20,54113246	516,4032803	20,73223637	510,427286	19,77471434	519,2566268	20,76253776	506,6152068	19,74749045
517,266113	20,7194919	518,2445524	20,83564297	514,1092617	20,03571375	520,2855496	20,84569741	510,3804013	20,00721209
519,0151282	20,82769482	518,9212733	20,85672439	517,9339713	20,29654367	520,4914933	20,84550929	514,3969574	20,26944271
519,711858	20,85402517	518,0266147	20,7934969	521,6221998	20,53015102	519,6511202	20,76176476	517,8011393	20,50706034
519,0369561	20,79581379	516,3053959	20,65321365	524,3335741	20,71257662	517,6250501	20,60382178	520,3849001	20,69552277
517,1897723	20,65917201	513,7669393	20,44925029	526,0392746	20,82570995	514,7222272	20,38700244	522,2057086	20,81681263
514,3435086	20,45841798	510,4033436	20,20160791	526,8018859	20,85806782	511,2625661	20,13237141	522,9667283	20,85893448
511,0464765	20,21263079	506,7291554	19,93502056	526,1903644	20,80600317	507,2973964	19,86523458	522,5865026	20,81630785
507,7073803	19,94558151	502,9823782	19,67603466	524,6255219	20,67514118	503,6802222	19,61234699	521,1031736	20,69397305
503,9986882	19,68438279	499,6701121	19,44978848	522,1213418	20,47844213	500,67366	19,3978988	518,5117389	20,50416207
500,419258	19,45514148	497,0411039	19,27675434	518,7210821	20,23529245	498,2469007	19,24172532	515,0111505	20,26556468
497,7874076	19,27852175	495,6087634	19,17458454	515,0269419	19,96988229	496,9324535	19,15953797	511,185361	20,00160366
496,1265565	19,17193374	495,1921011	19,15414014	511,3308122	19,70831663	497,0114658	19,16021039	507,3175073	19,7386075
495,5140687	19,14652913	495,8199367	19,21757438	508,0059268	19,47654025	498,4857568	19,24396981	503,9140075	19,50272771
496,1999414	19,20492678	497,8418003	19,35821899	505,5145365	19,29558242	500,5300167	19,40196495	501,3019386	19,31496937
497,885633	19,34109917	500,6975001	19,56132925	503,9446918	19,18334688	503,3095463	19,61781944	499,5005138	19,19405204
500,5767142	19,54112676	504,0928713	19,80781121	503,4682871	19,15189426	506,6757568	19,87196991	498,7686547	19,15258024
503,8051363	19,78608507	507,7935485	20,07587378	504,1571157	19,2041191	510,3854153	20,1413922	499,1365453	19,19562038
507,4222537	20,05393343	511,3470012	20,33996704	505,6625568	19,33482277	513,9767826	20,39996086	500,8561156	19,31853261
511,0697823	20,31947956	514,7540253	20,57260024	508,118022	19,53085312	517,382954	20,62040491	503,6094972	19,5078742
514,6543284	20,55547297	517,3339208	20,7501606	511,5183386	19,77314413	519,9103262	20,78123872	506,9475703	19,74538566
517,4100974	20,73775328	518,905414	20,85554906	515,4094981	20,03964207	521,2371653	20,86671178	510,5484873	20,00984214
519,267513	20,84825842	519,5057374	20,87799766	519,173101	20,30566876	521,4061608	20,86749036	514,2891822	20,27653939
520,0194378	20,87588331	518,9031971	20,81499183	522,6237808	20,54378558	520,3592187	20,78373466	517,8860065	20,51873913
519,3447632	20,81811337	516,9585837	20,67327434	525,3926807	20,72992529	518,3141629	20,62397001	520,8229355	20,71146515
517,7190414	20,68043037	514,0675842	20,46701993	527,1372621	20,84599416	515,4261193	20,40416672	522,844856	20,83590474
515,083951	20,4772009	510,6729519	20,21648485	527,7255347	20,87969872	511,8860816	20,14655359	523,6653339	20,8794124
511,6664677	20,2283571	507,0382131	19,94606604	527,1627848	20,82798797	508,1662481	19,87582186	523,3674176	20,83743397
507,9894373	19,95812828	503,3209376	19,68265264	525,6156206	20,69626171	504,4733585	19,61913633	521,7740965	20,71438764
504,4533218	19,69343338	500,0196423	19,45238128	523,1093373	20,49741876	501,2348183	19,4009107	519,1093338	20,52264882
501,2283672	19,46027492	497,4221822	19,27662768	519,6877613	20,25119198	499,0051351	19,24145151	515,6529696	20,28130403
498,4732235	19,28017205	495,9122504	19,17242946	515,8044462	19,98186655	497,6784665	19,15726368	511,8772022	20,01394928
496,7880434	19,17087949	495,3226705	19,15049681	511,9693912	19,7165756	497,3411577	19,15663597	508,164929	19,74676216
496,3141398	19,14356193	495,8087385	19,21327726	508,3978622	19,48119314	498,3210814	19,23979562	504,9038219	19,50700807
496,9369732	19,20139148	497,673487	19,35402804	505,6879658	19,29721783	500,3365217	19,39819868	501,8356415	19,31628626
498,8103618	19,33796061	500,5281067	19,55827265	503,8481717	19,1828775	503,2948807	19,61540172	500,0695732	19,19302572
501,7175617	19,5388208	504,061039	19,80686313	503,1088661	19,14940204	506,9563359	19,87147444	499,3842121	19,15042703
505,1199246	19,78530463	507,8401032	20,07679951	503,6479691	19,2006788	510,6938477	20,14299594	499,863459	19,19280593
508,9760117	20,05544776	511,6520799	20,34277219	505,3503159	19,33160784	514,3899206	20,40328196	501,7707831	19,31552816
512,7981065	20,32304094	515,0773507	20,57726244	508,16452	19,52875951	517,8387246	20,6253167	504,4832375	19,50588303
516,1582916	20,56023203	517,6339972	20,75605029	511,6436784	19,772617	520,1500349	20,78729977	507,6585109	19,74492372
518,8130499	20,74326298	519,1004438	20,86223782	515,3894324	20,04103905	521,3928594	20,87296095	511,3712389	20,01118511
520,7846071	20,8547665	519,6672295	20,88477396	519,2241464	20,30895447	521,7468802	20,87335956	515,4620325	20,28027772
521,4609301	20,88230198	519,0252968	20,8209467	522,6166754	20,54863964	520,7641712	20,78834471	519,0843227	20,52462508
520,5891794	20,82339583	517,0790917	20,67761803	525,6118689	20,73596958	518,5282921	20,62691858	521,9814613	20,7188375
518,65764	20,68411282	514,3394662	20,46875032	527,6365179	20,85275183	515,500641	20,40505147	523,8738924	20,84390107
515,9026667	20,47871895	510,881681	20,21535609	528,1877285	20,88668177	511,8538513	20,14437988	524,5563545	20,88733423
512,3886633	20,22714266	507,0143389	19,94235379	527,4673518	20,83396147	507,9792901	19,8707238	524,2205236	20,84435742
508,6396124	19,95374548	503,4018258	19,67655248	525,9233709	20,70026639	504,3808174	19,61117166	522,5012375	20,71907964
504,826442	19,68612995	500,0236213	19,44385596	523,3999209	20,49901691	501,2780761	19,39055625	519,7937854	20,52494732
501,5472588	19,45075122	497,4140536	19,2655971	519,8382258	20,24981363	498,8720078	19,22918972	516,4927174	20,28064838
498,9599168	19,26861061	495,6882873	19,16001493	515,9841851	19,97751168	497,5499436	19,14386754	512,6263417	20,01024448
497,0371881	19,15803841	495,2172259	19,13806924	512,3842344	19,70935785	497,2406585	19,14359187	508,7418897	19,74038446
496,3655831	19,13048617	496,0791995	19,201388	509,1555282	19,47115535	498,0943898	19,22782813	505,1297745	19,49789974
497,2861055	19,18833992	498,0156275	19,34383378	506,5746095	19,28463193	500,243128	19,38803423	502,2432088	19,30476393
499,0249457	19,32625575	500,7735566	19,55045327	504,7869408	19,16845876	503,1954615	19,60795859	500,3533356	19,18012504
501,8364213	19,52977021	504,1330027	19,80144283	504,2860934	19,13495723	506,8762435	19,86703762	499,5916338	19,13682599
505,3519595	19,77954346	507,9615208	20,07449914	504,8885199	19,18741676	510,8717107	20,14177032	500,1177196	19,17935763
509,1770669	20,05313995	511,8373326	20,34376125	506,5445393	19,32040962	514,6158731	20,40562144	501,7504332	19,30322911
513,1237624	20,32371336	515,260216	20,58082381	509,1672947	19,51989518	518,1062297	20,63041849	504,5874883	19,49580612
516,643507	20,5636537	517,9123594	20,76192507	512,5578342	19,76636224	520,7953214	20,79442252	508,0746616	19,73785685
519,3827915	20,74951774	519,4043855	20,87010563	516,6366339	20,03798804	522,1728648	20,8816297	511,9247802	20,00779323
521,1728476	20,86262314	519,8158182	20,89348369	520,5452443	20,3092972	522,2700671	20,88279944	515,7315272	20,28018272
521,84576	20,89107504	519,288425	20,82907529	524,1073373	20,55237983	521,3880277	20,79770264	519,2226227	20,52737807
521,2113875	20,8324874	517,2856607	20,6845154	526,7854582	20,74253726	519,2593553	20,6351496	522,1493767	20,72398212
519,5261506	20,69232336	514,5073249	20,47434571	528,5865419	20,86125108	516,0540685	20,41136211	524,106041	20,85111324
517,0488006	20,48525684	511,286804	20,2189007	529,3086808	20,89613656	512,4317216	20,14850192	524,9576122	20,89595642
513,4860824	20,23157203	507,412527	19,94340432	528,8317076	20,84326538	508,4364249	19,87245606	524,6020566	20,85316215
509,564398	19,95582792	503,4370687	19,67524676	527,3759476	20,7085235	504,8202739	19,61058679	522,8729935	20,72730322
505,8379707	19,68575929	500,0957556	19,4402536	524,7228947	20,5059534	501,6182272	19,38779767	520,1434861	20,53183166
502,4636316	19,44782873	497,5335385	19,26028111	521,3232034	20,25531961	499,0228134	19,224738	516,7356094	20,28537391
499,6626152	19,26403595	495,9540872	19,1538533	517,6348612	19,98094081	497,5236819	19,13840999	513,1544739	20,01247592
497,8457858	19,15243744	495,3575723	19,13133951	513,7953155	19,7100582	497,3365534	19,13760346	509,2512636	19,74055023
497,1387105	19,12431336	495,9992208	19,19516118	510,1807561	19,4691232	498,6080838	19,22222529	505,6601236	19,49567015
497,6189806	19,18268493	498,0249498	19,33849544	507,4162332	19,28052853	500,773136	19,38363839	503,0206563	19,30039417
499,5969611	19,32158982	501,0167327	19,54683043	505,5796223	19,16327502	503,6549269	19,60514786	501,2957427	19,1742782
502,5512273	19,52656087	504,5559746	19,80035504	504,8513444	19,12945311	507,3843669	19,86636148	500,6550036	19,13058427
506,0376048	19,7781055	508,4133691	20,07582349	505,4432549	19,18185304	511,2743327	20,14334425	501,1348758	19,17358529
509,7866558	20,05398372	512,417647	20,34731704	507,2054578	19,31529666	515,1150152	20,40886803	502,6861327	19,2985129
513,6882745	20,32707171	515,9138016	20,58649743	509,9588962	19,51632263	518,4597389	20,63550537	505,07259	19,49260796
517,2498558	20,56885607	518,8274817	20,76925458	513,5200228	19,76532474	520,9552219	20,80099393	508,4811489	19,73646173
519,7802407	20,75616739	520,6625578	20,87828637	517,439604	20,03913171	522,4024554	20,88893872	512,4511502	20,00839859
521,6275382	20,8704686	521,0503436	20,90203509	521,1150428	20,31269652	522,5600254	20,89006934	516,4264949	20,28263583
522,4911034	20,89943646	520,2456113	20,83751307	524,4908598	20,55808883	521,6049991	20,8039276	520,0045608	20,53175156
521,7442377	20,84057128	518,3312954	20,69165678	527,2603281	20,74955571	519,5373196	20,64005022	522,7889789	20,73014748
520,0744622	20,69943122	515,467865	20,4796766	529,1019412	20,86894753	516,5190477	20,41450812	524,6308763	20,85835147
517,2308133	20,49064361	511,8656974	20,22202063	529,8560261	20,90421485	512,8168926	20,14908679	525,5354825	20,90344984
513,6407534	20,23472176	508,0910101	19,94381224	529,3118071	20,85132318	508,9558601	19,87039597	525,2584845	20,86039666
509,7366336	19,9565916	504,2885263	19,67297993	527,5433515	20,7154395	505,2096513	19,60593204	523,7187667	20,73383924
505,8430866	19,68422074	501,0183243	19,43589129	524,7837171	20,5109844	501,6363602	19,38087236	521,0517871	20,53688874
502,1780502	19,44390414	498,3488436	19,25428339	521,3612316	20,25766281	499,2835542	19,21636541	517,5515967	20,28848081
499,486969	19,25790599	496,6846388	19,14600411	517,3987905	19,98019017	497,8578075	19,1292346	513,5626665	20,01312785
497,927413	19,14468697	496,1322344	19,12261674	513,5335516	19,70685818	497,6864246	19,12799408	509,7162996	19,73838957
497,5311575	19,11599665	497,0152401	19,18632479	509,960431	19,46402328	498,9856378	19,2132343	506,1352778	19,49110108
498,2422118	19,1748879	499,2436159	19,33096849	506,9551762	19,27367772	501,32969	19,37626231	503,2127302	19,29399784
500,1503318	19,31467941	502,1611613	19,54154051	505,2723836	19,15490243	504,3652423	19,59965865	501,3174	19,16671213
503,0154107	19,52132684	505,5823394	19,79715875	504,6121472	19,11980275	507,824335	19,86295657	500,6280598	19,12223589
506,6208183	19,77498185	509,5593325	20,07467423	505,087074	19,17224738	511,7982016	20,14242224	501,0530213	19,16483272
510,4958911	20,05284006	513,5235358	20,34832287	506,7634433	19,30706749	515,8738749	20,41092253	502,6803915	19,29057803
514,3689176	20,32804401	516,9215786	20,58962481	509,4529898	19,51002875	519,372019	20,63976338	505,2050921	19,48626752
517,9999616	20,57230755	519,4105246	20,77428186	513,0393549	19,76112634	521,9965934	20,807109	508,6866947	19,73242724
520,7823333	20,7616864	521,1015595	20,88461936	517,1702231	20,03724298	523,3556059	20,89656252	512,672328	20,00694387
522,5720484	20,87684816	521,6681748	20,90870522	521,0932149	20,31297033	523,46412	20,89822773	516,899489	20,28413339
523,0041153	20,90622021	520,8680468	20,84411056	524,7060122	20,56058292	522,3613576	20,81192021	520,561001	20,53591271
522,2289415	20,84711662	518,9959656	20,6976843	527,5598929	20,7540689	520,3535343	20,64712269	523,626112	20,73640597
520,4388285	20,70500984	516,2387186	20,48421959	529,5356565	20,87507005	517,4022808	20,42013517	525,8381168	20,86617831
517,5149167	20,49453467	512,7525116	20,22460599	530,2344327	20,9107844	513,515214	20,15317343	526,6280698	20,91183546
513,8989362	20,23673714	508,8579415	19,94426859	529,5644193	20,85765431	509,6716324	19,87208166	525,9412876	20,86848054
509,9054017	19,95666425	504,9531964	19,67143952	528,0798397	20,72123419	506,0031855	19,60502307	524,2561076	20,74094896
506,0425502	19,68181979	501,7859379	19,43235971	525,7294779	20,51537652	502,689953	19,37801134	521,7048612	20,5424804
502,7526235	19,43977093	499,174608	19,24851106	522,155391	20,26040835	500,2253928	19,2118932	518,1051379	20,29225266
500,0314153	19,25228266	497,4859037	19,13930604	518,0596521	19,98117737	498,7658812	19,12383107	513,9622189	20,01475394
498,1323335	19,13774303	497,0641823	19,11594847	513,9208258	19,70555992	498,5746599	19,12244712	509,7949709	19,7378196
497,3441426	19,10870067	497,9389457	19,18025443	510,1627936	19,46086796	499,5235471	19,20794625	506,1845042	19,48845054
498,1456917	19,16749506	499,700637	19,32568044	507,458752	19,26875661	501,4097255	19,37154796	503,4014503	19,28919036
500,1944991	19,30836132	502,3297021	19,53690998	505,588433	19,14893638	504,5228691	19,59646421	501,4099979	19,16033816
502,8607397	19,51652308	505,9577902	19,79432939	505,145168	19,11405462	508,5792724	19,86193584	500,5788334	19,11537205
506,2596921	19,77225307	509,7861946	20,07471707	505,8772544	19,16667807	512,6946224	20,14317289	501,2954584	19,15823896
510,0935534	20,05238185	513,6326752	20,35068284	507,618141	19,30207933	516,3459026	20,41285037	503,1506003	19,2848653
514,1057325	20,32933296	517,0443036	20,59385488	510,4050602	19,50650649	519,5527811	20,64315898	505,8917606	19,4821548
517,8363662	20,57523749	519,8200815	20,77974127	514,1517806	19,75933634	522,2930887	20,81179355	509,3649504	19,7303448
520,6136789	20,76594441	521,772653	20,89081638	518,337389	20,03770678	523,9669569	20,90177048	513,0586927	20,00660114
522,4097605	20,88217532	522,3882104	20,91519841	522,4508063	20,3158891	523,9999261	20,90369832	516,8927246	20,28532362
523,065563	20,91225518	521,7151274	20,85032993	525,8828983	20,56572382	522,9670811	20,81712258	520,6543379	20,53859679
522,5733558	20,85328011	520,187631	20,70318283	528,5819945	20,76071668	520,6657752	20,65095601	523,7733364	20,7403436
520,8362777	20,71048415	517,5518585	20,48870484	530,374097	20,88205124	517,4904449	20,42202762	525,6213729	20,87136391
518,1085894	20,49888767	513,8423705	20,22722859	531,0489421	20,91819959	513,8392783	20,15281953	526,2099296	20,91756869
514,6407428	20,23937093	509,695643	19,94470631	530,4966514	20,86498755	510,0225837	19,87005883	525,8146973	20,87444659
510,7201384	19,95749312	505,7425242	19,66983764	528,7065952	20,72774972	506,4585581	19,6015511	524,3170437	20,746332
506,7978287	19,68089033	502,3687535	19,42871451	526,0844651	20,52070182	503,0870043	19,37267486	521,5156863	20,54627275
503,4013207	19,43672923	499,7050708	19,24344652	522,7760643	20,26403678	500,5824832	19,20504239	518,0623916	20,29455117
500,6222458	19,24721813	497,9012017	19,13349086	518,8265835	19,98295433	499,3009483	19,11620354	514,2023823	20,01543753
498,7465266	19,13177698	497,411723	19,10960244	514,7015702	19,70534571	499,0593069	19,1147544	510,1689438	19,73648967
498,0483757	19,10205103	498,3843139	19,17361596	511,2410564	19,45795851	499,8979747	19,20065027	506,5064653	19,4852263
498,7461856	19,1611453	500,2705491	19,31955979	508,0790275	19,26422293	502,1357297	19,36536211	503,5579971	19,28424131
500,6524297	19,30291494	503,059401	19,53255139	506,0069142	19,14348628	505,455897	19,59189887	501,7598123	19,15428829
503,7475539	19,51229115	506,7113066	19,79203461	505,4239281	19,10774212	509,3930997	19,85891463	501,220823	19,10886024
507,3510289	19,76925608	510,6057062	20,07397015	505,9450686	19,16010852	513,4409765	20,14192864	501,7328117	19,15183519
511,0975787	20,05108917	514,3560077	20,3516272	507,9256071	19,29595682	517,2488604	20,41402011	503,3035091	19,27873533
515,0986166	20,33045986	517,9585731	20,59639739	511,0689345	19,50155744	520,6380925	20,64683584	505,9849269	19,47725604
518,9797716	20,57832762	520,7857943	20,78383536	514,7491481	19,75627229	523,3004109	20,81709091	509,5591844	19,72701998
521,894418	20,77028065	522,592733	20,89639873	518,8661465	20,03669909	524,756853	20,9076881	513,5115074	20,0054165
523,780369	20,88756582	523,1129071	20,92165247	522,9487547	20,31639201	524,9239159	20,90970162	517,6513	20,28674668
524,3410157	20,91787292	522,4883116	20,85656979	526,5620635	20,56715247	523,8873192	20,82297687	521,5097746	20,54213209
523,6599178	20,85846385	520,4064214	20,70851931	529,2946404	20,76351996	521,6602509	20,6565663	524,4819465	20,74532431
521,9318778	20,71476824	517,5060995	20,49263875	531,0734416	20,88679912	518,3721432	20,42678109	526,3477181	20,87742123
519,1874775	20,50236896	514,1249392	20,22967238	531,7984226	20,92378194	514,3354077	20,15622258	527,196163	20,92457037
515,6827396	20,24141238	510,0600662	19,94524834	531,2956425	20,87017129	510,381891	19,87149679	526,623295	20,88140916
511,7347366	19,95736833	506,1652687	19,66825067	529,6000033	20,73225174	506,7742096	19,60108916	524,999449	20,75273205
507,8366991	19,67896808	502,7847336	19,42568585	526,9454724	20,52381803	503,4525075	19,37061105	522,5211896	20,55182902
504,5405196	19,43318089	500,0531231	19,23934312	523,4659161	20,26526799	500,9250216	19,20176972	518,8689429	20,29806784
501,6876052	19,24258201	498,210032	19,1282829	519,5839084	19,98232476	499,5163848	19,11232178	514,5766394	20,01673021
499,7744262	19,12613875	497,6731459	19,10352649	515,7594831	19,70277154	499,39906	19,11066589	510,5797512	19,73560305
499,4554209	19,09567519	498,5421113	19,16791254	511,9022591	19,4541494	500,5407033	19,19660833	507,0677373	19,48259252
500,1682943	19,15499858	500,5775605	19,31502797	508,7978125	19,25893861	502,673241	19,36172064	504,1965761	19,28048622
501,7684366	19,29773679	503,3996658	19,52943146	507,0537427	19,13681056	505,8467524	19,5892148	502,1670955	19,14919395
504,4688969	19,50853606	506,8939445	19,79021108	506,5137302	19,10072367	509,6466782	19,85810065	501,4136359	19,10254587
508,1308638	19,76713639	510,837002	20,07355478	507,0912593	19,15384259	513,6320841	20,14302015	501,9558653	19,14511104
512,3304557	20,05045215	514,7281047	20,35256225	508,9753914	19,29072651	517,5509832	20,41646204	503,7405782	19,27283447
516,3858927	20,33134089	518,4045098	20,5989697	511,8766795	19,49732365	520,824141	20,65045682	506,4233034	19,47250257
519,9299094	20,58061681	521,1206589	20,78817905	515,7184989	19,75321383	523,5389259	20,82167861	509,8109439	19,72381623
522,8597898	20,77396123	523,0691377	20,90126023	519,7871805	20,03535985	525,2441717	20,91315869	513,8875835	20,00400461
524,6910006	20,89234909	523,6454163	20,92660152	523,5186668	20,31679621	525,3745705	20,91566954	517,9745117	20,28647101
525,3792607	20,92329694	522,6667431	20,8616902	527,0165267	20,56943234	524,2615763	20,82851824	521,7344198	20,54342662
524,855676	20,86400522	520,8420125	20,71302132	529,9570937	20,76731975	522,0728204	20,66092116	524,7896968	20,74838836
523,0363455	20,71994825	517,961529	20,49563015	531,8652704	20,89128437	518,7199113	20,42989543	526,8713597	20,88153954
519,947474	20,50608307	514,4465024	20,23126867	532,6851799	20,92865276	514,8028312	20,1578021	527,5933848	20,92910964
516,2747638	20,2435209	510,4949183	19,94577547	532,3363319	20,87564933	510,8447101	19,87132171	527,1042472	20,88606577
512,3815579	19,95784144	506,2703153	19,66733984	530,6090877	20,73724735	507,1399402	19,5991427	525,6196676	20,75679262
508,5913523	19,67794549	502,8772747	19,42299619	527,4776405	20,52800712	503,9208973	19,36690438	523,0179442	20,55471798
505,1636372	19,4307669	500,2606584	19,23520618	523,4181108	20,26822401	501,5789484	19,19657108	519,4278843	20,29953747
502,1225711	19,23831283	498,3649303	19,12310475	519,4747122	19,98328216	500,0518499	19,10583978	515,2799062	20,01639679
500,2898255	19,12079669	497,8744853	19,09812668	515,6751843	19,70202275	499,8344238	19,10350961	511,1419326	19,73368452
499,8385456	19,09040577	498,7055361	19,1627884	511,9406284	19,45145974	500,9275228	19,18977056	507,4798521	19,47910192
500,4152789	19,14977386	500,6361092	19,31056694	508,9512329	19,25490039	502,9045369	19,3562128	504,5829977	19,2756601
502,398489	19,29268157	503,7937043	19,52600605	507,1204769	19,13238864	506,0339946	19,58580988	502,7327443	19,14352965
505,5530146	19,5044103	507,4970532	19,7883205	506,5432319	19,09580815	509,9610223	19,8561933	501,9052747	19,09663197
509,0990777	19,76460505	511,3472286	20,0736535	507,4510213	19,14833474	514,012196	20,14258057	502,2708347	19,13949516
512,9662493	20,0496419	515,2116148	20,35458508	509,3242963	19,28529876	517,7111679	20,41767089	504,003479	19,26773827
516,9910477	20,3319239	518,9534467	20,60279744	512,1914216	19,4930079	521,2114152	20,65277023	506,7169565	19,46851092
520,5237526	20,5827067	521,7807816	20,7929735	515,7615294	19,75065269	523,969799	20,82532753	510,1241511	19,72154008
523,2570116	20,77732145	523,4559003	20,9069264	519,8579505	20,03467998	525,5160538	20,91826048	514,0345237	20,00367865
525,0072774	20,8964674	524,0484361	20,93278923	523,8558051	20,31787468	525,8083995	20,92081975	517,9821856	20,28814553
525,5705957	20,9277915	523,3830839	20,86799898	527,5650657	20,5720773	524,830579	20,8334617	521,7734712	20,54679056
524,9131447	20,86850351	521,6223021	20,71874709	530,3982554	20,771561	522,5218266	20,6653021	524,8463697	20,75326849
523,2044883	20,7240647	518,531839	20,50032961	532,1996803	20,89679966	519,1666437	20,43321466	526,8562962	20,88748883
520,5296075	20,50913967	514,7395871	20,23436252	532,8192167	20,93482556	515,3396604	20,15974298	528,0194262	20,9357481
516,875485	20,24564804	510,544429	19,94697874	532,2145164	20,88140118	511,3763666	19,8715266	527,8074571	20,89267257
512,7441052	19,95896648	506,7410925	19,66685555	530,4464018	20,74193749	507,5540445	19,59752033	526,1954914	20,76268602
508,5968661	19,67738111	503,3845454	19,42106649	527,5909294	20,53150516	504,1479299	19,36417002	523,4493858	20,55972663
505,0835448	19,42854477	500,6297427	19,2319689	523,934249	20,27048899	501,4555413	19,19273031	519,8288578	20,30364274
502,3464773	19,23530093	498,8928352	19,11921927	520,1160196	19,98453572	500,0435507	19,10127443	515,7368705	20,01911998
500,4763856	19,11725394	498,4644631	19,09380721	516,2952891	19,7017713	500,1430835	19,09877477	511,7918803	19,73442586
499,6719944	19,08649794	499,2830652	19,15805356	512,4579035	19,4494872	501,2824531	19,18544178	508,0818807	19,47771053
500,299091	19,145663	501,3078847	19,30613198	509,4363346	19,25147313	503,4029969	19,3523832	505,076228	19,27240606
502,2125542	19,28902706	504,153239	19,52258624	507,6829425	19,12784565	506,5432548	19,58248134	503,234956	19,13955104
505,1019621	19,50182867	507,8535751	19,78643736	506,9157269	19,09035433	510,4577201	19,85414067	502,3483691	19,09233299
508,5535514	19,76372775	511,995471	20,07307608	507,4086162	19,143151	514,3975376	20,14223039	502,7614503	19,1350304
512,5880132	20,05048009	516,0074227	20,35562258	509,2342563	19,2812978	518,3142198	20,41912376	504,6043139	19,26364418
516,7899357	20,33433043	519,9106899	20,60518162	512,1724927	19,48997924	521,6953233	20,65604103	507,4628559	19,46483034
520,5427383	20,58678962	522,9833041	20,79659821	515,8998295	19,74888876	524,2961371	20,82940299	510,8807371	19,71883366
523,2526347	20,78264861	524,7875143	20,91144518	520,003356	20,03435588	525,7432001	20,92241604	514,921679	20,00233382
525,1622894	20,90231424	525,1464805	20,93768984	523,9167981	20,31855082	525,8302274	20,92569243	519,070055	20,28824239
525,9660554	20,93392333	524,4766376	20,87269098	527,3762318	20,57367359	524,9814982	20,83832506	522,8270072	20,54801618
525,381705	20,87474151	522,8482442	20,72301255	530,3274285	20,77408116	522,7646617	20,66927326	525,9097964	20,75525221
523,4366937	20,72944774	519,7702866	20,50375129	532,2213376	20,90000714	519,545903	20,43618186	527,8022844	20,8901729
520,3911938	20,51350944	515,7822659	20,23637976	532,8830519	20,93815597	515,8482385	20,1611232	528,5435794	20,93882892
516,7768617	20,24855377	511,808115	19,94729911	532,3063754	20,88497187	511,8639126	19,87147444	528,1625011	20,89600857
512,8349979	19,96024797	507,810772	19,665412	530,6035739	20,74551749	508,1259461	19,5965294	526,6132905	20,76589909
508,7845631	19,67707005	503,9928837	19,41800431	528,0464726	20,5343308	504,8532431	19,36202798	523,9620566	20,56235482
505,1337376	19,42681623	501,1649804	19,22785805	524,5930643	20,27214302	502,3814638	19,18976498	520,2531939	20,30505835
502,2816758	19,23244736	499,7583899	19,11384368	520,6354548	19,98467169	501,0302957	19,09718965	516,0856049	20,019174
500,4142558	19,11329023	499,0739383	19,08786164	516,4327365	19,70059783	500,6423393	19,09408276	512,0253362	19,73332317
499,9936144	19,08157311	499,5495472	19,15232779	512,553912	19,4473731	501,5013571	19,18076654	508,5395271	19,47561133
500,904985	19,14052769	501,7090287	19,30129655	509,3073569	19,24804586	503,9337439	19,34848655	505,475951	19,26942211
502,6396757	19,28435555	504,7831778	19,51893545	507,2767963	19,12304189	507,2490795	19,57992206	503,2653672	19,13549048
505,408746	19,49810711	508,4167797	19,78403455	506,9625658	19,08549283	510,7296022	19,85304171	502,2286569	19,08768383
509,0837869	19,76084996	512,4517531	20,07213731	507,725973	19,13859684	514,6610637	20,14232166	502,6190006	19,13041663
513,360629	20,04869568	516,583076	20,3554568	509,5542279	19,27706401	518,5734258	20,41992283	504,3725633	19,25953891
517,593588	20,33400261	520,1883131	20,60606266	512,4022538	19,48644021	522,254492	20,65785711	507,1932475	19,4619004
521,3242785	20,587693	522,8770638	20,79874397	516,0300577	19,74619352	525,0187307	20,83256018	510,6229522	19,71704179
524,2924714	20,78465282	524,5569005	20,91448315	520,1354601	20,03292724	526,5211591	20,92635553	514,8144154	20,0018365
526,1934291	20,90539878	525,0136374	20,94128102	524,0861347	20,31913941	526,7568888	20,92962261	519,2375725	20,28931341
526,8383745	20,93760578	524,2127136	20,87625422	527,9564326	20,57622541	525,7337641	20,84198144	523,1241846	20,55093308
526,0777527	20,87822838	522,2550831	20,72587916	530,9728287	20,7779983	523,5811037	20,67262602	526,1815079	20,75977285
524,2125495	20,73259375	519,5179587	20,50600509	532,6343619	20,90505118	520,4666527	20,43880819	528,1793836	20,8955932
521,4579742	20,51586382	516,0699505	20,23773204	533,4290898	20,94353343	516,4541325	20,16282193	529,0262369	20,94446342
517,6964746	20,24984085	512,1651486	19,94754312	533,340414	20,89024501	512,3691938	19,87204255	528,7935199	20,90171571
513,370065	19,96050316	507,9594744	19,66484203	531,52853	20,75043115	508,5287955	19,5954025	527,2270858	20,77130076
509,3574879	19,67592266	504,2813641	19,41610627	528,4868386	20,53856273	504,8995704	19,35903098	524,5522618	20,56666498
505,8699736	19,4243445	501,4952975	19,22453509	525,029167	20,27564851	501,9626983	19,18549207	520,9482184	20,30845022
502,999665	19,22859913	499,7007507	19,11023387	521,1056636	19,98694225	500,6381897	19,09246226	516,7823915	20,02155073
501,0756289	19,10850509	499,4492754	19,08407302	516,9149393	19,70114731	500,8501589	19,08927714	512,4576304	19,73426008
500,4948029	19,07671347	500,1688563	19,14888748	513,28435	19,4462909	501,8486704	19,17627943	508,7270535	19,47469863
501,1700459	19,13601077	501,9392446	19,2980332	510,4366652	19,24576784	504,0910296	19,34465695	505,6646143	19,26711988
503,0484935	19,28052968	504,8231955	19,51613776	508,4960308	19,11992754	507,3878912	19,57712437	503,6592921	19,13233515
505,9766687	19,49500394	508,4337191	19,78239915	507,804019	19,08162784	511,1044845	19,85137278	502,9233403	19,08376668
509,418822	19,75893516	512,4267988	20,07184674	508,2135758	19,13440961	515,2617849	20,14221363	503,5924442	19,12634489
513,3376074	20,04791336	516,6813583	20,35671595	509,9258702	19,27327166	519,5284521	20,42118943	505,4337731	19,25572608
517,5108808	20,33428387	520,4330809	20,60883986	512,8427335	19,48350282	523,132666	20,66004013	508,1829483	19,45869851
521,3108635	20,58919988	523,2419985	20,80260151	516,5481855	19,744519	525,5865396	20,83524239	511,823201	19,71490347
524,2541021	20,78754364	524,9240522	20,91883988	520,7098629	20,03260686	526,7554677	20,92954811	516,1040221	20,00076361
526,0905993	20,90919299	525,3637929	20,94577186	524,918436	20,319823	527,0192212	20,93329016	520,2780345	20,28899676
526,6456185	20,9419327	524,5620733	20,88085682	528,5083822	20,57755161	525,9871152	20,84589299	523,6417439	20,55153286
526,0470004	20,88271922	522,6660042	20,7302601	531,3324771	20,77980693	523,7214501	20,6760775	526,4426466	20,76149393
524,2077747	20,73701194	519,8182625	20,50960186	533,2280914	20,9071746	520,5315679	20,44123149	528,3892495	20,89813012
521,3035307	20,52002869	516,1948355	20,2402522	533,9564262	20,94653415	516,6599625	20,16424872	529,3852031	20,94729091
517,5851183	20,25289	512,1766309	19,9489252	533,3238158	20,89333514	512,599637	19,87221205	529,2534969	20,90469222
513,4360034	19,96185357	508,1989557	19,66484017	531,6046434	20,75273897	508,718823	19,59443207	527,4310968	20,77390474
509,1782606	19,67552591	504,5854764	19,41512652	528,8705317	20,54024283	505,2501807	19,35735647	524,5703949	20,56895604
505,4020385	19,42262901	501,7252291	19,22267058	525,4906219	20,27637494	502,5995151	19,18318984	520,9657262	20,30989377
502,4212832	19,22634347	499,8797506	19,10733746	521,482706	19,98647287	501,3367954	19,08965525	516,9371761	20,02164945
500,5258394	19,1058173	499,4778676	19,08046322	517,3816237	19,69973542	501,3552695	19,08605849	512,890493	19,73313691
500,0164655	19,07367735	500,3056215	19,14472634	513,738131	19,44379682	502,5965024	19,17288382	508,9206622	19,47258267
500,8292127	19,13266546	502,1942442	19,29409184	510,5448382	19,24252125	504,8646117	19,34150163	505,9942493	19,26386025
502,6143235	19,27697202	505,2612309	19,51329723	508,6485985	19,11627117	508,0235143	19,57460607	504,1183595	19,12820567
505,6356081	19,49188587	509,1533568	19,7805216	507,9246976	19,07755982	512,0690037	19,84993854	503,3095914	19,07919203
509,5597368	19,75704644	513,2113517	20,0708763	508,4381073	19,13054276	516,3898426	20,14193609	503,7148281	19,1219714
513,8781315	20,04794875	517,2289878	20,35683888	510,3805607	19,26944393	520,5041694	20,42209654	505,3282149	19,25191324
518,0071807	20,33586525	520,9148857	20,60994254	513,2834405	19,48038103	524,1344176	20,66226599	508,0879061	19,45564563
521,5875204	20,59167534	523,7495534	20,8047063	516,8869723	19,7425744	526,5623138	20,83863799	511,6555697	19,71267389
524,6041439	20,79054064	525,5027182	20,92209392	521,0206827	20,031493	527,9872646	20,93358818	515,9592419	19,99980062
526,4988488	20,91276368	526,0174922	20,94933696	525,1727535	20,31964419	528,2896148	20,9377959	520,3854117	20,29007337
527,1165662	20,94590945	525,5094257	20,88434928	529,0263395	20,5788089	527,2373862	20,85032981	524,3080056	20,5543529
526,5008951	20,88673322	523,7684255	20,73332602	531,8304254	20,78281137	524,994288	20,6799071	527,2266879	20,7652006
524,5116596	20,7407838	520,886123	20,5117588	533,8067575	20,91096694	521,62245	20,44395095	529,1919923	20,90248312
521,5443762	20,5229307	517,2163118	20,24159703	534,6966981	20,95025199	517,7712514	20,16568668	530,1096725	20,95238339
518,0897742	20,25470981	513,0216084	19,9491599	534,1266154	20,89740316	513,8065365	19,87294034	529,7739553	20,90983871
514,1444429	19,96241237	508,7088981	19,66381199	532,2966552	20,75722049	509,7910605	19,59420296	527,9906635	20,77887055
510,1619929	19,6752372	504,9169872	19,41281125	529,2551911	20,54415066	506,3229297	19,35584027	525,3223765	20,5731265
506,6331533	19,42157847	502,043666	19,21927312	525,5438273	20,27931606	503,5664785	19,18036234	521,8217881	20,31305655
503,6922453	19,22421447	500,2974929	19,10319308	521,8105788	19,98837835	502,0345484	19,08596722	517,7759577	20,02372816
501,8926394	19,10264707	500,0081599	19,07625923	517,9040148	19,70032402	502,1542606	19,08220467	513,7023308	19,73370688
501,3203399	19,06970992	501,0556136	19,14085203	513,8717699	19,44357703	503,3225634	19,16892384	509,9014386	19,472117
501,8869551	19,12864587	502,9464532	19,29067016	510,8400829	19,24121182	505,4706194	19,33783408	506,9070409	19,26239248
503,8378213	19,27368818	505,8422844	19,5100823	508,9200259	19,11369513	508,5124246	19,57185867	504,9053567	19,12587923
506,7579815	19,48961717	509,5049902	19,77755627	508,0552101	19,07457586	512,2805749	19,84801256	503,9635749	19,07632914
510,3923793	19,75528996	513,5654862	20,06909375	508,6617862	19,12748988	516,5445136	20,14098614	504,5139329	19,11865589
514,5165968	20,0465704	517,7590527	20,35628382	510,6872878	19,26665741	520,5285552	20,42229584	506,1875169	19,2483202
518,5375867	20,33486129	521,4648458	20,61041379	513,5967614	19,47801733	523,8915825	20,66367601	508,7472898	19,45254433
522,3090339	20,5915822	524,2741045	20,80591888	517,3714488	19,74076763	526,2943539	20,84128667	512,3554259	19,71085781
525,3605024	20,79164891	525,8428692	20,92355609	521,7779507	20,03070137	527,7763187	20,93685713	516,4717422	19,99908723
527,2080273	20,9148219	526,3457061	20,95109903	525,9671403	20,31983604	528,2368641	20,94108719	520,6079537	20,28945311
527,969047	20,94860656	525,9524065	20,88630133	529,3216979	20,57978306	527,3397612	20,8534069	524,347455	20,55376244
527,2620285	20,88948248	524,2089051	20,73525199	532,1318092	20,7839569	525,2138173	20,68277558	527,514884	20,76551538
525,3313986	20,74314191	520,9954897	20,51329921	534,2190428	20,9122652	521,9556093	20,44673747	529,6089956	20,90380746
522,3554181	20,52472442	516,8848578	20,2424166	534,9331098	20,9521612	518,1161773	20,16764991	530,4862602	20,9542125
518,6007397	20,25594474	512,5824361	19,9491096	534,2961225	20,89940923	514,0199836	19,87328866	530,0774991	20,91158215
514,4567407	19,96306616	508,6863881	19,66264597	532,5946284	20,75902726	509,8015765	19,59320645	528,4259704	20,78029733
510,3280325	19,67536573	505,2523634	19,41061333	529,9439628	20,54532227	506,4094454	19,35370754	525,6715088	20,57401684
506,6600971	19,42082969	502,1962337	19,21632455	526,4523557	20,27923411	504,1088216	19,17748642	521,9872025	20,31304351
503,7957003	19,2224226	500,3153418	19,09976395	522,4450083	19,98742095	502,5812684	19,08258465	517,8040951	20,02322152
502,1217184	19,10004682	499,9501796	19,0723961	518,3899123	19,6990034	502,2707328	19,07846821	513,6513991	19,73269732
501,5236119	19,06656764	500,9114019	19,13705224	514,516488	19,4411202	503,5455602	19,16545746	510,0343385	19,46981291
502,0508915	19,12540115	502,96686	19,28740495	511,2352015	19,2379615	505,670822	19,3348613	507,1308903	19,25928745
503,9630473	19,27090725	505,7559961	19,50775399	509,2972388	19,11034982	508,8748582	19,56942419	505,0234773	19,12207012
506,9837067	19,48777874	509,2179309	19,77631947	508,5301937	19,07082077	512,8401415	19,84659509	504,2705294	19,07237661
510,7231511	19,75475911	513,3456727	20,0689615	508,9502097	19,12330079	516,9459986	20,14073841	504,8332224	19,11513363
514,7496548	20,04713105	517,730631	20,35727847	511,0866128	19,26294888	521,0805617	20,42336686	506,4233034	19,24541075
518,9337853	20,33718959	521,4716102	20,61252231	514,2139673	19,47510229	524,6478842	20,66566532	509,0962516	19,44998319
522,7570169	20,59543415	524,5816843	20,80892892	517,8478535	19,73859579	527,2298829	20,84376958	512,7622543	19,7088089
525,6733118	20,79586966	526,4818461	20,92719198	522,1708524	20,02988554	528,7348693	20,94015028	517,0851964	19,99784298
527,5538058	20,91950832	527,0038961	20,95545575	526,2140113	20,32046748	528,9440531	20,94488326	521,3904034	20,28959281
528,2345058	20,95339915	526,4480811	20,8909952	529,9473734	20,58191206	527,9479858	20,8570372	525,2072685	20,55543137
527,4354009	20,89415027	524,4933496	20,73931815	532,8739569	20,78775856	525,9250422	20,68596629	528,2561791	20,76826837
525,3837514	20,74767	521,5694377	20,51641727	534,8541543	20,91721798	522,6305112	20,4490099	530,2945273	20,90736698
522,3713912	20,52892841	517,7979905	20,24467412	535,6993591	20,9571773	518,5523937	20,16904503	531,0761243	20,95820974
518,7552401	20,25936642	513,50023	19,95055502	535,0591885	20,90454827	514,2952763	19,87406911	530,7828123	20,91584574
514,8445265	19,96516536	509,5709854	19,66294399	533,2378685	20,76390739	510,186577	19,59318596	529,2312143	20,78427967
510,8167722	19,6759655	506,0705107	19,40973044	530,352326	20,54970321	506,5622973	19,35260672	526,4444656	20,57735284
507,287819	19,42001571	503,1701889	19,21445259	526,8358214	20,28335614	504,0286156	19,17499234	522,8629322	20,31574807
504,4515597	19,22075367	501,2020423	19,09704262	522,9248236	19,99045893	502,6395897	19,07924307	518,6781196	20,02490349
502,4224201	19,09811526	500,3641703	19,06909922	518,8955346	19,69995894	502,5791083	19,07497761	514,4745486	19,7335113
502,0962526	19,0645653	501,1462789	19,13355605	515,022167	19,44084266	503,6520279	19,16214009	510,8380477	19,46990977
502,8218588	19,12325352	502,9938606	19,28395905	511,9924696	19,23706929	505,6717315	19,33196116	507,7783369	19,25830211
504,7352652	19,26859198	506,1019451	19,50469926	510,0878171	19,10865482	508,8660475	19,56704187	505,6945139	19,12011248
507,5955693	19,4852828	510,131632	19,77438977	509,2629054	19,06827826	512,8416763	19,8448796	504,8734107	19,06983782
511,438014	19,75245874	514,1673444	20,06824438	509,7187896	19,12064466	517,1430748	20,13986297	505,3656179	19,11207516
515,8003486	20,04545654	518,2195981	20,35735484	511,4720112	19,26029275	521,0865302	20,42288071	507,2034225	19,24252365
519,9872644	20,33562497	522,0171365	20,61316678	514,4731733	19,47280565	524,516178	20,66588138	509,9398648	19,44748539
523,8984328	20,59442833	524,8649919	20,81047491	518,4099781	19,73699391	527,3476056	20,84501755	513,4384068	19,70671342
526,9335304	20,79602054	526,6355507	20,9295892	522,61281	20,02890951	529,1088422	20,94207439	517,571435	19,99674216
528,8361365	20,92025896	527,2022796	20,95808208	526,3793688	20,32020857	529,3683324	20,94703648	521,9468436	20,28960584
529,472726	20,9546881	526,5785368	20,89331605	530,1318303	20,5821449	528,3422518	20,85914944	525,9026341	20,5566067
528,6777139	20,89542991	524,5903245	20,74135774	533,2611743	20,78801188	526,2791767	20,68785873	529,0463026	20,77039737
526,7890913	20,74870749	521,2259329	20,51833394	535,4539093	20,91791833	523,0863386	20,45024855	531,0665746	20,9101833
523,8554023	20,52945554	517,3452326	20,24612699	535,9979576	20,95857987	519,1847199	20,16963362	532,0055711	20,96133898
520,1303961	20,25941112	513,3152615	19,95117528	535,2324473	20,90615759	514,9242487	19,87386235	531,6902606	20,91895077
516,1385669	19,96482636	509,3304809	19,66277636	533,6026327	20,76562847	510,716244	19,59194916	530,0526585	20,78761939
512,1613465	19,67469517	505,6245741	19,40853834	530,7872918	20,55095304	507,4408124	19,35047772	527,3651585	20,58079873
508,5889081	19,41783828	502,9221242	19,21263092	527,2545301	20,28341202	505,0479318	19,17260256	523,8424012	20,31799069
505,7535014	19,21776413	501,2185837	19,09478696	523,3895185	19,98955555	503,3919124	19,07663164	519,6621929	20,02565973
503,8553859	19,09454643	500,5538568	19,06661631	519,3755772	19,69850794	503,1689157	19,07197689	515,3272568	19,73292084
503,1909432	19,06072638	501,2669006	19,131265	515,4631583	19,43887943	504,1701557	19,15902574	511,4869153	19,46817378
503,912343	19,11948911	503,1806481	19,28177603	512,4966139	19,23421572	506,5914012	19,32924543	508,2566174	19,25588813
505,6587434	19,26523736	506,2140972	19,50297445	510,7827847	19,10484757	510,0493001	19,56512893	506,0944074	19,11705215
508,5200138	19,48264902	510,0305076	19,7732517	510,2177043	19,06423259	513,9937788	19,84421463	505,3208253	19,06620008
512,0959766	19,75048993	514,2686393	20,06769304	510,7433923	19,11683928	518,2390159	20,14004737	505,8412268	19,10839271
516,1157159	20,04420484	518,59539	20,35758022	512,2851564	19,25668667	522,1628036	20,42427769	507,5400492	19,23893619
520,2823954	20,33575349	522,1456026	20,61483199	514,9486685	19,46989993	525,598022	20,66841458	510,1059612	19,44443251
523,974944	20,59564836	525,1198209	20,81305281	518,7757655	19,73528773	527,9886857	20,84791024	513,5738646	19,70436277
526,7140579	20,7983712	527,2696959	20,93245209	522,9897956	20,02773604	529,574674	20,94543088	517,7089393	19,99513284
528,4740439	20,92333605	527,9208373	20,9611331	526,9140948	20,31986398	529,9215894	20,95101323	521,948151	20,28873413
529,3838229	20,95794586	527,2225159	20,89656078	530,3895016	20,58313023	528,7966581	20,86356577	525,9368538	20,5560181
528,7734382	20,89912539	525,3041073	20,74476452	533,495824	20,79023215	526,6857208	20,69203106	529,2958452	20,7704961
526,8290522	20,75218319	522,1275833	20,52139054	535,5861271	20,92112022	523,546884	20,45377082	531,3534634	20,91085199
523,9433391	20,53273193	518,25558	20,24859499	536,4891985	20,96242624	519,4613768	20,1724071	532,2532947	20,96237461
520,3619194	20,26210265	514,2444809	19,95289636	535,6595688	20,91006915	515,1661175	19,87563373	531,9317883	20,92099037
516,1382827	19,96651019	510,2643614	19,66371327	533,6303155	20,76908182	511,2107817	19,59268677	530,302997	20,78978192
512,1832312	19,67579972	506,8401138	19,40875068	531,0858335	20,55411581	507,7820435	19,35045723	527,4799822	20,582341
508,4715832	19,41796867	504,0449523	19,21179273	527,8555356	20,28647607	505,175261	19,17168614	523,6382196	20,31929454
505,6588571	19,21684584	502,1579212	19,09296715	523,9198677	19,99222658	503,7797551	19,07477645	519,5152526	20,02627999
503,6861062	19,09315131	501,4394204	19,06474994	519,5853295	19,70039666	503,7215474	19,06959643	515,418661	19,73258929
502,9382173	19,05930891	502,0865259	19,12921423	515,8766373	19,43955371	504,6964121	19,15661734	511,8418456	19,46732628
503,6878683	19,11759853	503,9353013	19,27966566	513,1693558	19,23380594	506,7941616	19,32687055	508,7179586	19,25463829
505,7091635	19,26294631	506,9810855	19,50100004	511,0985499	19,10378027	510,0854525	19,5630465	506,6166279	19,11523048
508,7908727	19,48037845	510,8741208	19,77190128	510,0776421	19,06299021	514,0074212	19,84248982	505,9193865	19,06350483
512,49479	19,74910784	515,034775	20,0672963	510,7169032	19,11537151	518,1152678	20,13921477	506,2871634	19,10519083
516,3968634	20,04382858	519,0852666	20,35789873	512,6652683	19,25510528	522,2056635	20,42418456	507,9514819	19,23557226
520,5052217	20,33528783	522,8261321	20,61550999	515,6614282	19,4684303	525,6431557	20,66911494	510,6581382	19,44185461
[truncated: 739 more rows]
