# Supplementary material for: Thermomechanical and microhardness data of melamine-formaldehyde-based self-healing resin film able to undergo reversible crosslinking via Diels-Alder reaction
Source: Data Brief. 2020 Nov 21;33:106559. doi: 10.1016/j.dib.2020.106559 (PMC7708790; doi:10.1016/j.dib.2020.106559)
Supplement: Supplementary file 13 [file mmc13.zip › Nanoondent_HT1b_curves.csv]

X_R92_HT1b_3_Pd_[nm]	Y_R92_HT1b_3_Fn_[mN]	X_R92_HT1b_4_Pd_[nm]	Y_R92_HT1b_4_Fn_[mN]	X_R92_HT1b_5_Pd_[nm]	Y_R92_HT1b_5_Fn_[mN]	X_R92_HT1b_6_Pd_[nm]	Y_R92_HT1b_6_Fn_[mN]	X_R92_HT1b_7_Pd_[nm]	Y_R92_HT1b_7_Fn_[mN]
0	0	0	0	0	0	0	0	0	0
3,889908949	0,000576737	0,379714049	0,001222943	3,96221378	0,000778652	3,85352916	0,000759313	3,823970582	0,000529186
7,583367038	0,001308884	0,55024431	0,002393848	7,823018899	0,002047447	7,6588551	0,00163179	7,501057765	0,001521618
11,46690952	0,00233918	0,633463078	0,003597815	11,3677746	0,003398209	11,56877293	0,002493392	11,21179625	0,002698359
15,23039871	0,003577993	0,999079958	0,005007168	14,74472852	0,00497578	15,48869521	0,00366724	14,76200892	0,003897735
18,94841315	0,004937273	1,360604112	0,006173504	18,44136984	0,006783314	19,060281	0,005218237	18,2931222	0,005637786
22,52090844	0,006416434	1,658918383	0,007351947	22,04114997	0,008654704	22,57365914	0,007204678	21,62096341	0,007656391
26,30440651	0,008042765	2,118667968	0,008717324	25,36899118	0,010661709	26,09977019	0,009681256	24,85285292	0,009809269
30,1361078	0,00973028	2,414253754	0,009883922	28,83052811	0,012582933	29,3066486	0,012158456	28,19933877	0,012117328
33,54307504	0,011404841	2,650722383	0,011218799	32,28615333	0,014568178	32,45350036	0,014680292	31,47715777	0,014734803
36,91548149	0,013203265	3,202330936	0,012459582	35,66265251	0,016795334	35,31749926	0,017329131	34,45166028	0,017442709
40,23422775	0,015240891	3,464265417	0,013377022	38,65943763	0,018679157	36,93458088	0,018627075	36,69492902	0,019135109
42,57526718	0,016680128	3,654804562	0,014776683	39,9504654	0,019234093	37,52666195	0,01825181	37,42207006	0,019286094
43,38835547	0,016843108	4,144112726	0,01609369	40,17965807	0,019049738	37,94775801	0,017955578	37,71856534	0,019231754
43,90676746	0,016679368	4,712092183	0,017310434	40,53481576	0,018904594	38,47162697	0,018274205	38,11192181	0,01903246
44,43791239	0,016489366	4,90581456	0,0187252	41,07641987	0,018830055	38,89545152	0,018463058	38,62396734	0,019041724
44,73349817	0,016692998	4,858066087	0,019961152	41,45795291	0,018921248	38,97639655	0,018349157	39,03051148	0,019173171
44,89993571	0,016886123	5,078163811	0,021310639	41,81629383	0,0191857	39,11645873	0,018494541	39,25697567	0,019216836
45,18551705	0,016841966	5,402398681	0,022597814	42,12643154	0,019084075	39,20286073	0,01869893	39,42341321	0,019373648
45,54658646	0,016956686	5,594302069	0,023913889	42,3747236	0,019069962	39,37020776	0,018764739	39,61486185	0,0195946
45,75122277	0,017043371	5,896709066	0,025242973	42,66621666	0,019224976	39,69398789	0,018735086	39,77720665	0,019568057
45,91129384	0,017072779	6,511982249	0,026621127	42,99318001	0,019318143	39,95410338	0,018797718	40,01140155	0,019551366
46,20415115	0,0171116	6,983555265	0,027857632	43,21327773	0,019415375	40,1569207	0,018872029	40,21603786	0,019697242
46,73347708	0,017233716	7,310063872	0,029270478	43,31605064	0,01953515	40,17965807	0,018988857	40,47842709	0,019739341
46,98449762	0,017373956	7,862581919	0,030627036	43,37744153	0,019593489	40,14691626	0,01915222	40,66714725	0,019882737
47,00996347	0,017484338	8,225925063	0,03194899	43,55615725	0,019757359	40,28788794	0,019087664	40,72399067	0,01989119
47,01814893	0,017523099	8,380084419	0,033300427	43,86220222	0,019894022	40,5370895	0,019159706	40,72853814	0,020092621
47,0408863	0,017640864	8,753432005	0,034570459	43,9781628	0,019801195	40,80357145	0,019301894	41,02958089	0,020207216
47,02906286	0,017656365	8,988081644	0,035957082	44,05637935	0,019795198	40,94818112	0,01961404	41,35427051	0,02017411
47,2300612	0,017685638	9,253199358	0,037431162	44,37288351	0,019930533	41,00366029	0,01957957	41,49023997	0,020180804
47,59840656	0,017785534	9,613814017	0,038878059	44,53477357	0,020236012	41,13280855	0,019404858	41,75808617	0,020345923
47,64842877	0,017896101	9,938048887	0,040253652	44,69984687	0,020473898	41,25922831	0,019477858	41,9177025	0,020520113
47,75393016	0,018015237	10,306849	0,041616002	44,7971628	0,020419814	41,35563475	0,019579461	41,88723442	0,020491607
48,06861534	0,018028381	10,75113717	0,042963364	44,91539712	0,020308832	41,55936157	0,019829588	42,05230772	0,020617969
48,13046098	0,017835392	11,20633928	0,044520942	45,27919501	0,020600225	41,87222776	0,02003729	42,2364804	0,020851766
48,30872195	0,018014559	11,71019936	0,045946622	45,50429495	0,020597492	41,97681965	0,020003798	42,23966363	0,020836724
48,57156592	0,018127982	12,031251	0,047368606	45,62980523	0,020497841	42,12961477	0,019801816	42,38518279	0,020947737
48,80439657	0,01816263	12,29955195	0,04885587	45,79215003	0,020580074	42,10323942	0,019891792	42,57890516	0,021029963
49,075426	0,018365417	12,43824989	0,050245287	45,93630495	0,020721309	42,16053759	0,020125245	42,69895847	0,021088085
49,37646876	0,018471231	12,63106278	0,051564389	46,08955481	0,02079878	42,28968584	0,020285573	42,9431578	0,021068758
49,53108286	0,018473326	12,85479848	0,05304525	46,12957258	0,020841017	42,34971249	0,020387765	43,23237712	0,021240967
49,63203677	0,018638843	13,17721436	0,054515488	46,05044654	0,021089114	42,58163365	0,020664053	43,21691571	0,021421007
49,56564366	0,018707723	13,67789121	0,055892536	46,22461478	0,021195472	42,56344375	0,020589144	43,27785186	0,021531573
49,61748486	0,018717658	13,99257638	0,057312424	46,68982133	0,021193864	42,57617668	0,020533761	43,53705786	0,021765413
49,96036437	0,018896785	14,1963032	0,058863542	47,04907175	0,021358565	42,70259645	0,020571158	43,49840433	0,021928445
50,08405565	0,019044252	14,44641425	0,060336778	47,24188463	0,02146859	42,89904731	0,020896517	43,52841766	0,021886288
50,31324833	0,019100332	14,90570909	0,061972937	47,58794737	0,021555667	42,9181467	0,020977161	43,56889017	0,02180281
50,71069752	0,019117734	15,34544979	0,063518117	47,85624832	0,021745269	42,84356813	0,021036999	43,63028107	0,021823013
50,95898958	0,019231139	15,68605557	0,064919816	48,03359979	0,021734515	42,96089295	0,021317802	43,87948262	0,022022969
51,00355482	0,019365351	16,07213608	0,066415345	48,16775026	0,021738461	43,1073216	0,021232198	44,05546985	0,022211766
51,02174472	0,019414157	16,49687011	0,068017453	48,44150818	0,021867378	43,24283631	0,02123821	44,10822055	0,022361378
51,16089741	0,019417962	17,03801948	0,069623053	48,71299235	0,022006069	43,32378134	0,021396278	44,36742654	0,022379462
51,37917615	0,019631861	17,41273131	0,070981241	48,78620668	0,022090988	43,23828884	0,021320914	44,51249095	0,02247515
51,57017004	0,01976948	17,65647589	0,072568681	48,84714282	0,022202485	43,31923387	0,021348399	44,42608895	0,022538278
51,58563145	0,019852866	17,90704169	0,074175532	48,95810118	0,022502051	43,55479301	0,021517569	44,45064531	0,022642137
51,50468642	0,020087778	18,03709944	0,075803164	48,99220723	0,022495277	43,73305397	0,021671524	44,60207618	0,022733548
51,6984088	0,019886317	18,28038928	0,077378641	49,12090074	0,022480847	43,78489517	0,021733834	44,79534381	0,022737295
51,99490408	0,019822161	18,57915829	0,079034067	49,46559924	0,022668614	43,59299178	0,021860994	45,1850623	0,022867624
52,21318281	0,020099743	19,04572909	0,080535621	49,68524222	0,02288684	43,85037879	0,022035648	45,28465198	0,023106747
52,24774361	0,020178261	19,31584902	0,081997914	49,85531773	0,022878474	44,11867974	0,022418161	45,33512893	0,023279223
52,39599125	0,02029595	19,59642815	0,083586866	49,94535771	0,022895332	43,9704321	0,022241172	45,49156203	0,023373312
52,53059647	0,020471128	19,99114886	0,085146482	50,14681079	0,023031453	43,95133271	0,022164607	45,59569917	0,023391502
52,58061868	0,020454417	20,20215163	0,086968848	50,29505843	0,023181661	44,06683854	0,02248006	45,72393793	0,023417821
52,87711396	0,020431108	20,52911499	0,088820142	50,28960146	0,023260778	44,23964253	0,022580455	45,85354093	0,023758741
53,11631108	0,020642558	20,90882904	0,090383717	50,2650451	0,0231899	44,53704731	0,022701509	45,98087019	0,023983698
53,19634661	0,020742737	21,38813276	0,091919496	50,34735438	0,023307441	44,72076525	0,022698758	45,98587241	0,023966486
53,28002013	0,021035818	21,69235875	0,093448728	50,78482134	0,023563076	44,82353815	0,022664771	46,04953704	0,02393936
53,30548598	0,021014396	22,05479239	0,09516207	51,00537381	0,023675859	44,79079634	0,02295168	46,22734326	0,024062591
53,31367143	0,020918414	22,53000339	0,096809114	51,14725499	0,02376022	44,88811228	0,023130246	46,44744099	0,024198049
53,39552596	0,02110538	22,98838873	0,098620944	51,41737492	0,023881447	44,99634215	0,023230454	46,56294682	0,024161904
53,58742934	0,021244269	23,47724215	0,100391097	51,62155649	0,024060086	44,87265087	0,023211486	46,8076009	0,024355974
53,65200347	0,021376189	23,86696064	0,101938722	51,78071807	0,024178249	44,91175914	0,023407926	47,02633438	0,024601976
53,818441	0,021585279	24,18164581	0,103610446	51,86757481	0,02419322	45,12730939	0,023508232	46,95039157	0,024461201
53,92485189	0,021547154	24,57136431	0,10534	51,95352207	0,024382342	45,31739379	0,023457486	46,91401178	0,024549513
54,03853873	0,021535749	24,88923271	0,107136725	52,07221113	0,024613346	45,40925275	0,023586278	47,09727497	0,02473734
54,11493629	0,021676594	25,18936597	0,108859759	52,1890812	0,024590705	45,46927941	0,023715499	47,4287858	0,02482149
54,14494961	0,021811435	25,60273133	0,110611198	52,36415894	0,024669893	45,58842322	0,023838828	47,72437158	0,02492276
54,20224778	0,02196767	26,20663583	0,11243563	52,40235771	0,024798166	45,64572138	0,024080535	47,92127719	0,025222875
54,30593018	0,022089117	26,83737042	0,114288088	52,58743989	0,024848583	45,70029107	0,024125383	48,03496403	0,025404578
54,37232329	0,022158158	27,23027214	0,115877565	52,79162146	0,025002115	45,77668862	0,024210764	48,03905676	0,025369371
54,51602346	0,022332409	27,56860418	0,11763855	52,89121113	0,025156087	45,94312616	0,02435752	48,08134826	0,025474738
54,6124299	0,0222803	27,87737764	0,119585538	53,12949875	0,025194153	45,93494071	0,024370404	48,17093349	0,025814261
54,82434217	0,022425655	28,2725531	0,121176179	53,38643101	0,025349893	45,93766919	0,024444299	48,13682744	0,025782347
54,90164923	0,022749241	28,53721606	0,12287721	53,5783344	0,025475922	46,01224776	0,024653279	48,31781689	0,025850104
54,98077527	0,022908411	29,06927048	0,124937325	53,74750042	0,025670932	46,2287075	0,024888363	48,56201623	0,025957219
55,12083745	0,022894591	29,62451701	0,126971508	53,80388909	0,025608446	46,56976803	0,025027232	48,66842711	0,026012486
55,24180025	0,022907735	29,85507392	0,128714915	53,99351874	0,025748956	46,89627663	0,025024711	48,98447653	0,026079286
55,45462202	0,022925106	30,10791346	0,130282942	54,12357649	0,025958993	46,96721722	0,025168524	49,14000013	0,026244761
55,5619424	0,023124538	30,47671357	0,132127688	54,20906899	0,026189646	46,92083299	0,025183456	49,28642878	0,026429243
55,70564256	0,023228437	30,8937169	0,134111667	54,35095017	0,026340318	46,89263865	0,025229918	49,35373139	0,026651387
55,93028776	0,023330421	31,34482629	0,136010255	54,50738326	0,026267597	47,15821112	0,025406202	49,47969641	0,026690636
56,05216006	0,023497833	31,66451369	0,137858028	54,51511397	0,026350503	47,46107286	0,025641419	49,52153316	0,026561613
56,05306955	0,023557261	31,93372412	0,139810342	54,59560425	0,026602784	47,52019002	0,025835533	49,55472972	0,026701377
55,97394351	0,023723593	32,34799897	0,141556426	54,85390075	0,026713542	47,46471084	0,02567855	49,7052511	0,026966145
55,93847321	0,023936859	32,6795098	0,143479724	54,93893851	0,026692556	47,51291406	0,025788019	49,90215671	0,027093991
56,11946267	0,024018937	33,06877354	0,145553924	55,05398959	0,026777012	47,67025665	0,025983833	50,06859424	0,027173416
56,30590908	0,024064043	33,63857199	0,147477484	55,35685134	0,026908316	47,74574471	0,026095559	50,31415782	0,027388093
56,41959593	0,024187361	33,98645372	0,149368243	55,61787632	0,027071881	47,90581578	0,026280216	50,3773677	0,027433476
56,60331386	0,024259973	34,27021608	0,15129579	55,66062258	0,02719745	48,06315837	0,026725442	50,25913339	0,027684257
56,72427666	0,024326605	34,5689851	0,153222638	55,83660981	0,027402268	47,92218669	0,026635541	50,43421112	0,027940618
56,70881525	0,024292435	34,89276522	0,155265145	56,15675195	0,027633814	47,99585576	0,026601835	50,5588119	0,027930657
56,75610897	0,024369047	35,21881908	0,157269176	56,41959593	0,027769303	48,19412561	0,026842825	50,66022056	0,028133525
56,83159704	0,024543432	35,5166786	0,159253824	56,49099126	0,027844799	48,44969363	0,026958768	50,93488797	0,028227538
57,01167699	0,024786176	35,82727105	0,161224386	56,62150375	0,027953909	48,61704066	0,027191049	51,07358592	0,028257359
57,10990242	0,02490787	36,42071636	0,16311177	56,58466922	0,027988957	48,81440101	0,027519642	51,10359924	0,028378179
57,00167255	0,025040598	36,98232936	0,165069322	56,51236439	0,028231523	48,98265754	0,02751269	51,21091962	0,028609668
57,10171697	0,025236649	37,41706784	0,167048528	56,79612674	0,028434464	49,01176137	0,027398985	51,32960868	0,028789577
57,14082524	0,025327667	37,79632714	0,169138532	57,02759315	0,028457031	49,04723166	0,027263168	51,4737636	0,028926474
57,27452097	0,025421956	38,32792681	0,171286075	56,98939437	0,028530609	49,07997347	0,02736123	51,63565366	0,029003417
57,41731164	0,025485505	38,79722609	0,173502302	57,04942102	0,028767383	49,24368253	0,027818851	51,81982634	0,029307661
57,75655317	0,025694445	39,17102842	0,175486369	57,33682136	0,028885483	49,42740046	0,027978697	51,79481524	0,029417273
57,96391797	0,025803886	39,47116168	0,177484841	57,61967422	0,028954295	49,47560368	0,028105037	51,97444044	0,029377536
58,2358569	0,025930979	39,87315835	0,179751389	57,86478305	0,029130493	49,52835438	0,028345609	52,33050763	0,02974348
58,31225445	0,026077855	40,20194069	0,181713366	58,10807289	0,029331568	49,61930385	0,028356155	52,26502401	0,029728612
58,3559102	0,026214817	40,60348261	0,183721064	58,28496961	0,029541017	49,71571029	0,028393637	52,34005733	0,029731806
58,6487675	0,026144179	41,08596957	0,185857431	58,30225001	0,029562554	49,84485854	0,028566998	52,3868963	0,030043799
58,85158483	0,02633036	41,6325759	0,188077704	58,43867422	0,02963885	50,03767142	0,028777397	52,52832273	0,030134726
59,03439327	0,026698538	41,87995846	0,190279496	58,63603458	0,029757801	50,14681079	0,02914985	52,75706066	0,030176585
59,10260537	0,026728547	42,17099678	0,192366793	58,73653374	0,029901759	50,23412228	0,029389407	52,81572307	0,03039963
59,10624335	0,026821596	42,60118778	0,194548329	59,05030942	0,030128831	50,3168863	0,029245175	52,92486244	0,030624788
59,32816006	0,027022423	43,07321555	0,196742525	59,2881423	0,03033943	50,50242323	0,029086461	53,04855372	0,030805602
59,39182469	0,027068771	43,57616613	0,198838728	59,26722392	0,030410509	50,59610119	0,02922318	53,04991796	0,030957728
59,4418469	0,027081115	44,05819834	0,201017412	59,56462869	0,030613741	50,58245876	0,029465204	53,12767976	0,031075373
59,44366589	0,02723419	44,56023943	0,203407855	59,85384802	0,03070636	50,66613228	0,029785772	53,25819225	0,031278783
59,51460648	0,027389572	45,01225831	0,205465292	59,91569366	0,030848256	50,77345266	0,0300821	53,34823223	0,031343427
59,55644324	0,027578794	45,50656869	0,207686496	59,89704902	0,030800344	50,75526276	0,030177502	53,42235605	0,031243128
59,86567145	0,027815372	46,03907785	0,209983254	60,05757484	0,030816809	50,75799125	0,030066027	53,61744267	0,031338195
60,29586245	0,027958231	46,51292461	0,21230245	60,37453375	0,031307281	50,82529386	0,030156216	53,86300625	0,031614471
60,48776584	0,027895556	46,93538491	0,214423712	60,31723558	0,031519135	50,93443322	0,030385143	53,99897571	0,032014237
60,48048988	0,028079365	47,22642322	0,216627425	60,39044991	0,031472104	51,22910952	0,030636513	53,93849431	0,032220471
60,55597795	0,028345138	47,48381023	0,219054888	60,58326279	0,031594569	51,39190907	0,03098107	53,96668865	0,032376223
60,52687411	0,028530755	47,86534327	0,221339451	60,77880415	0,031885487	51,60291185	0,031079197	54,05536438	0,032421771
60,48685635	0,028429819	48,24642156	0,223621366	60,93660149	0,032161635	51,81118614	0,031027428	54,21225222	0,032400347
60,56507289	0,028521671	48,78757092	0,226017397	60,91795685	0,03235176	51,83301401	0,031183239	54,40870308	0,032602509
60,59235774	0,028724819	49,23140435	0,228447247	61,07848267	0,032145723	51,67930941	0,031480008	54,64971919	0,032890095
60,73787689	0,028965293	49,5238069	0,230717986	61,42590965	0,032322303	51,28731718	0,031591195	54,99805567	0,032955837
60,95160815	0,029109801	49,82075693	0,23313957	61,5559674	0,032611955	51,30732606	0,031773341	55,16176472	0,032978422
61,00163036	0,02932263	50,1709124	0,235388452	61,45910621	0,03279898	51,55379913	0,03187885	55,29727943	0,033187242
61,063476	0,029379251	50,52197736	0,237709744	61,60917284	0,03286912	51,60200235	0,032037135	55,55921391	0,033484963
61,1853483	0,029353615	50,96535604	0,24010592	62,21489633	0,032825966	51,6811284	0,032092781	55,67972196	0,033627855
61,29357817	0,029695854	51,63428942	0,242564001	62,54276918	0,032936495	51,69204233	0,032076934	55,66107732	0,033774055
61,49366701	0,02999734	52,25092684	0,245077815	62,64599683	0,033074604	51,57562701	0,032176691	55,86071142	0,033957525
61,55096518	0,03001668	52,66611119	0,247573701	62,72967034	0,033425505	51,79208675	0,032436439	56,0785354	0,034088347
61,6501001	0,030122538	52,98898181	0,250120228	62,79924669	0,033835662	51,94215338	0,032818645	56,2081384	0,034355888
61,85473642	0,030147596	53,3614199	0,252466811	62,99569755	0,033819953	51,9567053	0,033093899	56,25907011	0,034525046
61,98934164	0,030273747	53,76387132	0,254806643	63,24262537	0,033961452	51,8357425	0,033336413	56,29863313	0,034575116
61,8929352	0,030458858	54,11539103	0,257312832	63,48546046	0,034306096	51,83119503	0,0333763	56,59239992	0,034743656
61,95296185	0,030644606	54,61606788	0,259786948	63,52456874	0,03426216	52,02855538	0,033317209	56,72154817	0,034943567
62,21398683	0,030889173	55,08491241	0,262310076	63,57640994	0,034490342	52,08039658	0,033402272	56,77884634	0,035039104
62,36587245	0,031243497	55,60787188	0,265019759	63,76876807	0,034743705	52,06220669	0,033480899	56,81977361	0,035102314
62,42317062	0,031074342	55,97530775	0,267235608	63,85244159	0,034929544	52,20408786	0,033904495	56,91299682	0,035521438
62,63053542	0,031030468	56,28862868	0,269816593	63,96840216	0,034963574	52,39508176	0,034394829	57,01440548	0,035674917
62,81334386	0,031413369	56,90935884	0,272463529	64,27763037	0,034984899	52,53605344	0,034352264	56,99757982	0,035818773
62,92521171	0,031635384	57,49234496	0,274986365	64,60231999	0,035266428	52,75706066	0,034322866	56,96620226	0,03597417
62,97432443	0,031744771	57,85523335	0,27748877	64,85561427	0,035673827	52,85619558	0,03440416	57,09444101	0,036058007
63,07164036	0,031776836	58,31543768	0,280076508	65,15938551	0,035933815	52,83436771	0,034472823	57,24223391	0,036393178
63,19715063	0,031827476	58,96572642	0,282679147	65,39994686	0,03608533	53,03172807	0,034838484	57,20494462	0,036558204
63,28355263	0,032206623	59,42774974	0,285300529	65,35811011	0,036039597	53,26092074	0,03527765	57,25587633	0,036749121
63,49273642	0,03242289	59,84930054	0,287923017	65,48316563	0,036184843	53,37824556	0,03545232	57,40776195	0,036933938
63,73648101	0,032406475	60,26539438	0,290658078	65,74055264	0,036584533	53,34004678	0,035399286	57,66242047	0,037204021
63,77740827	0,032649605	60,67330277	0,293170088	65,86333443	0,036780402	53,34914173	0,035515148	57,77519782	0,0372999
63,91747046	0,032723016	61,27675252	0,295971273	66,11935719	0,036901066	53,43463423	0,035586507	57,71517116	0,037294501
64,04934719	0,032911649	61,84200349	0,298747313	66,11662871	0,036890978	53,56923945	0,035783867	57,82749376	0,037613115
64,15484858	0,033100885	62,1944327	0,301401699	66,22940606	0,037129641	53,81753151	0,036154126	57,90343657	0,037899232
64,35402793	0,033319375	62,50547989	0,304201021	66,37219673	0,037402023	53,90848098	0,03652281	58,02212564	0,037955948
64,34584248	0,033513207	62,8847392	0,306927992	66,46814842	0,037610294	53,84390686	0,036522675	58,08851875	0,038035019
64,41769256	0,033586446	63,28764536	0,30943226	66,83240106	0,037742931	53,86209675	0,036587035	58,2263072	0,038332777
64,55047879	0,033642784	63,72784081	0,312189848	66,85877641	0,037926474	53,83208343	0,036789325	58,38274029	0,038448264
64,61323393	0,033732806	64,19623059	0,314938355	66,8778758	0,038313282	53,96668865	0,037006206	58,43094352	0,038593325
64,59322504	0,034112283	64,72964925	0,317592392	67,12252988	0,038409445	53,99306399	0,037068023	58,38046656	0,038817399
64,62687635	0,034464374	65,29762871	0,320458478	67,4635904	0,038431819	53,87937715	0,037268708	58,49187966	0,039049095
64,83696963	0,034589917	65,96656208	0,323434636	67,59910512	0,038838355	54,20406677	0,03762037	58,72243658	0,039184406
64,9806698	0,034703539	66,55909789	0,326437278	67,56227058	0,039024762	54,45963479	0,037831791	59,01574863	0,0395857
65,06343382	0,034856257	67,07296242	0,329231944	67,791918	0,039060236	54,45599681	0,037860389	59,23721059	0,039758031
65,05979584	0,034913774	67,50588191	0,332029171	68,15662538	0,039213926	54,35231441	0,037880558	59,3572639	0,039838154
65,12346047	0,035091722	68,09250601	0,33477925	68,34989301	0,03952689	54,37232329	0,038136002	59,62920282	0,039920321
65,26261316	0,035448975	68,68822505	0,337504184	68,57226447	0,03974813	54,49874306	0,038463988	59,80519005	0,040162778
65,30626891	0,035513746	69,16434554	0,340237382	68,76735109	0,039848797	54,60879192	0,038705084	59,85248377	0,040442448
65,59275975	0,035648063	69,64137553	0,343284379	68,57135498	0,040010258	54,82979914	0,038894921	59,93524779	0,040827815
65,94200572	0,035741727	70,2143572	0,346406521	68,57863094	0,040240916	54,96076638	0,039078326	59,90250598	0,040858869
66,23395353	0,035906993	70,72140052	0,349435997	68,74233999	0,040363553	55,03261647	0,03926016	59,95707567	0,040937751
66,47496963	0,036069178	71,10247881	0,352282293	68,82965148	0,040677994	55,0617203	0,0394252	59,99709344	0,04111328
66,58501849	0,036456859	71,76004349	0,355150243	68,86102905	0,040831757	54,90710619	0,039541084	60,18581359	0,041416233
66,47042216	0,036577971	72,35257931	0,358132396	68,96880418	0,040957001	54,86708843	0,039620723	60,20809621	0,041552264
66,53135831	0,036570065	72,85825838	0,361347263	69,02110012	0,041218103	55,03261647	0,039909113	60,22355762	0,041830522
66,78419784	0,036783076	73,3894033	0,364440825	69,10750212	0,041271992	55,28454651	0,040205281	60,41818949	0,041943201
66,85240994	0,037138809	73,7686626	0,36734335	69,27575865	0,041498547	55,31183135	0,040381097	60,55688744	0,042066656
67,03158041	0,037400147	74,29935277	0,370129867	69,44765315	0,041845603	55,15176028	0,04057216	60,4768519	0,042190064
67,1707331	0,037439408	74,85596355	0,373325991	69,42309679	0,042111976	55,18541158	0,040770063	60,61418561	0,042581295
67,40811122	0,037361016	75,29024728	0,376505585	69,63500906	0,042504186	55,35184912	0,04080024	60,762888	0,042975161
67,84466869	0,037575705	75,63858376	0,379464222	69,78825892	0,042600989	55,48372585	0,041104706	60,85929444	0,043114285
67,93198019	0,037787078	76,15472202	0,382672686	69,76734055	0,042651837	55,6647153	0,041585996	61,13032387	0,043379566
67,95289856	0,038136099	76,62038332	0,385720672	69,82236498	0,042637569	55,72747044	0,041731817	61,34223614	0,043747042
67,91106181	0,038464779	77,14288804	0,388707889	70,01335887	0,042869647	55,66380581	0,041751589	61,28584746	0,043875659
67,92652322	0,0386879	77,78590081	0,39179761	70,11886026	0,043186879	55,64106844	0,041907226	61,22445657	0,04396081
68,03111511	0,038839451	78,24019343	0,394895654	70,32713455	0,043474876	55,70928054	0,042074387	61,31858928	0,043926038
68,15844437	0,039073311	78,67720564	0,398188228	70,37351878	0,043653508	55,94211119	0,042280293	61,41226723	0,044070175
68,4985954	0,039073122	79,17651825	0,401550186	70,47811068	0,043858129	56,13492408	0,042627313	61,41454097	0,044487978
68,66412344	0,039176852	79,60079754	0,404818139	70,637727	0,043980336	56,31864201	0,042755617	61,54005124	0,04470283
68,65048102	0,039587641	80,22971314	0,407966009	70,77824394	0,044152955	56,4923555	0,042980557	61,93886468	0,044775721
68,7923622	0,039882681	80,93866428	0,41107715	70,75186859	0,044366289	56,58603346	0,04315924	62,1944327	0,045088026
68,89877308	0,039768427	81,39523064	0,414364893	70,87646937	0,044548298	56,73700959	0,043314661	62,11485191	0,045355331
69,03064982	0,039903265	81,77358044	0,417700309	71,0947481	0,045060783	56,85069643	0,043523601	62,13940827	0,045484977
69,28894632	0,040323695	82,28653547	0,421040846	71,18842606	0,045393244	56,84796794	0,043738941	62,4190779	0,045852602
69,70094743	0,040630974	82,88543775	0,424514097	71,35213511	0,045252985	56,95619781	0,044044822	62,67464591	0,046167357
69,87375143	0,040839797	83,63258767	0,427789326	71,49401629	0,045357453	57,05442325	0,044324211	62,81652709	0,046146256
69,96197242	0,041041989	84,42703131	0,430874622	71,70047159	0,046016106	57,07352263	0,044388669	63,07482359	0,046235594
70,03836997	0,041215582	85,03821177	0,434363007	71,84417176	0,046381402	56,97893518	0,044538266	63,24853709	0,046400696
70,0865732	0,041372808	85,71533059	0,437748772	71,91647659	0,046295029	57,08716506	0,044853581	63,3849613	0,046826202
70,25119174	0,041518146	86,15006907	0,441113117	71,9742295	0,046415588	57,35091853	0,04524211	63,46408734	0,04724104
70,3275893	0,041678966	86,57616735	0,444488404	72,08791634	0,046725879	57,43732053	0,045234517	63,47500127	0,04750451
70,41671978	0,041889274	87,20462821	0,447887382	72,16567814	0,046928951	57,56555928	0,045486393	63,62461316	0,047658939
70,54404904	0,042091316	87,75259878	0,451361041	72,40078253	0,047225031	57,67015118	0,045952134	63,78241049	0,047803235
70,66228336	0,042146403	88,0436371	0,454926492	72,50673867	0,04753976	57,56374029	0,04613603	63,95612398	0,04799137
70,90420896	0,042304298	88,63071594	0,458474773	72,58040774	0,047855697	57,60193907	0,046242776	64,19168312	0,048296727
71,01971479	0,042762556	89,29464709	0,461842726	72,69636832	0,047941524	57,74472974	0,046307495	64,44315841	0,048608851
71,10065982	0,042977026	89,76167264	0,465340948	72,75684972	0,048024841	57,87478749	0,046568648	64,49136163	0,048923467
71,40261207	0,043119926	90,26689696	0,468912454	72,91737553	0,048296056	57,88933941	0,046899536	64,35766591	0,049062034
71,61179585	0,043352651	90,72118957	0,472352585	73,053345	0,048662077	58,03213008	0,047149047	64,32628834	0,049075353
71,60815787	0,043536045	91,33100579	0,475777058	72,97922118	0,048864308	58,15309288	0,047206083	64,56275697	0,049392032
71,61543383	0,043869597	92,01130784	0,478921377	73,02878864	0,049103462	58,1658258	0,047428342	64,8155965	0,049586471
71,67182251	0,044043459	92,64295193	0,482763665	73,13247104	0,04920945	58,19038216	0,04789974	64,98658151	0,049879819
71,86827337	0,044194516	93,29824288	0,48659693	73,17931002	0,049523426	58,38592353	0,048173764	65,07571199	0,050316471
72,12384139	0,044499676	93,79391751	0,490321754	73,29026837	0,049843059	58,58692186	0,048342017	65,2726176	0,050640553
72,16840663	0,044661257	94,50150441	0,494049489	73,42760208	0,050009256	58,75608788	0,048295894	65,42177474	0,050652169
72,24662317	0,044990389	95,17225677	0,497802428	73,43078531	0,050383008	58,76791131	0,048416926	65,66733831	0,050883392
72,33211568	0,045163731	95,69476149	0,501471839	73,40531946	0,050567486	58,82611897	0,048838146	65,71417729	0,0512419
72,5867742	0,045415909	96,18998137	0,50532018	73,58221618	0,050871912	58,9425343	0,049216892	65,60640217	0,051455668
72,86689858	0,045556444	96,60334672	0,509061826	73,80958986	0,051197824	59,10442436	0,049627958	65,83650433	0,051530392
73,08244883	0,045613465	97,0985666	0,512634671	74,01604517	0,051170565	59,12716173	0,04989595	66,15346325	0,051955632
73,25525283	0,045972225	97,57241336	0,516271252	74,12927726	0,051401158	59,21720171	0,050036074	66,30625836	0,052289212
73,31709847	0,046271121	98,10674151	0,519957718	74,27525116	0,051738784	59,43729943	0,050191194	66,45950822	0,052429496
73,23433445	0,046529188	98,78113185	0,523969739	74,46533556	0,051970352	59,54280082	0,050456246	66,52408235	0,052632343
73,49263095	0,046664259	99,4614339	0,527907895	74,63723006	0,052149221	59,5637192	0,050669144	66,39311511	0,053136308
73,83369147	0,046822038	100,0903495	0,53169081	74,86096577	0,052436079	59,64739271	0,051223027	66,61321283	0,053444736
73,79185472	0,047203615	100,4486904	0,535675415	75,02285583	0,052707629	59,87749488	0,051365541	66,64913787	0,053511064
73,9319169	0,047444686	100,9443651	0,539502685	75,15245883	0,052959668	59,93570254	0,051289482	66,63913343	0,053745623
74,16020008	0,047683512	101,5369009	0,543369071	75,26341718	0,053260627	60,00937161	0,051622462	66,7741934	0,053981509
74,2775249	0,047979621	101,9170697	0,547333187	75,32162485	0,053402799	60,00118616	0,051956221	66,95109012	0,054168934
74,4157681	0,048276902	102,4768637	0,551210574	75,45486582	0,053691113	59,78381692	0,052297038	67,08796908	0,05446265
74,53491191	0,048359223	103,162168	0,555250418	75,52034944	0,054113551	59,74288966	0,052464374	67,19347047	0,05479236
74,67679309	0,048344591	103,7528848	0,559204173	75,58083084	0,054497067	60,02665201	0,052704532	67,29215065	0,055211091
74,77410902	0,048716225	104,2635661	0,563202224	75,70361263	0,0547798	60,30950487	0,053040419	67,40265425	0,055535235
74,83140719	0,049060228	104,9702435	0,567249054	75,81502574	0,05484521	60,48867534	0,053267105	67,48541827	0,055593847
75,02967704	0,049257629	105,5873356	0,571399143	75,93053157	0,055036936	60,73241992	0,053407324	67,64139662	0,055895366
75,30252546	0,049472811	106,2344411	0,575489046	76,10197132	0,055418574	60,82518839	0,05389809	67,75326447	0,056225556
75,43804017	0,04973758	106,9215644	0,579467656	76,15244828	0,055701529	60,76152375	0,05426903	67,94698685	0,056520618
75,52808015	0,05000949	107,5263784	0,583518443	76,22566261	0,055915729	60,71059205	0,054093192	68,14161872	0,056708149
75,64267649	0,050364604	108,1375589	0,5878651	76,38391469	0,056359781	60,9088619	0,054397068	68,10660317	0,056835914
75,86004573	0,050704638	108,8228631	0,591852965	76,54853323	0,056457726	61,12077417	0,054680252	68,31578696	0,057186896
76,15563151	0,050978931	109,4308604	0,595880178	76,65267038	0,056649288	61,33632442	0,055207756	68,69413677	0,057461679
76,30024117	0,050959402	110,0438598	0,600137778	76,76817621	0,057024694	61,33541493	0,055516587	68,88285692	0,057980342
76,59127949	0,051097249	110,6723207	0,604305213	76,81819842	0,057378819	61,23991798	0,055745285	68,88422117	0,058320312
76,81410569	0,051489416	111,4335677	0,608575851	76,8823178	0,057734057	61,29994463	0,056058246	69,07339607	0,058365182
76,84230003	0,051718252	112,0902229	0,6128565	77,00419009	0,057870695	61,62645324	0,056298029	69,13433222	0,058549737
76,95962485	0,052146973	112,633646	0,617057987	77,1924555	0,0579791	61,72285968	0,056403541	69,24892855	0,058877002
77,11605794	0,05228307	113,3471447	0,621358543	77,27567427	0,058287055	61,77561038	0,056681068	69,38080529	0,059161871
77,20700742	0,05240655	114,0751952	0,625712302	77,51032391	0,058760159	62,03754486	0,057106449	69,51768424	0,059449882
77,25975811	0,052622621	114,6863756	0,63011542	77,6581168	0,058919445	62,17124058	0,057396767	69,73596298	0,059738447
77,56807682	0,05290798	115,1829598	0,634510564	77,62673923	0,059051831	62,36678195	0,057525646	69,96606514	0,060236544
77,91004684	0,053357314	115,9091913	0,638888304	77,72132669	0,059388431	62,56596129	0,057829367	70,14978308	0,060474715
78,19017122	0,053709485	116,4826277	0,643280188	77,8222806	0,06001946	62,50047767	0,058045208	70,26165093	0,060659961
78,13560153	0,054096042	117,0146821	0,647663341	78,0028153	0,060496174	62,67055319	0,058363924	70,41944827	0,061009491
77,99281086	0,054198877	117,560379	0,651994107	78,15015345	0,060604767	62,81425335	0,058741095	70,49993855	0,061252224
77,88549048	0,054410825	118,0669675	0,656325572	78,20699687	0,060775883	62,86154708	0,059074123	70,52585915	0,061600451
78,23473646	0,054714007	118,627671	0,660838004	78,32614068	0,060966033	62,94885857	0,059393166	70,66864982	0,06193182
78,51849881	0,055071621	119,4348476	0,66565882	78,4511962	0,06114014	63,00979472	0,059603958	70,76960374	0,062271084
78,658561	0,055333289	120,1824523	0,670194303	78,61172202	0,06162442	62,95431554	0,059740644	70,90375421	0,062694508
78,78407127	0,055505162	120,6640297	0,674628737	78,74087027	0,061919918	62,97341493	0,060107418	70,97287581	0,062867967
78,91503852	0,05578784	121,0573862	0,679079353	78,7804333	0,06217935	63,18077973	0,060594012	70,9487742	0,063223543
79,0205399	0,056033382	121,691304	0,683522227	78,91458377	0,062657453	63,37814009	0,06100645	71,14340607	0,063450611
79,29884529	0,056455649	122,3534162	0,688257071	79,0819308	0,062908503	63,34721726	0,061302246	71,34940662	0,063780423
79,48983918	0,056816755	123,0500892	0,693342732	79,38297355	0,063122489	63,42270533	0,061312018	71,55358819	0,064025186
79,55168482	0,056975517	123,7626783	0,698054525	79,71766761	0,063595113	63,62006568	0,061549345	71,70047159	0,064264703
79,77178255	0,057272063	124,3124678	0,702659857	79,86455101	0,063845748	63,74830444	0,061911717	71,68591967	0,064677708
79,98278533	0,057550288	124,8677144	0,70713102	80,00643219	0,064060934	63,94020783	0,062166936	71,68682917	0,064922159
80,21288749	0,057707885	125,7376461	0,711862779	80,15649882	0,064489605	64,15302959	0,062505843	71,86918286	0,065205332
80,31111292	0,05795454	126,4820675	0,716781675	80,30838444	0,064809397	64,28399683	0,062944619	71,99287414	0,065593278
80,54576256	0,058396598	127,0595967	0,721640909	80,2283489	0,064987651	64,24579806	0,063133212	72,24343994	0,066033925
80,70856212	0,058672088	127,5898321	0,726360269	80,22471092	0,065270941	64,39859317	0,063557582	72,45853544	0,06649111
80,70583363	0,058790424	128,1646328	0,731047965	80,47391248	0,065728998	64,52774142	0,063957418	72,4398908	0,06662367
80,96776812	0,059043038	128,9195134	0,735908945	80,50756378	0,06620278	64,28126835	0,064180331	72,50173644	0,066795179
81,13511515	0,059417539	129,7321469	0,740984303	80,67718455	0,066408369	64,14393465	0,064543707	72,750938	0,0673078
81,30155268	0,059825727	130,3551508	0,745781778	80,89182531	0,06660597	64,21760372	0,064801407	72,9496626	0,067711863
81,40523508	0,060120251	131,0327244	0,750631408	81,05553436	0,066908948	64,33947601	0,065115568	73,15748214	0,068055819
81,54711626	0,060412446	131,8157993	0,75560176	81,24925673	0,067395025	64,4804477	0,065521996	73,23160596	0,068320409
81,70991581	0,060552479	132,6038765	0,760647665	81,29063874	0,067706036	64,55229778	0,065825418	73,32210069	0,068653706
81,9700313	0,060973037	132,9967782	0,765757482	81,18832059	0,068019448	64,65507068	0,066052915	73,43897076	0,069063015
82,22105185	0,061486545	133,5683957	0,77060036	81,19150382	0,068289444	64,77057651	0,066401616	73,40259097	0,069225407
82,3329197	0,061799957	134,3923979	0,775710992	81,43752214	0,068665138	64,94065203	0,066801946	73,56038831	0,069400867
82,46388694	0,062067268	134,986298	0,781016736	81,49209183	0,069009211	65,15074531	0,067162135	73,83732945	0,069915837
82,65397134	0,06230055	135,6115756	0,786047392	81,44434335	0,069215419	65,33628223	0,067395853	73,76957209	0,070431041
82,77220565	0,062587892	136,5069731	0,791225079	81,68126673	0,069665124	65,53637107	0,06758756	74,01422618	0,070832863
82,91772481	0,062815593	137,4264723	0,796600906	81,86543941	0,070145701	65,62823004	0,068015641	74,28070813	0,070974555
83,13691304	0,063008508	138,0535689	0,801706649	81,98412847	0,070408603	65,81831444	0,068439211	74,34073478	0,071228507
83,40885196	0,063441987	138,7093146	0,80680075	82,23514902	0,070764376	65,89834998	0,068799786	74,28161763	0,071608894
83,56346607	0,06375083	139,4987561	0,812099626	82,37111848	0,071029686	65,88106958	0,069107661	74,45669536	0,071997525
83,69989028	0,064021124	140,3050231	0,817458339	82,52846107	0,071496955	65,76920172	0,069405495	74,82549547	0,072510291
83,78720177	0,064300958	140,9343935	0,822522755	82,72445718	0,071904256	65,69189467	0,069815837	74,98283806	0,072859806
83,86632781	0,064668976	141,5692208	0,82775574	82,89817067	0,072180182	65,90016896	0,07017636	75,25705072	0,073334242
83,89816013	0,06516529	142,2472491	0,833201648	82,83859877	0,072443077	66,13299962	0,070381783	75,44486138	0,073477629
83,86723731	0,065430645	142,868434	0,838642434	82,73264263	0,072810739	66,14209456	0,070872742	75,46623451	0,073683066
84,15918511	0,065730007	143,3645634	0,844030135	82,8167709	0,073165296	66,31580806	0,071329622	75,56809792	0,07410334
84,37837334	0,066070085	144,1630998	0,84952389	83,09780477	0,073457076	66,45496075	0,071576327	75,62312235	0,074578518
84,52753048	0,06650486	145,0907844	0,855029404	83,39839277	0,073868772	66,58047102	0,07203504	75,69133445	0,074997031
84,78037001	0,066893061	145,9070559	0,860464136	83,54163819	0,074278787	66,66778251	0,07223152	75,7609108	0,075365668
84,88041443	0,067074662	146,7246917	0,865987461	83,54800466	0,074462774	66,79693077	0,072478139	75,9509952	0,075846354
84,86677201	0,067263327	147,60963	0,871487619	83,51799133	0,075007459	67,07796464	0,072879677	76,11379475	0,076205509
84,95135502	0,067672149	148,2662852	0,876893481	83,63213292	0,075441346	67,45085748	0,07330508	76,22202463	0,076610569
85,15781032	0,068036827	148,734675	0,882582348	83,87405852	0,075690315	67,45540495	0,073528714	76,5194294	0,076765642
85,4206543	0,068347649	149,4663635	0,888132448	84,02776313	0,076003138	67,34444659	0,073950014	76,77454267	0,077050088
85,60346274	0,068683048	150,1753147	0,893863458	84,20011238	0,07650034	67,43903404	0,074409185	76,91324062	0,077709508
85,58618234	0,069108736	150,8142347	0,899597145	84,18874369	0,076772177	67,56454432	0,074742526	77,05557654	0,078218199
85,92906185	0,069263975	151,5150004	0,905351787	84,17601077	0,077140566	67,61274754	0,075136701	77,09332058	0,078614994
86,28831227	0,069551958	152,0370504	0,911091527	84,21739278	0,077492381	67,8255693	0,07565624	77,12970037	0,078696914
86,41655103	0,069926582	152,8674191	0,916706471	84,36882365	0,077936687	68,06931389	0,076014967	77,1751751	0,079103843
86,63392027	0,070379074	153,8101103	0,922291729	84,64440055	0,078285642	68,13025004	0,076209824	77,34616011	0,079428271
86,89221677	0,070853175	154,6095562	0,928389214	85,00183198	0,078744915	68,16026336	0,076555883	77,58399298	0,079757414
87,06865875	0,071201999	155,3089576	0,934321273	85,13143498	0,079177099	68,41037441	0,077042136	77,69586083	0,080211462
87,15051327	0,071434139	156,0324607	0,940206649	85,17236224	0,079393086	68,59136386	0,077503693	78,05147327	0,080775262
87,35151161	0,071896955	156,7691514	0,946035447	85,28650383	0,079737741	68,64138607	0,077852335	78,22700575	0,081208843
87,46428895	0,072436744	157,3730559	0,951877983	85,25285252	0,080289149	68,73688302	0,078209803	78,45847216	0,081617257
87,60526064	0,072624616	158,0619982	0,958027273	85,5925488	0,080655676	68,80145715	0,078654662	78,65992524	0,081885267
87,74350384	0,072839817	158,9132853	0,964055491	85,92269539	0,081078765	68,97608013	0,079125999	78,70585473	0,08237133
87,79261655	0,07322377	159,610413	0,970152277	86,12187474	0,08175174	69,21163927	0,079368907	78,73404906	0,08284183
88,17369484	0,073591424	160,339373	0,976160472	86,11505353	0,081978961	69,43446548	0,079706235	78,96278699	0,083209935
88,53294526	0,0741762	161,2188544	0,982092414	86,24420178	0,082170595	69,47357375	0,080056128	79,23427116	0,083659386
88,43017235	0,074581536	162,1019738	0,988179771	86,47657768	0,082787502	69,61181695	0,08050122	79,37888083	0,083971983
88,56659656	0,074587953	162,9682675	0,994394253	86,53114736	0,083094744	69,71549935	0,080954076	79,48392747	0,084204297
88,86945831	0,074866186	163,7158722	1,000632252	86,59162876	0,083359676	69,85192356	0,081480302	79,49847938	0,084700241
89,09046553	0,075399797	164,2883991	1,006908085	86,52068817	0,083925047	70,01290412	0,081904265	79,61398521	0,085258568
89,15049218	0,075879385	164,8390981	1,013258191	86,36789306	0,084378048	70,11112955	0,082228845	79,86500576	0,085647199
89,38514182	0,076449944	165,6976612	1,019508762	86,40654659	0,084707816	70,20753599	0,082454924	80,0555449	0,08600236
89,5088331	0,07680934	166,6144319	1,0255662	86,52932837	0,085057412	70,28848103	0,08283283	80,24790304	0,086446157
89,55157935	0,077071194	167,3970521	1,032057751	86,80854326	0,085660996	70,4994838	0,083509268	80,3579519	0,086906711
89,78895748	0,077511047	168,2583436	1,038512166	87,00726785	0,086066798	70,62681306	0,083789844	80,33794302	0,087388998
89,94993804	0,077614548	169,1760238	1,04477694	87,13550661	0,086510391	70,74322839	0,084068731	80,42798299	0,087703603
90,17185476	0,078142164	169,9304496	1,051013192	87,22099911	0,087018595	70,94422672	0,084535484	80,63398355	0,088136304
90,41378036	0,078716652	170,5689149	1,057468654	87,44564431	0,087344383	70,93331279	0,085030147	80,75267261	0,088710348
90,53838113	0,079148101	171,3333452	1,064133547	87,6807487	0,08780517	71,06609902	0,08553213	80,92229338	0,089179065
90,5783989	0,079365092	172,1628044	1,070778184	87,76260322	0,088314145	71,2070707	0,085915922	81,17194968	0,089527307
90,68844776	0,07965167	173,0259149	1,077390923	87,88038279	0,088687532	71,2934727	0,086191848	81,38886417	0,089937053
90,96129618	0,079936488	173,6975768	1,083900518	88,07001244	0,089074504	71,46081973	0,086694122	81,52574313	0,090380886
91,24142056	0,0805834	174,4779233	1,090585552	88,37060045	0,089432088	71,73275865	0,087160053	81,71218955	0,090861427
91,28052883	0,081123415	175,254177	1,097279898	88,51111739	0,089908751	71,8791873	0,087798802	81,86498466	0,091285979
91,43059546	0,08144801	175,9858655	1,103830588	88,49065375	0,09036766	71,99833111	0,088050135	81,96775757	0,091677054
91,60248996	0,081680608	176,8585257	1,110632851	88,66845997	0,090841514	72,21024338	0,088478842	82,10509127	0,092066834
91,73163822	0,081967113	177,6907134	1,117504731	88,77214237	0,091396684	72,33211568	0,088932694	82,40340554	0,092696132
91,74709963	0,082566346	178,3696512	1,124149251	88,88037224	0,091761289	72,34666759	0,089505021	82,62805074	0,093073798
91,98356825	0,082962406	179,3196185	1,131121947	89,17141056	0,091987834	72,24662317	0,089857767	82,72491193	0,09340684
92,14363933	0,083449335	180,2591265	1,138072989	89,43743777	0,092530256	72,36667648	0,090074328	82,79175979	0,093790334
92,17638114	0,083823719	180,8880421	1,144810293	89,46972483	0,093169529	72,59495965	0,090507939	83,01504075	0,094519727
92,38556492	0,084109308	181,6829405	1,151921289	89,46927008	0,093521816	72,64498186	0,091022531	83,24195968	0,095235848
92,70752606	0,084605884	182,6447312	1,158763367	89,60569429	0,093969237	72,61224005	0,091533842	83,44750549	0,095470447
92,95490862	0,085224806	183,5874225	1,16575853	89,8630813	0,094654727	72,81505738	0,092162637	83,703983	0,095858532
93,03494416	0,085514775	184,3536718	1,172758001	89,93675037	0,094881751	73,08335832	0,092661462	83,95727728	0,09646905
93,17864433	0,085917696	185,0598944	1,179696354	90,11637558	0,09527151	73,13156154	0,092834703	84,11325563	0,096753308
93,36236226	0,086367648	185,9739366	1,1867999	90,34147552	0,095843014	73,1733983	0,093320795	84,34017456	0,097236184
93,60337836	0,086655805	186,9370915	1,194061538	90,50563932	0,096409673	73,18885971	0,093975595	84,32016568	0,097871069
93,84348497	0,087052832	187,9416285	1,201420616	90,68571928	0,096875953	73,20614011	0,094373299	84,29469983	0,098210325
94,07085865	0,087647482	188,9484391	1,208768518	90,8021346	0,097284883	73,27799019	0,094816703	84,52025452	0,098795632
94,21273983	0,088144866	189,6278317	1,215611294	90,94219679	0,097886612	73,41714289	0,095250772	84,7658181	0,099313433
94,41919513	0,088481008	190,3595202	1,222970022	91,11591028	0,098438756	73,4144144	0,095688923	84,95408351	0,099689178
94,81118736	0,088880102	191,0507362	1,230653201	91,0968109	0,098696186	73,52628225	0,096199717	85,16281255	0,100081709
95,09949719	0,08942697	191,852001	1,237877935	91,24778702	0,099173751	73,71818564	0,096581864	85,18145719	0,100823558
95,20590807	0,08986742	192,6605419	1,245462509	91,35874538	0,099811765	74,0183189	0,096986808	85,33243331	0,101282897
95,31504744	0,090480667	193,6382487	1,252793415	91,38421123	0,100177062	74,12654878	0,097646257	85,58709184	0,101746011
95,44783367	0,090825867	194,4781671	1,260140385	91,47652494	0,100479494	74,0710696	0,098185231	85,82356047	0,102256296
95,59335283	0,091071569	195,1284558	1,267602607	91,71162933	0,101055721	74,21113178	0,098683677	85,97180811	0,102756729
95,71704411	0,091408788	195,9565508	1,275127693	91,91262767	0,101602305	74,41394911	0,099285566	86,03774647	0,103326575
95,78070874	0,091995208	196,985644	1,282700044	92,14409407	0,102409929	74,43122951	0,099724321	86,04956991	0,103769411
96,00444444	0,092586664	197,8887723	1,290233512	92,38874816	0,102961403	74,61676643	0,10008694	86,26057268	0,10427632
96,16906299	0,093121825	198,6127301	1,298089683	92,76164099	0,10329139	74,87415344	0,100578984	86,63892249	0,104891393
96,26092196	0,093539858	199,3912576	1,305883805	92,87760157	0,103889015	74,9678314	0,101047993	86,80717901	0,105360045
96,34823345	0,093949137	200,186156	1,313480021	92,87714682	0,104295523	75,18520064	0,101556218	87,02272926	0,105983711
96,55196027	0,094270997	201,181598	1,321416285	92,94081146	0,104795708	75,3989319	0,102099754	87,15824398	0,106372356
96,79570486	0,094671247	202,0592604	1,329293993	93,03994638	0,105298041	75,51261874	0,102684617	87,20508296	0,106770263
97,04854439	0,095396958	202,8928123	1,337032352	93,06586698	0,105805087	75,66632335	0,103096138	87,29103021	0,10752641
97,23044334	0,096048637	203,760925	1,345017512	92,96900579	0,106390802	75,75545383	0,103539753	87,41335725	0,108061244
97,43144167	0,09650449	204,6376779	1,35305273	93,18228231	0,106911935	76,09469537	0,104105466	87,63618346	0,10854647
97,57332285	0,096783217	205,656312	1,360900403	93,68068542	0,107413925	76,26477088	0,10461861	87,87674481	0,109097995
97,78432563	0,097154037	206,4866807	1,368810707	94,04357381	0,108046279	76,33571147	0,105121052	87,94677591	0,109603296
98,17813684	0,097731173	207,2893098	1,37691752	94,14771096	0,108591655	76,49123507	0,105558671	87,90039168	0,110161558
98,41369598	0,098171914	208,1651532	1,385060539	94,27685921	0,109276047	76,56308515	0,106234571	87,85491694	0,110689349
98,5137404	0,098730635	209,0810144	1,393502745	94,43056382	0,109894634	76,46576921	0,106897266	88,09911627	0,111265757
98,75293751	0,099171958	210,0396219	1,401699314	94,57926621	0,11012908	76,55580919	0,107412352	88,32876369	0,111910851
99,00122957	0,099639882	210,8549839	1,409722309	94,82164655	0,110483477	76,87867982	0,107901624	88,40879923	0,112390875
99,24770264	0,100108017	211,5489284	1,417968471	95,01036671	0,111159617	77,13242885	0,108358016	88,54431394	0,112891526
99,42960159	0,100787271	212,2833454	1,426353052	95,1763495	0,111932811	77,18154156	0,108738541	88,7848753	0,113551514
99,47507633	0,101295701	213,290156	1,434503171	95,32277815	0,112417114	77,22974479	0,109475305	89,19141944	0,113848322
99,54419792	0,101604128	214,2896907	1,442816971	95,50922457	0,112971702	77,35707405	0,110063326	89,30328729	0,114423217
99,71063546	0,10215398	215,3647135	1,451533219	95,83846166	0,11346117	77,68813013	0,110599891	89,39605575	0,115230419
99,6860791	0,102732651	216,1955369	1,459918963	95,91531396	0,114005717	77,87548604	0,111265619	89,50564987	0,115754143
99,8588831	0,103258237	216,9536008	1,468358957	95,95396749	0,114586644	77,93005573	0,111636788	89,83079423	0,116293487
100,1799347	0,103861647	217,7971571	1,476928289	96,00262546	0,115059167	78,10013124	0,11221925	90,16503355	0,116896541
100,3927565	0,104358267	218,6525369	1,485573756	95,98534506	0,115564263	78,08285084	0,112681179	90,20641556	0,1175015
100,6828853	0,104673396	219,7093698	1,494164624	96,13222845	0,116248073	78,28839665	0,113239099	90,12865376	0,118035541
100,8056671	0,105206666	220,8721588	1,502839079	96,31139892	0,116885963	78,37570814	0,113832155	90,16048607	0,118495527
100,9939325	0,105904663	221,7912032	1,511693395	96,41371707	0,117376515	78,33296189	0,114381468	90,54702133	0,119095444
101,2749664	0,106427492	222,7702743	1,520462262	96,77387698	0,117987834	78,65037555	0,115004057	90,8721657	0,119985526
101,4459514	0,106939399	223,823924	1,529266054	96,96668987	0,118680258	78,83955045	0,115647652	91,07179979	0,120357182
101,5560003	0,107508582	224,6133654	1,538033524	97,24681424	0,119301435	78,89048216	0,116189187	91,27097914	0,120774648
101,7069764	0,10798582	225,146784	1,547055595	97,38551219	0,119839274	78,95960376	0,116788937	91,47197747	0,121305254
101,8261202	0,108565219	225,8348168	1,556103626	97,42098248	0,120444575	79,04327727	0,117236568	91,55746997	0,122066858
102,038942	0,109071327	226,6897418	1,565119643	97,65244889	0,121239547	79,22062874	0,117817692	91,6738853	0,122791252
102,3927354	0,109741792	227,7738596	1,57416651	97,97168154	0,12173728	79,38069982	0,118339261	91,76983699	0,123365529
102,6483034	0,110363137	228,7215531	1,583078568	98,23952774	0,122163157	79,51621453	0,11900344	92,08452217	0,124085907
102,8520302	0,110684814	229,3863937	1,592113794	98,28227399	0,122773799	79,607164	0,119592225	92,54927398	0,124739768
103,1239692	0,111187357	230,1008018	1,601223991	98,14539503	0,123338107	79,66810015	0,120267914	92,67523899	0,125195025
103,1921813	0,111787646	230,9275325	1,610633375	98,08582313	0,123847512	79,78906295	0,121006947	92,77892139	0,125944972
103,2813118	0,112195267	231,709698	1,620058475	98,19723623	0,12455472	79,90274979	0,121382532	93,14226454	0,126549342
103,5978159	0,112964895	232,6423848	1,629351561	98,40642002	0,125384718	79,9700524	0,122008439	93,14999524	0,127099143
103,757887	0,11362919	233,6801183	1,638626486	98,47463212	0,125921058	80,06736834	0,122714571	93,26550107	0,127784407
103,8206421	0,114129121	234,7328585	1,6480063	98,61833229	0,12646073	80,34567372	0,12333975	93,53152828	0,128402063
104,1298703	0,114654358	235,6218896	1,657587397	98,77885811	0,127092385	80,59851326	0,124118962	93,7525355	0,129072324
104,4518315	0,115227573	236,3526686	1,667015874	98,89936616	0,127645547	80,65126395	0,124547297	93,89714516	0,129721165
104,5518759	0,115682858	237,3817619	1,676594526	99,25452385	0,128240924	80,74221342	0,124987449	93,96217403	0,130381371
104,7574217	0,116363022	238,5095353	1,686350246	99,66334173	0,128945644	80,9532162	0,125604552	94,17545055	0,130936279
104,8483712	0,116945099	239,3126192	1,695754857	99,85342613	0,129680792	81,15876201	0,126489425	94,45784866	0,131490998
104,9211308	0,117536241	240,1197957	1,705537003	99,83660048	0,130392672	81,34520843	0,127096851	94,6847676	0,132328373
105,0402746	0,118116411	240,9897274	1,715498546	99,77157161	0,13100036	81,61441887	0,127668697	94,83437948	0,133013303
105,215807	0,118650045	241,7045903	1,725074637	99,94028288	0,131554366	81,80359377	0,128469693	94,97898914	0,133562535
105,5259447	0,119223317	242,7500545	1,734964118	100,0244111	0,132093558	81,88181032	0,12896488	95,1667998	0,134068098
105,7724178	0,119825417	243,8428124	1,745102728	100,0639742	0,132757183	82,08826562	0,129381152	95,36916238	0,134636554
105,995244	0,12055361	244,8005103	1,754968926	100,3782046	0,133626966	82,13464985	0,130201545	95,41554661	0,1354442
106,0570897	0,121129967	245,8587075	1,764891236	100,6146732	0,134313976	82,20195246	0,130889182	95,63564433	0,136263618
106,1007454	0,121542994	246,8546042	1,774780484	100,777018	0,134816148	82,59758267	0,131409878	96,18816238	0,136861775
106,2835539	0,122119789	247,6922488	1,784960305	101,0193984	0,135559096	82,94410016	0,132282498	96,48101968	0,137596486
106,5827776	0,122888625	248,5499024	1,795137565	101,1721935	0,136285528	83,05505851	0,13303492	96,52012796	0,138428477
106,8201557	0,123715712	249,7022322	1,805183276	101,2567765	0,136934965	83,09416679	0,133541705	96,68156327	0,138985394
106,9629464	0,124353217	250,8236392	1,815527242	101,3581852	0,137713987	83,26878978	0,133997805	96,84254384	0,13954816
107,0129686	0,124823956	251,6994826	1,825834887	101,5164372	0,138407473	83,43067984	0,134757284	96,95350219	0,140372337
107,2239714	0,12530612	252,6235292	1,836171869	101,5910158	0,138924576	83,6616915	0,135515148	97,08765267	0,14109174
107,6541624	0,125929407	253,5966886	1,84675728	101,7378992	0,139681173	83,75536946	0,136198389	97,08310519	0,14179905
107,9452007	0,12669964	254,5252827	1,85736551	102,0284828	0,140294013	83,82176257	0,136821939	97,1513173	0,14243622
108,0088654	0,127447055	255,4602433	1,867607962	102,2472163	0,14093421	83,87997023	0,137397336	97,31957382	0,143112084
108,1962213	0,127924649	256,3106209	1,878000823	102,3495344	0,141921877	84,00639	0,138157281	97,66836505	0,143890349
108,409043	0,128559593	257,2810517	1,88869031	102,4668592	0,14261254	84,14554269	0,138978344	97,91483812	0,144649217
108,6418737	0,129318068	258,2151028	1,899514606	102,7046921	0,143089406	84,23649217	0,139467841	98,13948332	0,145328442
108,7855739	0,129879757	259,2501078	1,910311428	102,8697654	0,143844898	84,65213126	0,140211124	98,4446188	0,146075159
109,0593318	0,130517131	260,261466	1,920953418	102,8965955	0,144498032	84,86768151	0,141061959	98,62742724	0,146810467
109,3412751	0,131039312	261,1664132	1,93166386	102,9534389	0,145234213	85,08050327	0,141705794	98,88617849	0,147559804
109,5568254	0,131635038	261,9240223	1,942532394	103,3504334	0,145950546	85,35335169	0,142248159	99,39185756	0,148338637
109,7614617	0,132462053	262,7707619	1,953567402	103,7042268	0,146710024	85,53070316	0,14296452	99,67880314	0,148762912
109,9060714	0,133227105	263,6620668	1,964697405	103,7838076	0,147470711	85,70441666	0,143753554	99,76838837	0,149565785
110,1643679	0,133870489	264,660692	1,975826709	103,9479714	0,14825113	85,67076535	0,144490056	99,71381869	0,150495929
110,3571807	0,134485191	265,6875115	1,986850075	104,2926699	0,149081812	85,52069872	0,145252925	99,61468377	0,151161679
110,565455	0,135051435	266,6051917	1,997972394	104,3708864	0,149683112	85,71533059	0,146076607	99,77793807	0,152090339
110,8073806	0,135838824	267,5165054	2,008970848	104,5627898	0,150282447	85,75443887	0,146786828	100,1139964	0,152857486
110,9665422	0,136545494	268,3932583	2,020214472	104,7919825	0,150964524	85,82356047	0,147411003	100,4718825	0,153453766
111,3667199	0,137024864	269,2754682	2,031620379	104,9816122	0,151899033	86,23283309	0,148299936	100,7333623	0,154381974
111,4885922	0,137926151	270,2777314	2,043204867	105,0771091	0,152710143	86,32196358	0,148969339	100,7001657	0,155026231
111,5686277	0,138614995	271,3218313	2,054749774	105,1894317	0,153411268	86,22919511	0,149546541	100,9198087	0,155733367
111,8269242	0,13906315	272,413225	2,066249745	105,4581874	0,154276569	86,48112515	0,150412947	101,2804234	0,156723828
112,1989076	0,139890776	273,4664199	2,077777422	105,6296271	0,154928451	86,93587252	0,151222528	101,3545472	0,157408161
112,3844445	0,140556992	274,2986076	2,089200559	105,8238043	0,155671181	86,87402688	0,152068795	101,5209847	0,15801988
112,6136372	0,141288924	275,1944599	2,100675383	106,121209	0,156391471	86,68576147	0,152680281	101,8070208	0,158786257
112,9983534	0,142219053	276,3276903	2,112522737	106,306746	0,157279997	86,76761599	0,153370696	101,8838731	0,159592214
113,3348665	0,142755277	277,2053527	2,124357984	106,3626799	0,158329757	87,0422834	0,154078414	102,0312113	0,160721516
113,5040325	0,143531665	278,1748741	2,136289623	106,4599958	0,158857875	87,18143609	0,15481656	102,2463068	0,161566152
113,7186733	0,144164979	279,3608552	2,148298794	106,6532635	0,159539967	87,3351407	0,155657588	102,4154728	0,162133532
113,9933407	0,144854143	280,4140501	2,160331248	106,9483945	0,160641576	87,61799356	0,156578608	102,4745899	0,162817268
114,2570941	0,145603916	281,3890285	2,172242165	107,0707215	0,161323363	87,80807796	0,157342641	102,5855483	0,163724958
114,532671	0,146341436	282,4431329	2,184285329	107,1675827	0,162111596	87,60253215	0,158077877	102,6287493	0,164532866
114,7618637	0,147115001	283,4008308	2,196504048	107,3203778	0,163021993	87,65892083	0,158795912	102,8242907	0,165391647
114,8218904	0,147747078	284,2157381	2,208630333	107,5432041	0,163852151	88,0436371	0,159623887	103,2212851	0,166293429
115,1283901	0,148447927	285,2680235	2,220841834	107,7523878	0,164489044	88,22189806	0,160685274	103,5127782	0,167133526
115,4103334	0,149220532	286,5040268	2,233165559	107,9902207	0,165224906	88,34740833	0,161354924	103,8392868	0,167948913
115,5222013	0,150069505	287,5162945	2,245527702	108,2762568	0,166117244	88,51202688	0,161996795	103,9388764	0,168683203
115,6731774	0,150885882	288,6995471	2,258152943	108,3994933	0,166941464	88,70120178	0,162818279	104,1912612	0,169511556
116,0351563	0,151427359	290,010129	2,270706239	108,5391008	0,167899664	88,8194361	0,163759279	104,5382335	0,170515682
116,4025922	0,152155493	291,0342201	2,283477698	108,9033534	0,168723186	88,87400578	0,164592987	104,5991696	0,171323459
116,6345133	0,153094179	292,1565366	2,296025872	109,3549175	0,169472973	88,99314959	0,165352495	104,6141763	0,172204286
116,7118204	0,153745377	293,0951351	2,308615956	109,6814262	0,170289787	89,1641346	0,16612705	104,8902079	0,173007901
116,7218248	0,15456529	293,7681612	2,321296843	109,8956122	0,17138786	89,25144609	0,166972604	105,088023	0,173730185
116,9728454	0,155355794	294,6922079	2,334174007	109,9906544	0,172180401	89,29237336	0,167772319	105,3044828	0,174548134
117,4803434	0,156112319	295,9491296	2,347155712	110,1584561	0,172997069	89,36149496	0,168235986	105,66055	0,175602391
118,0005744	0,156967011	297,089636	2,360235671	110,2803284	0,17382043	89,47881978	0,16902991	105,9011113	0,176588065
118,2643279	0,157687476	297,9209141	2,373171043	110,3758254	0,17463672	89,7325688	0,170386657	105,8160736	0,177297878
118,4653262	0,158446082	298,7158125	2,386218871	110,7673629	0,175609385	89,8544411	0,171548992	105,8597293	0,178311681
118,7090708	0,159307876	299,7007953	2,399534688	111,1106971	0,17647403	89,90082533	0,172707833	106,2985605	0,179148358
118,8782368	0,160110792	300,6703167	2,412840493	111,2293862	0,177222144	89,90355381	0,172958024	106,6787293	0,179853209
119,0210275	0,160833367	301,8353795	2,425959102	111,4490292	0,178150382	89,8371607	0,172998813	106,6532635	0,18064818
119,2447632	0,161686677	302,8940313	2,439158736	111,5513473	0,179037961	90,12274204	0,174358894	106,7082879	0,181650865
119,4903268	0,16237622	303,7726032	2,452607034	111,5768132	0,179849507	90,56657547	0,175825319	106,8256127	0,182712354
119,7913695	0,163043425	304,8330741	2,466308651	111,6877715	0,180904681	90,70481867	0,176838482	106,8938248	0,183580711
120,1424345	0,163851187	305,9308342	2,479761139	111,8819487	0,181905722	90,7848542	0,177420005	107,2403423	0,184574781
120,6190097	0,164778304	306,7857593	2,493235979	112,2120952	0,182693824	91,01768485	0,177654422	107,4990936	0,185533636
120,8109131	0,165553645	307,8689675	2,507303839	112,6250058	0,18370233	91,14410462	0,178730361	107,5700341	0,186440671
121,1192318	0,166306153	308,9339858	2,521276936	112,5758931	0,184319768	91,26961489	0,180169764	107,6596194	0,187267351
121,4521069	0,167327931	309,9280635	2,5348335	112,3194156	0,185292534	91,36965931	0,181378592	108,0084106	0,188094104
121,6230919	0,168325552	310,9576116	2,548647109	112,2712124	0,186232297	91,41422456	0,181662805	108,3503806	0,189169519
121,689485	0,169048985	311,9416849	2,562602977	112,4672085	0,187281752	91,41968152	0,182055794	108,6273218	0,190205179
121,9050353	0,16998236	313,0021557	2,57663661	112,6295533	0,188218109	91,50517403	0,183297058	108,7537415	0,191106946
122,2324534	0,170815806	314,0653551	2,590813202	112,9997177	0,188957681	91,60794693	0,184395713	109,0684267	0,191946403
122,5544145	0,171658086	315,0330574	2,605182111	113,3003057	0,189873753	91,92536059	0,18551947	109,3662862	0,193111487
122,8800136	0,172506506	315,9834794	2,619577797	113,3603323	0,190864972	92,10180257	0,185965879	109,4108515	0,194002821
123,2056128	0,173285528	316,8847887	2,633700139	113,7918876	0,191867569	92,17910962	0,187240889	109,5586444	0,194848433
123,3847832	0,17410224	317,7142479	2,648074171	114,3130281	0,192916748	92,39102189	0,188467761	109,838314	0,195858481
123,5357593	0,17519698	318,6573939	2,662320611	114,6740975	0,194083739	92,71571151	0,189680983	110,133445	0,196701692
123,8577205	0,176054597	319,8115427	2,676770779	114,6863756	0,19489754	92,82666987	0,190147081	110,444947	0,197785344
124,1587632	0,176886457	321,0202612	2,691643301	114,8082479	0,195914806	92,82666987	0,190325502	110,6268459	0,198886604
124,4852718	0,177789564	322,0861891	2,706501155	115,1361208	0,196751483	93,00129285	0,191746976	110,8119281	0,199814215
124,8545267	0,178487226	322,9947743	2,721396961	115,3162007	0,197748682	93,17136837	0,193025275	110,9770014	0,200810832
125,0928143	0,179340449	324,1289142	2,736064126	115,3061963	0,198773879	93,33689641	0,194162754	111,1020569	0,201701148
125,312912	0,180510102	325,3030719	2,750990432	115,2989203	0,199602479	93,47241112	0,194672872	111,3926405	0,202714281
125,6921713	0,181408188	326,3080636	2,765904399	115,3189292	0,200540627	93,59064544	0,195404978	111,7045972	0,203894616
125,9322779	0,18218267	327,2548476	2,781207658	115,3362096	0,201721922	93,73980257	0,196827573	112,0761258	0,204794274
126,1069009	0,183158755	328,1443334	2,796147934	115,3944173	0,202669179	93,6488531	0,197894709	112,2798526	0,205638125
126,4706988	0,184047076	329,2029853	2,811284486	115,6322502	0,203672315	93,62793472	0,198682884	112,4535661	0,206779591
126,8363157	0,185069305	330,0942901	2,827062952	115,8600786	0,204690338	93,84439447	0,199402316	112,7241408	0,207935406
127,0927932	0,185975016	331,0783634	2,84228961	116,1488432	0,205774354	94,11906187	0,200826993	113,0492851	0,209071052
127,1828332	0,186807167	332,0124145	2,857688562	116,5353784	0,206789961	94,23820568	0,202020919	113,3348665	0,210147661
127,3710986	0,187721769	332,963746	2,873162719	116,7081824	0,207846081	94,33279314	0,202725901	113,2730208	0,210806048
127,6330331	0,188628077	333,998751	2,888878787	116,8627965	0,208955577	94,40009575	0,203291359	113,3203146	0,211739611
127,8876916	0,189742215	335,041032	2,904434434	117,1106338	0,209914927	94,52742501	0,204883455	113,6668321	0,213182099
128,2842313	0,190534669	336,2088232	2,920028731	117,3743873	0,210676181	94,77844555	0,205988513	113,888294	0,214088654
128,6671286	0,19138306	337,2947599	2,935778327	117,5803879	0,211693127	94,97125843	0,206960421	114,0874734	0,215267446
129,0018227	0,192438743	338,228811	2,951503242	117,8314084	0,212965619	95,04038003	0,207479968	114,3212135	0,21636111
129,2728521	0,193545897	339,0437183	2,967549231	117,9055322	0,214146958	95,24501635	0,208872033	114,7573162	0,217462428
129,3528876	0,194428121	340,0941847	2,983831542	117,8418676	0,215225997	95,46511407	0,210010211	114,9455816	0,218444624
129,4984068	0,195450466	341,1410131	3,000411179	117,9901152	0,216255676	95,61427121	0,210793439	115,0524473	0,219526312
129,7885356	0,196387638	341,9932097	3,016692559	118,2329503	0,217256076	95,60244778	0,211790492	115,2534456	0,220727645
130,1796183	0,197345154	342,9881969	3,032764159	118,4471363	0,218326486	95,69612573	0,213336255	115,6022368	0,221794766
130,5134029	0,198387013	344,0195639	3,049079068	118,597203	0,219348627	95,79435116	0,214660537	115,8300653	0,222767387
130,833545	0,199453115	345,1364234	3,065613768	118,9146166	0,220566113	95,97534061	0,215769611	115,9219242	0,223951782
131,177334	0,200388265	346,2651064	3,082108421	119,2083834	0,221772248	96,16906299	0,215952049	115,9819509	0,225179818
131,271012	0,201361424	347,1627777	3,098859421	119,4753201	0,222816508	96,22454217	0,216888406	116,2015939	0,226346037
131,5520459	0,202316001	348,1905067	3,11566956	119,5899165	0,223894471	96,31185366	0,218584781	116,4330603	0,227400949
131,9540425	0,20331758	349,2955428	3,132490874	119,8181996	0,224893387	96,43008798	0,219737322	116,5408354	0,228504101
132,3287544	0,204319508	350,3951219	3,149580643	120,0237455	0,226143236	96,64381924	0,220247701	116,6758954	0,229626708
132,7780448	0,205422063	351,2764223	3,166472272	120,2311102	0,227339229	96,88938281	0,221661114	116,8805317	0,230756737
133,0608976	0,206527776	352,2286633	3,183467745	120,4807666	0,228405768	96,9266721	0,22274935	116,9664789	0,231860049
133,3128277	0,20750664	353,1063257	3,200680215	120,8072752	0,229549563	96,99670319	0,223492254	117,1138171	0,233212082
133,7030009	0,208589069	354,013092	3,217983722	121,1647066	0,230658884	97,16495972	0,225047679	117,3666566	0,234321141
133,8285112	0,209643981	354,9107633	3,235258823	121,4521069	0,231802156	97,25590919	0,226216475	117,6590592	0,235340605
133,9221891	0,210500813	355,8611853	3,252944638	121,6371891	0,233018987	97,47145944	0,227295863	117,859148	0,236475116
134,3096339	0,211640766	356,8325256	3,27037108	121,8763862	0,234166041	97,57241336	0,228293295	117,9805655	0,237524323
134,6434184	0,212671929	357,6910887	3,287511605	122,0823868	0,23513744	97,46964045	0,229738795	118,238862	0,238747557
134,8480548	0,213649367	358,3841236	3,305206733	122,3161269	0,236395977	97,60697415	0,231012858	118,7409031	0,240177894
135,1436405	0,214828348	359,0489643	3,323351457	122,609439	0,23772819	97,90619792	0,232151357	119,1547232	0,24126255
135,4565067	0,216040435	359,8311297	3,341224934	122,9150292	0,238891848	98,11811019	0,232702656	119,5098809	0,242469835
135,7693729	0,217039904	360,7242536	3,358942879	123,1856039	0,239982529	98,32456549	0,234319999	119,7736344	0,243803373
135,9158016	0,218051626	361,8656694	3,377196335	123,4370792	0,241160579	98,4609897	0,235797892	119,9496216	0,245004022
136,0876961	0,219135031	363,0289132	3,395475635	123,6367133	0,242586987	98,62651774	0,236497751	120,1788143	0,246190498
136,4287566	0,220246419	363,8701958	3,413736309	123,7872346	0,243808824	98,72747166	0,237267038	120,310691	0,247445309
136,8071064	0,22142412	364,5823302	3,432026319	123,9873235	0,244909443	98,83388254	0,23899323	120,6331069	0,248681756
137,2018271	0,222428697	365,4572641	3,450241824	124,1701319	0,246085878	98,87117183	0,240061486	121,0669359	0,250002488
137,4892275	0,223431673	366,427695	3,468732068	124,4193335	0,247282249	98,86935284	0,241080964	121,3111352	0,251032938
137,8803102	0,224597048	367,5581969	3,487250951	124,5657621	0,248599751	99,00304856	0,24269774	121,4293696	0,252061439
138,2350131	0,225881269	368,6314007	3,505967507	124,8527077	0,249740533	99,25134062	0,244028018	121,5021291	0,253635606
138,5915351	0,227094797	369,7482603	3,524815846	124,9454762	0,250932364	99,64606133	0,24481353	121,5480586	0,25504624
138,8198182	0,2281586	370,5613485	3,544002719	125,0714412	0,252319773	99,92345723	0,245899598	121,6790259	0,256153728
139,0963046	0,229245861	371,1943569	3,562824049	125,4338748	0,253614399	100,1171796	0,247687068	122,0519187	0,257435053
139,6110786	0,230287676	372,1002136	3,581575064	125,876344	0,254737021	100,3172684	0,248692052	122,3561447	0,258713148
139,9248543	0,231335269	373,069735	3,60070862	126,1214529	0,256101263	100,3163589	0,249742002	122,5143968	0,260015748
140,1040248	0,232714194	373,7127478	3,619939033	126,2337755	0,257569958	100,2363234	0,251319226	123,0055239	0,261409792
140,4050675	0,233838009	374,6377039	3,639504956	126,6171275	0,258691998	100,3727476	0,252778375	123,4179798	0,262721094
140,6315317	0,234981309	375,6317816	3,659183102	126,9863823	0,2599049	100,5419136	0,253869012	123,6126116	0,264232398
140,8552674	0,236348825	376,6340448	3,678522247	126,9963868	0,261171382	100,7092607	0,254615147	123,6217066	0,265268814
141,1745001	0,237499591	377,5981092	3,698186191	127,0505017	0,262553174	100,9821091	0,256311842	123,674912	0,266396646
141,3345712	0,238555623	378,5348888	3,717913931	127,129173	0,26389163	101,165827	0,25733132	124,0255223	0,267676167
141,529203	0,239692157	379,3652575	3,737542484	127,2496811	0,265089718	101,2304011	0,25847641	124,5325656	0,26913683
142,0376106	0,240875227	380,4102669	3,757706548	127,6803268	0,2664897	101,261324	0,260311086	124,8231491	0,270599414
142,4596161	0,242144183	381,2115318	3,777836619	127,906791	0,267875711	101,4659603	0,261769654	125,1428365	0,272037405
142,74065	0,243423937	381,9773264	3,797592764	127,9904645	0,269136693	101,6733251	0,262507116	125,3270092	0,273422165
143,0662491	0,244526186	382,8649932	3,817799669	128,1991936	0,270669446	101,7597271	0,263780379	125,5180031	0,274668012
143,2945323	0,245731842	383,8581615	3,838423806	128,5438921	0,271975801	101,9589064	0,265476085	125,8158626	0,275916363
143,6883435	0,246914709	384,7749321	3,859205803	128,7867272	0,273203051	102,0771407	0,266702346	126,0882563	0,27730543
144,0103046	0,248344434	385,9208955	3,879640416	129,1150547	0,274650617	102,0325755	0,267783757	126,1837532	0,278789115
144,3813785	0,249754282	387,1705413	3,900224041	129,3296955	0,275967653	102,3081524	0,269631006	126,6394101	0,280378387
144,8825101	0,250814505	388,0982259	3,920742939	129,4429276	0,277296912	102,557354	0,270835788	126,956369	0,281685528
145,4345734	0,251761311	388,9049477	3,941468591	129,6407427	0,278681643	102,7829086	0,271851482	127,3929265	0,282922848
145,8374796	0,253163592	389,9326767	3,962588192	129,75352	0,28029644	103,061214	0,273331499	127,8472191	0,284481678
146,1730831	0,254646257	391,0340749	3,983935501	129,9040414	0,281707801	103,2476605	0,274988788	128,0800497	0,285859191
146,6096406	0,255930987	391,8262448	4,005080248	130,284665	0,282921314	103,2649409	0,275812426	128,3651763	0,287329924
146,9579771	0,25697241	392,5947678	4,026301363	130,5825245	0,284284945	103,3604378	0,277369859	128,6593979	0,288706856
147,318137	0,258194247	393,591574	4,047472653	130,8690153	0,285843571	103,5177804	0,279780093	128,8271997	0,289936696
147,7128577	0,259741203	394,5929277	4,068876307	131,047731	0,287256504	103,6160058	0,280450762	128,9186039	0,291436038
148,0839315	0,261007132	395,3578128	4,090815937	131,4601869	0,288696533	103,7051363	0,280886213	129,152344	0,293066813
148,4550054	0,262322916	396,2054619	4,112442178	131,9349431	0,290207953	104,0643867	0,283225026	129,2019115	0,294372614
148,7978849	0,263748509	396,9148678	4,133977614	132,0640914	0,291515617	104,3417826	0,284643634	129,5202346	0,295790407
149,0552719	0,265067436	397,6815718	4,156443442	132,2564495	0,292871273	104,3217737	0,285615876	129,9836222	0,297369145
149,2617272	0,26619422	398,6165324	4,178641515	132,5006489	0,29432239	104,3727054	0,287681259	130,3506033	0,29887521
149,7819582	0,267484626	399,5487645	4,200207219	132,8007821	0,295823682	104,4290941	0,28917868	130,7284984	0,300386077
150,3985956	0,268879776	400,3081926	4,222451858	133,0063279	0,297370347	104,4700214	0,289844721	130,9886139	0,302091357
150,9060937	0,270286888	401,2340582	4,245070888	133,1659443	0,298914159	104,5518759	0,291722704	131,2714667	0,30335976
151,3153663	0,271481222	402,226317	4,267560465	133,5647577	0,300202411	104,7783401	0,293369573	131,6607305	0,30482377
151,6364179	0,272935656	402,9530033	4,289977398	133,990856	0,301746486	104,969334	0,294172169	132,0754601	0,306360365
151,8928954	0,274311453	403,5732787	4,312629025	133,9949487	0,303417453	105,1630564	0,29598365	132,259178	0,30790735
152,2639693	0,275705002	404,3636296	4,335538162	134,0240525	0,304992523	105,3749686	0,297892046	132,4615406	0,309572671
152,65869	0,277126317	405,1767179	4,358643808	134,2059515	0,306448966	105,4986599	0,298591033	132,7334795	0,311118143
153,2043868	0,278422077	406,1507867	4,381797418	134,4324157	0,307981865	105,6687354	0,300496751	132,905374	0,312630843
153,8846889	0,279893072	406,8974819	4,404721922	134,6929859	0,309462638	105,8688243	0,302497843	133,1568493	0,314196542
154,3012375	0,281479435	407,7596829	4,427960747	135,0022141	0,310825338	106,0516327	0,303177331	133,4833579	0,315754354
154,63866	0,282717832	408,5891421	4,451174427	135,232771	0,312632715	106,1962424	0,304888519	133,8762596	0,31718146
154,9324268	0,283947643	409,4595285	4,474974374	135,3823829	0,314306563	106,4281635	0,306929949	133,9576594	0,318768026
155,2371076	0,285428067	410,4436018	4,498774321	135,6052091	0,31575608	106,4099736	0,307886272	134,024962	0,320463091
155,6709365	0,287018825	411,4094852	4,522241786	135,9226228	0,317229257	106,510018	0,309729534	134,3578371	0,322108767
156,116589	0,288464412	412,2425824	4,545899241	136,1322613	0,318815649	106,7528531	0,311204487	134,9099004	0,323678395
156,5722458	0,289785493	412,9965535	4,570082428	136,3027916	0,320357017	106,8337982	0,312614509	135,2045767	0,325335363
157,0215362	0,291193914	413,8542071	4,594522659	136,528801	0,321964654	106,9020103	0,314929311	135,3332702	0,327000539
157,4635507	0,292734351	414,6791188	4,618666265	136,8584929	0,323577152	106,8210652	0,316471145	135,6515934	0,328682042
157,8973796	0,294130345	415,6022559	4,642867612	137,2964146	0,325130277	106,861083	0,317040765	135,923987	0,330163135
158,258449	0,295774566	416,5599539	4,6672352	137,5906361	0,326748974	107,1111941	0,319190868	136,1027027	0,331858084
158,6322514	0,297151847	417,481272	4,692288708	137,7393385	0,328495146	107,473173	0,321118997	136,2873302	0,333663075
159,1452064	0,298613645	418,440789	4,716921257	137,9839926	0,330094285	107,642339	0,321775754	136,525163	0,335278279
159,5490221	0,30003234	419,4503281	4,741305609	138,2509293	0,331528842	107,815143	0,323916748	136,8989654	0,336949916
160,0601581	0,301523067	420,3516374	4,766401492	138,5451508	0,333333686	108,0088654	0,325501568	137,3423441	0,338562588
160,5831176	0,303025348	421,1601782	4,791491321	138,8571075	0,335257013	108,0416072	0,326619854	137,6861331	0,340354685
160,9751098	0,304463572	422,1569844	4,816786972	139,1358677	0,336879668	107,9924944	0,329217574	138,1017721	0,34207836
161,5790143	0,306033462	423,1665236	4,842152007	139,5656039	0,338379679	108,2644334	0,330346715	138,5033141	0,343724152
162,0646845	0,307625442	423,8741105	4,867639045	139,934404	0,340082282	108,6618826	0,331749869	138,6783918	0,345477396
162,6058338	0,309139859	424,6308101	4,893072532	140,2413585	0,341994986	108,7273662	0,333708179	138,7379637	0,347069957
163,2397517	0,310765686	425,5321194	4,919168189	140,4700964	0,34349782	108,8965322	0,335012816	138,8380081	0,348770116
163,6717617	0,31230621	426,454347	4,945062681	140,5537699	0,345226704	109,0802501	0,337764816	139,1426889	0,350543645
164,1165046	0,313909307	427,3883981	4,970467763	140,8716383	0,346845052	109,2194028	0,339043231	139,5396833	0,352301021
164,3902625	0,315424307	428,2915264	4,99640882	141,4659931	0,348753244	109,283977	0,339754732	139,8475473	0,354233224
164,8677472	0,316915791	429,0791488	5,023185274	141,7738571	0,350540598	109,3403656	0,34203653	140,1376761	0,355907277
165,4043491	0,318516938	429,9277074	5,049751715	141,9316544	0,352237526	109,4558715	0,343608341	140,3550453	0,357590235
165,935494	0,32027673	430,8217407	5,076131892	142,054891	0,353969407	109,7178059	0,345782368	140,6278938	0,359548457
166,2283513	0,32186967	431,7066791	5,102474815	142,3090948	0,355668139	109,8542302	0,347856452	140,8707288	0,361412935
166,5139327	0,323530073	432,5425047	5,129532063	142,6378771	0,357512042	109,879696	0,348678635	141,2108799	0,36300346
166,9432142	0,325187769	433,4538184	5,156488728	142,9334629	0,359395962	110,1398115	0,350903245	141,5478477	0,36482827
167,5189244	0,326688799	434,306015	5,18335552	143,1317327	0,361164456	110,4072029	0,352291177	141,6847266	0,366746008
168,0100515	0,328228973	435,1527546	5,210797404	143,4782502	0,362895988	110,5645455	0,353921341	142,0289704	0,368610254
168,5475629	0,329833875	436,2314153	5,238211349	143,7902069	0,364749233	110,9856416	0,35622456	142,5864907	0,37034071
168,9331887	0,331554028	437,2946147	5,265287688	144,0616911	0,366403145	111,2202912	0,357454313	143,0262314	0,372096282
169,2096751	0,333121851	438,2914209	5,292951693	144,2822436	0,368376908	111,4531219	0,359918505	143,1108144	0,37388966
169,6971642	0,335023117	439,2927746	5,320675768	144,4036611	0,370307656	111,5695372	0,361357427	143,3386428	0,375952364
170,2255807	0,336917078	440,2704814	5,348601008	144,5400853	0,372126209	111,5076916	0,363398013	143,7374562	0,377994842
170,8240282	0,338429895	441,2672876	5,375919492	144,817936	0,373869354	111,4567599	0,365201461	144,0075762	0,380034904
171,3233408	0,340021583	442,3459484	5,404010042	145,2199326	0,375678826	111,6786766	0,366451238	144,3490914	0,381921065
171,7307944	0,341661467	443,3818629	5,432887094	145,5273419	0,37745544	111,857847	0,368579688	144,8193002	0,3837129
172,3437939	0,343376149	444,3995875	5,461568568	145,7924596	0,379420909	111,8041869	0,37004981	145,0557688	0,385423216
172,8913097	0,345170632	445,2035808	5,490123383	145,9966411	0,381465453	112,12251	0,372754283	145,2813235	0,387284813
173,182348	0,346765872	446,0021172	5,518684716	146,1307916	0,383521959	112,3899015	0,374437358	145,6323885	0,389387536
173,3724324	0,348483812	446,8352144	5,547516599	146,4868588	0,38521033	112,549063	0,376150234	145,7415279	0,391284
173,706217	0,350331032	447,9166036	5,576992492	146,9156856	0,387188459	112,7973551	0,378454966	145,9743585	0,393423422
174,0545535	0,352091057	448,9315997	5,605752663	147,0944013	0,389201077	113,0265478	0,379652152	146,2044607	0,395317092
174,559323	0,353747298	449,9129445	5,634960334	147,4163624	0,391074199	113,3703368	0,38241105	146,5450665	0,397264953
175,1686845	0,355678454	450,867914	5,664597811	147,8370037	0,393089523	113,4585578	0,384197123	146,7783518	0,399203384
175,7534896	0,357480359	451,7628568	5,694306534	148,050735	0,395036016	113,4840236	0,385170442	146,8661181	0,401156688
176,2036895	0,35940872	452,67508	5,723856933	148,3877028	0,397037835	113,7250397	0,387398748	147,1312358	0,403371256
176,7102781	0,361129863	453,6436919	5,75360384	148,7601409	0,399084097	113,7987088	0,389062847	147,5173163	0,405343885
177,2186856	0,362903683	454,665964	5,783865768	149,0452675	0,401028814	113,8732874	0,39162928	147,7733391	0,407203096
177,761654	0,36475943	455,6564037	5,814060176	149,2089765	0,402966809	114,0188065	0,393374637	148,0198122	0,409306662
178,274609	0,366495765	456,6577574	5,844319311	149,5332114	0,404993745	114,2216238	0,395421131	148,26674	0,411151903
178,7420893	0,368196709	457,5554287	5,874818727	149,9015567	0,407041491	114,4890153	0,397271407	148,3686034	0,413210737
179,2377639	0,369900884	458,5304071	5,905753536	150,2453458	0,408939934	114,6954706	0,399533473	148,8510903	0,415695651
179,8398494	0,371782446	459,398065	5,936423384	150,4276994	0,41099577	114,7891485	0,401686749	149,2912858	0,417768455
180,7511632	0,373923731	460,2684515	5,967142592	150,8060493	0,4132145	114,9483101	0,403274596	149,5213879	0,419674552
181,4214608	0,375695078	461,1697608	5,998528161	151,238514	0,415445454	115,3293884	0,405743153	149,6441697	0,421772618
181,8298239	0,377482926	462,2102227	6,029773566	151,4372386	0,417295148	115,3648587	0,40689776	149,9793185	0,423891901
182,236368	0,37952293	463,1933865	6,060925374	151,5904885	0,419213527	115,4121524	0,409290532	150,3494829	0,426039792
182,677473	0,381255626	464,1947402	6,092725382	151,7901225	0,421351989	115,6140603	0,411280215	150,8060493	0,428047753
183,1222159	0,383276974	465,0078285	6,124474632	151,9824807	0,423560999	115,738661	0,41352575	151,0838999	0,430165755
183,530579	0,385517911	466,0046347	6,156343558	152,3772014	0,425569774	115,9251075	0,415681616	151,4217772	0,432310911
183,9916929	0,387235066	467,0669246	6,188392229	152,8083019	0,427804395	116,2761724	0,418288737	151,7637472	0,434360577
184,491915	0,389215436	468,1064771	6,220607606	152,9219887	0,429868526	116,5435639	0,420149869	152,1038982	0,436650699
184,9102825	0,391177121	469,2633543	6,253024615	153,1125279	0,43213065	116,438972	0,42131702	152,4376828	0,438894663
185,4459749	0,392935458	470,3247347	6,285626958	153,4322153	0,434442106	116,529012	0,423902138	152,6555068	0,441144156
186,0216851	0,394931632	471,3633777	6,318499849	153,8696822	0,436593111	116,7445622	0,426278669	152,8210348	0,44328448
186,4336862	0,397006356	472,4820562	6,351325709	154,1443496	0,438791993	116,9364656	0,428859422	152,8942491	0,445457954
186,7983936	0,398987803	473,4843194	6,384027237	154,4049199	0,440854756	117,1056316	0,430056987	153,2084796	0,447694351
187,3922937	0,40112708	474,4383793	6,417192097	154,8073713	0,442928317	117,4266833	0,432351096	153,4513147	0,450038635
187,9125246	0,403043626	475,4824793	6,450870117	155,2011825	0,44515898	117,5913018	0,434565723	153,7046089	0,452365894
188,3181593	0,405006272	476,5575021	6,484450814	155,4517483	0,447621542	117,6886177	0,437107593	154,0161109	0,454431101
188,7847301	0,407132277	477,5515798	6,518022197	155,6527467	0,449726214	117,7450064	0,438845645	154,2011931	0,456729082
189,2322015	0,409205692	478,5984082	6,551923268	156,1061298	0,451915055	117,8532363	0,440881778	154,5790881	0,459123803
189,7333331	0,4114833	479,6124948	6,58594448	156,4239982	0,454252093	118,2561424	0,443351645	154,9083252	0,461348761
190,1898994	0,413524409	480,456506	6,620591541	156,5472347	0,45632315	118,5499092	0,446198843	155,20573	0,46360588
190,5282315	0,415506147	481,2786892	6,65485024	156,9028472	0,458671102	118,683605	0,447882267	155,63774	0,465973564
190,957513	0,417733813	482,3064182	6,689064702	157,1625079	0,461067453	118,8136627	0,450357548	155,8946723	0,468611331
191,393161	0,41986561	483,3486992	6,723879401	157,3321287	0,463410777	119,202017	0,45240314	156,1443286	0,470732884
191,7023892	0,421697288	484,3873422	6,758534843	157,6536351	0,465766906	119,4957838	0,454539099	156,3103113	0,472744366
192,0379927	0,423784499	485,4423561	6,793484118	157,9978788	0,468099025	119,5949187	0,456822556	156,4067178	0,475134081
192,3454019	0,425981314	486,5255643	6,829008019	158,4148821	0,470411615	119,7086055	0,458995681	156,6299987	0,477767366
192,8829133	0,428214247	487,5678452	6,864900724	158,7541237	0,472792716	119,8141069	0,461432748	156,9737877	0,480233858
193,290367	0,430335363	488,6310446	6,900143365	158,9855901	0,475028007	120,1315206	0,464148252	157,234358	0,482735827
193,6587123	0,432443091	489,6151179	6,935926174	159,298911	0,477425027	120,2361125	0,46619233	157,4621864	0,48533052
194,0943603	0,434689936	490,5036942	6,97198186	159,6349693	0,479889277	120,2997771	0,468580794	157,7027478	0,487493808
194,5236418	0,436922025	491,492315	7,00787503	159,9141842	0,482315081	120,5635306	0,470731654	158,0901925	0,489877761
194,8756163	0,439077397	492,4882117	7,044295329	160,1492886	0,484829914	120,6462946	0,473373438	158,48173	0,492352925
195,2303192	0,441210911	493,5295832	7,081016911	160,4348699	0,487174344	120,6681225	0,475440072	158,7500309	0,49480207
195,5777462	0,443575364	494,6018775	7,117565267	160,7986678	0,489596132	120,9118671	0,477681561	159,0515284	0,497199702
195,9533675	0,445789118	495,630516	7,154399539	161,1706512	0,492064835	121,090128	0,480332484	159,4016839	0,499624866
196,3635496	0,44793861	496,6082228	7,191481076	161,372559	0,494484818	121,270208	0,483365772	159,5576623	0,502093278
196,7982881	0,450146747	497,6013911	7,228662266	161,539906	0,497028784	121,5839837	0,485082694	159,5753974	0,504624962
197,167543	0,452410414	498,5727314	7,266435776	161,8714169	0,499457673	121,9104923	0,487606054	159,8318749	0,507288661
197,5749966	0,454673702	499,5713566	7,303980647	162,1697311	0,501968926	121,9978038	0,490066434	160,3048122	0,509865863
197,9533464	0,457026572	500,629099	7,341452409	162,4607694	0,504425697	122,1151286	0,492610865	160,7072636	0,512208547
198,1061415	0,459185931	501,7241307	7,379511836	162,7986467	0,507056683	122,2852041	0,49490349	161,0169466	0,514775446
198,4017273	0,461460453	502,9055643	7,417878133	163,003283	0,509533826	122,4516416	0,497539773	161,2320421	0,517336991
198,8528367	0,463794202	504,0924549	7,456126152	163,4607589	0,51188885	122,6326311	0,499702828	161,3452742	0,519951038
199,3057651	0,466284093	505,1647492	7,494634011	163,7540709	0,514549289	122,726309	0,50247619	161,6035707	0,522753795
199,5504192	0,468649273	506,1670124	7,533592629	163,9164157	0,517104082	122,8172585	0,504763868	162,0492231	0,525352418
199,8205391	0,470941578	507,3311657	7,572535881	164,0291931	0,519748979	123,1292152	0,50743915	162,2593164	0,527774322
200,2716485	0,473391015	508,5207848	7,611883326	164,2729377	0,522547371	123,4020636	0,510126073	162,4612242	0,530533773
200,6800116	0,475800754	509,4793922	7,65130714	164,6471948	0,52523412	123,4975606	0,512515731	162,9332519	0,533117436
201,0265291	0,478049112	510,4980263	7,690538171	165,1192225	0,52778152	123,6585411	0,514758646	163,3461626	0,535823859
201,4257973	0,480403408	511,6076099	7,730431371	165,4066229	0,53015907	123,8868243	0,517838588	163,5353375	0,538612705
201,7195641	0,482842483	512,7326548	7,770137376	165,6303586	0,532658681	124,2151519	0,520719984	163,8209188	0,541130477
202,0469822	0,48522533	513,6639774	7,810481337	165,8299927	0,535503115	124,3579426	0,522795087	164,1460632	0,543931313
202,4371554	0,487718015	514,7362717	7,851134496	166,0873797	0,538252437	124,3979603	0,525773631	164,2574763	0,54667755
202,95102	0,490238639	516,0150213	7,891173915	166,4634557	0,540994658	124,7935905	0,527982029	164,5867134	0,549402367
203,1329189	0,492723466	517,2901329	7,932089707	166,9391215	0,543816624	125,3174595	0,530648697	164,8936678	0,552115775
203,2602482	0,495270051	518,4388248	7,973067899	167,2951887	0,546304826	125,4638882	0,533122813	165,2438233	0,554736459
203,7404614	0,49763561	519,4565494	8,014129909	167,5066462	0,548957349	125,6175928	0,536123185	165,5525968	0,557736714
204,151553	0,500038015	520,4306182	8,055757232	167,8167839	0,551736008	125,6748909	0,539374141	165,732222	0,560524046
204,4234919	0,502659281	521,4638042	8,097260689	168,1246479	0,554684343	125,5984934	0,541550933	166,1305807	0,563080468
204,8418595	0,50498066	522,7252734	8,139008153	168,4766223	0,557416319	125,8195006	0,544216262	166,4370804	0,566132994
205,1510877	0,507581786	523,8648703	8,18099031	168,9154535	0,560256736	125,9049931	0,546652951	166,7349399	0,569012353
205,4221171	0,510310328	524,9708159	8,222883992	169,1505579	0,563157923	126,0559692	0,549502914	167,199237	0,571863771
205,6194775	0,512595619	526,0694855	8,265611207	169,5025324	0,565760911	126,4006677	0,552418303	167,6044169	0,574666703
205,8423037	0,515145638	527,2190869	8,308349598	169,6803386	0,568744228	126,7299048	0,555278918	167,7717639	0,577496875
206,0596729	0,517937045	528,3741452	8,351155044	169,9427278	0,571606007	126,9181702	0,558296985	167,9663958	0,580366571
206,5344292	0,520437646	529,4619009	8,394395417	170,4452236	0,574383269	127,0018437	0,560715979	168,4306928	0,583177885
206,9828101	0,52296153	530,5687559	8,437464428	170,7157983	0,577270602	127,0473185	0,563495802	168,8958994	0,58623693
207,2438351	0,525781516	531,4873456	8,480948808	170,9268011	0,580147632	127,0509565	0,566344136	169,1928494	0,589226941
207,6540172	0,528405343	532,5787393	8,524571024	171,1919188	0,583053475	127,0800603	0,569180653	169,4029427	0,591965262
207,9432365	0,530932486	533,8556699	8,5684745	171,4120165	0,586004952	127,2665067	0,571818973	169,6007578	0,595039558
208,1551488	0,533560562	534,9679819	8,612691831	171,7062381	0,589013997	127,6057482	0,574767191	169,8899771	0,598072701
208,5480505	0,536093818	536,1448681	8,657180177	172,0445701	0,591855288	127,8758682	0,577748937	170,1973863	0,600926564
208,7936141	0,539076669	537,3981519	8,701847336	172,5461565	0,594665728	128,0341203	0,580677015	170,7499044	0,604274144
209,0273542	0,541897761	538,587771	8,746853498	172,9381487	0,597761851	128,2796838	0,583833383	171,1459893	0,607263166
209,4429933	0,544303833	539,793761	8,791657562	173,1691604	0,600848312	128,7007799	0,58679138	171,3424402	0,610110568
209,6730955	0,547067475	541,0343118	8,836894691	173,4383708	0,603762712	129,028198	0,589211887	171,6025557	0,613119788
210,012337	0,549805563	542,2175644	8,882136477	173,6325479	0,606851035	129,1909976	0,592251491	171,9158766	0,61596783
210,4270666	0,552616061	543,5317843	8,92814381	174,0195379	0,609757111	129,5838993	0,595642844	172,2660321	0,619234968
210,8126924	0,555309271	544,6786571	8,97399375	174,4169871	0,612640369	129,8049065	0,598664753	172,4824918	0,622567414
211,2383359	0,558126115	545,8146161	9,020404345	174,6207139	0,615867518	129,8694806	0,601604763	172,7112298	0,6256037
211,6457896	0,561125206	546,9214711	9,067022626	174,915845	0,619027321	130,1277771	0,604206878	173,0859416	0,628632594
211,9340994	0,56384752	548,0765295	9,113704236	175,3151132	0,622193003	130,3387799	0,607314876	173,7480538	0,631825692
212,2114953	0,566638519	549,2152169	9,160283401	175,6152464	0,62544489	130,4251819	0,610353549	174,0440943	0,634993411
212,5207235	0,569563978	550,4994234	9,20723137	175,9717684	0,628302537	130,5734295	0,613488264	174,2805629	0,638094656
212,9163537	0,572381985	551,6190114	9,254688772	176,2182414	0,631365947	130,8217216	0,616423094	174,6138927	0,641289791
213,126447	0,575045276	552,5476055	9,302224406	176,4146923	0,634748627	131,0127155	0,619363163	174,8640038	0,644655416
213,4111188	0,577964099	553,7254012	9,350130705	176,8253292	0,637858895	131,0845656	0,62273199	175,2100665	0,647647057
213,7103426	0,580934553	554,9450336	9,398388114	177,0986323	0,641072016	131,3328576	0,625825668	175,3915107	0,650693937
214,1669089	0,583903143	556,1328337	9,446649247	177,365569	0,644129897	131,618439	0,628970686	175,5279349	0,6543545
214,5207024	0,586757356	557,3370048	9,495034246	177,6761615	0,647463042	131,9886033	0,632328104	175,8649027	0,657856564
214,7962793	0,589766575	558,6212113	9,543887701	178,0013058	0,65063373	132,4133374	0,635247742	176,1936851	0,660860719
215,192819	0,592792035	559,9199698	9,592849189	178,3473686	0,653934395	132,6243402	0,638450735	176,5029133	0,663935946
215,630286	0,595634315	561,0422863	9,642217665	178,6065746	0,657388496	132,7498504	0,641980156	176,9149144	0,66743283
216,1923537	0,598728168	562,0845672	9,691614081	178,9740105	0,660710058	132,8535328	0,644848746	177,2582487	0,670917082
216,654377	0,601613813	563,1323052	9,741399789	179,1927439	0,663789825	132,9826811	0,647894694	177,5793003	0,673995859
216,8899361	0,604619947	564,4210592	9,791737772	179,4628639	0,667107429	133,2846333	0,651533779	177,9176323	0,677674933
217,2419106	0,607760716	565,6816189	9,841882971	179,8034696	0,670502157	133,5402013	0,654347188	178,1109	0,681117916
217,7357662	0,610842753	566,964916	9,892378347	180,222292	0,673877911	133,6766256	0,65755443	178,2700615	0,684200943
218,0968357	0,613833463	568,1545351	9,942958474	180,641569	0,677251685	133,8930853	0,661157193	178,4701504	0,687615171
218,4042449	0,616930867	569,3314212	9,99418587	180,8111898	0,680620802	134,1259159	0,664481898	178,8780588	0,691101984
218,5806868	0,619889911	570,6592835	10,04542351	181,0062764	0,684024437	134,3160003	0,667943857	179,1199844	0,694639264
218,8244314	0,623108562	571,954404	10,09700667	181,2027273	0,687424288	134,5342791	0,671345629	179,4101132	0,69820099
219,1973243	0,62622436	573,2095068	10,14888227	181,3195974	0,69087478	134,727092	0,674545769	179,8594036	0,701711669
219,6475242	0,629238585	574,3199998	10,20092736	181,7047684	0,694392327	134,9462802	0,677831883	180,2500316	0,705204536
220,0695297	0,632419226	575,6233058	10,2530926	182,0994891	0,697993984	135,2791553	0,681253736	180,7216046	0,708625109
220,3487446	0,635605281	577,0612169	10,30535563	182,3755207	0,701436268	135,3755617	0,684787116	181,07176	0,711902666
220,704357	0,638735514	578,3336	10,35829945	182,7011198	0,70480719	135,6274917	0,6883645	181,3882642	0,715398152
221,0681549	0,641995317	579,8297189	10,41178344	182,9826085	0,708459197	135,8730553	0,691705562	181,7484241	0,719097947
221,3046236	0,645279917	581,2639921	10,46523111	183,2449977	0,712049503	136,3278027	0,694861581	181,977162	0,722647916
221,654779	0,648519697	582,3499288	10,51890602	183,4150732	0,715400751	136,5142491	0,698294785	182,112222	0,726224427
222,0695086	0,651860817	583,5459143	10,57294881	183,6947428	0,71871492	136,3796439	0,701957269	182,5537817	0,729995643
222,4223926	0,65484297	584,7609993	10,6272803	184,1262981	0,722272747	136,5679093	0,705600137	182,8607362	0,733888222
222,8052899	0,658252251	586,1161464	10,6815643	184,4086962	0,726052287	136,9126078	0,709349583	183,1722381	0,737678414
223,2627657	0,661613859	587,5276822	10,73640336	184,7265646	0,729667157	137,1290675	0,712672251	183,4869233	0,741325822
223,7184226	0,664789204	588,8209837	10,79124894	185,2085968	0,733435695	137,308238	0,715675941	183,8002442	0,745068865
224,0294698	0,668237192	590,2061442	10,84654808	185,5023636	0,737249286	137,5192408	0,719046397	184,0817328	0,74882809
224,3650733	0,671622608	591,5585629	10,90239204	185,7747573	0,740858743	137,8794007	0,72294014	184,4787273	0,752310946
224,8607479	0,674834448	592,8354935	10,95815684	186,0748905	0,744644162	138,1222358	0,726839238	184,878905	0,756030764
225,1981705	0,678141807	594,211559	11,01404551	186,3804808	0,748487963	138,1986333	0,730677335	185,264076	0,760003786
225,6993021	0,681558655	595,3957211	11,07058796	186,5346401	0,752099108	138,4150931	0,734380681	185,5769422	0,763835829
226,1895197	0,685193316	596,3516001	11,12722262	186,6524197	0,755927367	138,7425112	0,737922791	185,9648417	0,767683472
226,5451322	0,688504226	597,66582	11,18446822	187,0498689	0,759799108	138,9735228	0,741662459	186,1944891	0,771572849
226,838899	0,691961528	599,0964552	11,24147354	187,3404525	0,763498496	139,2063535	0,745664468	186,3777523	0,775304077
227,1044714	0,69549351	600,4697922	11,29885418	187,724714	0,767202656	139,4082613	0,749129803	186,892981	0,779139903
227,5355719	0,698865014	602,0086573	11,35682994	188,0562248	0,771223408	139,5383191	0,752836059	187,4000244	0,783097966
227,9002793	0,702410908	603,4511159	11,41528719	188,4213869	0,775075824	139,7593263	0,756540103	187,5187134	0,786976866
228,2704437	0,706057385	604,817177	11,47354235	188,80292	0,778924165	140,1431331	0,760363532	187,8534075	0,791000237
228,7088201	0,709457935	606,3096579	11,53283965	189,2449344	0,782856849	140,4368999	0,764351513	188,408654	0,794982223
229,0207768	0,713091082	607,832152	11,59140773	189,5473414	0,786656063	140,6097039	0,768051017	188,8533969	0,79891578
229,2790733	0,716642972	609,1600143	11,65060446	189,8356512	0,79063316	140,8279826	0,771887658	189,0271104	0,802926346
229,7938473	0,719936128	610,5469938	11,71045869	190,1157756	0,79465071	141,2036039	0,77562849	189,1176052	0,806877598
230,5023437	0,723320147	611,8675801	11,76985844	190,4145446	0,798688168	141,5110131	0,779517809	189,395001	0,810823321
231,1226191	0,72705574	613,4209971	11,83005168	190,8292742	0,80260694	141,8129654	0,783661438	190,0084552	0,814963224
231,5146114	0,730784813	614,9589527	11,8908866	191,2972093	0,806504409	142,0985467	0,787523807	190,4759355	0,819137703
231,9502593	0,734639441	616,3095524	11,95151477	191,8242615	0,810535813	142,3504768	0,791351834	190,9320471	0,823378713
232,4523004	0,738646456	617,6237723	12,01266075	192,2667306	0,814655227	142,4268743	0,795331142	191,1071249	0,827458371
232,7969989	0,742325122	619,0162087	12,07429567	192,4700027	0,818850137	142,6969943	0,799467087	191,1489616	0,831506073
233,1989956	0,745801167	620,5032326	12,13601349	192,4108856	0,823126828	142,9889421	0,803582077	191,4709228	0,835683812
233,563703	0,749492056	621,897488	12,19756552	192,5395791	0,827130176	143,1426467	0,807365575	191,8706457	0,839908174
234,0912099	0,753378116	623,5345785	12,26017368	193,0479866	0,831155701	143,3800248	0,811407282	192,248086	0,844008904
234,4832022	0,757228494	624,9724897	12,32289639	193,625061	0,835366793	143,6537827	0,815488396	192,6696368	0,848062252
234,7542316	0,760908266	626,3139944	12,38580071	194,0761704	0,83944616	143,8420481	0,819502745	192,8301626	0,852339235
235,0661883	0,764600436	627,7591815	12,44926382	194,3444714	0,843667321	144,124901	0,823838226	193,0798189	0,856789792
235,5882383	0,768448952	629,1334281	12,51282192	194,6768917	0,848017761	144,3131664	0,828222485	193,5623059	0,861050884
236,1794098	0,772630997	630,5149505	12,57670041	195,1416435	0,852111855	144,5641869	0,832171584	193,9470222	0,865395969
236,6778129	0,776416707	631,813709	12,64089833	195,3667434	0,85635141	144,8843291	0,835997922	194,3026346	0,869841928
237,1662116	0,780053114	633,2343398	12,70495563	195,5450044	0,860641605	145,1153407	0,840272169	194,454975	0,874103253
237,6418773	0,784057568	634,7231826	12,76873539	195,9288112	0,864896003	145,2917827	0,844520862	194,6923531	0,878443099
237,9229112	0,787871567	636,2866041	12,83505486	196,2680527	0,869435327	145,6392097	0,848622872	195,1243631	0,882970083
238,3749301	0,79186857	637,8400211	12,90110239	196,514071	0,873860914	146,0139215	0,852911438	195,6045763	0,887460571
238,7978451	0,79589526	639,2961221	12,96710802	196,8428534	0,878146278	146,3840859	0,857132832	196,1116196	0,89170356
239,2216697	0,799988655	640,7876935	13,03340887	197,1802759	0,882311094	146,621464	0,861441596	196,4913337	0,896084269
239,6900595	0,804240084	642,2610749	13,0997479	197,5786346	0,886730685	146,702409	0,86581043	196,6300316	0,900735352
240,1111555	0,808024746	643,726271	13,16673979	197,8146485	0,891324958	146,8997694	0,870380196	196,9110655	0,905257039
240,4931433	0,811856789	645,2578601	13,23379595	198,1452498	0,895962827	147,2435584	0,874783489	197,3257951	0,909639668
240,9087824	0,815982664	646,647568	13,30119017	198,4794891	0,900392372	147,6100848	0,878950925	197,8241982	0,913928816
241,3135076	0,820252371	647,9972582	13,36927264	198,7887173	0,904643044	147,8401869	0,883246243	198,1393381	0,918638921
241,755522	0,824657235	649,5615891	13,43760471	199,1875308	0,909333243	148,0375473	0,887532946	198,3953609	0,923485698
242,2084504	0,828644343	651,1622998	13,50593864	199,3980788	0,913996899	148,2276317	0,89209631	198,8437418	0,928087945
242,6659262	0,832465327	652,6284053	13,57487606	199,6186313	0,918423998	148,5022991	0,896623119	199,3094031	0,932704918
243,0597374	0,836646849	654,0162943	13,64417763	199,8200844	0,923057386	148,6587322	0,901079963	199,7632409	0,937520904
243,4608246	0,840826682	655,4123687	13,7138685	200,2475469	0,927607537	148,9143002	0,905712885	200,3257634	0,942318495
243,8209845	0,844913384	656,8812027	13,7840362	200,6600027	0,932315489	149,2517228	0,910451862	200,7914247	0,946851999
244,1684115	0,849331811	658,4082443	13,85405396	200,9464936	0,937056328	149,4372597	0,914941011	201,086101	0,951390333
244,5813221	0,853769912	659,9289195	13,92478232	201,2793686	0,941715211	149,6664524	0,919334409	201,354402	0,956147296
245,0160606	0,858012202	661,4623276	13,99603129	201,6454403	0,946516004	149,8565368	0,923792649	201,6090605	0,96121014
245,5190112	0,862180627	663,130341	14,06701948	201,9396618	0,951185597	150,1684934	0,928558751	201,993322	0,965998768
246,0374232	0,866498122	664,6682965	14,13884866	202,4389744	0,955829637	150,5950465	0,933483002	202,5453853	0,97077296
246,4075875	0,870931858	666,1580489	14,2109442	202,7932226	0,960642362	150,7978638	0,938148171	202,8318761	0,975656058
246,8923482	0,87540238	667,6541677	14,28340482	203,1160932	0,9654917	151,0597983	0,942600475	203,2475152	0,980605223
247,3316342	0,879759631	669,3194526	14,35634693	203,3671138	0,970327011	151,5254596	0,947212792	203,6540594	0,985445422
247,8855165	0,883998022	670,9110684	14,42941477	203,5853925	0,975287933	151,8692486	0,951995715	203,8259539	0,990383993
248,5167058	0,88853071	672,4117347	14,50252173	203,9742015	0,980016374	152,1157217	0,956733295	204,0069433	0,995280188
248,825934	0,893009382	674,0551916	14,57672765	204,5062559	0,984799297	152,2730642	0,961304517	204,2684231	1,000265325
249,1388002	0,897427343	675,7577658	14,6510537	204,8432237	0,989864062	152,4867955	0,966528014	204,7550027	1,005418798
249,5880906	0,901873826	677,3875803	14,72573366	205,0796924	0,994971318	152,925172	0,971361054	205,1588184	1,010363888
250,1565248	0,906310705	678,9564587	14,80056077	205,5544486	0,999898829	153,2826034	0,975968655	205,5862809	1,015309909
250,5667069	0,910952591	680,5144232	14,87602956	205,969633	1,004910858	153,4808732	0,980888483	206,0714964	1,020392951
250,7404204	0,915611241	682,1105864	14,95201337	206,1879117	1,009865959	153,7064279	0,985959767	206,3634442	1,025598811
251,2260906	0,920199925	683,6012483	15,02790405	206,3816341	1,014787766	153,8601325	0,990891353	206,6799483	1,031049725
252,1083005	0,92471195	685,2492527	15,1045193	206,8368362	1,019786174	154,1429854	0,995871134	207,044201	1,036141149
252,7849646	0,929289051	686,8099457	15,18111033	207,2729389	1,025234411	154,4531231	1,00078258	207,3265991	1,041252014
253,0432611	0,934080531	688,3415348	15,25794444	207,6653859	1,030741205	154,7659893	1,005833608	207,7722515	1,046476617
253,5052844	0,938913338	690,033195	15,33625563	208,0637446	1,035853234	155,0633941	1,010849362	208,1246807	1,051703083
254,0318818	0,943595097	691,7075748	15,41435913	208,3193126	1,04070298	155,2316506	1,015947654	208,4366374	1,056811504
254,4729868	0,948400022	693,3137425	15,49305775	208,4275425	1,045806161	155,4590243	1,021353399	208,8445458	1,061877432
254,8886259	0,953035273	694,8653405	15,57206184	208,7354064	1,051005037	155,8455595	1,026303961	209,2665513	1,067433237
255,1669313	0,957664994	696,5688241	15,65122984	209,1878801	1,056263982	156,1602447	1,031460694	209,5448567	1,072840146
255,5061728	0,962279056	698,3359724	15,73069028	209,5653204	1,061627934	156,4940293	1,036495423	209,8754581	1,078075343
255,9500062	0,96725261	700,1913416	15,81072814	210,0264342	1,067039849	156,6731997	1,04157311	210,3024658	1,083632778
256,4711467	0,972072146	701,8911873	15,89138998	210,2451677	1,072227782	156,7887056	1,046875478	210,7658534	1,088969372
256,9013377	0,976829923	703,4200479	15,97211888	210,5134686	1,077655296	157,0533685	1,052278313	211,0418851	1,094472673
257,2960584	0,981938693	704,9279902	16,0533004	210,842251	1,082911448	157,5090254	1,057447735	211,3097312	1,100068408
257,8272033	0,986904272	706,6560301	16,13515062	211,1583004	1,088436985	157,8637283	1,062611919	211,7126374	1,105422349
258,310145	0,99179779	708,4459158	16,21722621	211,5634803	1,093853324	158,1711376	1,067763879	212,0286868	1,110935662
258,657572	0,99671331	710,1848697	16,29985128	211,8422404	1,099382585	158,2966478	1,073216306	212,5457346	1,116665391
259,2287347	1,001774117	711,6728031	16,38292339	212,0232299	1,104923722	158,5785912	1,078845802	212,9577357	1,122040286
259,7971689	1,006842141	713,1907498	16,4662544	212,3265464	1,110293844	158,956941	1,08406505	213,3306285	1,127712622
260,2882961	1,011889444	715,0142867	16,54956306	212,6939822	1,115921593	159,212509	1,089339246	213,7667313	1,133565519
260,8449068	1,016864219	716,8132673	16,63373599	212,989568	1,121541426	159,4171453	1,095121827	214,1237079	1,139065677
261,3624093	1,02195413	718,4994705	16,71854409	213,2696924	1,127192342	159,7836717	1,100630367	214,3224325	1,144704718
261,84717	1,027206323	720,2020446	16,80367069	213,5971105	1,132810545	160,1638405	1,106046008	214,5552632	1,150534448
262,361944	1,032438726	721,8773339	16,88885318	213,8854203	1,138668447	160,5249099	1,111821721	215,065035	1,156322967
262,8539807	1,037727823	723,4607642	16,97451063	214,2278451	1,144357198	160,9551009	1,117150632	215,5211466	1,162036747
263,3451078	1,042787	725,0978547	17,06099138	214,5957357	1,150042457	161,2415918	1,122537169	215,8421982	1,167993369
263,6479696	1,048004269	726,8058858	17,1479024	214,9872732	1,15568662	161,4043913	1,128121262	216,1168656	1,173682237
263,7189102	1,053160769	728,416601	17,23493822	215,4342898	1,161430319	161,6817872	1,13403516	216,3938068	1,17955958
264,0599707	1,058413777	729,9909364	17,3224341	215,9517923	1,167341423	161,810026	1,139831362	216,6843903	1,185527379
264,4801573	1,063802409	731,5070641	17,41030997	216,4597451	1,173264402	162,0528611	1,145504513	216,9899806	1,191512989
264,8976153	1,069048782	733,1496115	17,49918422	216,9044881	1,17907958	162,5148844	1,151161949	217,3665114	1,197633757
265,3714621	1,074251149	734,8612806	17,58816091	217,2014381	1,184970893	162,9805457	1,156952563	217,9303981	1,203574314
265,7670923	1,079906023	736,5411174	17,67732759	217,4192621	1,191004001	163,3652619	1,16263852	218,3128407	1,209535127
266,2081972	1,085982321	738,3782967	17,76704376	217,5293109	1,196801949	163,7026845	1,16844776	218,7689523	1,21547324
266,5219729	1,090928808	740,2082001	17,85734106	217,69302	1,202576149	164,0009988	1,174509157	219,3223798	1,221528932
267,0512989	1,096202072	741,9808054	17,9483797	218,1659573	1,208804601	164,310227	1,180458212	219,8103237	1,227568093
267,6206426	1,101566257	743,855274	18,03939785	218,5943293	1,215042366	164,5921703	1,186122167	220,0336047	1,233744274
267,9407847	1,107301574	745,6997293	18,13106607	218,9613104	1,221096428	164,8149965	1,191860394	220,3132743	1,240104742
268,3536953	1,112705689	747,5550985	18,22306583	219,2910022	1,227087743	165,0560126	1,198081978	220,8025825	1,246437153
268,8057142	1,118146592	749,4823179	18,31577154	219,552482	1,233080338	165,1797039	1,204032547	220,9621988	1,252617758
269,2604615	1,124077836	751,2913029	18,40877341	220,0363332	1,239243248	165,4161726	1,210263094	221,3801116	1,258932591
269,8225293	1,129868683	752,9393073	18,50215898	220,3823959	1,245456799	165,8363591	1,216246259	221,9153493	1,265192708
270,2072456	1,135392939	754,7210075	18,59616295	220,7643837	1,251979666	166,2156184	1,222200088	222,3596374	1,271355153
270,6301606	1,140887975	756,4917937	18,6905171	221,1209056	1,258551659	166,6949221	1,228300833	222,8971488	1,277950895
271,0630801	1,146612465	758,4472074	18,78528289	221,6247657	1,264656362	167,0932808	1,23448365	223,3073309	1,284215669
271,5160085	1,152556981	760,4444578	18,88073228	221,9776497	1,270685628	167,3279305	1,240723627	223,7616236	1,290638884
272,0389679	1,158229899	762,2443479	18,97671438	222,1422682	1,276988586	167,757212	1,246822393	224,1104148	1,297132065
272,5328236	1,16379525	764,0415095	19,0729498	222,5165253	1,283499695	168,2819904	1,253317204	224,3855369	1,303472043
272,9939374	1,169583535	766,02057	19,169934	222,9853698	1,289803584	168,4602514	1,259603863	224,5715286	1,310239382
273,4268569	1,175751103	767,9705267	19,26700388	223,3646291	1,296377324	168,6148655	1,265997975	224,842558	1,316761084
274,0607747	1,181686072	769,7786022	19,36473314	223,7939106	1,303030925	168,7785746	1,272198487	225,1335964	1,323181738
274,6674077	1,187536174	771,8740781	19,46336951	224,1490683	1,309399774	169,0359616	1,278322399	225,7197657	1,330031033
275,3086015	1,193518408	773,9431786	19,5622741	224,3791705	1,315824503	169,4352298	1,284741306	226,016261	1,336767405
275,6969557	1,199361991	775,5620792	19,6610986	224,5524292	1,322487533	169,9572797	1,291323312	226,3386769	1,343345919
276,1180518	1,205487067	776,8726611	19,74098186	224,9512427	1,329256269	170,3356295	1,297881801	226,8739145	1,349957959
276,6219119	1,211555797	777,8840192	19,77108407	225,5151294	1,336173085	170,4684158	1,304281151	227,2049706	1,356850212
277,0448269	1,217350602	778,6579992	19,77522659	225,9384992	1,34254985	170,7976529	1,310655588	227,3072888	1,363906726
277,6632833	1,223478472	779,1709543	19,77508316	226,1549589	1,349216956	171,2915085	1,317287536	227,6769984	1,37067034
278,2680973	1,229850115	779,5402091	19,77436791	226,4728273	1,356019452	171,6998716	1,324140324	228,1444787	1,377420798
278,6182528	1,235729554	780,1659415	19,77354834	226,8552699	1,362904836	172,0109188	1,330928734	228,5864931	1,38426404
278,8074277	1,241813302	780,6679826	19,7725034	227,3059245	1,369801745	172,3574363	1,337436001	229,0316908	1,391151403
279,1966914	1,248349324	781,0108621	19,77197068	227,7488484	1,376609247	172,6684835	1,344086109	229,4846191	1,398165076
279,6505293	1,254918523	781,5556494	19,77149944	228,0553482	1,383363081	172,9531554	1,351030283	229,7988496	1,405108086
280,2398819	1,261251167	781,8639681	19,77077859	228,3445675	1,390360224	173,2660215	1,357531263	230,2163076	1,412227581
280,6255077	1,267441319	782,1331786	19,77033901	228,8024981	1,397345725	173,6789322	1,364355646	230,6974304	1,419363956
280,990215	1,273639736	782,5779215	19,77027381	229,2449673	1,404287803	174,0099882	1,371353137	231,0807824	1,426135951
281,4458719	1,279934545	782,7980192	19,76973551	229,5805708	1,411351535	174,3274019	1,378011628	231,2494937	1,43341447
281,9151712	1,286313173	783,0672297	19,769756	229,7806597	1,418373474	174,6420871	1,384794566	231,7542632	1,440809403
282,3426337	1,292992735	783,5419859	19,76946543	229,9161744	1,425467591	174,9294874	1,391928031	232,0725864	1,447867315
282,7610013	1,299328173	783,9003268	19,76939092	230,3522771	1,432728181	175,3842348	1,398899097	232,4918635	1,455058289
283,3121551	1,305746382	784,2159215	19,76902771	230,7874703	1,439838945	175,697101	1,405924063	233,0430173	1,462363001
283,8824083	1,312195325	784,3077805	19,76876135	231,2458557	1,447044937	175,8653575	1,412981741	233,601447	1,469934071
284,3007759	1,318830649	784,5578915	19,76865331	231,7378923	1,454314724	176,2236984	1,419922189	234,1207685	1,477446118
284,7273289	1,325688209	784,8634818	19,76825657	232,053487	1,461560763	176,5765824	1,427116889	234,3381377	1,484654555
285,2521073	1,332237386	785,077213	19,76813364	232,5227863	1,468807034	176,81487	1,434217525	234,4972993	1,49193773
285,8041706	1,339000766	785,2682069	19,76840372	233,0107302	1,476409769	177,324187	1,441279511	234,9183954	1,499396226
286,2780174	1,346053672	785,7347777	19,7681951	233,3640689	1,483862095	177,851694	1,448486317	235,3945159	1,507103269
286,9046593	1,352276536	786,1340459	19,76779836	233,6964892	1,491195678	178,0326834	1,455705347	235,8338018	1,5146464
287,383963	1,359001383	786,3859759	19,76791198	234,2462788	1,498532521	178,4410465	1,46310517	236,3649467	1,522063569
287,5303916	1,366070238	786,5324046	19,76786355	234,6732866	1,506048992	179,048589	1,470848186	236,7205592	1,529527886
287,8860041	1,373116042	786,6915662	19,76769033	234,9993404	1,513672449	179,4360338	1,4783295	237,0661672	1,53720373
288,1943228	1,379956373	787,0908343	19,76736064	235,3717785	1,521143286	179,7216151	1,485530719	237,493175	1,545106351
288,4535288	1,386454792	787,3809632	19,76741093	235,808336	1,528638569	180,1008744	1,49277699	237,8365092	1,55280152
288,845521	1,393412121	787,6738205	19,76741465	236,359035	1,536358535	180,5347034	1,500218257	238,2325942	1,560577714
289,286626	1,400491802	788,0257949	19,76731221	236,9006391	1,544064646	180,8857684	1,507878734	238,7105337	1,568485573
289,8932589	1,407583939	788,1995084	19,76712222	237,4940845	1,551795788	181,2923125	1,515341189	239,1270822	1,576286331
290,4089424	1,415003088	788,3277472	19,767098	237,8856219	1,5596019	181,5878983	1,522589206	239,2453166	1,584301293
290,8918841	1,421944234	788,4532574	19,76729358	237,8496969	1,567524312	181,9662481	1,53046121	239,6395825	1,592198675
291,603109	1,428741958	788,6815406	19,76730476	238,1812077	1,575305744	182,4355474	1,538210977	240,1438973	1,600000829
292,296144	1,435848531	788,9489321	19,76710546	238,6273149	1,583405107	182,6865679	1,545886356	240,4326619	1,60807656
292,8573023	1,443385025	789,2790787	19,76692105	239,0584154	1,591455343	182,9694208	1,553549743	240,8787691	1,616238554
293,3084116	1,450523962	789,4700725	19,76669381	239,5381739	1,599253306	183,3232142	1,561345495	241,445839	1,624284599
293,6649336	1,457693283	789,6037683	19,76651127	240,0438529	1,607205869	183,6915596	1,56930481	241,8751206	1,632379538
294,1096765	1,464883675	789,8575173	19,76733829	240,5136069	1,61531082	184,0499005	1,577176348	242,2771172	1,640716853
294,6726537	1,47218827	790,0939859	19,76692105	240,8423893	1,623173161	184,5046479	1,585157898	242,5872549	1,648913889
295,2638253	1,47998635	790,250419	19,76694154	241,3576181	1,631187075	184,9693997	1,59297996	243,1447752	1,657048642
295,6976543	1,487720169	790,3204501	19,76659509	241,7805331	1,639654427	185,4132331	1,600664768	243,6277169	1,665336132
296,0760041	1,494759221	790,4732452	19,76698252	242,102949	1,647993838	185,9525635	1,608887531	244,0797358	1,673686137
296,5671312	1,502055784	790,693343	19,76659882	242,610447	1,656176787	186,3736596	1,61728515	244,6081522	1,682100286
297,0282451	1,509396817	790,9825623	19,76682978	243,1243116	1,664361249	186,7101726	1,62511408	245,1024626	1,690703495
297,4429747	1,51723378	791,0707833	19,76579043	243,4990234	1,672639193	187,0312242	1,633202849	245,4330639	1,699108564
298,0004949	1,525023128	791,2508632	19,76620394	243,8419029	1,680966032	187,3559139	1,641485216	245,6467952	1,707421433
298,4579708	1,532556364	791,5046123	19,76724143	244,2116125	1,689682163	187,6478617	1,649887841	246,0133216	1,71611009
298,8335921	1,540031973	791,5046123	19,76666773	244,5276619	1,698219014	187,9952887	1,65819128	246,4830756	1,724774183
299,2465027	1,547597222	791,7801892	19,76657088	244,9483032	1,706454001	188,3927379	1,666283309	246,7859373	1,733294155
299,9740985	1,555412998	792,1612674	19,76601208	245,4903621	1,714955229	188,6146546	1,674613989	247,2511439	1,742154175
300,4133844	1,563466143	792,3177005	19,7667143	245,8568885	1,723511522	188,9975518	1,682908231	247,8477724	1,750666812
300,6725904	1,571320568	792,5050565	19,7664498	246,0915381	1,732133124	189,405915	1,691491998	248,3207097	1,75931193
301,2237443	1,579158812	792,6887744	19,76636599	246,6686125	1,741004088	189,6805824	1,700092179	248,7263443	1,768101054
301,780355	1,587084716	792,8779493	19,76666215	247,148371	1,749575631	190,005272	1,708504233	249,1224293	1,777032437
302,2314644	1,595381402	792,9998216	19,76610149	247,4703321	1,758338445	190,4181826	1,717158315	249,554894	1,786329364
302,6589269	1,603353873	793,098047	19,76621884	247,9246247	1,767243751	190,6510133	1,725317166	249,9387008	1,795129314
303,0181773	1,611157657	793,193544	19,76627658	248,4434915	1,775980022	191,0193586	1,734012575	250,2502028	1,803910405
303,4993001	1,619268079	793,3808999	19,76629707	248,7836425	1,78494633	191,4413642	1,742880163	250,8340984	1,812968448
304,1532268	1,627228908	793,5809887	19,76638089	249,049215	1,79400996	191,8097095	1,751496643	251,329773	1,821996456
304,7926016	1,635203939	793,8019959	19,76640138	249,3984609	1,803016199	192,1453131	1,760033378	251,6694693	1,831220856
305,3546693	1,643585725	793,9211397	19,76594503	249,7595303	1,812041412	192,5982415	1,769138336	251,9950684	1,840358643
305,8157831	1,65216565	794,0602924	19,76573641	250,1969973	1,820836822	192,9229311	1,778116052	252,3770562	1,849500156
306,3178242	1,660323337	794,3349598	19,76585003	250,6535637	1,829970884	193,2458017	1,787011347	252,8213443	1,858859249
306,8034944	1,668471711	794,4695651	19,76654852	251,0396442	1,839298429	193,6978206	1,796221777	253,2092439	1,868264675
307,2627892	1,676809958	794,6614685	19,76573082	251,3966209	1,848478475	194,1389255	1,805242218	253,8427069	1,877621091
307,7493689	1,685338777	794,9825201	19,7658668	251,7963438	1,857690186	194,6218672	1,814090481	254,3470218	1,886885887
308,1340852	1,693697979	795,1416817	19,76651872	252,193793	1,867012725	194,9638373	1,82317006	254,6935392	1,896372338
308,4442229	1,702094317	795,2062558	19,7659264	252,6212555	1,876412796	195,2439616	1,832092247	255,0655226	1,90598836
308,7943784	1,710570167	795,265373	19,76588542	253,0355304	1,88594104	195,6232209	1,841134457	255,3702033	1,915335928
309,2291168	1,719204109	795,4045256	19,76593944	253,6576248	1,895562533	196,1598228	1,850658511	255,7221778	1,925095839
309,8493922	1,727901846	795,7101159	19,76636226	254,2397014	1,904986586	196,4981549	1,859897463	256,2087575	1,935007206
310,3878131	1,736529851	795,8856484	19,76606982	254,5780334	1,914375714	196,9347123	1,869044796	256,6807852	1,944468279
310,6288292	1,74508009	796,1121125	19,76583327	254,8572483	1,923857742	197,3949167	1,878430781	257,1391706	1,954053916
310,9898986	1,753963394	796,204881	19,7661257	255,3511039	1,933367942	197,7459816	1,887965428	257,5920989	1,963727097
311,4282751	1,76304181	796,1412164	19,76620766	255,8140367	1,943276631	198,3362437	1,897676328	257,8285676	1,973733459
311,8930269	1,771659686	796,285826	19,76613129	256,1946603	1,953221875	199,0438306	1,907146365	258,2792222	1,984134004
312,4241718	1,780406202	796,5113807	19,76631197	256,5802861	1,963006583	199,5149489	1,916399986	258,7257841	1,993770864
312,9671402	1,789574956	796,7205645	19,76619276	257,0882389	1,972616667	199,7968922	1,926034285	259,2514721	2,003522509
313,5455788	1,798690159	796,9133774	19,76582396	257,6125626	1,982332689	200,0806546	1,935876734	259,7689746	2,013658092
314,031249	1,807902452	797,0643535	19,76593944	258,0832261	1,992429622	200,4899272	1,945611616	260,2178102	2,023471438
314,4387026	1,816469804	797,2089632	19,76613315	258,4447502	2,002599897	201,0110677	1,955446381	260,7585048	2,033578382
314,976214	1,82543553	797,3344735	19,76600463	259,0072727	2,012421392	201,5003759	1,964973578	261,1100245	2,044177997
315,5382818	1,834674482	797,4718072	19,76564328	259,4806647	2,022508779	201,8123326	1,974999032	261,4874649	2,054730114
316,1531002	1,843845099	797,7482936	19,76524095	259,9799773	2,032553791	202,1306557	1,985053125	261,9076514	2,064659642
316,6460463	1,85316461	797,9401969	19,76624491	260,5297669	2,042868188	202,3771288	1,994736551	262,4115115	2,074874388
317,1271691	1,862431735	798,0711642	19,76636412	261,0327175	2,053101793	202,6809	2,00461602	262,7730357	2,085419287
317,6892368	1,871598859	798,1966745	19,76578298	261,6002422	2,063279751	203,2438773	2,014789555	263,1818535	2,096045677
317,9920985	1,881231994	798,1948555	19,76576621	262,0540801	2,073727327	203,6658828	2,024913729	263,6602478	2,106302099
318,3013267	1,890627874	798,3294607	19,76559671	262,4219707	2,084447315	204,2443215	2,035087729	264,0422355	2,116671444
318,8797654	1,900109785	798,541373	19,76619276	262,8685326	2,094859501	204,754548	2,04510876	264,444687	2,127309709
319,1316954	1,909735236	798,8333208	19,76598042	263,1768513	2,104934781	205,1147079	2,055194517	264,96128	2,137766365
319,5282351	1,919311095	798,8787955	19,76562838	263,4269624	2,115597493	205,4594064	2,065638833	265,252773	2,148670522
320,1348681	1,928947954	798,872429	19,7653229	263,6657047	2,126234593	205,7786391	2,076191649	265,731622	2,159678987
320,6232668	1,93842486	798,9824779	19,76590777	264,1600151	2,137409532	206,0323881	2,086923279	266,3541711	2,170355669
321,026173	1,948117832	799,1016217	19,76628962	264,6938885	2,148357927	206,3443448	2,097123356	267,0149191	2,181191607
321,3981563	1,958074135	799,0788843	19,76576808	265,2914266	2,158743104	206,9264214	2,107676171	267,6274638	2,1921407
321,796515	1,967953372	799,2171275	19,76557436	265,8243905	2,169269843	207,427553	2,118202211	268,0835754	2,203274894
322,2403484	1,977749954	799,4044835	19,76519997	266,1395304	2,179868759	207,8868478	2,128445595	268,4000795	2,21413295
322,6223362	1,987855269	799,4263113	19,76607541	266,5492578	2,190949402	208,4389111	2,13923031	268,8839307	2,225210566
323,0980019	1,997567333	799,5054374	19,76638461	266,9689896	2,202023525	208,7981616	2,150141219	269,5442239	2,236408555
323,7310103	2,007515953	799,5127133	19,76562465	267,4742139	2,212867379	209,0118928	2,160869123	270,0712761	2,247581399
324,388575	2,017658055	799,7200781	19,76538437	268,0417386	2,224006695	209,4602737	2,171582359	270,5728624	2,258808725
324,9106249	2,027734965	799,9683702	19,76571778	268,6251795	2,235275232	210,0296174	2,18251399	271,1071906	2,270076796
325,3671913	2,037593247	800,0556817	19,76559299	269,0890218	2,246511871	210,6689922	2,193562502	271,426878	2,28151949
325,9301685	2,047923476	800,0529532	19,7662207	269,576511	2,257670978	211,0755364	2,20452347	271,9093649	2,293173595
326,451309	2,058455803	800,1511786	19,76588915	270,0990157	2,2689309	211,5193698	2,215403878	272,4441478	2,304598594
327,0424806	2,068734344	800,4522214	19,76552593	270,5651317	2,280253454	212,3624714	2,226613509	272,8775221	2,315909506
327,6927693	2,079182619	800,6350298	19,76500998	271,122652	2,291563201	213,0118506	2,237686235	273,4946143	2,327627872
328,3103162	2,089927985	800,7405312	19,76561906	271,6265121	2,303188668	213,4847879	2,248803665	274,0048408	2,339443095
328,9060353	2,100315957	800,7723635	19,76637344	272,1399219	2,314780141	213,898608	2,260085008	274,4222989	2,350983113
329,2498243	2,11051324	800,8378471	19,76598042	272,4932606	2,326400019	214,2742293	2,271880208	275,046667	2,362749674
329,639088	2,120999	801,1179715	19,76550172	272,9157209	2,338286489	214,5443492	2,283015333	275,4254716	2,374570718
330,1038398	2,131757172	801,4281092	19,76537506	273,5137136	2,349797868	214,9226991	2,294243823	275,9552522	2,386511204
330,6559031	2,142407777	801,5099638	19,76592268	274,094426	2,361317862	215,4283781	2,306201073	276,4418319	2,398378349
331,2116044	2,152997845	801,6191031	19,76606051	274,6055621	2,373157533	216,0322826	2,317746911	276,8547425	2,410536765
331,7818576	2,163689428	801,639112	19,76569357	275,1840007	2,385027704	216,5079484	2,329046182	277,2299091	2,42288517
332,2602518	2,174555866	801,5936373	19,7652335	275,689225	2,397381464	216,8681083	2,340661869	277,6410007	2,434871524
332,6813479	2,185557114	801,6563924	19,76552593	276,1817164	2,409622768	217,4183526	2,352530643	278,2921989	2,44705881
333,0133135	2,196622855	801,8219204	19,76517389	276,650561	2,421517852	218,0540894	2,364121185	278,9893266	2,459169961
333,5008026	2,207811764	802,0201903	19,76530055	277,0220896	2,43335077	218,639804	2,375941996	279,4277031	2,471267841
333,9419076	2,218767144	802,1748044	19,76610335	277,3968014	2,445370885	219,0108779	2,387923228	279,8501634	2,4838847
334,5339886	2,229852443	802,3585223	19,76606237	278,0898364	2,457621035	219,3437529	2,400027627	280,2658025	2,49645639
335,240666	2,24109793	802,504951	19,76538251	278,8638164	2,470182714	219,6893609	2,412115262	280,6864438	2,508942631
335,7518021	2,252315943	802,6204568	19,76551476	279,3449391	2,482812844	220,2205058	2,424103246	281,2457831	2,521517348
336,1801741	2,263328366	802,7496051	19,76545888	279,7169224	2,495160784	220,8253198	2,436161777	281,6664244	2,534009643
336,5921752	2,274644167	802,8196362	19,76487959	280,1871312	2,507503834	221,1672899	2,448469903	282,1229907	2,546865154
337,2415544	2,286209331	803,0033541	19,76539368	280,6027703	2,519957712	221,4883415	2,460830881	282,6918797	2,559679919
337,7663329	2,297964484	803,2589221	19,76619276	281,0729791	2,53258761	222,0358573	2,473032603	283,2193866	2,572351027
338,0664662	2,309542685	803,4644679	19,76631011	281,7059874	2,545375134	222,5324414	2,485557028	283,8687659	2,585121788
338,5585028	2,320932993	803,6045301	19,76567867	282,2239446	2,558399679	223,1108801	2,497907762	284,3107803	2,598074389
339,0869193	2,332500484	803,7773341	19,76509566	282,8287586	2,571257285	223,8412044	2,510420313	284,6463839	2,611216514
339,6689959	2,344155986	803,8964779	19,76549613	283,3035149	2,583887881	224,2568434	2,523051841	285,1643411	2,624356078
340,1983218	2,355815678	804,0374496	19,76604561	283,6791362	2,596768305	224,7215952	2,535574171	285,8178131	2,637616713
340,7203718	2,367461401	804,1938827	19,76616854	284,1957292	2,609556527	225,1490578	2,548474617	286,4485477	2,650821703
341,1833046	2,379387684	804,2602758	19,76558554	284,6923133	2,622771528	225,6429134	2,561362259	286,9906065	2,664096308
341,6908027	2,391464376	804,5176628	19,76536388	285,1738908	2,636052188	226,3404959	2,574017768	287,4835527	2,677365326
342,2974356	2,403594387	804,7413985	19,76566749	285,614541	2,649290472	226,7170267	2,586640215	287,992415	2,690676719
342,844042	2,415763047	804,823253	19,76537506	286,2034388	2,662581609	227,173593	2,599437518	288,5308358	2,7040554
343,4543129	2,427821345	804,9906001	19,7654924	286,770054	2,675877402	227,7420272	2,612635988	289,2406965	2,717713943
343,868133	2,439864975	804,8796417	19,76579602	287,2730046	2,689154103	228,1694898	2,626184868	289,8941684	2,731396003
344,3056	2,451999642	804,8014252	19,76576435	287,7736815	2,702662936	228,5705769	2,639556331	290,5148986	2,745043137
344,8576633	2,464316383	805,0206134	19,76526144	288,2538947	2,716386672	229,1008124	2,652353168	291,0401318	2,758803195
345,4824862	2,476626138	805,181594	19,76535457	288,7568453	2,729948358	229,6619706	2,665494828	291,6567692	2,77274975
345,8881208	2,488857896	805,2752719	19,76534898	289,2807142	2,743692583	230,4095753	2,678927293	292,2065588	2,786708412
346,3937999	2,501523183	805,3880493	19,76490753	289,8846187	2,75753809	231,1171622	2,692519712	292,7154211	2,800561369
346,8794701	2,514280905	805,5190165	19,76531732	290,4621479	2,771059961	231,6737729	2,705924936	293,3729858	2,814442731
347,2569104	2,526941769	805,7045534	19,76576063	290,924626	2,784742486	232,1257918	2,719450067	293,9282323	2,828497552
347,7407616	2,539265029	805,9719449	19,76616296	291,4935149	2,798784502	232,4941372	2,733058785	294,3852534	2,842794052
348,280092	2,552206221	806,0374285	19,76570102	292,1847309	2,813033736	233,1498829	2,746800682	294,933224	2,857172507
348,8494357	2,565220522	805,9655784	19,76517762	292,7436154	2,827239199	233,7110411	2,760320691	295,4379935	2,871608007
349,2368804	2,577983599	806,1374729	19,76531918	293,2270119	2,841152925	234,1403226	2,774618587	295,9996065	2,885956893
349,649791	2,590694987	806,3111864	19,76531732	293,7135915	2,855731149	234,4868401	2,788331846	296,481184	2,900260377
350,0999909	2,603565399	806,4221448	19,76552407	294,2224538	2,869961757	235,2435398	2,802220891	296,8813617	2,914599252
350,4610603	2,616511714	806,3712131	19,76522605	294,7777004	2,884160934	235,8865525	2,816177225	297,5134605	2,929136731
350,8021208	2,629954656	806,4639815	19,76563024	295,4484527	2,898792709	236,2803637	2,830199916	298,0850779	2,944185273
351,2977955	2,643455806	806,7386489	19,76610708	295,9068381	2,913145786	236,843341	2,84475509	298,3979441	2,959073395
351,7552713	2,656281747	806,7686623	19,76563024	296,2619958	2,927640657	237,5163671	2,859022951	298,8417776	2,973760351
352,3728182	2,669462056	806,7504724	19,76532849	296,6680852	2,942694555	237,9347346	2,873232139	299,413395	2,988481767
352,9467094	2,682717337	806,8241414	19,76530614	297,1573933	2,957391057	238,2366869	2,887689524	300,0786904	3,003290493
353,5160531	2,696188219	807,0878949	19,76518693	297,7908564	2,971853565	238,6623304	2,901955057	300,6871424	3,018343925
354,0353746	2,709960616	807,0669765	19,76519252	298,3888492	2,986701873	239,1698285	2,916171928	301,2560313	3,033550792
354,486484	2,723631034	807,0378727	19,76554642	298,8658792	3,001914095	239,6864215	2,931142472	301,9517948	3,049119245
355,0449137	2,737239519	807,2143147	19,76613688	299,3092579	3,017151695	240,200286	2,946167033	302,5593373	3,06466232
355,6169859	2,750972801	807,4826156	19,76595248	299,8522262	3,032021424	240,7032366	2,960921045	303,1114006	3,079607718
356,3091114	2,764827853	807,5289999	19,76534898	300,3697287	3,04729651	241,2489334	2,975487395	303,76942	3,094699101
356,9530337	2,778437735	807,5490087	19,76520742	300,7649042	3,06272154	241,8009967	2,990226039	304,411978	3,110295261
357,4196045	2,792423638	807,6408677	19,7651236	301,3128747	3,077779628	242,3012188	3,00532138	305,0936443	3,126105392
357,9589348	2,806551801	807,7854774	19,76549054	301,8603906	3,093121537	242,78507	3,020646758	305,7261979	3,141723904
358,6683407	2,820586133	807,8109432	19,76508076	302,2482901	3,108869968	243,4317208	3,035693671	306,2350602	3,157411799
359,3340909	2,834438625	807,8591464	19,76531918	302,6862118	3,124254485	244,0310778	3,05103069	306,8394194	3,173289451
359,6696944	2,848824764	807,9191731	19,76602512	303,1050341	3,140025966	244,6304348	3,066181911	307,5269975	3,189110293
359,9516378	2,863351765	807,9946612	19,76594503	303,5384083	3,155798379	245,2570767	3,081528011	308,1563678	3,204893416
360,4564074	2,877564679	808,10471	19,76528565	304,0995666	3,171544249	245,8527957	3,096968174	308,8021091	3,220988532
361,1057866	2,892011121	808,2647811	19,76537692	304,7462173	3,18753692	246,4466958	3,112469339	309,4478503	3,237466654
361,8543008	2,906403314	808,3047989	19,76533594	305,3132873	3,203367074	247,193391	3,128334186	309,9853617	3,253718232
362,6401042	2,920787357	808,2529577	19,76509752	305,8999114	3,219364169	247,7290834	3,143692625	310,6420169	3,269988437
363,1248649	2,935597248	808,3848344	19,76487028	306,6593395	3,235850906	248,1283516	3,159495073	311,1335988	3,286200434
363,6714712	2,95047466	808,6085701	19,76528379	307,2568775	3,251976522	248,6385781	3,175167369	311,666108	3,30240335
364,3554113	2,965179078	808,7304424	19,76586121	307,7048037	3,268114712	249,1415287	3,190892983	312,2518226	3,31906471
365,0466273	2,980168016	808,5994752	19,76631942	308,2382223	3,284393764	249,7872699	3,207045608	312,8043406	3,335820833
365,7942319	2,995146476	808,7422658	19,76561906	308,7702768	3,300773632	250,4557486	3,223476465	313,3823245	3,352785338
366,478172	3,009999441	808,9469021	19,76531732	309,3309803	3,317397506	251,0532866	3,239583921	313,9048292	3,369645303
367,0293258	3,0250864	809,0978783	19,76537692	310,0140108	3,334229066	251,7363171	3,255563321	314,4532546	3,386268479
367,3694768	3,039962648	809,3507178	19,76503047	310,6324672	3,350819878	252,4084337	3,271897554	314,9512029	3,403399225
367,855147	3,055542044	809,2888722	19,76518693	311,2218198	3,367619772	252,886828	3,28833819	315,5437387	3,420326711
368,283519	3,071328892	809,2488544	19,7648144	311,8548281	3,384486489	253,394326	3,30485473	316,2395022	3,437227886
368,62367	3,086464513	809,4771376	19,76506586	312,4578231	3,401264963	254,0455243	3,32139106	316,9866521	3,454758636
369,2475834	3,101514918	809,5298883	19,76571778	313,0126149	3,418356594	254,6967225	3,338133445	317,7069719	3,472115228
369,8569449	3,117053802	809,5990099	19,76621884	313,7402107	3,435650788	255,3697486	3,354850917	318,3226999	3,489555872
370,447207	3,132716784	809,7490765	19,76595993	314,2345211	3,452831826	256,0018474	3,371652208	318,9225116	3,507011883
370,9483385	3,148604215	809,8727678	19,76542721	314,724284	3,4699805	256,6575931	3,388628355	319,5436965	3,52427255
371,3585207	3,164524941	810,0537572	19,76537692	315,4446038	3,48738622	257,2505837	3,405586342	320,0634728	3,542053359
371,8796611	3,180341824	810,1501637	19,76511243	316,1835683	3,504946073	257,6443949	3,422599043	320,7269492	3,559968978
372,5053935	3,196027391	810,3366101	19,76504537	316,8002057	3,522458662	258,3492533	3,439556564	321,5796005	3,577692511
373,1629582	3,211877569	810,5539793	19,76564142	317,4454922	3,540281614	258,9749857	3,456941329	322,1503084	3,595590202
373,7795956	3,228042767	810,7440637	19,76592081	318,0393923	3,558291995	259,4706603	3,474520973	322,6955505	3,613562399
374,5099199	3,244495977	810,9132297	19,76596552	318,6651246	3,575944748	259,9545115	3,491785131	323,5200075	3,631877089
375,0883585	3,260793655	811,0451065	19,76520183	319,1926316	3,593663159	260,5384071	3,508940791	324,1020841	3,650042768
375,4103197	3,277202161	811,2333719	19,7651683	319,7014939	3,611686113	261,2332611	3,526509259	324,4049459	3,66811415
375,8577911	3,293397627	811,3288688	19,76527261	320,2321841	3,629719078	261,8981017	3,544703809	324,8137637	3,686521274
376,6208572	3,30994653	811,2324624	19,76543466	320,9661463	3,647906177	262,5101917	3,562485783	325,4749664	3,705032241
377,2775124	3,326620696	811,2515618	19,76516085	321,6955611	3,666517028	263,1668469	3,580065427	326,1698204	3,723612358
377,7331692	3,343184966	811,0942192	19,76494851	322,2653595	3,684905293	263,7789368	3,597973828	326,7700869	3,74242065
378,2552192	3,359988818	811,0250976	19,76557622	322,6669014	3,702915208	264,1600151	3,615852659	327,4117354	3,761252923
378,9291548	3,37687323	811,1260515	19,76522791	323,1252868	3,72157216	264,6766081	3,634178991	327,918324	3,780687528
379,587629	3,393635638	811,2788466	19,76553338	323,8360569	3,740425853	265,3723716	3,652483204	328,5895311	3,800014566
380,0751181	3,410812951	811,4698405	19,76612012	324,5136305	3,759107717	266,0235698	3,671002786	329,302575	3,818326463
380,5898922	3,42799981	811,3588822	19,76559299	325,1416366	3,778058035	266,4564893	3,689183831	330,0979281	3,837382486
381,1537789	3,445276541	811,3979904	19,76505655	325,6218498	3,797039087	267,198637	3,707615635	330,762314	3,85659567
381,8022486	3,462300884	811,8545568	19,76532663	326,1425355	3,815642487	267,8270979	3,726225089	331,5844972	3,875705709
382,4670893	3,479653519	812,1137628	19,76529124	326,7687227	3,834840071	268,4337308	3,74466318	332,3011791	3,894956379
383,1955945	3,497454119	812,1437761	19,7652186	327,4776738	3,854162686	269,0631012	3,763465418	333,0096755	3,914390286
383,8276934	3,514753202	812,3065757	19,76473245	328,127053	3,87383734	269,6851956	3,782694667	333,9273557	3,93413479
384,4015846	3,532146116	812,3993441	19,76494665	328,6536505	3,893480329	270,2445348	3,801564891	334,8991508	3,953713517
385,0846151	3,54983519	812,3884302	19,76532477	329,3430475	3,912394325	270,7729513	3,820394836	335,3916422	3,973720654
385,7176234	3,56760855	812,4339049	19,76547192	330,0124356	3,93199168	271,3804938	3,839632001	335,8727649	3,993751539
386,3333514	3,585712528	812,3547789	19,7658016	330,7400314	3,951650501	272,0562483	3,858775336	336,4862191	4,013784752
386,9645407	3,60360533	812,4184435	19,76613315	331,3407527	3,971413165	272,710175	3,878244866	337,1719781	4,033817965
387,5648072	3,621810822	812,6512742	19,76545143	331,755937	3,991221464	273,3131701	3,897704385	337,9541436	4,053926616
388,2105485	3,639810959	812,6439982	19,76492802	332,4348748	4,011461897	273,9634588	3,917188118	338,6399026	4,074290914
388,9117689	3,657962668	812,595795	19,76496155	333,1874817	4,031842028	274,6628602	3,936887452	339,4070614	4,094910861
389,5338633	3,676677594	812,8122547	19,76533781	333,8045739	4,051741596	275,3158774	3,956293419	339,9345683	4,11535665
390,0140765	3,695060736	813,1760526	19,7653881	334,4107521	4,071914508	275,9870846	3,976397413	340,5607555	4,135774034
390,6570893	3,713264367	813,1787811	19,76534153	335,1901891	4,092833409	276,6328258	3,996614097	341,3097244	4,156806556
391,2055146	3,731949491	813,2597261	19,76476225	335,8827693	4,113118079	277,1039441	4,016663143	341,8285911	4,177691464
391,7312026	3,750466045	813,4334396	19,76517762	336,4343779	4,133531272	277,8206259	4,036430463	342,7226244	4,19836077
392,3232836	3,769680859	813,2733686	19,76493734	337,0378276	4,153977993	278,5809635	4,056625261	343,6839604	4,219237296
392,9644774	3,788874019	813,027805	19,76524281	337,6990303	4,17486616	279,2167003	4,077067791	344,1300675	4,240453755
393,7539188	3,807425033	813,2224369	19,76560975	338,3802418	4,196172957	279,8060529	4,097867482	344,8390187	4,261825278
394,4260354	3,826038212	813,3243003	19,76590591	339,0537227	4,217440173	280,4690746	4,117999882	345,6352813	4,283200527
395,1490837	3,845343597	813,2915585	19,76571406	339,5480331	4,238333462	281,0529702	4,13831156	346,3546916	4,304389512
395,9485296	3,864780531	813,2651831	19,7652633	340,0227893	4,259569944	281,7614666	4,159474468	347,2282613	4,326290958
396,5242398	3,884199071	813,3079294	19,76522418	340,7335595	4,280635529	282,4554111	4,18043295	347,9481264	4,347931169
396,9835346	3,903769184	813,362499	19,76524281	341,3811197	4,302144888	283,2148392	4,201150685	348,7466628	4,369661252
397,5119511	3,923297621	813,5644069	19,76522977	342,1573735	4,324075671	284,0115565	4,222105908	349,5783957	4,391775505
398,1031226	3,942980657	813,8336173	19,76517017	343,0313979	4,34550354	284,6536598	4,243395941	350,1791169	4,414165896
398,6660999	3,962869049	813,879092	19,76504723	343,6712274	4,367140956	285,3739796	4,264599827	350,5956655	4,435775372
399,2827373	3,982594926	813,8972819	19,76517203	344,2614895	4,389151367	286,0442772	4,285814423	351,3359942	4,457633512
400,1012825	4,002704042	814,0309777	19,76494292	344,959072	4,411499848	286,6645527	4,3075161	352,2564029	4,480210167
400,7433858	4,022979399	814,2310665	19,76535829	345,6230031	4,433476732	287,4430801	4,329453402	353,1117827	4,502755157
401,3454713	4,042852891	814,3211065	19,76578298	346,3924357	4,455738134	288,1061018	4,350748092	353,9189593	4,525308995
401,7720244	4,062763635	814,4193319	19,76595993	347,0754662	4,477799768	288,7773089	4,37277713	354,6829348	4,547943392
402,4714258	4,083264838	814,665805	19,76560416	347,6138871	4,500112393	289,5676598	4,394990103	355,3341331	4,570869759
403,0671448	4,104152074	814,6949088	19,76509752	348,2737255	4,522709072	290,2634233	4,416956276	355,9844218	4,593742109
403,648312	4,124767364	814,5275618	19,76505468	349,1582091	4,545581422	291,0474077	4,43882792	356,7956911	4,616578137
404,5359788	4,145071126	814,5693985	19,76522046	349,8166833	4,568404877	291,8759574	4,460721916	357,6374285	4,639596239
405,2308328	4,165892704	814,7294696	19,76522791	350,3996694	4,591009938	292,5089658	4,482968883	358,3227327	4,662971504
405,8056335	4,186809743	814,7785823	19,7651236	351,0895212	4,614270649	293,1028658	4,506055437	358,973931	4,686469237
406,3858911	4,207809203	814,8631653	19,76513664	351,5833768	4,637461046	293,7849869	4,528595771	359,7310853	4,710155097
406,8506429	4,228961866	814,9950421	19,76499508	352,2791403	4,660297074	294,5535099	4,551325163	360,4254845	4,733616043
407,6937445	4,249962258	815,0377883	19,76548309	353,1749926	4,683517273	295,1892467	4,573609848	361,2135617	4,757158479
408,6232481	4,271331453	814,8913597	19,76507145	353,8739393	4,707486256	295,7922417	4,596658218	361,8511175	4,78081966
409,3799478	4,292805422	814,9741237	19,7649243	354,4551064	4,731054304	296,5161995	4,620127546	362,5105012	4,80482217
410,0557023	4,314494527	815,2033164	19,76516644	355,1940709	4,754520372	297,1983206	4,642884412	363,3786139	4,829449597
410,7450993	4,336206915	815,2351487	19,76541045	355,8948366	4,778383183	297,8831701	4,665974226	364,222625	4,853669105
411,4445008	4,357473665	815,0678017	19,7657569	356,677002	4,80244297	298,6153134	4,689704324	365,0570864	4,877697226
412,176644	4,379586522	814,9804902	19,76587797	357,5583024	4,82670625	299,375651	4,713493095	365,821062	4,902016851
412,9342531	4,401894024	815,1223713	19,76525399	358,2404235	4,850617024	300,0705049	4,736805961	366,6746228	4,926801207
413,7036857	4,423802456	815,3015418	19,76509939	358,8743413	4,875108944	300,7289791	4,760399155	367,4185895	4,951378808
414,4558378	4,445542317	815,3743014	19,76509752	359,5314512	4,899466288	301,3638064	4,784266623	368,2371348	4,976177133
415,0788417	4,467841904	815,4670698	19,76514595	360,1562741	4,924001049	302,0331946	4,808628158	369,1184352	5,001039254
415,6836557	4,490361283	815,4743458	19,76531359	360,7733663	4,949001936	302,7771612	4,832809016	369,8255673	5,026370295
416,4094325	4,513102782	815,5652953	19,76518693	361,4600348	4,973814697	303,3746993	4,856786846	370,4722181	5,051626831
417,2416202	4,53536465	815,6789821	19,76527634	362,3095029	4,99850592	304,0640963	4,880918809	371,3912625	5,076774868
417,9237412	4,558262146	815,9054463	19,76484607	363,0434651	5,023287015	304,8153389	4,9051616	372,3698788	5,102196713
418,3657557	4,581150794	816,3292708	19,76496155	363,9120326	5,04840525	305,40742	4,930033966	373,377599	5,127566405
419,0233203	4,60395702	816,3547367	19,76486469	364,6719154	5,073882975	306,0977265	4,955048357	374,2570804	5,153566136
419,7854769	4,627358827	816,2219505	19,76519252	365,435891	5,099393761	306,8189558	4,979753085	374,8605301	5,179330242
420,544905	4,650561331	816,1801137	19,76566563	366,0179676	5,124731788	307,4665161	5,004591456	375,5158211	5,205040332
421,2934192	4,673554753	816,2710632	19,76576808	366,5668477	5,150607653	308,2259442	5,029698515	376,4125829	5,2312701
421,9719023	4,697021752	816,29471	19,76590405	367,3758433	5,176622751	308,9862818	5,054945737	377,2320376	5,257482172
422,7076835	4,720629847	816,29471	19,76529496	368,2530509	5,202151233	309,8421163	5,080334055	378,0942386	5,283980161
423,4289128	4,744135962	816,3720171	19,76508076	369,0811459	5,228085771	310,7134122	5,105534246	378,7608983	5,310280709
424,085568	4,768074211	816,5884768	19,76517576	369,7569005	5,254718802	311,4901207	5,131171693	379,5612536	5,336873693
424,7449517	4,791991039	816,6676029	19,76528379	370,3007783	5,281298747	312,1431379	5,157077826	380,4511942	5,363924887
425,4279822	4,816016366	816,8649632	19,76512546	370,9201442	5,307520132	312,9671402	5,182897812	381,3857	5,390884346
426,1328406	4,840267074	817,0441337	19,76506027	371,7409632	5,334156888	313,6392568	5,208865412	382,258815	5,417521102
426,9268295	4,86432686	817,1942003	19,76502861	372,4603735	5,360754063	314,2122385	5,23484186	383,0068744	5,444492668
427,7171804	4,8887941	817,1751009	19,76515713	373,1411303	5,387436919	314,9389247	5,261170814	383,7044568	5,472293111
428,4147629	4,913314425	817,2251231	19,7654924	373,9187483	5,414548649	315,836596	5,287374504	384,5189094	5,49957341
429,17601	4,937886904	817,4743247	19,76480323	374,5672181	5,441977495	316,6314944	5,313845485	385,3506423	5,526804816
429,9845508	4,9625446	817,6444002	19,76480881	375,2520676	5,469060354	317,4509492	5,34073556	386,1582736	5,554838555
430,7621688	4,987430469	817,5479938	19,76566749	376,1247278	5,496557186	318,2913223	5,367586986	386,9913708	5,582670663
431,2123687	5,012517504	817,4088411	19,76522977	376,9123502	5,523836088	319,0361985	5,394344813	387,912689	5,610145143
431,9517879	5,037780559	817,3397195	19,76506772	377,7786439	5,551494505	319,7510613	5,421244667	388,6530177	5,638049429
432,7967085	5,063113463	817,5552697	19,76542162	378,639026	5,579778304	320,496847	5,448637191	389,3419599	5,666456629
433,4506352	5,08833228	817,6134774	19,76567308	379,4311959	5,607310992	321,2153479	5,476093511	390,1364036	5,695160455
434,2655425	5,113832357	817,6962414	19,76566749	380,4061742	5,634817138	321,9183873	5,503361238	390,974503	5,724017484
434,9804053	5,139263516	817,8381226	19,76496341	381,1246751	5,663262522	322,7569414	5,530691829	391,782589	5,75256671
435,641608	5,165144503	818,0482159	19,7651534	381,7222131	5,692349587	323,6145949	5,558536975	392,7011787	5,781395799
436,3682943	5,191079973	818,1682692	19,76515154	382,3270271	5,720982167	324,4877099	5,586466407	393,6602409	5,810405565
437,2404997	5,217149553	818,2455762	19,76518321	383,1583053	5,749062472	325,3435444	5,613952994	394,5592764	5,839473538
437,9935614	5,24333322	818,3556251	19,76518693	384,0086828	5,778170027	326,2393967	5,641852157	395,4569477	5,868513106
438,7802743	5,269778124	818,3274308	19,76507517	384,7844818	5,80729807	326,9688115	5,670481478	396,4542087	5,89813801
439,4114637	5,296074481	818,3929144	19,76506027	385,4756978	5,836323203	327,6954978	5,699340369	397,3741626	5,927864428
440,0935847	5,322437428	818,4038283	19,76520928	386,1778278	5,865662191	328,4831202	5,727992041	398,084478	5,957335198
440,8484653	5,349162659	818,3820004	19,76536016	387,0409383	5,894835869	329,1625128	5,756492839	398,8443608	5,987095609
441,5851561	5,375987542	818,3365257	19,76473058	387,9322431	5,924379748	330,0401752	5,785364303	399,7101998	6,01748932
442,4955603	5,402828257	818,3810909	19,7649541	388,6525629	5,954461	330,8769103	5,814870463	401,0294219	6,047742867
443,4432538	5,429949301	818,5875463	19,76510311	389,4529183	5,984066346	331,6063251	5,843800135	402,1371865	6,077877204
444,2163243	5,457217959	818,6739482	19,76518693	390,2314458	6,01426122	332,5076344	5,872691623	402,9320849	6,108285351
444,9230017	5,484685454	818,5829988	19,76552407	390,8953769	6,044156207	333,3934823	5,902185676	403,8365774	6,13907627
445,7033482	5,512119422	818,7066901	19,76598042	391,8030526	6,074200672	334,2193035	5,932051327	404,6137406	6,169758226
446,5728251	5,539640468	818,7867256	19,76594689	392,7161854	6,104736875	334,9532657	5,961724659	405,6523836	6,200360553
447,3886419	5,567540097	818,8012775	19,76506213	393,6675168	6,135700555	335,6108304	5,99149485	406,6346379	6,231439717
448,1526175	5,595488621	818,9658961	19,7651534	394,5988394	6,16650917	336,4193712	6,021502062	407,484106	6,26308885
448,929326	5,622725614	819,0504791	19,76511056	395,3046073	6,197387634	337,2533779	6,051574001	408,4750005	6,294470229
449,8078979	5,650901846	819,2705768	19,76516644	396,0804064	6,228252594	338,0100775	6,081868525	409,5031843	6,326045788
450,6728274	5,679683437	819,2987711	19,76529124	396,8807617	6,259409058	338,8595456	6,112680866	410,4276857	6,357519367
451,5404853	5,708327659	819,239654	19,76520556	397,7084019	6,290504521	339,6771813	6,143662707	411,4053925	6,389256045
452,2626242	5,737012393	819,3433364	19,7649094	398,6824708	6,322345507	340,6230558	6,174107175	412,3421721	6,421157101
452,9174604	5,765708302	819,401544	19,76501929	399,670182	6,354229799	341,5189082	6,20487062	413,3216979	6,453415785
453,7832993	5,794588614	819,4324669	19,76518879	400,456895	6,385925964	342,2683318	6,235940471	414,3430605	6,485979943
454,5581888	5,823841455	819,5416062	19,76520742	401,2017712	6,417863808	343,1259853	6,267306948	415,3671515	6,518535719
455,3958335	5,852989522	819,6871254	19,76473245	402,0976235	6,449784888	344,0791358	6,298814521	416,2484519	6,551133405
456,3180611	5,882153421	819,8190021	19,76485165	402,9952948	6,482344389	344,8567538	6,330352827	417,1911432	6,583971837
457,1502488	5,911919886	819,7898983	19,76520369	403,7583608	6,514827056	345,5697977	6,36206855	418,2793537	6,616947174
457,9569706	5,941602066	819,7380571	19,76593571	404,5468928	6,547434986	346,5102152	6,393967744	419,2707029	6,650184212
458,8428185	5,971041637	819,9672498	19,7655576	405,4745774	6,580647345	347,4497233	6,425876716	420,0451377	6,683513452
459,5904232	6,001124752	820,1873475	19,76566749	406,4377323	6,613286474	348,2146083	6,458047391	420,9214358	6,716679244
460,4062399	6,031354084	820,1482392	19,76559671	407,2089838	6,646354478	349,0377011	6,490599441	421,9196063	6,750557498
461,2029573	6,061194124	820,0518328	19,76497459	407,9020188	6,679919807	349,9817566	6,52287908	422,8213703	6,784608978
461,956019	6,091809024	820,0518328	19,76525399	408,6614469	6,713083737	350,8730614	6,555764079	423,8277262	6,818549165
462,7218135	6,122636731	820,2455551	19,76492802	409,4799922	6,746663968	351,6597744	6,588702628	424,9554997	6,852954548
463,6876969	6,153348023	820,3319571	19,76487773	410,4804364	6,78083326	352,502876	6,621584833	425,9973259	6,886859344
464,6399379	6,183855355	820,351966	19,76514223	411,5409072	6,814707789	353,442384	6,65483165	426,8977257	6,921366241
465,4102799	6,214669092	820,4147212	19,76511801	412,531347	6,848986977	354,2400109	6,688283824	427,8199534	6,956399335
466,3652494	6,246200879	820,4392775	19,76513664	413,3326118	6,883435666	354,9494168	6,721650782	428,8308567	6,991233592
467,3493227	6,27740484	820,5065801	19,76516644	414,0602076	6,9175393	355,8552735	6,755409361	429,8358484	7,026195905
468,166049	6,308690292	820,5102181	19,7651236	415,0270005	6,952344686	356,7893246	6,78932254	430,8844958	7,061209441
469,0819101	6,340397168	820,5184036	19,76523163	416,0601865	6,987204088	357,5132824	6,823210107	431,8303704	7,096553131
469,8940889	6,372293568	820,6102625	19,76505282	416,9733192	7,022236716	358,4709804	6,857838542	432,7762449	7,132028604
470,9518313	6,404202075	820,6348189	19,76526144	417,9464786	7,057578078	359,5560076	6,892081874	433,8076119	7,167899888
471,9386331	6,436017449	820,8558261	19,76494106	418,9296424	7,092877996	360,2936078	6,926366185	434,9403876	7,204137647
472,7162511	6,46850943	820,9449566	19,7646598	419,8145808	7,128339033	361,0257511	6,961172036	435,9599312	7,24014863
473,5293394	6,501022365	820,8858394	19,76500998	420,6112981	7,163969104	361,9143274	6,995861006	436,8307724	7,276323991
474,3396992	6,533486871	820,9613275	19,76563769	421,5071504	7,200069494	362,9029482	7,03095743	437,835764	7,312829506
475,1309596	6,566471987	821,1104846	19,76535643	422,3839034	7,236224366	363,7014846	7,066243378	438,8862304	7,34939742
476,1468652	6,599247555	821,1686923	19,76555387	423,2342809	7,272311717	364,5591381	7,102042019	439,9808074	7,386393276
477,2237069	6,632202868	821,2723747	19,76579043	424,006442	7,309189295	365,5895956	7,136968011	440,982161	7,423400308
478,1013694	6,665601957	821,1723303	19,76556877	424,9859678	7,345438231	366,4699865	7,173087027	442,0867424	7,460338422
479,029054	6,699043886	821,0831998	19,76495224	426,2174236	7,382041069	367,2776178	7,209326184	443,1990544	7,497913561
480,0040323	6,732490472	821,1677828	19,76499508	427,0887196	7,419496533	368,1307239	7,245074068	444,0426108	7,535540388
480,8589574	6,766195035	821,2205335	19,76506213	427,7571982	7,456473297	369,057499	7,281493435	445,1003532	7,573184445
481,6847786	6,800239064	821,3142114	19,76511988	428,7203531	7,49388918	370,0634002	7,318036203	446,2836058	7,611075768
482,3387053	6,834352012	821,3787856	19,76519252	429,6953315	7,531474097	371,0056367	7,354592009	447,2922355	7,649162202
483,2100012	6,868798838	821,4942914	19,76512733	430,4674925	7,569180552	372,0615601	7,391733618	448,3613465	7,68761325
484,2550107	6,903272673	821,5770554	19,7651087	431,2269206	7,607175252	373,1747816	7,428720161	449,5045814	7,726488981
485,1117547	6,937631024	821,6079782	19,76507703	432,2355503	7,645334796	374,1315701	7,465629404	450,6560017	7,765268785
486,1058325	6,97219054	821,5734174	19,76511801	433,2969306	7,683669894	375,0465218	7,50291397	451,6337085	7,803637411
487,1099146	7,007181725	821,5897883	19,76501557	434,1946019	7,721864828	375,8832569	7,540607852	452,4586203	7,842972749
487,8984466	7,04247652	821,7125701	19,76525771	435,4042299	7,760819255	376,8145795	7,578620247	453,5072677	7,882336959
488,7088064	7,077628358	821,8335329	19,76506772	436,334643	7,799789981	377,859589	7,616956276	454,6505026	7,921715138
489,4400401	7,113150396	821,8817362	19,76504164	436,9685608	7,838923222	378,628112	7,655068788	455,7328013	7,961517069
490,4332084	7,148748803	821,8962881	19,76482558	438,0326696	7,878010829	379,5339688	7,693001555	456,906959	8,001197928
491,4836748	7,184772358	821,9681382	19,76540114	439,0640367	7,917292151	380,6844796	7,731542941	458,0333682	8,041700213
492,5059469	7,22085645	821,9399438	19,76489077	439,963527	7,957458229	381,7085707	7,770599348	459,2839234	8,08215407
493,3563244	7,257019704	822,0154319	19,76472686	440,8802976	7,997019878	382,6235224	7,809702787	460,393507	8,122306178
494,3012894	7,293495882	821,9726856	19,76487214	441,8225342	8,037316342	383,4711714	7,848672116	461,4603443	8,162754447
495,2835438	7,329664724	822,2000593	19,76498763	442,8302543	8,077718044	384,3342819	7,887701049	462,6440517	8,203932873
496,1775771	7,366309005	822,2728189	19,76521301	444,0653482	8,117845007	385,3865673	7,927463865	463,8609557	8,245227714
497,131637	7,403703002	822,2737284	19,76536388	445,1749317	8,158722615	386,3497223	7,96710002	464,9368879	8,286557945
498,2012028	7,440680232	822,2982847	19,76558181	446,0371327	8,199654241	387,3083297	8,007128263	465,9423343	8,327947781
499,4026454	7,477732899	822,1836884	19,76595062	447,0384864	8,240454549	388,1750782	8,047467567	467,0810217	8,369665443
500,4412884	7,515187431	822,3328455	19,76589101	448,1007763	8,281855561	389,0672925	8,087850643	468,3347602	8,411743526
501,2798425	7,552930208	822,4847312	19,76517389	449,0011761	8,323429799	390,0513658	8,128216024	469,4770856	8,453928711
502,2057081	7,591082301	822,5565812	19,76503978	450,047095	8,365192164	391,2255235	8,168716447	470,6057686	8,496515296
503,1715915	7,629069085	822,4974641	19,76518693	451,0557246	8,407444404	392,2505241	8,209731891	471,8590523	8,538843905
504,2866321	7,66711035	822,3819583	19,76505468	451,852442	8,44923564	393,0690693	8,250749198	473,1027863	8,5814724
505,4780702	7,705603773	822,4228855	19,76507517	452,7519323	8,491553073	394,0531426	8,292429607	474,3065026	8,624574007
506,536722	7,744186603	822,6893675	19,76524467	453,7996702	8,534176912	395,098152	8,334036441	475,5397775	8,667707279
507,3852806	7,783152672	822,765765	19,76522605	454,876512	8,576904127	396,2604863	8,37561161	476,7048402	8,711189796
508,2929563	7,822329685	822,8839993	19,76482185	455,9051505	8,61992564	397,4391915	8,417568621	477,9372056	8,755041118
509,2306454	7,861558853	822,9549399	19,76528006	456,8219212	8,663095233	398,5660554	8,459375689	479,160476	8,798936211
510,2611029	7,900487204	822,9649444	19,76479019	457,8369173	8,70653491	399,6856435	8,502374851	480,1354543	8,842956102
511,2788275	7,940404619	822,9785868	19,7647399	458,8082577	8,7501534	400,6042331	8,545004277	481,2018369	8,887156669
512,0837304	7,98046732	823,2477972	19,76517017	459,9032894	8,793818457	401,5364652	8,587637428	482,4473899	8,931764224
512,9586643	8,020061566	823,3805835	19,76591709	461,0819945	8,838108431	402,5550993	8,630659873	483,818908	8,976545937
514,1155416	8,060531255	823,1541193	19,76583699	462,2234104	8,882524134	403,6073847	8,673947744	485,0908363	9,021458035
515,2223967	8,100823993	823,2587112	19,76562093	463,1965698	8,926876507	404,5623542	8,717713383	486,1995104	9,066612276
516,204651	8,141208932	823,4824469	19,76561906	464,2179323	8,971751352	405,4509305	8,761431526	487,4041362	9,11230296
517,3587998	8,182106098	823,5233741	19,76502861	465,1465265	9,016745406	406,2922132	8,8049187	488,7888419	9,158204122
518,3983523	8,223302219	823,6543414	19,76487773	466,1051339	9,06182421	407,2917479	8,849217987	489,9466287	9,203692708
519,3424078	8,264129536	823,7471098	19,76517389	467,2256314	9,107051095	408,2885541	8,893462327	491,2713078	9,249805281
520,1782334	8,305697255	823,8444258	19,76503978	468,3634093	9,153161805	409,345387	8,938167671	492,6387331	9,296629383
521,1277459	8,347653335	824,0717995	19,76520183	469,3010984	9,198722103	410,373116	8,982927032	493,990697	9,343206686
522,2500624	8,389531184	824,1409211	19,76521115	470,4552472	9,244616746	411,6318567	9,027908979	495,2330668	9,389780263
523,4333151	8,431310312	823,885353	19,76517017	471,5502788	9,291398939	412,9169727	9,073346342	496,400858	9,436847441
524,4155694	8,473400503	823,8198694	19,76499135	472,5425376	9,338244463	414,1038634	9,118812577	497,6664199	9,484198672
525,3987332	8,516162177	823,9426512	19,7648945	473,6075559	9,384757504	415,1661532	9,164641096	498,7146126	9,531493093
526,6329175	8,5589164	824,065433	19,76514595	474,7562478	9,431567637	416,2675513	9,210218158	499,9051412	9,579392874
527,8134417	8,601667829	824,0326912	19,76531359	475,8021667	9,479072537	417,358945	9,256387541	501,3630613	9,627439803
529,0094272	8,644734046	823,9471987	19,76546819	476,7871495	9,526338086	418,4794425	9,303215369	502,8819175	9,675748434
530,2199647	8,687982802	824,0081348	19,76468774	477,9704021	9,574005036	419,5280899	9,349976142	504,1702167	9,724095249
531,2949875	8,731811771	824,0808944	19,76468588	479,2446042	9,62214696	420,6322165	9,396600942	505,3411912	9,772759645
532,3481824	8,775646329	824,1400116	19,76485352	480,6697825	9,670623229	421,756352	9,443574988	506,5471812	9,821758386
533,275867	8,819254575	824,3410099	19,76521673	481,873044	9,718822896	422,6913126	9,490690595	507,9323417	9,871264698
534,3827221	8,863508228	824,4756151	19,7656172	482,738883	9,767399747	423,6280922	9,538088392	509,2429236	9,920828752
535,6514672	8,908101813	824,4910765	19,76590405	483,8230007	9,816459024	424,7185763	9,586248943	510,5971612	9,97043099
536,7528653	8,952814608	824,6156773	19,7659413	485,0244432	9,865663588	425,9554892	9,634427189	511,9109264	10,02039551
537,7978748	8,997768615	824,8048522	19,76545515	485,8857347	9,915371996	427,098724	9,682746064	513,2278747	10,07050439
538,9492951	9,042743111	824,9149011	19,76496714	486,963486	9,964871789	428,2210405	9,73113572	514,5598298	10,1209206
540,2262257	9,088109694	824,9267245	19,76498949	488,1267297	10,0146249	429,2833304	9,779939815	515,9927387	10,17154916
541,4667765	9,133519118	824,8203136	19,76513105	489,2563222	10,06499921	430,3465297	9,828997229	517,3788087	10,2228464
542,5299759	9,179361607	824,7793864	19,76495038	490,5059679	10,11544988	431,3842632	9,878436486	518,7225871	10,27408311
543,6813962	9,225253456	824,9767467	19,76496155	491,5664388	10,16612872	432,4410961	9,927746288	519,9699591	10,32558432
545,0447288	9,271466611	825,0576917	19,76508262	492,5395982	10,21731701	433,566141	9,977496606	521,2832695	10,37736771
546,3662246	9,318368945	824,9176296	19,76514595	493,7155748	10,26852112	434,7266563	10,02744902	522,6134056	10,42915018
547,4712607	9,36516604	824,8385035	19,76521115	495,1107398	10,31972989	435,8435158	10,07772926	524,2041118	10,4808451
548,5317316	9,411763831	824,9440049	19,76525212	496,2057714	10,37158686	436,8175847	10,12828238	525,6329281	10,53289858
549,6886089	9,458871056	825,1859305	19,76506213	497,2189485	10,42369249	437,9017024	10,17910186	526,9275938	10,5864459
550,876409	9,506524968	825,2568711	19,7648144	498,3367176	10,47568636	439,0067385	10,23018024	528,2404494	10,63992057
552,0087299	9,554028005	825,1377273	19,76500625	499,545436	10,52751353	440,1026796	10,28131171	529,6710847	10,69310375
553,0355495	9,601595303	825,1377273	19,76524095	500,7459691	10,58032976	441,2695614	10,33284644	531,0380552	10,7466343
554,2533629	9,649957019	825,188659	19,76488705	502,1138492	10,63379233	442,4973793	10,38470528	532,3295377	10,80059606
555,4820903	9,698407211	825,2241293	19,76496528	503,3298436	10,68730147	443,6597135	10,43680811	533,6655855	10,85494804
556,6007688	9,747002689	825,2332242	19,76514409	504,4066854	10,74098383	444,8884409	10,4888113	535,1285078	10,90927488
557,8476861	9,795905504	825,3796529	19,76502674	505,5481012	10,79476957	446,1062543	10,54079307	536,4263567	10,96416796
559,1218882	9,845117518	825,4396795	19,76545888	506,7013406	10,84886171	447,364995	10,59385796	537,7055611	11,0191132
560,2087344	9,894503689	825,532448	19,76516085	507,9882756	10,90339437	448,5809895	10,6474444	539,277168	11,07390476
561,4220003	9,94405191	825,6197595	19,76545701	509,2069985	10,95815055	449,7642421	10,70089207	540,8219448	11,12962579
562,6716461	9,993748212	825,6761482	19,76556691	510,2983922	11,0128285	450,9984265	10,75462845	542,1843679	11,18522482
563,8330709	10,04376396	825,7416318	19,76544398	511,366139	11,06759119	452,1280189	10,80862187	543,445837	11,24117308
564,9963146	10,09418483	825,7207134	19,76559299	512,6085088	11,12371734	453,2376025	10,86286861	544,8068959	11,29762054
566,221404	10,1449745	825,7761926	19,76496341	514,0009452	11,17941136	454,3108063	10,91737333	546,3630414	11,35471713
567,3164357	10,19549689	825,8289433	19,76513105	515,1769219	11,23510818	455,4986064	10,97229063	547,8750764	11,41124282
568,7125101	10,24685001	825,9726434	19,76500253	516,3201568	11,2916497	456,6973204	11,02698534	549,3748332	11,46828633
570,0931231	10,29819196	825,9871954	19,76503419	517,5452462	11,34819681	457,7104976	11,08203395	551,0855928	11,52595568
571,3300359	10,34957675	826,0353986	19,76513478	518,789435	11,40449339	458,9465009	11,13765533	552,6517427	11,58376753
572,523293	10,40152685	826,1972886	19,7650137	520,2318936	11,46221676	460,1033782	11,19347321	554,0764662	11,64205621
573,7674818	10,45404972	826,1981981	19,76487214	521,4151463	11,52025865	461,176582	11,24933487	555,6621702	11,70047342
575,1417283	10,50580703	826,1854652	19,76514595	522,6393262	11,57778923	462,546281	11,30599187	557,2446911	11,75937677
576,2285745	10,55799928	826,2864191	19,76519066	523,8789675	11,63541295	463,8796003	11,36286029	558,7112513	11,81823077
577,5109621	10,6115643	826,3710021	19,76493361	524,9567187	11,69372678	465,0191972	11,41983674	560,1441602	11,87723378
578,8624712	10,66501383	826,5056073	19,76486842	526,3418792	11,75264131	466,1906264	11,47691843	561,7275906	11,93661397
580,1239404	10,71834787	826,560177	19,76507703	527,7397726	11,81155398	467,5457736	11,53448627	563,1536783	11,99641326
581,3835906	10,77206935	826,5456251	19,76508635	528,8648176	11,87033906	469,0100601	11,59212861	564,4874523	12,05615667
582,4631609	10,82606743	826,650217	19,76521301	530,2399736	11,93026687	470,2451539	11,65024035	565,9549221	12,11673361
583,7228111	10,88056191	826,7211576	19,76514782	531,4741579	11,98982867	471,357466	11,70894161	567,5933768	12,17772313
585,0079271	10,93507221	826,8093786	19,76500812	532,7692784	12,04995485	472,4406742	11,76779374	569,1454296	12,23900601
586,1948177	10,99013293	826,7793653	19,76511429	534,0862268	12,11066125	473,6166509	11,82699326	570,7329526	12,30020322
587,4981237	11,04498411	826,6065613	19,76501929	535,2712984	12,17102306	474,8608396	11,88591989	572,2991025	12,36160997
588,7705068	11,10023575	826,4410332	19,7650137	536,5982512	12,23218021	475,9786087	11,94522093	573,8043163	12,42369193
589,9837728	11,15588599	826,558358	19,76501557	538,0307054	12,29357486	477,1882367	12,0051655	575,3804707	12,48597226
591,3834851	11,21174392	826,8330254	19,76493361	539,4313273	12,35491921	478,5852206	12,06512591	576,8938699	12,54864375
592,6631442	11,26795296	827,0904125	19,76503792	540,6709686	12,41675623	480,0167653	12,12608283	578,470479	12,61173899
593,9046045	11,32446934	827,168629	19,76525957	542,0133829	12,4791567	481,3018813	12,18670261	580,3449476	12,67487241
595,2597517	11,3814877	827,1295207	19,76538065	543,4385611	12,54167266	482,5133283	12,24775639	582,0061398	12,73824891
596,6276317	11,43841852	827,1849999	19,76473431	544,6973018	12,60466639	483,8029918	12,30942298	583,5886606	12,80195137
597,8136129	11,4955654	827,2768589	19,76484048	546,045173	12,66782402	485,1117547	12,37094149	584,9551764	12,86631041
599,1814929	11,55334558	827,3350665	19,7649243	547,4739892	12,73133929	486,3013738	12,4327217	586,3012286	12,93046084
600,553011	11,61150108	827,2995962	19,76501184	548,6918026	12,79519169	487,4991784	12,49514918	587,9242219	12,9942881
601,8253941	11,66946753	827,519694	19,76510497	549,9960181	12,85933374	488,6114904	12,55789611	589,594509	13,06006182
603,2141926	11,72764818	827,6542992	19,76493175	551,1638093	12,92353632	489,7992905	12,62054431	591,1743014	13,1259175
604,5302314	11,78727238	827,6715796	19,76497273	552,3543379	12,9870907	491,1708086	12,68402512	592,8623236	13,19192871
605,9226679	11,84614221	827,766167	19,76494665	553,8850175	13,05251611	492,5114038	12,74771454	594,7417944	13,25812525
607,4196962	11,90525883	827,7543436	19,76497459	555,3920503	13,11879833	493,8147098	12,8114943	596,5189471	13,32470177
608,8776162	11,96498641	827,7870854	19,76517203	556,74265	13,18491944	495,1234727	12,87581237	598,1110176	13,39145059
610,208207	12,02477545	827,9062292	19,76506772	558,2669631	13,25110853	496,4094982	12,93975138	599,7626601	13,45858218
611,5724491	12,08523039	828,0608433	19,7652931	559,7303401	13,31732277	497,567285	13,00349203	601,5161659	13,52589631
612,8702981	12,14594704	827,9880838	19,76571592	561,0272796	13,38391233	498,9706354	13,06960569	603,2605768	13,59377855
614,1317673	12,20654447	827,9917217	19,76568053	562,2705589	13,45108676	500,328511	13,13564856	604,9272259	13,66193552
615,4850954	12,26745948	828,0872187	19,7656321	563,6820947	13,51858157	501,8046209	13,20172962	606,5674996	13,7302294
616,9621149	12,32905622	828,0062736	19,7652186	565,3364656	13,58636601	503,253446	13,26800439	608,2577956	13,79932329
618,3991165	12,39106647	828,1308744	19,76491498	566,8962491	13,65453603	504,5731229	13,33445239	609,8671465	13,86837713
619,7324358	12,45351816	828,2009055	19,76494479	568,2641292	13,72298544	505,8946187	13,40133253	611,511513	13,93789943
621,1921748	12,5154092	828,1490643	19,76523163	569,844831	13,79185954	507,4271174	13,46842686	613,2609261	14,00766852
622,543684	12,57840851	828,2545657	19,76489077	571,2318105	13,86083608	508,860481	13,5356907	615,075368	14,07784647
623,9388489	12,64153262	828,2582037	19,76500439	572,5360259	13,93035651	510,2110807	13,60367352	616,7747589	14,14873595
625,4085924	12,70465022	828,378257	19,76509194	574,0921714	14,00002409	511,6071551	13,67211455	618,3149883	14,21980144
626,7928434	12,76838248	828,4246412	19,76497459	575,6646878	14,07009587	512,8949997	13,7405025	620,1148783	14,29089768
628,1589044	12,83244536	828,4655685	19,76505096	577,2153763	14,14097883	514,4229508	13,80914283	621,9666096	14,36261137
629,5113231	12,89695714	828,4546545	19,76494851	578,6769343	14,21200893	516,0018336	13,87857199	623,665091	14,43444242
630,9092165	12,96081607	828,4564735	19,764969	580,1021125	14,28309026	517,4497493	13,9482759	625,4440627	14,50661619
632,5490355	13,02494135	828,547423	19,76494665	581,5472997	14,35465681	518,6484633	14,01809435	627,3212598	14,57944468
633,9223725	13,09118352	828,6174541	19,76497645	582,8997183	14,42640497	520,0909219	14,08829744	629,3085058	14,65265222
635,2338639	13,15722454	828,6811187	19,76519066	584,4640493	14,49866535	521,5361091	14,15911242	631,2202637	14,72607023
636,6472187	13,22326462	828,7802537	19,76511429	585,8855895	14,57156555	522,9913006	14,23027105	633,0488029	14,79981515
638,2070022	13,28963811	828,7320504	19,76507145	587,349876	14,64449835	524,3791896	14,30133375	634,8064014	14,87394376
639,9232187	13,35637482	828,6783903	19,76505282	588,6759193	14,71807376	525,8243767	14,3730074	636,5690022	14,948525
641,3920527	13,42333132	828,8357328	19,76503419	590,031976	14,79190994	527,3423234	14,44513088	638,3461549	15,02337633
642,8645247	13,49049644	828,8793886	19,76495038	591,5917594	14,86603949	528,7474928	14,51730744	640,2510916	15,0988684
644,4197607	13,55804713	828,7948056	19,76504351	593,1542714	14,94041398	530,1435672	14,59014897	642,1064608	15,17462031
645,997734	13,62644625	828,6874852	19,76497273	594,6703991	15,01514982	531,5178137	14,66324662	643,8495075	15,25057711
647,5038573	13,69446353	828,6056307	19,76508821	596,1474185	15,09059905	532,8784178	14,73667581	645,6739539	15,32710389
648,9481349	13,76311969	828,7247745	19,76505655	597,5480404	15,1663491	534,1735383	14,81096368	647,5129523	15,4033345
650,4478917	13,83198168	829,0494641	19,76508635	598,9550287	15,24213361	535,4159081	14,88509882	649,3069306	15,48000097
651,9258207	13,90127487	829,1867978	19,76503792	600,4566045	15,31868366	537,0038859	14,95947517	651,2850816	15,55828887
653,3746458	13,97093966	829,1731554	19,76506213	601,9790987	15,39509309	538,5918637	15,03465897	653,2136652	15,63670157
654,9144203	14,04105427	829,2450055	19,76501743	603,4297428	15,47145874	539,9406444	15,10998899	655,0162838	15,71496992
656,4851177	14,1119214	829,2504624	19,76501929	605,0513719	15,54956969	541,2412218	15,18568875	656,7861605	15,79382127
658,0949234	14,18255383	829,2577384	19,76532477	606,6639061	15,62797588	542,6573051	15,26178432	658,4569023	15,87307123
659,5628479	14,25325984	829,2122637	19,76505655	608,231875	15,70681419	544,1225011	15,33843217	660,36002	15,95257637
660,9934831	14,32481521	829,23682	19,7647697	609,6379538	15,78537683	545,4958382	15,41466371	662,4932399	16,03269246
662,5050633	14,39664346	829,2813853	19,76507145	611,1449866	15,86429524	546,8546233	15,49148292	664,6287335	16,11310657
664,1612532	14,46885076	829,3759727	19,76481813	612,8339183	15,94373519	548,3716605	15,5698416	666,537763	16,19377214
665,8674653	14,54155166	829,4778361	19,76514223	614,2872909	16,02356816	549,8832407	15,64821332	668,2326064	16,27486426
667,5700395	14,61419761	829,6106223	19,76503606	615,822518	16,10438274	551,6531175	15,72688773	669,9961167	16,35603647
669,1925781	14,68730829	829,5924325	19,76504351	617,5178161	16,18481362	553,2601947	15,80549135	671,7100595	16,43823872
670,580467	14,76093493	829,4787456	19,76490381	619,0585002	16,26586103	554,7199337	15,88427378	673,4926691	16,52086193
671,9956408	14,83504305	829,4378183	19,76479205	620,4600316	16,34760321	556,2324234	15,96426321	675,4467186	16,60403089
673,5699762	14,90960287	829,3896151	19,76500998	622,034367	16,42943665	557,6339548	16,04448361	677,4707991	16,68704712
675,4317119	14,98435827	829,4068955	19,76548309	623,7178417	16,51193507	559,1237072	16,12476361	679,4794182	16,77037441
677,2061361	15,05962403	829,4751076	19,76501929	625,3230999	16,59463464	560,6916761	16,20564152	681,5107747	16,85451009
678,6995265	15,13482926	829,6697395	19,76489636	626,9538239	16,67785763	562,173243	16,28687147	683,5653232	16,93899036
680,1929168	15,21068454	829,931674	19,76475852	628,6582171	16,76117001	563,5693174	16,36855964	685,5584809	17,02417657
681,7681617	15,28704927	829,8325391	19,76494106	630,4280938	16,8453802	565,1409243	16,45055513	687,3247197	17,1092417
683,4743738	15,36344286	829,8025257	19,76544584	631,862367	16,93001134	566,7225356	16,53303306	689,1687203	17,19489916
685,0641706	15,43988116	829,8498195	19,76522232	633,239342	17,01468718	568,1568088	16,6159189	691,1477808	17,28108934
686,5730223	15,51719769	829,9917006	19,76541604	634,9346402	17,10004662	569,6201858	16,69917541	692,9804127	17,36800967
688,2810534	15,59555917	830,0926546	19,76526144	636,7272543	17,18553271	571,137223	16,78301306	694,8976276	17,45516283
690,080034	15,67401192	829,9744202	19,76527448	638,5471532	17,27195386	572,8134218	16,86698855	696,9744588	17,54271087
691,7853366	15,75259877	829,9416784	19,76542162	640,2515463	17,35828932	574,4086755	16,95166253	699,1922617	17,63052155
693,4615354	15,83168482	830,2654586	19,76568985	641,9586679	17,44512769	575,7929265	17,03644455	701,2618169	17,71860417
695,0376897	15,91086772	830,4237106	19,765308	643,7449156	17,53256211	577,3072352	17,12180771	703,1954027	17,80749146
696,8057475	15,99058893	830,3745979	19,76491126	645,306518	17,62076208	578,9825245	17,20784887	705,3163444	17,8970288
698,5428824	16,07078325	830,361865	19,76502302	647,0063637	17,7090943	580,6769132	17,29420482	707,4154582	17,98657919
700,0999374	16,15133893	830,4864658	19,76485165	648,8962937	17,79787169	582,2130498	17,38053842	709,3140285	18,07661759
701,6424405	16,23246643	830,6283469	19,76502116	650,5215608	17,8871967	583,7564624	17,46741405	711,4940873	18,16734144
703,1776676	16,31378952	830,529212	19,76516272	652,2586957	17,97659621	585,3053319	17,55532717	713,6609585	18,25846018
704,7210801	16,39529514	830,3118428	19,76500253	653,9285281	18,06679666	587,0970365	17,64343028	715,602275	18,34972233
706,542798	16,47793884	830,0817406	19,76507703	655,5146869	18,15738454	588,8696417	17,73188357	717,4312689	18,44175376
708,4354566	16,5605043	830,3464036	19,76490567	657,3773321	18,24841573	590,3266523	17,82057342	719,2943689	18,53464946
710,0707281	16,64352426	830,9057428	19,76500625	659,2809045	18,33964808	591,9482814	17,90994685	721,2998047	18,62725459
711,8324194	16,72680498	831,0903703	19,7653229	660,8925292	18,43174843	593,8272975	17,99981948	723,4407553	18,7205582
713,706888	16,81051039	830,9894164	19,76522791	662,557814	18,52451002	595,4580215	18,09007953	725,5680635	18,81438895
715,5504338	16,8949981	830,961222	19,76502116	664,3849889	18,61720082	597,1087545	18,18070094	727,6808198	18,90884182
717,4767437	16,97948955	830,7784136	19,76504164	666,1212144	18,71039268	598,7813153	18,27194074	729,7249092	19,00383485
719,2820907	17,06456772	830,5719583	19,76503606	667,8065081	18,80405765	600,3629266	18,36329603	731,8881424	19,09897131
720,8946248	17,1503537	830,6410799	19,76495969	669,718266	18,89878246	602,0609532	18,45540942	733,9135871	19,19464235
722,7217998	17,23629428	831,0749089	19,76506027	671,5408935	18,99323347	603,5652575	18,5482213	735,9613145	19,29089081
724,3925416	17,32290355	831,308649	19,76493734	673,3626114	19,08828611	605,1987101	18,64101827	737,9471962	19,38769992
726,0723783	17,40956125	831,3232009	19,76514223	675,242537	19,1841341	606,9831387	18,7344262	739,8353073	19,48461148
727,8222462	17,49683735	831,2731787	19,7650491	677,0951778	19,28021492	608,6129533	18,82828675	742,1249603	19,58235751
729,4347803	17,58450647	831,143121	19,76504164	678,7877474	19,37699796	610,2673242	18,92270422	744,3932401	19,68060644
731,2928781	17,67272134	830,8648156	19,76511988	680,6594876	19,47424479	611,8680349	19,01733032	746,6069503	19,77939741
733,0827637	17,7611709	830,9357562	19,76498577	682,4075365	19,57164809	613,4423703	19,11317272	748,6933312	19,8787956
734,8162606	17,85016435	831,1749533	19,76521301	684,1810512	19,66991193	615,1758672	19,20888474	750,6455616	19,96580348
736,6807248	17,93960298	831,2558983	19,76459461	686,1401028	19,76831547	616,9302825	19,30487988	751,8642846	20,00588947
738,455149	18,0296805	831,3386623	19,76552221	687,8808757	19,86768758	618,7338106	19,40184545	752,4368115	20,01287811
740,4114722	18,12020505	831,3204724	19,76538996	689,3806325	19,95751178	620,5327912	19,49916679	753,0097932	20,01319662
742,4041751	18,21109468	831,2722692	19,76483489	690,5675232	20,00241829	622,3053964	19,59669489	753,5832296	20,0122653
744,2022462	18,30250212	831,30683	19,76506772	691,1723371	20,0103811	624,2471676	19,69493265	753,8087843	20,01149603
745,9175533	18,39388349	831,5487556	19,76530428	691,7007536	20,0114279	626,0497862	19,79420791	754,1534828	20,01080126
747,7365427	18,48622784	831,7097362	19,76530428	692,1764193	20,01093244	627,6605013	19,89302495	754,6059564	20,01014002
749,6292013	18,57887022	831,8243325	19,76534898	692,580235	20,01002347	629,0529378	19,97472243	754,9788493	20,00950486
751,4745661	18,67190189	831,913463	19,76548309	692,9940551	20,00919459	629,9951743	20,00714735	755,3903956	20,00895538
753,2953745	18,76555009	831,9425668	19,76557622	693,5834077	20,00864884	630,7982581	20,01195112	755,8537832	20,00859775
755,3126338	18,85971239	831,8798117	19,76495596	693,9344726	20,00791123	631,2657384	20,0116978	756,2184906	20,00820473
757,3744584	18,95447259	831,8170566	19,76510125	694,2609812	20,00734685	631,3002992	20,01101048	756,3794711	20,00799984
759,239832	19,04930544	831,7142837	19,76491312	694,560205	20,00678619	631,4430899	20,01046473	756,5513656	20,00781544
761,0979298	19,14500256	831,7770388	19,7651534	694,7830312	20,00657944	631,7313997	20,00939929	756,7773751	20,00755467
763,0633479	19,24071644	831,7652154	19,76507517	695,1213633	20,00648444	632,0906502	20,00877344	757,1520869	20,00726782
764,9578254	19,33719214	831,7415685	19,76499322	695,3860262	20,00616407	632,639985	20,00821838	757,3794606	20,00724733
766,7358876	19,43421918	831,8770832	19,7649839	695,6652411	20,00569282	633,0337962	20,00771546	757,614565	20,00715793
768,5648815	19,531507	831,8798117	19,76501184	695,9617364	20,00543577	633,232066	20,00738019	758,1643545	20,00692696
770,5102907	19,6294486	832,0198739	19,76502302	696,280969	20,00520294	633,3985036	20,00688472	758,4549381	20,00658051
772,3811214	19,72782606	832,249976	19,76511429	696,5301706	20,00520481	633,665895	20,00645818	758,6864045	20,00658796
774,1127993	19,82690574	832,2281482	19,76523722	696,7493588	20,00513589	633,7513875	20,00634269	758,8924051	20,00687853
776,059118	19,92467039	832,2954508	19,7651087	696,9694565	20,00514706	633,9678473	20,00639112	759,1084101	20,00646689
777,4952102	19,99311142	832,3118217	19,76502861	697,3023316	20,00469258	634,3398306	20,00616202	759,3585211	20,00589319
778,2682807	20,01283497	832,163574	19,76506958	697,4314799	20,00440014	634,6335974	20,00600742	759,6613829	20,0059025
778,6957433	20,01499936	832,1453842	19,76513291	697,6943238	20,00423064	634,787302	20,00567773	760,0360947	20,00612043
778,906746	20,01464732	832,2563425	19,76502488	698,0572122	20,00426045	635,0737929	20,00543558	760,5044845	20,00608132
779,1877799	20,01349993	832,3300116	19,7649541	698,2845859	20,00460503	635,5349067	20,00537225	760,7050281	20,00616514
779,6143329	20,01270831	832,3882192	19,76496528	698,5037741	20,00417663	635,8150311	20,00509845	760,9724195	20,00570506
780,0536189	20,01212344	832,5055441	19,7650789	698,7729846	20,00380782	635,8796052	20,00478552	761,2902879	20,00579261
780,5420176	20,01126476	832,5028156	19,76490567	699,0831223	20,00373332	635,8177595	20,00490659	761,3430386	20,00570134
780,8694357	20,0104098	832,4837162	19,76513664	699,3241384	20,00369234	635,8696007	20,00519344	761,533123	20,00565105
781,1204562	20,01004286	832,5210055	19,76500067	699,7015787	20,00368675	636,2079328	20,00479297	761,8387132	20,00522264
781,5524662	20,01002424	832,6146834	19,76495038	700,1072134	20,0042828	636,5862826	20,00438133	762,0765461	20,00587643
781,9981186	20,00945241	832,6510632	19,76517948	700,3509579	20,003819	636,7754575	20,00451916	762,3402996	20,00571251
782,1982075	20,00920095	832,6265069	19,76514036	700,430084	20,00333657	636,8818684	20,00442231	762,5422074	20,00545733
782,5747383	20,00875205	832,6574297	19,76467098	700,5574132	20,00388419	637,0792287	20,00450426	762,8400669	20,00510529
782,888514	20,00849501	832,6592487	19,76518134	700,9002928	20,00365695	637,3784525	20,00439809	762,9892241	20,00508853
783,3587227	20,00827894	832,7401937	19,7649243	701,2786426	20,00317639	637,5867268	20,00360647	763,3584789	20,00491716
783,6888693	20,0082957	833,0075852	19,76508635	701,5005593	20,00330118	637,8877695	20,00347236	763,8828026	20,00563987
783,8907771	20,00807591	833,2213164	19,76541976	701,639712	20,00374636	637,897774	20,00457132	764,0328693	20,00471414
784,0563052	20,00799209	833,207674	19,76496528	701,718838	20,00345578	638,1133242	20,00431241	764,1147238	20,00523009
784,1900009	20,00796043	833,0921682	19,76511615	701,9416642	20,00288954	638,4507468	20,00378528	764,3061724	20,0055188
784,3973657	20,00757113	833,0994441	19,76493734	702,1763139	20,00303296	638,5353298	20,00401997	764,5540097	20,00517421
784,8175523	20,00714459	833,0976251	19,76478832	702,3918641	20,0033403	638,6990388	20,00396223	764,8045755	20,00517048
785,0685728	20,00691921	833,1949411	19,76483303	702,6956353	20,00276288	638,934598	20,0040237	765,0496844	20,00477933
785,2131825	20,00717067	833,2613342	19,76516085	703,0039541	20,00339059	639,1010355	20,00380763	765,1774684	20,00540145
785,5014923	20,00705891	833,2067645	19,76529496	703,1904005	20,0027219	639,364789	20,00359902	765,1883823	20,0045912
785,8179965	20,00691362	833,1567423	19,76540672	703,3959463	20,00288209	639,5794297	20,00346304	765,2161219	20,00479237
786,1745184	20,00704214	833,2449633	19,76532663	703,524185	20,00372028	639,6158095	20,00355804	765,4007493	20,00561566
786,5219454	20,00673294	833,2013075	19,76524095	703,529642	20,00312051	639,6958451	20,00312218	765,6881497	20,00460238
786,7747849	20,00640698	833,2240449	19,76511243	703,7615632	20,00307022	639,9141238	20,00389331	765,9723668	20,00467502
787,1276689	20,00653923	833,3504647	19,76506586	703,8197708	20,003046	640,2824692	20,00350775	766,101515	20,0051146
787,374142	20,00692666	833,4987123	19,76535457	703,9480096	20,00341667	640,6062493	20,00350775	766,4121075	20,00458375
787,3805084	20,00615552	833,5450965	19,76556877	704,3681962	20,00267533	640,648086	20,00293964	766,754987	20,00539773
787,4987427	20,00583701	833,4250432	19,7652484	704,6374066	20,00251701	640,7290311	20,00362509	766,8213801	20,00489668
787,7206594	20,0062263	833,3213608	19,76455736	704,7147136	20,00326952	640,8618173	20,00350961	766,9086916	20,00458934
787,9989648	20,00594132	833,4659705	19,76507703	704,9502728	20,00277405	640,9809611	20,0035003	767,1078709	20,00469551
788,3745862	20,00658207	833,6287701	19,76507145	705,2085693	20,00286905	641,2028778	20,00335501	767,2388382	20,00459679
788,7092802	20,00666216	833,9125324	19,76462441	705,4868747	20,00297336	641,3920527	20,00256711	767,4484767	20,00451111
788,9093691	20,00647962	834,1853808	19,7650491	705,7106104	20,00224879	641,6567157	20,00357853	767,5357882	20,00475511
789,2749859	20,00616297	834,6619561	19,81695356	705,952536	20,00271072	641,8058728	20,00339785	767,5889936	20,00494697
789,4359665	20,00589475	836,7237806	19,99708997	706,1680862	20,00323227	641,8468001	20,00307189	767,789992	20,00449434
789,5050881	20,00580162	839,5386668	20,21585018	706,2344793	20,00267906	642,2469778	20,00359715	768,0801208	20,00418514
789,5414679	20,0054086	841,8778872	20,39010994	706,1098786	20,00276288	642,3679406	20,00296385	768,4934862	20,00423357
789,7124529	20,00657089	843,3276218	20,49805767	706,2217464	20,00274798	642,3597551	20,00347049	768,6562857	20,00495442
789,8361442	20,00640326	843,9151554	20,52638105	706,3945504	20,00255985	642,5698484	20,0033457	768,7863435	20,00469737
789,9252747	20,0056433	843,5258917	20,47090217	706,5073277	20,00273866	642,6871732	20,00252427	768,8013501	20,00475698
790,0944407	20,00520371	841,9861171	20,33512838	706,6146481	20,0027517	642,8226879	20,00330286	768,8218138	20,00479237
790,4900709	20,00619091	839,3785957	20,1334747	706,7765382	20,00260269	642,9927635	20,00317433	769,0996644	20,00458934
790,7683763	20,0057979	836,2017306	19,88325069	707,2203716	20,00234565	643,1855763	20,00272916	769,3784245	20,00430063
790,8311314	20,00586681	832,775664	19,60616547	707,5168669	20,00206811	643,3738417	20,00337736	769,6312641	20,00371017
791,1394501	20,00538998	829,0594685	19,33013637	707,7742539	20,00260083	643,3629278	20,00305512	769,8499975	20,00460238
791,2804218	20,00555389	825,5406334	19,08059968	707,8915787	20,00268837	643,3083581	20,002772	770,0305322	20,00503265
791,2977022	20,00572898	822,93675	18,88062983	707,9925326	20,00226369	643,6048534	20,00292474	770,1837821	20,00437141
791,5096145	20,00540674	821,0495485	18,74978088	708,0270934	20,00253191	643,8113087	20,00304209	770,3611336	20,00444405
791,7779154	20,00608661	820,348328	18,70167621	708,1171334	20,00300502	643,9604658	20,00295827	770,5935095	20,0045614
791,8888738	20,00526145	820,8194463	18,7399815	708,2662906	20,00242388	644,188749	20,00318551	770,8154262	20,00467688
792,1444418	20,00566006	822,1882359	18,85981477	708,4663794	20,00241456	644,2287668	20,00285582	771,0396166	20,004038
792,3199743	20,00551664	824,4692487	19,04920852	708,7646937	20,00265857	644,2815175	20,00252427	771,0987338	20,0037884
792,3699965	20,00537135	827,6788555	19,28961453	708,9747869	20,00269396	644,2760605	20,00241996	771,1833168	20,00393928
792,5664473	20,00568614	831,2113331	19,55798816	708,9847914	20,00220781	644,3224447	20,00264907	771,415238	20,0045614
792,7747216	20,00525773	834,6937884	19,82976297	709,1048447	20,00217242	644,5670988	20,00343138	771,5198299	20,00498794
792,9147838	20,00544772	838,0107157	20,07942074	709,2167125	20,00249838	644,8663226	20,00240879	771,6412474	20,00441611
792,9338832	20,00550919	840,7364713	20,28581113	709,3440418	20,0029212	645,054588	20,00207351	771,8772613	20,00447013
793,1066872	20,00497088	842,8210333	20,43280921	709,5805104	20,00226742	645,3037896	20,0029415	772,1687543	20,00438259
793,4122774	20,00568241	844,0179283	20,50701327	709,8306215	20,00182224	645,48296	20,00346491	772,3738454	20,00466384
793,6441986	20,00559114	844,337161	20,50204187	710,1571301	20,00181666	645,5093354	20,00298621	772,3797571	20,00410878
793,7187772	20,00517391	843,5831898	20,42003519	710,3071967	20,00287091	645,4756841	20,00352637	772,4616117	20,00402868
793,920685	20,00552967	842,002488	20,27172394	710,1780485	20,00285974	645,5511721	20,00279622	772,6180447	20,00431739
794,0853035	20,0052689	839,6141549	20,07422769	710,2417131	20,00232702	645,6430311	20,00224487	772,7640186	20,00477933
794,0734801	20,00477344	836,6783059	19,84738359	710,6391623	20,00231212	645,8212921	20,00214429	772,8608798	20,00447572
794,2044474	20,00452198	833,7424569	19,61490128	710,6891845	20,00257103	645,8713143	20,00322462	772,9491008	20,00398584
794,4873002	20,00525587	830,959403	19,40102306	710,8065093	20,00241643	645,9613542	20,00321159	772,9763857	20,0039281
794,7483252	20,00560232	828,6401915	19,22816401	711,0875432	20,00226555	646,1450722	20,00239947	773,0491452	20,00408642
795,0038932	20,00516832	827,0513042	19,11426326	711,1430224	20,00172911	646,3269711	20,00203812	773,2451414	20,00388526
795,3640531	20,00555016	826,3073375	19,07123802	711,3076409	20,0013808	646,5279695	20,00188352	773,4161264	20,00460238
795,3958854	20,0052242	826,5438061	19,10421988	711,7114566	20,00248721	646,7280583	20,00288562	773,6944318	20,00470855
795,3604152	20,00498392	827,9062292	19,21085817	711,894265	20,003046	646,9217807	20,00332334	773,7585511	20,00396722
795,5441331	20,00529684	830,0380849	19,37859495	711,8087725	20,00224693	647,0372865	20,00271426	773,7490014	20,00399143
795,7505884	20,00546448	832,7902159	19,59420356	711,7523838	20,00192841	647,1136841	20,00208469	773,8344939	20,00381262
795,9388538	20,00502862	835,8970499	19,83591901	711,8869891	20,00203086	647,1364214	20,00196548	773,9454523	20,00333205
796,2135212	20,00501931	839,1157517	20,08246244	711,9470157	20,00247603	647,4074509	20,00298993	774,2296694	20,00383497
796,3590404	20,00527263	841,9897551	20,30833237	712,0979918	20,00285601	647,7457829	20,0032656	774,5029726	20,00455209
796,3153846	20,00509568	844,4517573	20,48970557	712,3189991	20,00229722	647,7812532	20,0025876	774,8644967	20,00501402
796,4681797	20,0051795	846,1943492	20,60793324	712,2516964	20,00180175	647,7767057	20,00220762	775,0968726	20,004377
796,7483041	20,00532851	846,7964347	20,64983903	712,2244116	20,00186136	647,9431433	20,00237898	775,4938671	20,00405476
796,9365695	20,00511617	846,5517806	20,610174	712,3999441	20,00195822	648,1887068	20,00310169	775,6348388	20,00379771
797,0675368	20,00466541	845,2548412	20,49192398	712,6973489	20,00236614	648,3278595	20,00265465	775,5184234	20,0044664
797,2667161	20,00428729	843,0820583	20,3059724	712,8201307	20,00274798	648,3051222	20,00232869	775,6116466	20,00487432
797,6123241	20,00458345	840,3344747	20,07129775	712,8455965	20,00231398	648,4297229	20,00185372	775,773082	20,0042075
797,8651636	20,00577927	837,0748456	19,80891066	713,0802461	20,00180362	648,508849	20,00218154	775,933153	20,0038685
797,9833979	20,00522606	833,4787034	19,54289328	713,4740574	20,00133796	648,6216263	20,00287072	776,1309681	20,00398212
798,1798488	20,0043916	830,1226679	19,29893334	713,9269857	20,00229908	648,7835164	20,00310541	776,3210525	20,00436396
798,1916722	20,00471942	827,5860871	19,10057096	714,0343061	20,00303669	648,6889289	20,00273661	776,4311014	20,00437886
798,150745	20,00558183	825,782559	18,96682187	714,0970613	20,00252073	648,7616885	20,00224674	776,3838077	20,00436955
798,3726617	20,00525214	824,7848433	18,90960886	714,2580418	20,00227673	648,9008412	20,00234359	776,2651186	20,00396535
798,7219077	20,00495784	824,8303181	18,93385491	714,4181129	20,00178499	648,9763293	20,0031762	776,2332863	20,00397839
798,9074446	20,00517577	826,043584	19,03679772	714,5463516	20,00175146	649,1645947	20,00264348	776,201454	20,00367292
799,0766106	20,00521303	828,2100005	19,2078053	714,9101495	20,00223016	649,3001094	20,00220576	776,2592069	20,00334323
799,263057	20,00475668	831,1667678	19,43083283	714,9856376	20,00269955	649,3837829	20,00250378	776,5284173	20,00394486
799,4549604	20,00446983	834,4291254	19,68333672	714,7964627	20,00225251	649,4247102	20,00241996	776,887213	20,00433974
799,695067	20,0043618	837,7023969	19,94108768	714,9074211	20,00181852	649,4674564	20,00282602	777,1978054	20,00477933
799,7077999	20,0053788	840,8128689	20,17697119	714,9456198	20,00147579	649,5611344	20,00265838	777,1891652	20,00440307
799,7341753	20,00546262	843,3858295	20,36920361	714,9819996	20,00158755	649,7439428	20,00220017	777,024092	20,00397839
799,8069349	20,00455551	845,0965891	20,50073056	715,1338852	20,00203645	650,0422571	20,00237898	777,060017	20,00404917
799,9160742	20,00431896	845,8723881	20,55610328	715,4658508	20,00295101	650,0668134	20,00261554	777,2018982	20,0037139
800,0970637	20,00433013	845,7232309	20,53039877	715,5549813	20,00290444	650,1750433	20,00275524	777,1868915	20,00354253
800,1943796	20,00513666	844,7136918	20,42599752	715,5968181	20,00211468	650,3505758	20,00260995	777,2792052	20,00423916
800,3471747	20,00560046	842,7200793	20,25427282	715,5968181	20,00153167	650,496095	20,0020493	777,3465078	20,00479423
800,3198899	20,00506401	839,9761338	20,03318244	715,6613922	20,00167509	650,5843159	20,00223742	777,4238149	20,00447944
800,3708216	20,00464678	836,9056796	19,78306646	715,8160063	20,00207556	650,6325192	20,00199342	777,6725617	20,00420563
800,7382575	20,00455737	833,7570088	19,52891041	715,866938	20,00252073	650,6852699	20,00183323	777,8999354	20,00359096
800,8546728	20,00539184	830,611976	19,29667023	716,1443339	20,00268465	650,7671244	20,00212194	777,924037	20,00334137
800,8746817	20,00498392	828,0790332	19,1096439	716,1898086	20,00190979	650,742568	20,00271985	778,0831986	20,00354812
801,2211992	20,00447169	826,4537661	18,98599594	716,2007226	20,00185391	650,8335175	20,00320227	778,3678704	20,0041125
801,5276989	20,00403583	825,6670532	18,93830105	716,1179585	20,0016397	650,7962282	20,0025429	778,5779637	20,0048855
801,4976856	20,00441954	825,782559	18,97140584	716,1552478	20,0017645	650,9526613	20,00204184	778,6216194	20,00489668
801,4658533	20,00532106	827,1313397	19,08241017	716,3389658	20,00196753	651,2209623	20,0020139	778,7966972	20,00390202
801,7168738	20,00547193	829,3368644	19,26069883	716,4581096	20,0022432	651,2546136	20,0025727	779,0358943	20,00374184
801,8442031	20,00484795	832,345473	19,49036855	716,4844849	20,00277405	651,2600705	20,00301601	779,1432147	20,00377164
801,8696689	20,00466354	835,7797251	19,74745641	716,6209091	20,00208115	651,4674353	20,00277759	779,2905528	20,0035742
801,8269227	20,00446052	839,235805	20,00809634	716,8219075	20,00188185	651,4501549	20,0021536	779,3246589	20,00368596
801,8896778	20,00514038	842,522719	20,24961435	716,8701107	20,00189861	651,5092721	20,00224487	779,4797277	20,0041423
801,9869937	20,00498019	845,3003159	20,44775321	717,0401862	20,00155216	651,6748001	20,00249074	779,5893218	20,00477374
802,0488394	20,00459835	847,1202148	20,57803778	717,2912067	20,00185763	651,8439661	20,00246094	779,6620814	20,00461542
802,1570693	20,00465982	848,0497185	20,62955855	717,5040285	20,00242388	651,9967613	20,00288935	779,7653091	20,00385732
802,2843985	20,00471384	847,8214353	20,60008591	717,5394988	20,00273308	651,957653	20,00221507	779,8880908	20,00377909
802,3489726	20,00466354	846,5490522	20,49011162	717,504938	20,00200478	651,9758429	20,00209214	779,9290181	20,00381634
802,6463774	20,00507146	844,4999605	20,30840874	717,5786071	20,00173842	652,2068545	20,00218899	779,9967755	20,00390761
802,9355967	20,00468403	841,6123148	20,07693597	717,7386781	20,00196567	652,3396408	20,00167863	780,2246039	20,00371203
802,9656101	20,00444562	838,2480938	19,8166276	717,7814244	20,00174215	652,474246	20,0019096	780,4237832	20,00368596
802,9628816	20,00468962	834,8247556	19,55148194	717,8332656	20,00192096	652,551553	20,0027571	780,6252363	20,00435092
803,0338222	20,00467472	831,6451621	19,30849803	718,1761451	20,00172352	652,5715619	20,00307002	780,6993601	20,00474394
803,1120387	20,00472874	828,9676096	19,11090119	718,3034744	20,0023829	652,5297252	20,00262113	780,7739387	20,00403241
803,0865729	20,0049951	827,1713575	18,97821753	718,3016554	20,00267347	652,4542371	20,00214056	780,980394	20,00377723
803,1256811	20,00452385	826,216388	18,9229752	718,3935143	20,0020141	652,5861138	20,0022486	781,1727522	20,00384987
803,2866617	20,00448659	826,4110199	18,95196355	718,3962428	20,00174401	652,6343171	20,00211821	781,2314146	20,00382565
803,491298	20,00458345	827,9835363	19,05863164	718,3735055	20,00171421	652,7780172	20,00153148	781,2255028	20,00357979
803,6631925	20,0038831	830,3200282	19,23554381	718,3189358	20,00178872	652,8980705	20,00178852	781,2164079	20,00375487
803,7586895	20,00409358	833,0757973	19,46543705	718,1561362	20,00140874	652,8498673	20,00238643	781,288258	20,00348107
803,8987517	20,00488334	836,397272	19,72299988	718,374415	20,00192655	652,9544592	20,00313149	781,3541963	20,00363939
804,1161209	20,00566937	839,7214752	19,98540932	718,539943	20,00257103	653,1954753	20,00295082	781,3491941	20,00410505
804,0615512	20,00509568	842,9401771	20,22791267	718,7291179	20,0027219	653,4628668	20,00237153	781,5665634	20,00454091
803,9969771	20,0044661	845,8341893	20,42587645	719,0783639	20,00194704	653,5683681	20,00189097	781,6766122	20,00475139
804,1434057	20,0038831	847,7932409	20,55928281	719,2784527	20,0017347	653,5765536	20,00144952	781,7448243	20,00402682
804,2916534	20,0043767	848,7018262	20,61380243	719,2175166	20,00190047	653,9439895	20,0019692	781,8034867	20,00380144
804,3780554	20,00529312	848,3953264	20,58239079	719,2775432	20,00190979	654,103151	20,00257829	781,8571469	20,00362263
804,6099765	20,00529684	847,0783781	20,4690656	719,40942	20,0023978	654,0676808	20,00310355	781,8503257	20,00375487
804,5363075	20,00447356	844,9146901	20,28802395	719,4703561	20,00223389	654,031301	20,00262672	781,9008027	20,00440494
804,6881931	20,00431709	841,9515563	20,05617493	719,6349746	20,0022432	654,0767757	20,00218341	782,1068032	20,00441425
805,0438055	20,00435807	838,5764214	19,79457574	719,9478408	20,00171793	654,200467	20,00219272	782,1813818	20,0044217
805,1065607	20,00436738	835,3995563	19,52854346	720,1943139	20,00155402	654,4105603	20,00196734	782,2773335	20,00365802
805,0792758	20,00421651	832,2827179	19,28589669	720,3207337	20,00192096	654,5524414	20,00190215	782,6488621	20,0037884
805,1456689	20,0043767	829,5105779	19,09101932	720,3998597	20,00180175	654,621563	20,00257642	782,9017016	20,00390947
805,3102875	20,00513479	827,6452042	18,95978107	720,4044072	20,001595	654,5588079	20,0030961	782,8675956	20,00379958
805,5895024	20,00526332	826,8694052	18,90594876	720,4025882	20,0014702	654,6443004	20,00244604	783,0681392	20,00374742
805,6922753	20,00433199	827,0513042	18,93602676	720,343471	20,00176636	654,796186	20,00199714	783,1522674	20,00401751
805,8932736	20,00443816	828,4437406	19,04651886	720,4762573	20,00217428	654,9280628	20,00210145	783,0303951	20,0036636
806,0233313	20,00429847	830,7402148	19,22752885	720,692717	20,00223016	654,9717185	20,0019096	783,0299404	20,00396163
806,2061398	20,00399672	833,6642403	19,46280699	720,7691146	20,00259152	655,0526635	20,00181833	783,0299404	20,00420191
806,248886	20,00439532	837,003905	19,72759689	720,8373267	20,00211468	655,0717629	20,00178294	783,0981525	20,00439562
806,1652125	20,0048554	840,5245591	19,99539123	720,7836665	20,00163225	655,1672599	20,0023082	783,17455	20,00410691
806,3489304	20,00533782	843,8696807	20,24103873	720,8928059	20,00176264	655,3546158	20,00260809	783,3737294	20,00382938
806,5253724	20,00479952	846,6227212	20,44178902	720,9719319	20,00184459	655,4573887	20,00287258	783,5733635	20,00379399
806,5490193	20,0044363	848,5826824	20,57697608	721,1383694	20,00205321	655,6010889	20,00249633	783,6452136	20,00364312
806,7991303	20,00449032	849,4394264	20,63256672	721,1347315	20,00158569	655,7838973	20,00210331	783,7457127	20,00360959
806,7854879	20,00392407	849,1829489	20,60309409	721,1865727	20,00206252	655,7647979	20,00210145	783,8052846	20,00398957
806,7263708	20,00397623	847,8441726	20,49073375	721,4348647	20,00221526	655,7320561	20,00203067	783,8653113	20,00413299
806,8982653	20,00470452	845,708679	20,3074085	721,3866615	20,00222457	655,8093632	20,00210517	783,953987	20,00421681
806,949197	20,0053788	842,8983403	20,07298158	721,3111734	20,00183342	655,8321005	20,00157991	783,9885478	20,00449621
807,0719788	20,00525773	839,5341193	19,80863685	721,5067148	20,00170117	655,9630678	20,00195803	784,0740403	20,00386291
807,2174979	20,00444934	836,0043703	19,53948837	721,6904327	20,00181293	656,173161	20,00258201	784,1404334	20,00374742
807,3302753	20,0043767	832,9402825	19,29251281	721,8932501	20,00181852	656,2204548	20,00290425	784,1709015	20,00373252
807,4821609	20,00406005	830,448267	19,09206612	721,9669191	20,00156334	656,1349623	20,00254848	784,2573035	20,00381075
807,3648361	20,00400231	828,5628844	18,95800038	721,9596432	20,00152981	656,1040394	20,00199342	784,4410215	20,0037139
807,4857989	20,00436738	827,685222	18,90314176	722,2961562	20,00229722	656,090397	20,00195989	784,5296972	20,00361518
807,6395035	20,004576	827,937152	18,93269076	722,3916532	20,00237172	656,3596075	20,00212194	784,5924523	20,00393928
807,7468238	20,00509195	829,1767934	19,04231487	722,4371279	20,00246486	656,5951666	20,00200273	784,7461569	20,00336558
807,7440954	20,00510499	831,5396607	19,22371601	722,5226204	20,00187253	656,6379129	20,00164883	784,9085017	20,00359096
807,8268594	20,00442885	834,4836951	19,45918042	722,512616	20,00159686	656,6551933	20,0019841	785,1004051	20,00423171
808,0433191	20,00439719	837,8888434	19,72482341	722,5708236	20,00178313	656,869834	20,00225791	785,0935839	20,00435092
808,2706928	20,00417181	841,3876696	19,99583454	722,5262584	20,00183714	657,0726513	20,00277573	785,0612969	20,00452973
808,4889715	20,00433386	844,7928178	20,24494842	722,5317154	20,00166764	657,3591422	20,00288376	785,1590675	20,00395045
808,6563186	20,00420533	847,8205258	20,44828966	722,6572256	20,00145344	657,4537296	20,00212753	785,383258	20,00380889
808,6872414	20,00439532	849,8286901	20,58505809	722,7027004	20,00194704	657,3764226	20,00187793	785,6092674	20,00382193
808,7218022	20,00496157	850,6454164	20,6410492	722,7472656	20,00198429	657,3618707	20,00201577	785,6547422	20,00371576
808,7154357	20,00534714	850,3216363	20,61128041	722,9055177	20,00204017	657,4855619	20,00209214	785,7552413	20,00370458
808,9791892	20,00473991	849,0983659	20,49857921	723,0801407	20,00253377	657,6592754	20,00205116	785,6811175	20,00384801
809,1465362	20,00425563	846,8455474	20,31368188	723,1392578	20,00224693	657,7165736	20,00190401	785,6360975	20,00380703
809,2083819	20,00432268	843,8487623	20,07429102	723,1920085	20,00173656	657,6447235	20,0015706	785,8202702	20,0036487
809,2183863	20,00394456	840,459985	19,8045707	723,2920529	20,0017943	657,4837429	20,00187979	786,034911	20,00397467
809,2229338	20,0039576	836,9093175	19,53183662	723,4975988	20,00173842	657,5173943	20,00247212	785,9630609	20,004377
809,274775	20,00428543	833,4714275	19,28218444	723,6867737	20,00168441	657,5956108	20,00307561	786,0421869	20,00446454
809,3839144	20,00491128	830,793875	19,07958267	723,7340674	20,00190047	657,7920617	20,00260809	786,1858871	20,00391506
809,4748638	20,00550174	828,9603336	18,94352204	723,7249724	20,00136031	657,9403093	20,00201204	786,1567833	20,00361518
809,4903252	20,00482559	828,034468	18,8875272	723,7749946	20,00134168	657,9785081	20,00202508	786,2927527	20,00365057
809,6776812	20,00424072	828,3000404	18,91764431	723,8950479	20,00178313	658,0076119	20,00194499	786,3032119	20,00376232
809,8768605	20,00419416	829,5760615	19,03063422	723,7804516	20,00213703	657,9412188	20,00190587	786,4528238	20,00375674
809,9532581	20,00439905	831,7633964	19,21517765	723,7877276	20,00231398	657,99306	20,00185185	786,4923868	20,00361145
810,138795	20,00416622	834,7801904	19,45327025	723,9432512	20,00243319	658,0712765	20,00244418	786,7470453	20,00392251
810,3379743	20,00415132	838,3090299	19,72177613	724,2160996	20,00195263	658,2795508	20,00202881	786,8389043	20,00367292
810,3325174	20,0044065	841,9397329	19,99544711	724,3425194	20,00174774	658,3714098	20,00228771	786,9848782	20,00345685
810,2406584	20,00475295	845,373985	20,2469042	724,4143694	20,00165274	658,342306	20,00278504	787,2067949	20,00366174
810,2370204	20,00527263	848,2388934	20,45204661	724,5953589	20,00180548	658,3886902	20,00234173	787,1735984	20,00421681
810,5444296	20,00476785	850,2397818	20,5903834	724,6899463	20,00157079	658,42507	20,00187979	787,330941	20,00445895
810,7927217	20,00420347	851,0301327	20,64771561	724,5362417	20,00203458	658,4532643	20,00186489	787,5528577	20,00432671
810,7490659	20,0042668	850,8409578	20,61802132	724,7154122	20,00185577	658,4259795	20,00208469	787,5192064	20,00377723
810,8773047	20,0043916	849,7040894	20,50405539	724,7545205	20,00165274	658,252266	20,00216664	787,5355773	20,00366919
810,990082	20,00437297	847,3048423	20,3174407	724,7181407	20,00215193	658,4041516	20,00200832	787,7197499	20,00368596
811,0737556	20,00386633	844,1834564	20,07813179	724,7972667	20,00248534	658,5505803	20,00178107	787,7370303	20,0036487
810,9573402	20,00427984	840,6600738	19,80817305	724,9100441	20,00174587	658,6215209	20,00221321	787,7547655	20,00369341
810,7781698	20,00446238	837,2112698	19,53309391	725,0792101	20,00155961	658,9098307	20,00203439	787,7715911	20,00371948
810,9646162	20,00490383	834,0034819	19,2806757	725,1719785	20,00151863	658,9753143	20,0016153	788,0180642	20,00359841
811,166524	20,00503794	831,3277484	19,07596728	725,2865749	20,00180734	659,0835442	20,00206233	788,2545328	20,00357233
811,2192747	20,00449963	829,3705157	18,93850966	725,3447825	20,0019191	658,9780428	20,00255593	788,3832264	20,00387967
811,1865329	20,00436738	828,4873964	18,88167291	725,34933	20,0015652	658,9061927	20,00268446	788,3955045	20,00343077
811,2438311	20,00433386	828,7229555	18,91189805	725,4184516	20,00156334	658,9862282	20,00232683	788,5069176	20,00338607
811,2856678	20,00430592	830,014438	19,02577458	725,6130835	20,00180362	658,9862282	20,00197851	788,576494	20,00375115
811,2738444	20,00418671	832,4164136	19,2118789	725,6276354	20,00152795	659,0862727	20,00192636	788,8416117	20,00416466
811,3848028	20,00439719	835,5305235	19,452121	725,6221784	20,00196753	659,1326569	20,00201763	788,7638499	20,00455022
811,4557433	20,00404515	839,0448112	19,72347672	725,775883	20,00189116	659,1717652	20,00190028	788,8070509	20,00450925
811,4875757	20,00386261	842,5108956	19,99949837	725,7294988	20,00175519	659,3372932	20,00195244	788,8256955	20,00378654
811,7222253	20,00458904	845,9724325	20,25330425	725,6440063	20,00188557	659,5301061	20,0017401	788,7161014	20,00377164
811,8368216	20,00528194	849,1147368	20,46080663	725,8058964	20,0019191	659,6674398	20,00199714	788,8538899	20,00357233
811,8886628	20,00513666	851,2338595	20,60048452	726,0450935	20,00218173	659,7492943	20,00237898	789,0435195	20,00362263
811,8277267	20,00444934	852,1697296	20,6581278	726,1860652	20,00176078	659,7492943	20,00273102	789,138107	20,00372135
811,7249538	20,00449591	852,0442193	20,62821931	726,3224894	20,00162108	659,6583448	20,00268446	789,096725	20,00358724
811,8422786	20,00430405	850,7154475	20,51368154	726,478013	20,00173842	659,7147335	20,00203439	789,1958599	20,00363566
811,9796123	20,00375271	848,2716352	20,32583564	726,5689624	20,00172352	659,9202793	20,00208655	789,3636617	20,00385546
812,0241775	20,00423886	845,1629822	20,08430087	726,4370857	20,00157265	659,9894009	20,00219458	789,3654807	20,00352391
812,1387739	20,00469894	841,8587878	19,80941544	726,5243972	20,00176264	660,0103193	20,0019096	789,4209598	20,0034643
812,3634191	20,00497088	838,476377	19,5293891	726,5980663	20,00147952	660,0166858	20,00191332	789,4382402	20,00396349
812,3661476	20,00501	835,0066546	19,27428124	726,6908347	20,00141805	660,0403326	20,00174568	789,5551103	20,00343636
812,4798344	20,0043916	832,1499316	19,0675891	726,8090691	20,00148883	660,0758029	20,0016153	789,7588371	20,00420563
812,6208061	20,00424631	830,1399483	18,92869725	726,9382173	20,00164902	660,142196	20,00193381	789,8588815	20,00416466
812,8245329	20,0044214	829,2022592	18,8712123	726,989149	20,00172166	660,1540195	20,00225791	789,8907139	20,00416466
813,0064319	20,00435993	829,3887056	18,90137225	726,9609547	20,0017943	660,0785314	20,00233987	789,917544	20,00429132
813,061911	20,00411965	830,7238439	19,01604599	726,9336698	20,00230653	660,2613398	20,00284837	789,9602902	20,00384987
813,0873769	20,00448659	833,0057662	19,20361248	726,9263939	20,00260642	660,5560161	20,0026323	790,0735223	20,00363753
813,2101587	20,00427053	836,2108256	19,44595192	727,0037009	20,00198802	660,6478751	20,00206978	790,3531919	20,00353881
813,3238455	20,00415877	839,8142437	19,71972908	727,0982884	20,00169	660,5387357	20,00187048	790,3841148	20,00354812
813,3220265	20,0043618	843,3103414	19,99829137	727,1319397	20,00177195	660,4350533	20,00183323	790,3313641	20,00379399
813,4984685	20,0049001	846,7573264	20,25428958	727,1592245	20,00177381	660,5578351	20,00203626	790,5787466	20,00378654
813,8631759	20,00493549	849,6695286	20,4634609	727,2292556	20,00175705	660,7388246	20,00210517	790,6419565	20,0036338
814,0096045	20,00421837	851,573101	20,6047388	727,4666337	20,00159873	660,6305947	20,00169353	790,6210381	20,00356861
814,0014191	20,00440836	852,5053331	20,66358721	727,428435	20,00147765	660,6596985	20,00187793	790,6701508	20,00372321
813,9914146	20,00421837	852,3752754	20,63380724	727,590325	20,00152981	660,6269567	20,00190587	790,7133518	20,0033898
814,1642186	20,00421278	850,9528256	20,51854304	727,9259286	20,00155775	660,671522	20,00209027	790,8388621	20,004038
814,3288372	20,0040973	848,6117862	20,32939516	727,8404361	20,00149814	660,8852532	20,00251496	790,862509	20,00411995
814,3261087	20,0044363	845,6459239	20,08609087	727,8122417	20,00161921	660,9152666	20,00286141	790,7592813	20,00347548
814,1978699	20,00488892	842,1389122	19,8112073	728,112375	20,00243878	660,8516019	20,00243673	790,7529149	20,00351646
814,1287483	20,00471756	838,6282626	19,53126665	728,3206493	20,00171048	661,0662427	20,00188538	790,8675112	20,00384614
814,2660821	20,00499882	835,2822315	19,27424212	728,5207381	20,00141991	661,2790644	20,00181646	791,0539576	20,00430994
814,2815435	20,00444748	832,3691199	19,06529246	728,5534799	20,00178313	661,3427291	20,00205675	791,2608677	20,00444778
814,354303	20,00394456	830,4582714	18,92478011	728,5798553	20,00204017	661,3327246	20,00207351	791,2040242	20,00384242
814,6180565	20,00418298	829,5469577	18,86675871	728,6398819	20,00225624	661,2599651	20,00178666	791,0857899	20,00330784
814,8899954	20,00444375	829,7652365	18,89711238	728,6353345	20,00186695	661,3918418	20,00197106	791,1935651	20,00365243
814,9954968	20,00431523	831,0830943	19,01253677	728,6107781	20,00152608	661,5637363	20,0020139	791,3368105	20,00382565
814,8845385	20,00432454	833,3686546	19,20157661	728,4388836	20,00157451	661,7638251	20,00242741	791,3727355	20,00369713
814,8736245	20,00408612	836,4336518	19,44580105	728,3761285	20,0013957	661,9057063	20,00208655	791,3418127	20,00349783
814,874534	20,00400976	839,8815463	19,72128439	728,5916787	20,00175891	661,9739184	20,00205116	791,2840598	20,00369527
815,0882653	20,00462629	843,6623159	20,0021247	728,7390169	20,00207743	661,8947924	20,00220762	791,38274	20,00385732
815,3220054	20,00437856	847,2830144	20,26043073	728,7817631	20,00167137	661,8347657	20,00255407	791,5637294	20,00379213
815,392946	20,00448101	850,1742981	20,47134361	728,9172778	20,0017347	661,866598	20,00216664	791,6887849	20,00364498
815,5084519	20,00490196	852,2179328	20,61404271	728,9190968	20,0016248	662,0239406	20,00204371	791,9725473	20,00319981
815,5293702	20,00487402	853,2884081	20,67376657	728,9927659	20,00118336	662,0730533	20,00210331	792,1030598	20,00338048
815,3838511	20,00403025	853,0710388	20,64408532	729,1055432	20,00169745	662,0585014	20,00207537	792,0189315	20,00358724
815,5093613	20,00390917	851,7731899	20,52780225	729,0818964	20,00184646	662,0630489	20,00188911	791,9179776	20,00388898
815,6657944	20,00439905	849,3675763	20,33470928	729,1009958	20,0015503	662,2849656	20,00179039	792,0002869	20,00368037
815,7340065	20,00444003	846,3616962	20,08747482	729,1328281	20,00140315	662,478688	20,00159667	791,9375317	20,00362635
815,7376445	20,00447169	842,8446801	19,81069694	729,2556099	20,00182969	662,4232088	20,00214988	791,8606794	20,00399329
815,6403286	20,00406005	839,1994253	19,52873718	729,3038131	20,0024276	662,4113854	20,0023082	792,0835056	20,00472345
815,7512869	20,004237	835,8834075	19,26973266	729,3811201	20,00261573	662,5787324	20,00236967	792,0898721	20,00460051
815,8531504	20,00433013	833,3159039	19,05919416	729,4657032	20,00180548	662,5878274	20,00259505	792,1180664	20,00375115
815,9586517	20,00396505	831,4332498	18,91745246	729,5712045	20,00140315	662,5678185	20,00242182	792,4191092	20,0036189
815,9841176	20,00435435	830,279101	18,85834142	729,5666571	20,001595	662,6987857	20,00192636	792,6101031	20,0036189
816,0341398	20,00472687	830,4582714	18,88869695	729,5993989	20,00163598	662,7815497	20,00186489	792,5969154	20,00353136
816,2214957	20,00507146	831,9289244	19,00479934	729,6466926	20,00171048	662,8852321	20,00203253	792,5500764	20,00373252
816,3160832	20,00449404	834,3090721	19,1947258	729,6530591	20,00180362	663,1026014	20,0019543	792,6387522	20,00359469
816,4397745	20,0040675	837,2249122	19,4404478	729,6339597	20,00168627	663,160809	20,00187607	792,9370665	20,00359469
816,5752892	20,00435621	840,9238273	19,71819985	729,8658808	20,00124855	663,2081028	20,00204371	793,0120998	20,00364312
816,5743797	20,0043115	844,8828578	20,00073889	730,0668792	20,00158382	663,2835908	20,0018295	792,9243335	20,00369154
816,7189893	20,00416249	848,2552643	20,26052572	730,0686982	20,00175146	663,4391144	20,0017848	792,8324746	20,00362449
816,9272636	20,00430033	851,0328612	20,47309264	730,1305438	20,00146462	663,4973221	20,00162834	792,8447527	20,00361145
816,9236256	20,00410661	853,1437984	20,6168758	730,3415466	20,0014255	663,5709912	20,0016898	792,8256533	20,00364498
816,856323	20,00410289	854,1233242	20,67717521	730,4497765	20,00147579	663,5664437	20,00188166	792,9993668	20,00404731
817,0500454	20,0038831	853,9796241	20,64760944	730,5443639	20,00203272	663,5582582	20,00228585	793,1326078	20,00335254
817,2164829	20,00403397	852,6517618	20,53125187	730,7135299	20,00199547	663,7328812	20,00244976	793,1680781	20,00321657
817,2728716	20,00408985	850,3343692	20,33955216	730,7680996	20,00183342	663,682859	20,00268632	793,2640298	20,00336744
817,4966073	20,00444189	847,3321271	20,09295658	731,0545904	20,00242947	663,5673532	20,00254848	793,265394	20,00350714
817,3983819	20,00515901	843,7532654	19,81465878	731,2255755	20,00236241	663,598276	20,0018444	793,1617116	20,00362635
817,2064785	20,00538066	840,0952776	19,53080658	731,2392179	20,00151677	663,8693054	20,00202881	793,2076411	20,00395976
817,2519532	20,0043916	836,6801249	19,26898015	731,3328958	20,00159873	664,2185514	20,00203998	793,3117783	20,00430622
817,4138433	20,00407122	833,6833397	19,05418923	731,3047015	20,00140129	664,4322827	20,00203998	793,5846267	20,00465267
817,4884219	20,00426866	831,7970477	18,91037068	731,1082506	20,00193028	664,3713465	20,00183882	793,9020404	20,00433416
817,4866029	20,00410848	830,9121093	18,85069154	730,9881973	20,00180734	664,3577041	20,00188166	793,8574751	20,00363939
817,556634	20,00436366	831,1813197	18,88097256	731,1446304	20,0017645	664,3631611	20,00192077	793,7842608	20,00361331
817,6803253	20,00432827	832,5246435	18,99774736	731,300154	20,00176823	664,5459695	20,00188166	793,8215501	20,00372135
817,9804585	20,0043115	834,7729144	19,18911365	731,3183439	20,00129325	664,7615198	20,00183323	793,9297799	20,00367478
818,1423486	20,00397623	837,8033509	19,43651203	731,4065649	20,00166019	664,8642927	20,00174196	794,0384646	20,00363939
818,1105163	20,0042519	841,4713431	19,71573929	731,3365338	20,00197125	664,9688846	20,00196361	794,0384646	20,00364312
817,988644	20,00375271	845,2721216	20,00059919	731,4083839	20,00154285	664,8779351	20,00188725	794,1539704	20,00366547
818,1223397	20,00406191	848,8537118	20,26440933	731,4265738	20,00167137	664,971613	20,00174755	794,1958072	20,0036189
818,3569893	20,00437111	851,7850133	20,47780513	731,5639075	20,00168441	665,1225892	20,00185744	794,1230476	20,00380889
818,4988705	20,00452943	853,8559328	20,62138712	731,6630424	20,00169558	665,1798873	20,0024628	794,0402836	20,00345871
818,6080099	20,00495412	854,7499661	20,68193054	731,6839608	20,0017496	665,2071722	20,00286513	794,0161819	20,00404358
818,7789949	20,0050845	854,4989456	20,6521841	731,5830069	20,0022879	665,1826158	20,00252427	793,9929898	20,0037437
818,8026418	20,004142	853,1074186	20,53535341	731,561179	20,00237917	665,0989423	20,00187607	794,129414	20,00342332
818,7899088	20,00403956	850,973744	20,34301296	731,6748658	20,00157824	665,1862538	20,00184068	794,2558338	20,0037288
818,8299266	20,00422769	847,9442171	20,09548419	732,1114233	20,00149442	665,3545103	20,0018947	794,2308227	20,00403427
818,8672159	20,00440836	844,2644014	19,81565902	732,2960507	20,00164902	665,5473232	20,00182205	794,2180898	20,00443846
818,8608494	20,0042519	840,6800827	19,5298529	732,2824083	20,00171235	665,5909789	20,00194499	794,4090837	20,00433788
818,8653969	20,00417367	837,4131776	19,26719387	732,0668581	20,00170676	665,3872521	20,00209959	794,5063996	20,00351832
818,9454324	20,00417739	834,5209844	19,05345349	731,995008	20,00162667	665,3736097	20,00187607	794,5691547	20,00382193
818,9927262	20,00418485	832,4582503	18,90972993	732,1023284	20,00159873	665,4909345	20,00193381	794,7806123	20,00370086
819,0527528	20,00417926	831,571493	18,84979747	732,1259752	20,00160804	665,5536897	20,00217968	794,8238133	20,00358724
819,2473847	20,00400976	831,9452953	18,87972831	732,158717	20,00166764	665,6037119	20,0020139	794,8151731	20,00373625
819,4347406	20,00387006	833,1803892	18,9967583	732,1996443	20,00179617	665,6046214	20,00132473	794,779248	20,00375301
819,5738933	20,00406191	835,5250666	19,18913042	732,1114233	20,00135844	665,6601005	20,00165814	794,7424135	20,00370272
819,5857167	20,00396692	838,7646868	19,43775256	732,257852	20,0017049	665,7501405	20,00187048	794,7833407	20,00363008
819,5911737	20,00404887	842,5272665	19,71860404	732,596184	20,00133237	665,7819728	20,00205675	795,0425467	20,00350155
819,6821232	20,0042966	846,399895	20,00470446	732,7971823	20,00158196	665,7737874	20,00247398	795,1894301	20,00369713
819,7312359	20,00460394	849,848699	20,2684103	732,941792	20,00216683	665,7992532	20,0025876	795,1998893	20,00376419
819,7630682	20,00488706	852,6526713	20,48413812	733,1118675	20,00167509	665,7801539	20,00252799	795,128494	20,00322402
819,8967639	20,00513293	854,8290922	20,63024586	733,1891746	20,0020439	665,8620084	20,00225419	794,9870676	20,00331343
820,1632459	20,00458904	855,7576863	20,69164423	733,3301463	20,00248162	665,9802427	20,00188725	795,0557344	20,00350342
820,1968972	20,00428357	855,4984803	20,66213993	733,5711624	20,0015801	666,0238984	20,0019543	795,2844723	20,00380517
820,1941687	20,00424072	854,172437	20,54453625	733,6439219	20,00161549	665,9093021	20,00188725	795,3754218	20,0042671
820,2987606	20,00418857	851,9068856	20,34900322	733,6866682	20,00170676	665,9493199	20,00193754	795,4468172	20,00449248
820,31786	20,00412152	848,73093	20,09749957	733,5020408	20,00164343	665,9847902	20,00186676	795,6278066	20,00450179
820,2769327	20,00424445	844,9465224	19,8158099	733,2937665	20,00166392	666,0620972	20,0018146	795,8083413	20,00390202
820,3642442	20,00410289	841,3694797	19,52850994	733,3856254	20,00163598	666,1512277	20,00214802	795,945675	20,00347361
820,5388672	20,00397437	837,9788833	19,26419129	733,4465616	20,00166392	666,1421328	20,00162834	795,8078866	20,00348479
820,7043952	20,00441023	835,0848711	19,04885089	733,5229591	20,00155775	666,0393598	20,00149236	795,7410387	20,00360214
820,665287	20,00466168	833,1703847	18,903708	733,5993567	20,00157265	666,0184415	20,00175127	795,7323985	20,00378468
820,7180376	20,00412524	832,352749	18,84296528	733,6612023	20,00170303	666,0757396	20,00206047	795,7719615	20,00373438
820,7907972	20,00424817	832,5464713	18,87299112	733,6730258	20,00156706	666,0921105	20,00248143	795,8824651	20,00377536
820,7953447	20,00437856	833,9343603	18,99070098	733,805812	20,00144599	666,1985214	20,00274406	795,9479487	20,00362263
821,0527317	20,00441954	836,4391088	19,184105	733,807631	20,00166019	666,2230778	20,00274779	796,1953313	20,00365802
821,0691026	20,00455551	839,5932365	19,43410736	733,7603373	20,00155216	666,3394931	20,00218713	796,2308016	20,00371762
821,0527317	20,00464119	843,1948356	19,71650298	733,973159	20,00211282	666,5905137	20,00190028	796,2076095	20,00338607
821,0399988	20,00412524	847,1402237	20,0027729	734,0622895	20,00162108	666,7678651	20,00185931	796,2690004	20,00355185
821,0909305	20,0041122	850,804578	20,26493833	733,9895299	20,00166951	666,8851899	20,00200459	796,170775	20,00366919
821,2037078	20,00416808	853,5849034	20,48099025	733,9458742	20,00191351	666,9488546	20,00188166	796,1375784	20,00364312
821,441086	20,00423514	855,5221271	20,62785236	733,8731146	20,00222644	666,9888723	20,00194126	796,2176139	20,00360772
821,599338	20,00436552	856,4507213	20,689776	733,9949869	20,00230094	667,0225237	20,0019096	796,4727272	20,00358537
821,6593647	20,00420347	856,3661382	20,66055296	734,1332301	20,00177009	667,0325281	20,00190401	796,6191559	20,00346989
821,4801942	20,00414945	855,1728812	20,54283007	734,1013978	20,00130443	667,1325725	20,00190028	796,5386656	20,00353322
821,3082997	20,00428915	852,8563981	20,34878157	733,9076754	20,00142922	667,2098796	20,00175686	796,5841403	20,00380703
821,4620043	20,00418112	849,6467912	20,0987047	733,9431457	20,00163598	667,0889168	20,00162834	796,5532175	20,00396535
821,5784197	20,00376948	845,8578362	19,81590862	734,1150402	20,00158196	667,1162016	20,00209959	796,7119243	20,0040827
821,6502697	20,00386074	842,0161304	19,52689875	734,1232257	20,0015801	667,2353454	20,00185185	797,0084196	20,00433974
821,700292	20,00484236	838,551865	19,26113841	734,1859808	20,00169745	667,3726791	20,00182392	797,0211525	20,00427828
821,8121598	20,00482746	835,6114686	19,04463014	734,3114911	20,00171607	667,5263837	20,00176804	797,0880004	20,00379399
821,8221642	20,00453688	833,6669688	18,89840319	734,2905727	20,00170862	667,6136952	20,00194685	797,1425701	20,00368782
821,8494491	20,00481442	832,7965824	18,83719854	734,2478264	20,00158382	667,7000972	20,00266583	797,0980048	20,00357606
822,0695468	20,0043115	833,0794352	18,86715732	734,3078531	20,00150373	667,7546669	20,00293591	797,158941	20,00356488
822,1968761	20,00402466	834,4482248	18,98493609	734,3515088	20,00176078	667,8055986	20,00230261	797,2312458	20,00363008
822,1577678	20,00418671	836,7237806	19,17886724	734,2514644	20,00155961	667,738296	20,00180529	797,2162391	20,00357606
822,0813702	20,00418298	839,9233831	19,4300263	734,4579197	20,00156334	667,6737219	20,00175127	797,1807688	20,00373811
822,1332114	20,00417367	843,6486735	19,71420261	734,7107592	20,00149814	667,646437	20,00190401	797,1771309	20,00367292
822,3142009	20,00416808	847,3675974	20,00355521	734,7244017	20,00164529	667,8292455	20,00181088	797,3644868	20,00376419
822,6216101	20,00410475	850,9537351	20,26955769	734,7107592	20,00183901	667,8892721	20,00172519	797,5859488	20,00361704
822,6216101	20,00420906	853,9768956	20,48751323	734,8399075	20,00115169	667,9329279	20,00209214	797,7423818	20,00351459
822,4860954	20,00416994	856,0359917	20,63551342	735,0481818	20,00143109	667,9629412	20,00204184	797,9520204	20,00369899
822,4915524	20,0042221	857,009151	20,69817653	735,2018864	20,00190979	667,907462	20,0018146	797,9856717	20,00368968
822,6125152	20,00422769	856,9382104	20,66878585	735,1118464	20,00129139	668,1148268	20,00191518	797,9984046	20,00400261
822,6607184	20,0039874	855,5057562	20,55077239	735,2555466	20,0012709	668,2785359	20,00184813	798,09663	20,00352763
822,7052836	20,00415132	853,1046901	20,35607941	735,3856043	20,00170117	668,2276042	20,0016004	798,0829876	20,00313834
822,6925507	20,00408799	850,0369644	20,10478624	735,2737365	20,00206066	668,2658029	20,00171029	798,1530187	20,00338793
822,7744052	20,00377879	846,3526013	19,82053729	735,1764205	20,00232888	668,3640284	20,00185185	798,2985379	20,00369527
823,0008694	20,00403025	842,600026	19,52997584	735,1891535	20,00242574	668,4913576	20,00195058	798,3344629	20,00383124
823,1609405	20,00425376	839,2067012	19,26308115	735,35741	20,00193028	668,5486558	20,00255221	798,3003569	20,0037884
823,152755	20,00458531	836,2844947	19,0455745	735,6302584	20,00158382	668,434969	20,0023734	798,3562908	20,00407525
823,1773114	20,00460394	834,2890632	18,89819457	735,6066116	20,00157637	668,4813532	20,00231938	798,4631564	20,00442915
823,1127373	20,00481069	833,6678783	18,83605115	735,6120685	20,00177568	668,4195076	20,00239575	798,6827994	20,00427641
822,9472092	20,00482746	834,1790144	18,86572494	735,8367137	20,00153726	668,4504304	20,00224487	798,7719299	20,00340283
822,9235624	20,00428543	835,5778173	18,98376635	735,8057909	20,00165088	668,5468368	20,0017699	798,886981	20,00379958
822,8717212	20,00404515	837,9697884	19,17843697	735,782144	20,00173842	668,5632077	20,00187421	798,9952108	20,00370272
822,6279766	20,004237	841,1648434	19,43114389	735,8921929	20,00156334	668,5768501	20,0019096	798,9465529	20,00356302
822,8135135	20,00432454	844,673674	19,71648808	735,9840519	20,00155775	668,6677996	20,00175127	798,8146761	20,0037139
823,0327017	20,00409358	848,210699	20,00484602	735,9467626	20,00163039	668,8378751	20,0017997	798,6459649	20,00356116
823,0863619	20,00427053	851,7731899	20,26976071	735,8576321	20,0014702	669,0243215	20,00186117	798,7751131	20,00354998
823,0599866	20,0041923	854,775432	20,48842034	735,9222062	20,00143854	668,8988113	20,0019096	798,9579215	20,00362635
823,0636246	20,00425004	856,8818218	20,63716745	736,1541274	20,00152236	668,8697074	20,00208282	798,8965307	20,00360586
823,2355191	20,00398554	857,8076874	20,70026642	736,1632223	20,00202713	669,1179995	20,00183695	798,9556478	20,00369154
823,4083231	20,00411406	857,5730377	20,67106759	736,1432134	20,00172911	669,2771611	20,00172892	798,96065	20,00368409
823,5238289	20,00416436	856,4034275	20,55277846	736,22143	20,00140315	669,3599251	20,00192822	798,8301375	20,00350155
823,6038644	20,00416249	854,168799	20,35730317	736,2632667	20,00160245	669,3562871	20,00176617	798,8465084	20,00364125
823,6966329	20,00387937	850,9410022	20,10493898	736,1877787	20,00159128	669,3071744	20,00195244	798,9993036	20,00384987
823,678443	20,00401348	847,1138484	19,81942902	736,214154	20,00161176	669,289894	20,00217596	799,1252686	20,0036189
823,5392903	20,0039874	843,3394453	19,52780958	736,4015099	20,00202527	669,3271833	20,00144766	799,1907522	20,00335999
823,7184608	20,00421278	840,1598517	19,25939312	736,3787726	20,00263622	669,3635631	20,00189656	799,2057589	20,00361518
823,9440154	20,00450522	837,4522859	19,0405286	736,2950991	20,00191724	669,3553776	20,00182764	799,3794724	20,00407339
823,9221876	20,00487402	835,3177018	18,89261968	736,3669491	20,00159314	669,4390511	20,00171774	799,5850182	20,00342705
824,0486073	20,00513293	834,2890632	18,83021362	736,5543051	20,00166019	669,4890734	20,00187607	799,6314024	20,00354253
824,2332348	20,00473991	834,4018406	18,85963223	736,6425261	20,00159686	669,3462827	20,00215733	799,6623252	20,00387036
824,3114513	20,00408612	835,6051021	18,97799029	736,6698109	20,00159314	669,3099029	20,0022784	799,6427711	20,00370645
824,3205463	20,00413455	837,9925258	19,17323461	736,7143761	20,00160431	669,378115	20,00243859	799,6877911	20,00349969
824,3241842	20,0042072	841,2185036	19,42636062	736,6770869	20,00183528	669,4781594	20,00266769	799,6964313	20,00335627
824,4151337	20,00413828	844,9583459	19,71281867	736,7625794	20,00168441	669,4799784	20,0021238	799,6295834	20,00364312
824,4715224	20,00422955	848,7864092	20,00433193	736,7798598	20,00146834	669,5118107	20,00172706	799,6705107	20,00412368
824,4706129	20,00424631	852,3570855	20,27139239	736,8062351	20,0015652	669,725542	20,00179225	799,8096634	20,00441425
824,6643353	20,00420347	855,2929345	20,48916726	736,9754011	20,00166764	669,7173565	20,00202322	799,9274429	20,00420191
824,8244063	20,00409544	857,3056463	20,63796466	737,1036399	20,0015652	669,8383193	20,00201763	800,1007017	20,0035891
824,790755	20,00406005	858,3351943	20,70133371	737,2819008	20,00141246	670,0174898	20,0019245	800,1279865	20,00362449
824,8244063	20,00410848	858,1278295	20,67231929	737,432877	20,00165274	670,1366336	20,00191146	800,2907861	20,00385546
824,9062609	20,00392035	856,8654508	20,55382526	737,2455211	20,00144599	670,2266736	20,00185744	800,3903757	20,00354067
824,9098988	20,00406936	854,4771177	20,35786941	737,170033	20,00183528	670,3803782	20,00217409	800,2789626	20,00352949
825,0463231	20,00493363	851,2975241	20,10478997	737,2782629	20,00187626	670,3958396	20,00166559	800,1093419	20,00389457
825,1563719	20,00506774	847,6240749	19,81820712	737,3191901	20,00161176	670,2084837	20,00178294	800,1593641	20,00362821
825,2163986	20,00487961	843,9833675	19,52531364	737,3319231	20,0015801	670,1148057	20,00178294	800,1616378	20,00341215
825,3919311	20,00435062	840,4899983	19,25548529	737,2900863	20,00175705	670,2539584	20,00165441	799,9438138	20,00365615
825,3000721	20,00410848	837,5550588	19,03537466	737,335561	20,0021184	670,3912921	20,00230634	799,8846967	20,00373625
825,150915	20,00415318	835,5723603	18,88661078	737,3846737	20,0024928	670,4522283	20,00223183	800,1652758	20,00376978
825,2736967	20,00418857	834,6974264	18,82357701	737,5429258	20,00166019	670,3185325	20,00248702	800,3799166	20,00375487
825,4292203	20,00429847	834,9429899	18,85281495	737,4592523	20,00144785	670,1984792	20,00270308	800,217117	20,00318863
825,4128494	20,00421465	836,2772187	18,97140956	737,258254	20,00178313	670,4176675	20,00210704	800,2812364	20,003943
825,5028894	20,00427611	838,4936574	19,16872142	737,2919053	20,00155588	670,5486347	20,00177549	800,4454002	20,00394486
825,6356756	20,00425563	841,6841649	19,42504559	737,4701663	20,00170117	670,4895176	20,00188166	800,5436256	20,00347734
825,7066162	20,0041122	845,4703914	19,7130813	737,6438797	20,00172911	670,5104359	20,00191518	800,6200232	20,00378654
825,8475879	20,00422396	849,501272	20,00606792	737,5729392	20,0016248	670,8333066	20,00186489	800,5713652	20,00399329
825,9958356	20,00371732	853,1101471	20,27633213	737,5638442	20,0016099	671,014296	20,00197293	800,641851	20,00412927
825,9712792	20,00458904	856,0905613	20,49766465	737,7248248	20,00155961	670,8151167	20,00195989	800,8005579	20,00432298
826,0585907	20,00435435	858,3588412	20,64777522	737,7230058	20,0014553	670,5941094	20,00183137	800,6773213	20,00389085
826,1868294	20,00407309	859,2346846	20,7119303	737,7939464	20,00161176	670,585924	20,00171216	800,5549943	20,00349597
826,2395801	20,00449963	859,0045824	20,68323066	737,8894433	20,00180175	670,6523171	20,00185931	800,6159304	20,00354067
826,0522242	20,00497274	857,6421593	20,56433989	737,9085427	20,0018595	670,7278052	20,00198969	800,8664962	20,00363566
826,171368	20,00465423	855,205623	20,36647111	737,8930813	20,00113679	670,8014742	20,0019692	800,992916	20,00362263
826,430574	20,00418485	852,1169789	20,11012086	737,8694344	20,00127649	670,8915142	20,00195244	800,944258	20,00362821
826,6024685	20,00410475	848,475362	19,82180389	738,034053	20,00199733	670,9615453	20,00136943	800,9683596	20,00369713
826,8152903	20,00424445	844,596367	19,52765871	738,2905305	20,0020439	671,0370334	20,00211263	800,9251586	20,00366174
826,8534891	20,00414387	841,0429711	19,2567463	738,6106726	20,0022879	671,3171578	20,00173823	801,0797727	20,00361518
826,7716346	20,004142	838,0516429	19,03572297	738,7016221	20,00244809	671,4599484	20,00178666	801,1902764	20,003604
826,8516701	20,00417181	835,9188778	18,88592533	738,4369591	20,00167509	671,4644959	20,0019394	801,1625368	20,00350342
826,8071049	20,00418298	835,0193875	18,82222846	738,3341862	20,00166951	671,4335731	20,00190587	801,1848194	20,00363008
826,7070604	20,00421651	835,3213397	18,85132484	738,6552379	20,00154843	671,4226591	20,00202136	801,1484396	20,00359655
826,8352992	20,00427425	836,6446546	18,97023051	738,7598298	20,00146275	671,5445314	20,0022486	801,2102852	20,00352949
826,8634935	20,00396878	838,9393098	19,16654957	738,6979841	20,001595	671,6955076	20,00244604	801,3216983	20,00375301
826,7398022	20,00417553	842,0288634	19,42121786	738,7780197	20,00165647	671,7691766	20,00255593	801,4221975	20,00355371
826,8116523	20,00406936	845,7432398	19,70968942	738,9444572	20,00178685	671,7118785	20,00210704	801,4399327	20,00340283
826,9426196	20,00434876	849,6513387	20,00376941	739,0099408	20,00168254	671,7346158	20,00176245	801,3639898	20,00371576
827,0917767	20,00459463	853,3038695	20,27482711	738,9999364	20,00166019	671,7837285	20,00184068	801,3207888	20,00351832
827,1490749	20,00378065	856,1778728	20,49704439	738,88534	20,00163784	671,9201528	20,00195058	801,3321575	20,00354067
827,21183	20,00381977	858,2806246	20,64788884	738,8089425	20,00148697	671,9538041	20,00199342	801,4635795	20,00372135
827,2091015	20,00418857	859,4011221	20,71195451	738,8571457	20,00149069	671,8610356	20,0018146	801,8937705	20,00362635
827,2200155	20,00435248	859,1919384	20,68321949	738,6879797	20,00173097	671,8583071	20,00192077	802,0029099	20,00365615
827,3091459	20,00465051	857,9413831	20,56455037	738,7470968	20,00145903	671,8246558	20,00172892	801,6927722	20,00342332
827,380996	20,00499696	855,7622337	20,36594212	738,9071679	20,00189675	671,7691766	20,00172519	801,5554385	20,00403055
827,5065063	20,00451081	852,5016951	20,10864564	739,0117598	20,00150559	671,8346603	20,00192636	801,8787639	20,00420563
827,5474336	20,00380114	848,9201049	19,81952215	739,0426826	20,00117963	671,9747224	20,00201018	801,9319693	20,00370831
827,5965463	20,00433386	845,2039095	19,52454623	739,1145327	20,00137148	672,0593055	20,00196361	801,860574	20,00353881
827,5292437	20,00400789	841,5140893	19,25305267	739,3200785	20,00168254	672,1548024	20,00190215	801,9706228	20,00334509
827,6192836	20,00430778	838,5564125	19,03130478	739,320988	20,00206625	672,1757208	20,00168422	801,9346978	20,00331715
827,6838578	20,00417739	836,4145524	18,88073973	739,2973412	20,00237545	672,2839506	20,00198969	801,9005917	20,00341587
827,6038222	20,00399858	835,5141526	18,81641328	739,3919286	20,00255054	672,3448868	20,00151472	801,9738061	20,00370645
827,6283786	20,00414573	835,7933675	18,84524702	739,3382684	20,00206252	672,2903171	20,00174941	801,9519782	20,00406594
827,6338356	20,00406936	837,178528	18,96395898	739,2564139	20,00148138	672,2630323	20,00202694	801,7141453	20,00490599
827,7875402	20,00403211	839,6123359	19,16074743	739,1872923	20,00144226	672,4804015	20,00205861	801,7732625	20,00382007
828,0358322	20,00414759	843,0274886	19,41611421	739,3027981	20,00154843	672,3812666	20,00194312	802,2507472	20,00289433
828,0494746	20,00414759	846,7073042	19,70648753	739,324626	20,00169	672,3548912	20,00214243	802,6009027	20,00310481
827,9612537	20,00427053	850,5408245	20,00387744	739,3901096	20,00182969	672,4922249	20,00233801	802,6227306	20,00287198
827,9530682	20,00419788	854,0196418	20,27632468	739,5756465	20,00171421	672,5095053	20,00231938	802,7614285	20,00270062
828,0458367	20,00409916	857,1483037	20,4994621	739,7657309	20,00165274	672,3794476	20,00254476	803,0461003	20,0035742
828,1495191	20,00414387	859,3802038	20,6512416	739,8639564	20,00144785	672,2675797	20,00189283	803,0956678	20,0043472
828,1577045	20,00415691	860,3433587	20,716084	739,936716	20,00155216	672,2566658	20,00161902	803,1334118	20,00490599
828,2150027	20,00401348	860,0741482	20,68765631	740,0413078	20,00171607	672,3276064	20,00188725	803,2493724	20,00433043
828,4059966	20,004142	858,8472399	20,56850477	740,0540408	20,00146462	672,5904504	20,00189842	803,1293191	20,00360214
828,3768927	20,00407681	856,6753664	20,37103645	740,0094755	20,0014553	672,6586625	20,00187421	802,8128149	20,00470296
828,342332	20,00397995	853,4894064	20,11587829	740,0094755	20,00174215	672,6750334	20,00173265	803,9369504	20,00434347
828,3841687	20,00404515	849,7331932	19,82654432	740,1349858	20,00162667	672,5113243	20,00181646	806,0692608	19,99888033
828,4860321	20,00439346	845,8560172	19,52979702	740,2986949	20,0018893	672,4212844	20,00173637	805,6786328	20,00047289
828,5460588	20,00429288	842,0452343	19,25457259	740,3378031	20,00213517	672,4449312	20,00207351	805,1088344	20,00022516
828,5742531	20,0036186	838,8765546	19,03027101	740,4142007	20,00259152	672,4030945	20,00203998	804,0388138	20,00565105
828,590624	20,00400603	836,7919927	18,87880071	740,4696799	20,00176823	672,5004104	20,00190028	803,2684718	20,01000964
828,6779355	20,00472129	835,9279727	18,81432525	740,5615388	20,00160431	672,738698	20,00183509	803,1838888	20,00789181
828,7825274	20,00452012	836,1207856	18,84297273	740,6688592	20,0016248	672,7996342	20,00171774	803,761418	20,00459493
828,7570615	20,00422769	837,4086301	18,96187282	740,7343428	20,0014553	672,8251	20,00169726	804,2889249	20,00059583
828,7807084	20,00455737	839,8742703	19,15910085	740,8243828	20,00173284	672,7841727	20,00198224	804,4212564	19,99998674
828,9107662	20,00486285	843,1957451	19,41491653	740,881681	20,00160804	672,7705303	20,00189283	804,4230754	20,001475
828,9216801	20,00452385	846,8837462	19,70483723	740,8671291	20,00156334	672,7532499	20,00183509	804,2907439	20,00288874
829,0235435	20,00392407	850,8200394	20,00019872	740,960807	20,00164902	672,744155	20,00184627	804,0870171	20,00387036
829,2518267	20,00421837	854,4616563	20,27256399	741,0262906	20,00168068	672,7159606	20,00188911	803,9096656	20,00520774
829,3191293	20,00409171	857,4211521	20,49650981	741,0035533	20,0017943	672,8005437	20,00184813	803,7896123	20,00572183
829,4455491	20,00414014	859,4502349	20,64888908	740,8925949	20,00163598	672,9678907	20,00180343	803,5731525	20,00444778
829,4073503	20,00423886	860,4370366	20,7143387	740,9908203	20,00145158	673,0288268	20,00176245	803,5822475	20,00354998
829,3909794	20,00420347	860,4570455	20,68609169	740,9689925	20,00149628	673,1843504	20,00156128	803,7677844	20,00346058
829,4846573	20,00409916	859,4356829	20,56706681	741,1527104	20,00196194	673,1852599	20,00185185	803,8996611	20,003509
829,3855224	20,00412338	857,0518973	20,36943271	741,3036865	20,00123551	673,0515642	20,00171402	804,101569	20,00355185
829,451006	20,00415504	853,6867668	20,11363008	741,3682607	20,00134913	673,1024959	20,00172706	804,2861964	20,00353508
829,5419555	20,00415877	849,9123637	19,82382113	741,3764461	20,00166206	673,3198651	20,00219831	804,1779665	20,00357047
829,6438189	20,00410661	846,0970333	19,52727128	741,400093	20,00147579	673,2352821	20,00184999	804,1252158	20,00350528
829,7047551	20,00419602	842,4117606	19,25427084	741,5128703	20,00132492	673,1034054	20,00162275	804,1343108	20,0036189
829,6701943	20,0039278	839,4267989	19,03358279	741,3236954	20,00161549	673,1288713	20,00156687	804,0865623	20,00354067
829,7711482	20,00409358	837,1921704	18,88333998	741,0744939	20,00231771	673,2343726	20,00207723	804,3484968	20,00377723
829,8120754	20,00400789	836,2926801	18,81837651	740,9826349	20,00251328	673,4026292	20,00280367	804,5917866	20,00362821
829,7238544	20,00386633	836,5946324	18,84694762	741,1145116	20,00236427	673,5290489	20,00230075	804,7132042	20,00346058
829,8238989	20,00474178	838,0007112	18,96567634	741,2109181	20,00158569	673,4835742	20,0021685	804,6117955	20,00351459
829,9321287	20,0048554	840,4254242	19,16084243	741,1990946	20,00180362	673,4553799	20,00215174	804,5654113	20,00364312
829,9512281	20,00474736	843,6859628	19,41516985	741,2427504	20,00157637	673,6236364	20,00218713	804,6177072	20,00343822
829,9585041	20,00477717	847,5012931	19,70572012	741,4719431	20,00159128	673,7746125	20,00171774	804,609067	20,00376978
829,9830604	20,00451826	851,5285358	20,0021992	741,4764905	20,00162108	673,7837075	20,00197106	804,6172525	20,00339538
829,9585041	20,00369497	855,2520072	20,27581431	741,5074133	20,00158382	673,865562	20,00183323	804,6718222	20,00381634
830,0494536	20,0040526	858,1232821	20,50086095	741,6429281	20,00154285	673,8664715	20,00175127	804,6636367	20,00391506
830,1076612	20,004237	860,0141216	20,65381205	741,6920408	20,00172166	673,7982594	20,00197106	804,573142	20,00366919
830,142222	20,00414573	861,1218862	20,7195094	741,7120497	20,00170117	673,8782949	20,00164138	804,6931953	20,00368782
830,1967917	20,00404328	860,9845525	20,69155669	741,5947248	20,00175146	673,8801139	20,00182205	804,9301187	20,0033097
830,226805	20,00403956	859,5857496	20,57246289	741,7238731	20,00139197	673,865562	20,00182578	805,0006045	20,00364312
830,3032026	20,00422769	857,35294	20,37466675	741,8966771	20,00165647	673,7991689	20,00191518	804,825072	20,00487246
830,403247	20,0043767	854,2142737	20,11836865	741,911229	20,00178499	673,8873899	20,00184627	804,7700476	20,00438445
830,5223908	20,00410661	850,3980338	19,82756319	741,8712112	20,00144226	674,1911611	20,00170657	804,9137478	20,00312903
830,4459933	20,00399858	846,4453698	19,52998329	741,9430613	20,00140129	674,1056686	20,00195989	805,1433952	20,00241563
830,3632292	20,00419043	842,8464991	19,25571067	742,5269569	20,00150746	674,1293155	20,00187979	805,217519	20,0023523
830,4814635	20,00414945	839,8988267	19,03158231	742,8871168	20,00164343	674,3193998	20,00182764	805,1115629	20,003509
830,5933314	20,00413083	837,8688345	18,87899629	742,8807504	20,00166951	674,1502338	20,00193381	804,954675	20,00375301
830,5896934	20,00416436	836,829282	18,81332501	742,9253156	20,00155588	674,0601939	20,00183695	804,879187	20,00518725
830,5751415	20,00414759	836,9356929	18,84137831	742,7943484	20,00179803	674,1802472	20,00183323	804,8550854	20,00480354
830,7333936	20,0041271	838,2480938	18,96035849	742,7297743	20,00239035	674,4067113	20,00180715	804,9651342	20,00353508
830,6706385	20,00404328	840,6382459	19,15810248	742,9598764	20,0024276	674,4303582	20,00183695	805,084278	20,00341215
830,5605896	20,00395574	843,9651776	19,41549022	743,0899342	20,00172166	674,4058018	20,00179784	805,044715	20,00322402
830,7770493	20,00421465	847,8750955	19,70703143	743,1945261	20,00141805	674,4321772	20,00175313	805,0556289	20,00364125
830,921659	20,0039576	851,9641838	20,00374147	743,2700141	20,00162294	674,3075764	20,00184627	805,1615851	20,00373066
831,0353458	20,0046207	855,4693764	20,27569324	743,2754711	20,00180734	674,2284504	20,00183882	805,3694046	20,0034494
831,2799999	20,00441023	858,4043159	20,49966327	743,207259	20,00155588	674,2675586	20,00173823	805,3539432	20,00371203
831,2481676	20,00407867	860,5298051	20,65298317	743,1972546	20,00157451	674,3266758	20,00189656	805,1533996	20,00366733
831,0435313	20,00415132	861,4593087	20,71925981	743,1608748	20,00155216	674,3175809	20,0017997	805,1543091	20,00368596
830,9280255	20,00421092	861,327432	20,69162747	743,0053512	20,00158941	674,2393643	20,00212008	805,3675856	20,00379026
831,0244319	20,00430778	860,2514997	20,57250945	743,0280885	20,00168813	674,3275853	20,00188538	805,3989632	20,00374184
831,3081943	20,00440464	858,1014542	20,37434078	743,030817	20,0016397	674,4249012	20,00155756	805,4153341	20,00373997
831,4682653	20,00446052	854,9518739	20,11718959	742,9971657	20,00153912	674,6031622	20,0014756	805,4639921	20,00338607
831,4300666	20,00462257	851,2920672	19,82581044	742,9871613	20,00154843	674,7923371	20,00210517	805,5249282	20,00334137
831,2363442	20,00430033	847,4112532	19,52776674	742,9507815	20,00148138	674,8978385	20,00194126	805,6749949	20,00352763
831,2408916	20,00411779	843,7823692	19,25276582	742,9971657	20,00152422	674,8632777	20,00195803	805,7291098	20,0034494
831,359126	20,00410661	840,6609833	19,02775458	743,0371835	20,0015503	674,8432688	20,00209772	805,6859088	20,00377909
831,4064197	20,00418857	838,5527745	18,87476622	743,2063495	20,00160059	674,9296708	20,00194871	805,6940942	20,00397839
831,5346584	20,00410289	837,5641537	18,80881369	743,2045305	20,00168813	674,9687791	20,00202322	805,5967783	20,00381448
831,6246984	20,00425935	837,7687901	18,83653171	743,2263584	20,00157637	674,9487702	20,00228958	805,7077367	20,00370086
831,6246984	20,00432082	839,2994697	18,95561061	743,3327693	20,00137148	675,0033399	20,00236967	805,8482536	20,00314951
831,6483453	20,00412338	841,6777984	19,15355204	743,3473212	20,00164343	675,0097063	20,00228399	805,9169205	20,00343822
831,704734	20,00413083	844,7546191	19,4111484	743,2236299	20,00146834	675,0015209	20,00163951	806,0151459	20,00362263
831,7429327	20,00408985	848,5935963	19,70342907	743,0653778	20,00186695	674,9414942	20,00198597	806,0788105	20,0036189
831,8493436	20,00411406	852,5689978	20,00118406	743,2472768	20,00208488	674,9678696	20,00186862	805,8487083	20,00352204
831,8875424	20,00412152	856,0723714	20,27552746	743,4973878	20,00134727	675,0388102	20,00174568	805,7131936	20,00349597
832,0849028	20,00417553	859,0873465	20,50159297	743,6047082	20,00109022	675,1715964	20,00176245	805,8432514	20,00377164
832,1522054	20,00370428	861,3938251	20,6560882	743,6037987	20,00124482	675,3316675	20,0017699	805,9396578	20,0036636
832,0748983	20,00415132	862,4315586	20,72291059	743,466465	20,00173097	675,3825992	20,00186303	805,8905451	20,00345871
832,223146	20,00489638	862,2414742	20,69495602	743,3527782	20,00201782	675,5326658	20,00191891	805,9828588	20,00345685
832,3704841	20,00420906	860,9390777	20,57571879	743,3827915	20,00184646	675,5781406	20,00178107	805,9687617	20,00345126
832,5014513	20,00394084	858,5880339	20,37713848	743,4528226	20,00179803	675,4690012	20,00186676	806,0747178	20,00358165
832,6305996	20,00411406	855,3393187	20,11987367	743,4828359	20,00194704	675,6527191	20,00175872	806,1433846	20,00346058
832,7260965	20,00425935	851,6012954	19,82846843	743,6101652	20,00216311	675,7018318	20,00180715	806,1379277	20,0036189
832,736101	20,00441023	847,6722781	19,52984545	743,5992512	20,00199919	675,6836419	20,00175686	806,3812175	20,00374929
832,6924452	20,00469335	844,0433942	19,2539989	743,6711013	20,00153353	675,7282072	20,00165069	806,4730765	20,00355743
832,8252315	20,00487589	841,1020882	19,02803025	743,8684617	20,00144599	675,7409401	20,0018295	806,4048644	20,00393555
[truncated: 1,245 more rows]
